# Supplementary material for: Divergent metabolism between Trypanosoma congolense and Trypanosoma brucei results in differential sensitivity to metabolic inhibition
Source: PLoS Pathog. 2021 Jul 26;17(7):e1009734. doi: 10.1371/journal.ppat.1009734 (PMC8384185; doi:10.1371/journal.ppat.1009734)
Supplement: S1 Table — Separate worksheets include the final OrthoTPM dataset, raw read counts (HTSeq-count output), RPK counts, scaling factors and TPM counts for each sample aligned to its respective genome. A legend is provided in the first worksheet. (XLSX) [file ppat.1009734.s010.xlsx]

## Sheet: Legend
Worksheet #	Worksheet name	Details
1	orthoTPM_data	Final dataset generated by combining the TPM values with the orthoFinder dataset. Columns AX and AY contain the Limma P values and adjusted P values (FDR), respectively.
2	raw_reads_Tcongolense	HTSeq-count output for the T. congolense samples (ex vivo, in vitro and Silvester et al. data). CDS lengths are also given.
3	raw_reads_Tbrucei	HTSeq-count output for the T. brucei samples (ex vivo and in vitro). CDS lengths are also given
4	RPK_Tcongolense	RPK values calcualted for T. congolense samples, by dividing read count by gene length in Kb
5	RPK_Tbrucei	RPK values calcualted for T. brucei samples, by dividing read count by gene length in Kb
6	scaling_factors	scaling factors for each sample, generated by sum of all RPK values divided by 1,000,000
7	TPM_Tcongolense	TPM values for T. congolense samples, calculated by dividing RPK for each gene by that sample's scaling factor
8	TPM_Tbrucei	TPM values for T.brucei samples, calculated by dividing RPK for each gene by that sample's scaling factor

## Sheet: orthTPM_data
TbTc Gene ID	Orthofinder orthogene output	T. congolense IL3000 gene ID(s)	T. brucei TREU927 gene ID(s)	Product description (taken from first T. brucei gene in gene group)	Tc1 Ex vivo	Tc2 Ex vivo	Tc3 Ex vivo	Tc4 Ex vivo	Tc1 In vitro	Tc2 In vitro	Tc3 In vitro	Tc4 In vitro	Tb1 Ex vivo	Tb2 Ex vivo	Tb3 Ex vivo	Tb4 Ex vivo	Tb1 In vitro	Tb2 In vitro	Tb3 In vitro	Tb4 In vitro	Ascending 11	Ascending 12	Ascending 21	Ascending 22	Ascending 31	Ascending 32	Peak 11	Peak 12	Peak 21	Peak 22	Peak 31	Peak 32	T. congolense Ex vivo MEAN	T. congolense In vitro MEAN	T. brucei Ex vivo MEAN	T. brucei In vitro MEAN	Ascending MEAN	Peak MEAN	TcEv/TbEv	LOG2 TcEv/TbEv	TcIv/TbIv	LOG2 TcIv/TbIv	TcEv/TcIv	LOG2 TcEv/TcIv	TcEv/Asc	LOG2 TcEv/Asc	TcEv/Pk	LOG2 TcEv/Pk	P.value (Limma)
TbTc_0001	OG0000000	TcIL3000.A.H_000177500.1_1, TcIL3000.A.H_000472900.1_1, TcIL3000.A.H_000210100.1_1, TcIL3000.A.H_000234600.1_1, TcIL3000.A.H_000085300.1_1, TcIL3000.A.H_000861000.1_1, TcIL3000.A.H_000239900.1_1, TcIL3000.A.H_000148100.1_1, TcIL3000.A.H_000234800.1_1, TcIL3000.A.H_000065800.1_1, TcIL3000.A.H_000065600.1_1, TcIL3000.A.H_000087500.1_1, TcIL3000.A.H_000086000.1_1, TcIL3000.A.H_000108900.1_1, TcIL300…	Tb927.6.5160_pseudogenic_transcript-p1, Tb927.2.1130_pseudogenic_transcript-p1, Tb927.1.410_pseudogenic_transcript-p1, Tb927.6.150_pseudogenic_transcript-p1, Tb927.4.300_mRNA-p1, Tb927.4.260_mRNA-p1, Tb927.4.290_mRNA-p1, Tb927.4.270_mRNA-p1, Tb927.4.280_mRNA-p1, Tb927.2.270_pseudogenic_transcript-p1, Tb11.1800_pseudogenic_transcript-p1, Tb11.v5.0442.1-p1, Tb927.1.90_pseudogenic_transcript-p1, Tb0…	retrotransposon hot spot protein 3 (RHS3), point mutation	5767.16	5803.51	5272.54	5144.66	6108.7	6189.94	6082.16	6218.44	1770.75	1941.8	1838.38	1823.07	3010.82	3080.87	2864.33	2695.87	6218	6158.4	6675.66	6661.62	6415.44	6456.12	7168.74	7057.83	6325.59	6280.34	7780.98	7757.93	5496.97	6149.81	1843.5	2912.97	6430.87	7061.9	2.98181	1.57619	2.11118	1.07805	0.893844	-0.161905	0.854778	-0.226378	0.778398	-0.36142	2.59126e-09
TbTc_0002	OG0000001	TcIL3000.A.H_000159700.1_1	Tb927.9.16810_pseudogenic_transcript-p1	variant surface glycoprotein (VSG, pseudogene), putative	39.3011	46.4337	29.7158	36.3957	80.2489	90.5022	76.7972	82.3738	0	0	0	0	0	0	0	0	2.31377	2.30072	4.39605	0.547223	2.14429	0.535246	0.622532	2.4898	1.05896	2.63918	2.81506	3.93044	37.9616	82.4805	0	0	2.03955	2.25933	N/A	N/A	N/A	N/A	0.460249	-1.11951	18.6127	4.21822	16.8021	4.07057	N/A
TbTc_0003	OG0000001	TcIL3000.A.H_000162000.1_1, TcIL3000.A.H_000159800.1_1, TcIL3000.A.H_000862200.1_1, TcIL3000.A.H_000260800.1_1, TcIL3000.A.H_000287700.1_1, TcIL3000.A.H_000487800.1_1, TcIL3000.A.H_000438700.1_1, TcIL3000.A.H_000125700.1_1, TcIL3000.A.H_000141600.1_1, TcIL3000.A.H_000257600.1_1, TcIL3000.A.H_000137400.1_1, TcIL3000.A.H_000206500.1_1, TcIL3000.A.H_000214700.1_1, TcIL3000.A.H_001036300.1_1, TcIL300…	Tb10.v4.0259_mRNA-p1	Endonuclease-reverse transcriptase, putative	0.759746	1.3363	0.318867	0.640854	14.9468	15.4503	16.269	19.6955	0	0	0	0	0	0	0	0	0.13368	0	0.402127	0.398253	0.894347	0.945821	1.13516	0.201671	0.19267	0.966734	0.82402	0.985416	0.763942	16.5904	0	0	0.462371	0.717611	N/A	N/A	N/A	N/A	0.0460472	-4.44074	1.65223	0.72441	1.06456	0.0902596	N/A
TbTc_0004	OG0000001	TcIL3000.A.H_000204000.1_1, TcIL3000.A.H_000264200.1_1, TcIL3000.A.H_000385400.1_1, TcIL3000.A.H_000640300.1_1, TcIL3000.A.H_000261000.1_1, TcIL3000.A.H_000164500.1_1, TcIL3000.A.H_000191400.1_1, TcIL3000.A.H_000252600.1_1, TcIL3000.A.H_000077800.1_1, TcIL3000.A.H_000868500.1_1	Tb10.v4.0258_mRNA-p1	hypothetical protein	3.14076	2.63701	3.28916	3.73186	3.95862	4.61531	3.75573	4.37996	0	0	0	0	0	0	0.109667	0.0891936	2.2626	1.45255	1.68102	0.801255	1.4487	1.18523	0.471866	1.21762	0.68074	1.12359	2.81776	0.845744	3.19969	4.17741	0	0.0497152	1.47189	1.19289	N/A	N/A	84.0268	6.39278	0.765953	-0.384673	2.17386	1.12026	2.68231	1.42348	N/A
TbTc_0005	OG0000001	TcIL3000.A.H_000445200.1_1, TcIL3000.A.H_000439600.1_1, TcIL3000.A.H_000440500.1_1, TcIL3000.A.H_000444200.1_1, TcIL3000.A.H_000439100.1_1, TcIL3000.A.H_000441400.1_1, TcIL3000.A.H_000251800.1_1, TcIL3000.A.H_000385800.1_1, TcIL3000.A.H_000131400.1_1, TcIL3000.A.H_000235900.1_1, TcIL3000.A.H_000398100.1_1, TcIL3000.A.H_000032600.1_1, TcIL3000.A.H_000288000.1_1, TcIL3000.A.H_000213500.1_1, TcIL300…	Tb10.v4.0050_mRNA-p1	hypothetical protein	210.642	190.959	152.488	189.93	329.961	320.059	338.436	329.724	0	0	0	0	0.151215	0	0.0430653	0	160.961	151.856	163.08	144.122	161.047	173.773	134.878	124.197	145.215	134.212	141.902	118.31	186.005	329.545	0	0.0485702	159.14	133.119	N/A	N/A	6784.92	12.7281	0.564429	-0.825136	1.16881	0.225044	1.39728	0.482623	N/A
TbTc_0006	OG0000002	TcIL3000.A.H_000224700.1_1, TcIL3000.A.H_000204470.1_1, TcIL3000.A.H_000246790.1_1	Tb10.v4.0093_pseudogenic_transcript-p1	variant surface glycoprotein (VSG, pseudogene), putative	0	0	0	0	0.045995	0.426171	0.144072	0.631519	0	0	0	0	2.4261	2.50806	2.22088	0.700613	0	0	0	0	0	0	0	0	0	0	0	0	0	0.311939	0	1.96391	0	0	N/A	N/A	0.158836	-2.65439	0	N/A	N/A	N/A	N/A	N/A	N/A
TbTc_0007	OG0000002	TcIL3000.A.H_000094900.1_1, TcIL3000.A.H_000381200.1_1, TcIL3000.A.H_000171200.1_1, TcIL3000.A.H_000208000.1_1, TcIL3000.A.H_000401500.1_1	Tb11.0970_pseudogenic_transcript-p1, Tb11.v5.0135.1-p1, Tb05.5K5.480_pseudogenic_transcript-p1, Tb10.v4.0252_pseudogenic_transcript-p1, Tb10.v4.0133_pseudogenic_transcript-p1, Tb05.5K5.370_pseudogenic_transcript-p1, Tb11.1030_pseudogenic_transcript-p1, Tb927.11.18730.1-p1, Tb10.v4.0151_pseudogenic_transcript-p1, Tb927.9.16410_mRNA-p1, Tb10.v4.0092_pseudogenic_transcript-p1, Tb09.v4.0111_pseudogen…	variant surface glycoprotein (VSG, pseudogene), putative	1.32964	2.16363	1.2218	2.44208	236.285	216.808	228.519	202.681	0.0768759	0.481411	0.818032	1.97342	1.59981	2.03712	1.68673	0.819915	0.137258	0	0	0	0.127204	0	0	0	0	0.125249	0	0	1.78929	221.073	0.837436	1.5359	0.0440769	0.0208749	2.13663	1.09533	143.938	7.1693	0.00809364	-6.94899	40.5947	5.34322	85.7149	6.42147	0.000498518
TbTc_0008	OG0000002	TcIL3000.A.H_000128300.1_1, TcIL3000.A.H_000250600.1_1, TcIL3000.A.H_000119200.1_1, TcIL3000.A.H_000188310.1_1, TcIL3000.A.H_000201400.1_1, TcIL3000.A.H_000247500.1_1, TcIL3000.A.H_000222900.1_1, TcIL3000.A.H_000222660.1_1, TcIL3000.A.H_000247950.1_1, TcIL3000.A.H_000187940.1_1, TcIL3000.A.H_000265220.1_1, TcIL3000.A.H_000266850.1_1, TcIL3000.A.H_000191600.1_1, TcIL3000.A.H_000192700.1_1, TcIL300…	Tb927.9.16380_pseudogenic_transcript-p1, Tb11.0100_pseudogenic_transcript-p1, Tb11.v5.0120.1-p1, Tb927.11.19750_pseudogenic_transcript-p1, Tb927.11.18370.1-p1, Tb927.11.18380.1-p1, Tb11.1100_pseudogenic_transcript-p1, Tb927.9.190_mRNA-p1, Tb927.6.5480_pseudogenic_transcript-p1, Tb11.15.0007.1-p1, Tb11.15.0007b.1-p1, Tb927.11.19050_pseudogenic_transcript-p1, Tb927.11.17740_mRNA-p1, Tb09.v4.0099_ps…	variant surface glycoprotein (VSG, pseudogene), putative	1000.91	677.031	1033.68	729.823	132.786	135.632	137.5	134.306	121.066	139.738	145.893	168.348	32.077	37.9054	35.7549	5.39127	287.131	274.172	332.286	321.447	228.777	237.718	343.025	342.298	232.212	241.944	478.816	461.278	860.36	135.056	143.761	27.7821	280.255	349.929	5.98464	2.58127	4.86125	2.28133	6.3704	2.67138	3.06992	1.6182	2.45867	1.29788	0.0238838
TbTc_0009	OG0000004	TcIL3000.A.H_000189700.1_1, TcIL3000.A.H_000227350.1_1, TcIL3000.A.H_000234200.1_1, TcIL3000.A.H_000120110.1_1, TcIL3000.A.H_000950800.1_1, TcIL3000.A.H_000223600.1_1, TcIL3000.A.H_000170600.1_1, TcIL3000.A.H_000310090.1_1, TcIL3000.A.H_000310100.1_1, TcIL3000.A.H_000039200.1_1, TcIL3000.A.H_000134600.1_1, TcIL3000.A.H_000211800.1_1, TcIL3000.A.H_00026120.1_1, TcIL3000.A.H_000191200.1_1, TcIL3000…	Tb09.v4.0054_pseudogenic_transcript-p1, Tb09.v4.0161_pseudogenic_transcript-p1, Tb927.11.20590_pseudogenic_transcript-p1, Tb09.v4.0204_pseudogenic_transcript-p1, Tb927.9.16920_pseudogenic_transcript-p1, Tb927.10.16310_pseudogenic_transcript-p1, Tb927.9.16530_pseudogenic_transcript-p1, Tb09.v4.0195_pseudogenic_transcript-p1, Tb927.11.19380_mRNA-p1, Tb11.0570_pseudogenic_transcript-p1, Tb10.v4.0193…	variant surface glycoprotein, fragment	1808.6	3241.85	2158.19	3410.45	4581.43	4284.76	4494.27	4188.07	2.11847	41.6236	58.0062	103.271	28.8181	32.7397	31.9977	6.29912	1481.36	1506.09	1433.18	1417.1	1619.66	1596.35	2051.9	2053.6	2434.09	2378.78	2069.24	2067.27	2654.77	4387.13	51.2547	24.9636	1508.96	2175.81	51.7957	5.69476	175.741	7.45731	0.605127	-0.72469	1.75934	0.815036	1.22013	0.287034	8.36975e-12
TbTc_0010	OG0000005	TcIL3000.A.H_000158400.1_1, TcIL3000.A.H_000145700.1_1, TcIL3000.A.H_000254800.1_1, TcIL3000.A.H_000158800.1_1, TcIL3000.A.H_000543900.1_1, TcIL3000.A.H_000145400.1_1, TcIL3000.A.H_000132100.1_1, TcIL3000.A.H_000226000.1_1, TcIL3000.A.H_000144700.1_1, TcIL3000.A.H_000392900.1_1, TcIL3000.A.H_000186500.1_1	Tb11.v5.0821.1-p1	receptor-type adenylate cyclase GRESAG 4, putative	1.40026	1.16053	1.10901	2.47735	1.65018	2.66491	1.83784	2.76922	115.232	93.5843	81.5022	78.237	44.8761	50.3641	43.6985	47.9756	0.5987	0.595323	1.70625	0	0	0	0.644333	0.644248	1.09604	1.09264	1.16546	0.581155	1.53679	2.23054	92.139	46.7286	0.483379	0.870646	0.016679	-5.90582	0.0477339	-4.38884	0.688975	-0.537477	3.17926	1.66869	1.76511	0.819757	1.1345e-13
TbTc_0011	OG0000005	TcIL3000.A.H_000064300.1_1	Tb927.6.320_pseudogenic_transcript-p1, Tb927.6.270_pseudogenic_transcript-p1, Tb927.6.340_pseudogenic_transcript-p1	receptor-type adenylate cyclase GRESAG 4, pseudogene, putative	3.49001	5.01732	6.85952	8.55607	10.8883	9.54111	11.986	10.7702	7.28021	10.1934	11.277	10.2483	10.9072	11.211	11.7844	8.99735	41.9538	34.9313	33.8196	35.0943	40.0856	53.6072	34.6085	24.9677	41.7705	37.6243	21.2145	20.5302	5.98073	10.7964	9.74971	10.725	39.9153	30.1193	0.613426	-0.705038	1.00666	0.00957644	0.553956	-0.852157	0.149836	-2.73855	0.198568	-2.33229	0.752564
TbTc_0012	OG0000005	TcIL3000.A.H_000117300.1_1, TcIL3000.A.H_000186100.1_1	Tb927.11.18690.1-p1	expression site-associated gene 4 (ESAG4) protein, putative	72.1048	83.1977	104.318	123.179	126.567	130.042	118.967	134.392	40.689	37.0544	39.1616	41.0153	38.3063	42.4291	36.9972	27.5891	151.798	149.751	154.737	152.563	189.212	189.958	161.16	164.72	158.992	162.164	109.33	122.526	95.7	127.492	39.4801	36.3304	164.67	146.482	2.42401	1.2774	3.50924	1.81116	0.750634	-0.413818	0.581163	-0.782985	0.653324	-0.61413	1.80194e-10
TbTc_0013	OG0000005	TcIL3000.A.H_000918800.1_1	Tb927.11.5940_mRNA-p1	receptor-type adenylate cyclase GRESAG 4, putative	9.63541	8.23001	12.1425	18.958	20.7998	19.2363	16.6029	23.9113	28.2131	26.991	23.0896	24.6838	23.5645	25.522	20.9493	18.6856	11.552	12.3537	9.79071	6.95144	11.9464	12.274	9.11542	8.10949	18.0415	6.30741	6.09249	7.79853	12.2415	20.1376	25.7444	22.1804	10.8114	9.24414	0.475501	-1.07248	0.907901	-0.139392	0.607893	-0.718111	1.13228	0.179231	1.32424	0.405168	0.0991826
TbTc_0014	OG0000005	TcIL3000.A.H_000385700.1_1, TcIL3000.A.H_000385600.1_1	Tb927.11.17040_mRNA-p1, Tb927.10.16190_mRNA-p1	procyclic-enriched flagellar receptor adenylate cyclase 1	159.494	162.517	135.564	110.136	27.7618	28.4992	27.0039	31.9775	68.0071	68.4204	67.083	64.5944	42.1019	46.554	40.5809	28.5791	99.8892	104.322	117.605	113.282	88.7418	92.1673	144.747	142.809	135.946	141.736	204.191	203.758	141.928	28.8106	67.0262	39.454	102.668	162.198	2.1175	1.08236	0.730233	-0.45357	4.92623	2.30048	1.3824	0.46717	0.875029	-0.192597	0.406337
TbTc_0015	OG0000005	TcIL3000.A.H_000073100.1_1, TcIL3000.A.H_000073000.1_1	Tb927.5.320_mRNA-p1, Tb927.5.285b_mRNA-p1, Tb11.v5.0209.1-p1, Tb927.5.330_mRNA-p1, Tb11.v5.0281.1-p1, Tb11.v5.0217.1-p1	receptor-type adenylate cyclase GRESAG 4, putative	106.009	114.467	102.261	108.223	113.987	124.044	114.862	129.518	50.1235	41.976	48.8788	54.526	41.6398	44.2066	39.3987	23.112	82.9996	85.0809	87.489	83.7193	100.011	101.694	111.387	110.51	105.877	103.495	88.6097	90.4329	107.74	120.602	48.8761	37.0893	90.1656	101.718	2.20435	1.14035	3.25168	1.70118	0.893347	-0.162707	1.19491	0.256902	1.0592	0.0829696	2.96305e-10
TbTc_0016	OG0000005	TcIL3000.A.H_000186400.1_1, TcIL3000.A.H_000386400.1_1, TcIL3000.A.H_000064200.1_1	Tb927.2.910_pseudogenic_transcript-p1	expression site-associated gene 4 (ESAG4), degenerate	339.396	291.517	271.578	140.99	99.4143	107.707	99.2464	116.909	141.137	136.774	140.245	130.615	84.3164	88.3549	81.7929	81.6024	118.436	119.347	157.771	158.718	121.122	118.271	148.004	151.863	115.227	114.23	200.557	195.469	260.87	105.819	137.193	84.0166	132.277	154.225	1.90148	0.927126	1.2595	0.332856	2.46524	1.30173	1.97214	0.979764	1.69149	0.758295	0.540682
TbTc_0017	OG0000005	TcIL3000.A.H_000861300.1_1, TcIL3000.A.H_000070900.1_1, TcIL3000.A.H_000053500.1_1, TcIL3000.A.H_000105100.1_1, TcIL3000.A.H_000163300.1_1, TcIL3000.A.H_000117290.1_1, TcIL3000.A.H_000028400.1_1, TcIL3000.A.H_000437300.1_1, TcIL3000.A.H_000254500.1_1, TcIL3000.A.H_000087400.1_1, TcIL3000.A.H_000256600.1_1, TcIL3000.A.H_000053400.1_1, TcIL3000.A.H_000222800.1_1, TcIL3000.A.H_000386300.1_1, TcIL300…	Tb927.10.16000_mRNA-p1	expression site-associated gene 4 (ESAG4) protein, putative	73.0568	89.6018	82.4221	48.5222	30.0357	29.9149	29.5371	32.368	38.7337	42.2772	36.204	36.6277	29.5803	29.9132	26.5793	31.0864	71.2941	67.4147	79.3547	73.2355	69.1101	66.5363	74.8935	78.2233	62.2985	59.9909	77.5184	80.6187	73.4007	30.4639	38.4606	29.2898	71.1576	72.2572	1.90846	0.932412	1.04009	0.0567024	2.40943	1.26869	1.03152	0.0447774	1.01583	0.0226532	0.785556
TbTc_0018	OG0000005	TcIL3000.A.H_000862400.1_1	Tb927.11.1490_mRNA-p1, Tb11.v5.0784.1-p1, Tb11.v5.1016.1-p1, Tb927.11.1480_mRNA-p1, Tb927.11.140_mRNA-p1, Tb927.11.150_mRNA-p1, Tb11.v5.1015.1-p1	receptor-type adenylate cyclase GRESAG 4, putative (fragment)	33.8468	49.4292	42.44	34.4576	35.5927	37.9559	35.4188	40.1509	308.229	282.488	276.626	306.895	101.505	110.33	95.2731	89.7192	40.6223	39.218	47.614	46.2566	40.8111	42.8139	41.8813	42.5823	36.5427	36.4292	46.3982	52.0943	40.0434	37.2796	293.56	99.207	42.8893	42.6547	0.136406	-2.87402	0.375776	-1.41206	1.07414	0.10318	0.933646	-0.0990531	0.938781	-0.0911389	2.42312e-08
TbTc_0019	OG0000005	TcIL3000.A.H_000045900.1_1, TcIL3000.A.H_000046100.1_1, TcIL3000.A.H_000046000.1_1, TcIL3000.A.H_000006100.1_1	Tb927.10.13040_mRNA-p1, Tb927.7.7470_mRNA-p1	procyclic-enriched flagellar receptor adenylate cyclase 4	219.626	241.133	314.53	254.387	129.244	130.747	124.299	135.232	76.1306	60.5953	56.8315	58.5722	43.967	46.2553	43.6838	41.7761	396.27	391.566	398.378	401.223	307.774	312.085	328.961	334.483	313.609	316.901	344.382	337.268	257.419	129.881	63.0324	43.9206	367.883	329.267	4.08391	2.02995	2.95717	1.56422	1.98197	0.986932	0.699731	-0.515128	0.781793	-0.355141	3.67736e-06
TbTc_0020	OG0000005	TcIL3000.A.H_000445500.1_1, TcIL3000.A.H_000337300.1_1, TcIL3000.A.H_000336900.1_1	Tb927.6.430_mRNA-p1, Tb927.6.170_mRNA-p1, Tb927.6.280_mRNA-p1, Tb927.6.300_mRNA-p1, Tb927.6.330_mRNA-p1, Tb927.6.310_mRNA-p1, Tb927.6.180_mRNA-p1, Tb11.v5.0456.1-p1, Tb11.v5.0424.1-p1, Tb927.6.200_mRNA-p1, Tb927.6.790_mRNA-p1, Tb927.6.760_mRNA-p1, Tb927.6.770_mRNA-p1, Tb927.6.780_mRNA-p1, Tb927.6.800_mRNA-p1, Tb11.v5.0830.1-p1, Tb11.v5.0576.1-p1, Tb11.v5.0431.1-p1, Tb11.v5.0425.1-p1	receptor-type adenylate cyclase GRESAG 4, putative	436.938	425.557	391.252	206.715	134.053	138.9	131.55	142.146	577.845	542.868	515.172	496.345	401.249	418.462	387.842	319.186	222.586	224.77	288.003	280.735	231.9	225.435	256.677	255.235	216.444	208.844	339.312	341.656	365.116	136.662	533.057	381.685	245.572	269.695	0.684947	-0.545936	0.35805	-1.48177	2.67166	1.41774	1.4868	0.57221	1.35381	0.437027	0.000111764
TbTc_0021	OG0000005	TcIL3000.A.H_000005400.1_1	Tb927.9.15660_mRNA-p1, Tb09.v4.0009_mRNA-p1, Tb11.v5.0654.1-p1	procyclic-enriched flagellar receptor adenylate cyclase 6	129.444	168.758	151.428	122.69	67.0596	70.7921	62.7135	71.7796	178.98	182.994	179.22	172.43	108.304	110.135	99.1988	100.673	98.3128	95.0037	115.287	120.717	108.87	100.34	90.4721	88.9558	80.9479	78.4236	112.478	113.363	143.08	68.0862	178.406	104.578	106.422	94.1067	0.801989	-0.318345	0.651058	-0.619143	2.10145	1.07139	1.34446	0.427027	1.5204	0.604452	0.00420319
TbTc_0022	OG0000005	TcIL3000.A.H_000398400.1_1, TcIL3000.A.H_000285100.1_1	Tb927.7.6060_mRNA-p1, Tb927.7.6080_mRNA-p1, Tb927.7.6040_mRNA-p1, Tb927.7.6070_mRNA-p1, Tb927.7.6050_mRNA-p1	receptor-type adenylate cyclase GRESAG 4, putative	153.45	195.113	207.919	191.066	170.334	174.536	164.467	187.707	199.647	187.919	197.125	208.216	156.77	173.029	154.026	136.228	163.778	156.283	182.339	172.999	194.187	195.753	220.409	222.178	190.53	190.586	188.212	194.096	186.887	174.261	198.227	155.013	177.557	201.002	0.942794	-0.0849854	1.12417	0.168862	1.07245	0.100914	1.05255	0.0738885	0.929778	-0.105041	0.9232
TbTc_0023	OG0000005	TcIL3000.A.H_000145500.1_1, TcIL3000.A.H_000386700.1_1	Tb927.8.7910_pseudogenic_transcript-p1	receptor-type adenylate cyclase GRESAG 4, frameshift	86.7836	95.7417	87.5227	101.134	103.509	107.107	105.03	110.883	318.163	244.71	257.315	256.471	439.433	426.46	434.624	288.221	125.606	131.181	131.837	125.423	138.652	142.366	113.078	114.748	112.163	112.753	103.222	103.628	92.7954	106.632	269.165	397.184	132.511	109.932	0.344753	-1.53636	0.26847	-1.89717	0.870239	-0.200517	0.700286	-0.513984	0.844116	-0.244487	1.75084e-10
TbTc_0024	OG0000005	TcIL3000.A.H_000386500.1_1, TcIL3000.A.H_000158500.1_1, TcIL3000.A.H_000159000.1_1, TcIL3000.A.H_000386600.1_1, TcIL3000.A.H_000158900.1_1, TcIL3000.A.H_000387100.1_1, TcIL3000.A.H_000254700.1_1, TcIL3000.A.H_000158600.1_1, TcIL3000.A.H_000386900.1_1, TcIL3000.A.H_000145800.1_1, TcIL3000.A.H_000387200.1_1, TcIL3000.A.H_000254600.1_1	Tb11.v5.0379.1-p1, Tb927.5.4540_mRNA-p1, Tb05.5K5.180_mRNA-p1, Tb927.5.4550_mRNA-p1, Tb05.5K5.190_mRNA-p1, Tb11.v5.0380.1-p1, Tb927.4.3750_mRNA-p1, Tb11.v5.0484.1-p1, Tb927.4.3860_mRNA-p1, Tb927.4.3870_mRNA-p1, Tb927.4.3880_mRNA-p1	receptor-type adenylate cyclase GRESAG 4, putative	227.263	191.904	170.576	137.271	51.4537	54.7583	51.703	59.8946	102.427	89.6971	92.1792	95.5117	68.994	67.5012	64.9526	90.894	108.532	107.351	114.302	122.956	102.976	102.429	129.572	128.167	111.435	109.005	187.573	183.128	181.754	54.4524	94.9538	73.0855	109.758	141.48	1.91413	0.936686	0.745051	-0.424588	3.33784	1.73892	1.65595	0.727661	1.28466	0.361385	0.416235
TbTc_0025	OG0000005	TcIL3000.A.H_001004400.1_1	Tb927.11.13740_mRNA-p1	procyclic-enriched flagellar receptor adenylate cyclase 5	78.992	76.6298	78.2422	72.2251	55.1218	59.5615	55.3065	62.3997	40.7034	42.4945	39.1713	41.9095	26.5238	26.8522	24.3668	24.3611	42.7332	40.9135	49.2257	54.2361	45.0387	45.4182	60.4186	59.4616	58.4923	49.3769	47.0445	47.5596	76.5223	58.0974	41.0697	25.526	46.2609	53.7256	1.86323	0.897806	2.27601	1.18651	1.31714	0.397406	1.65415	0.726087	1.42432	0.51027	3.86643e-06
TbTc_0026	OG0000005	TcIL3000.A.H_000735600.1_1	Tb11.v5.0470.1-p1, Tb927.10.2430_mRNA-p1	receptor-type adenylate cyclase GRESAG 4, putative	14.8809	16.3613	21.3834	20.5935	20.3537	19.6635	16.7995	19.0455	30.1863	29.5967	28.0582	29.419	22.5193	22.7852	22.0603	19.2162	4.91934	2.92772	6.43179	4.59524	3.48849	4.29908	5.29429	4.41133	3.4456	3.74079	3.72408	2.65287	18.3048	18.9656	29.3151	21.6452	4.44361	3.87816	0.624415	-0.679423	0.8762	-0.190668	0.965159	-0.0511616	4.11935	2.04242	4.71997	2.23878	0.00206073
TbTc_0027	OG0000005	TcIL3000.A.H_000064400.1_1	Tb927.8.8360_mRNA-p1	receptor-type adenylate cyclase GRESAG 4, putative	8.05361	10.3764	10.1474	9.81422	9.83057	9.9038	8.28165	11.534	30.6967	33.3863	35.4767	36.1277	37.2113	38.3668	38.9809	20.4217	5.41533	6.2042	4.47341	6.23675	8.07349	5.88239	8.23533	7.22081	8.40525	10.5276	7.1042	11.0846	9.59791	9.8875	33.9219	33.7452	6.04759	8.76298	0.282942	-1.82142	0.293005	-1.771	0.970712	-0.0428852	1.58706	0.666359	1.09528	0.131299	2.62791e-10
TbTc_0028	OG0000005	TcIL3000.A.H_000637500.1_1, TcIL3000.A.H_000225800.1_1, TcIL3000.A.H_000132400.1_1, TcIL3000.A.H_000144600.1_1, TcIL3000.A.H_000253400.1_1, TcIL3000.A.H_000406400.1_1, TcIL3000.A.H_000253100.1_1	Tb927.4.4420_pseudogenic_transcript-p1, Tb11.v5.0865.1-p1	adenylyl cyclase, pseudogene, putative	88.769	91.5718	87.0516	80.0214	91.1776	88.4053	88.1018	89.4298	115.261	103.028	110.666	125.835	243.662	260.206	251.77	224.645	76.898	77.693	74.4356	80.1554	84.4362	87.9928	58.3947	64.2336	69.65	68.2763	54.894	59.9224	86.8535	89.2786	113.698	245.07	80.2685	62.5618	0.763899	-0.388546	0.364298	-1.45681	0.972836	-0.0397314	1.08204	0.113749	1.38828	0.473301	4.13327e-05
TbTc_0029	OG0000007	TcIL3000.A.H_000577000.1_1, TcIL3000.A.H_000576800.1_1, TcIL3000.A.H_000576900.1_1	Tb927.8.1640_mRNA-p1, Tb927.8.1630_mRNA-p1, Tb927.8.1620_mRNA-p1, Tb927.8.1610_mRNA-p1, Tb11.v5.0601.1-p1	MSP-B, putative	1324.39	1179.05	1390.45	1638.24	507.827	510.536	500.761	523.362	94.4966	62.8651	73.3654	103.657	363.223	371.986	386.396	133.321	1106.12	1130.97	1027.88	1034.47	1023.62	1003.49	1059.06	1078.88	1093.99	1109.45	1024.94	1017.98	1383.03	510.621	83.596	313.732	1054.43	1064.05	16.5442	4.04826	1.62757	0.702723	2.70853	1.43751	1.31164	0.391375	1.29978	0.37827	0.000146726
TbTc_0030	OG0000007	TcIL3000.A.H_000735500.1_1, TcIL3000.A.H_000735400.1_1	Tb927.10.2410_mRNA-p1	MSP-C, putative	996.033	746.099	827.066	474.215	275.997	301.786	291.636	313.03	800.789	768.992	755.735	697.184	227.049	234.34	218.897	252.719	171.5	182.378	205.574	221.78	178.802	184.529	239.478	250.32	170.671	177.128	307.237	316.571	760.853	295.612	755.675	233.251	190.761	243.568	1.00685	0.00985213	1.26736	0.341821	2.57382	1.36391	3.98852	1.99585	3.12379	1.6433	0.420578
TbTc_0031	OG0000007	TcIL3000.A.H_000937700.1_1	Tb927.11.7750_mRNA-p1, Tb11.0380_mRNA-p1, Tb927.11.7710.1-p1, Tb11.v5.0710.1-p1, Tb11.0360_mRNA-p1, Tb927.11.7640.1-p1, Tb927.11.7630.1-p1, Tb11.0370_mRNA-p1, Tb927.11.7720.1-p1, Tb927.11.7760_mRNA-p1, Tb927.11.7610_mRNA-p1, Tb11.v5.0510.1-p1, Tb11.v5.0511.1-p1, Tb927.11.7620_mRNA-p1	MSP-A, putative	67.6696	80.1669	80.4927	100.979	93.4601	92.5696	89.2035	97.0566	355.844	314.503	289.718	339.28	307.578	334.234	323.43	219.599	72.8125	71.5038	78.0711	81.5912	89.5536	92.9672	49.3257	53.4494	61.7927	58.6134	36.9184	44.0509	82.3271	93.0724	324.836	296.21	81.0832	50.6918	0.253442	-1.98027	0.314211	-1.6702	0.884549	-0.176986	1.01534	0.021964	1.62407	0.699617	2.53721e-12
TbTc_0032	OG0000007	TcIL3000.A.H_000944200.1_1	Tb927.11.8720_mRNA-p1	Leishmanolysin-like peptidase, putative	41.585	53.8337	60.4074	71.7634	76.1974	79.8891	81.3536	78.511	116.528	101.931	104.878	105.492	121.905	134.542	124.935	78.6139	109.997	120.676	115.466	112.255	129.907	129.362	95.8278	96.5167	95.0597	97.9941	89.9292	81.0071	56.8974	78.9878	107.207	114.999	119.61	92.7224	0.530723	-0.91397	0.686855	-0.541922	0.720332	-0.473267	0.475689	-1.07191	0.613631	-0.704556	0.000801027
TbTc_0033	OG0000009	TcIL3000.A.H_000129900.1_1, TcIL3000.A.H_000175400.1_1, TcIL3000.A.H_000172500.1_1	Tb927.9.15940_mRNA-p1, Tb09.v4.0018_mRNA-p1, Tb11.v5.0367.1-p1, Tb05.5K5.240_mRNA-p1, Tb927.5.4600_mRNA-p1, Tb927.10.9500_mRNA-p1, Tb11.v5.0814.1-p1, Tb927.2.2020_mRNA-p1, Tb927.11.1520_mRNA-p1, Tb927.10.9470_mRNA-p1, Tb927.10.9480_mRNA-p1, Tb927.10.9490_mRNA-p1, Tb11.v5.0813.1-p1, Tb10.v4.0032_mRNA-p1, Tb927.10.4370_mRNA-p1, Tb927.11.1530_mRNA-p1	expression site-associated gene 3 (ESAG3) protein, putative	0	0	0	0.0187071	0.0631518	0.0171049	0	0.216507	537.451	487.566	472.229	500.549	610.92	601.069	584.478	555.096	0	0	0	0	0	0	0	0	0	0	0	0	0.00467678	0.0741909	499.449	587.891	0	0	9.36388e-06	-16.7045	0.000126198	-12.952	0.0630371	-3.98766	N/A	N/A	N/A	N/A	N/A
TbTc_0034	OG0000009	TcIL3000.A.H_000272500.1_1, TcIL3000.A.H_000218700.1_1, TcIL3000.A.H_000257800.1_1, TcIL3000.A.H_000251500.1_1, TcIL3000.A.H_000130000.1_1, TcIL3000.A.H_000128100.1_1, TcIL3000.A.H_000134100.1_1, TcIL3000.A.H_000172600.1_1, TcIL3000.A.H_000254900.1_1, TcIL3000.A.H_000257500.1_1, TcIL3000.A.H_000252400.1_1, TcIL3000.A.H_000139600.1_1, TcIL3000.A.H_000215800.1_1, TcIL3000.A.H_000140000.1_1, TcIL300…	Tb927.3.110_pseudogenic_transcript-p1, Tb927.9.17340_pseudogenic_transcript-p1, Tb927.9.17500_pseudogenic_transcript-p1, Tb927.9.16580_pseudogenic_transcript-p1, Tb927.3.460_pseudogenic_transcript-p1, Tb927.11.18100_mRNA-p1, Tb927.8.370_pseudogenic_transcript-p1	expression site-associated gene 3 (ESAG3), degenerate	0	0	0	0	2.96771	2.738	2.97969	1.75131	0	0.016296	0.0449935	0.111922	2.52883	2.26888	2.64886	1.61065	0	0	0	0	0	0	0	0	0	0	0	0	0	2.60918	0.0433029	2.26431	0	0	0	N/A	1.15231	0.204528	0	N/A	N/A	N/A	N/A	N/A	N/A
TbTc_0035	OG0000012	TcIL3000.A.H_000490500.1_1	Tb927.7.300_mRNA-p1	UDP-Gal or UDP-GlcNAc-dependent glycosyltransferase, putative	1197.4	898.308	1037.67	825.735	569.303	589.064	567.297	595.87	916.663	913.709	856.348	886.391	550.487	593.581	568.023	498.841	712.148	735.027	830.079	811.337	706.208	713.74	820.655	800.272	706.04	730.189	1035.42	1027.84	989.777	580.384	893.278	552.733	751.423	853.402	1.10803	0.147995	1.05003	0.0704241	1.70538	0.770097	1.3172	0.397478	1.1598	0.213879	0.461082
TbTc_0036	OG0000012	TcIL3000.A.H_000827900.1_1	Tb927.10.12290_mRNA-p1	UDP-Gal or UDP-GlcNAc-dependent glycosyltransferase, putative	120.978	112.791	116.624	128.077	208.093	216.88	203.767	217.42	374.896	323.46	334.059	345.025	204.217	203.895	203.832	161.619	194.368	212.706	196.836	196.372	214.778	213.179	169.385	172.979	159.565	162.848	189.46	174.786	119.617	211.54	344.36	193.391	204.706	171.504	0.347361	-1.52549	1.09385	0.129414	0.565459	-0.822506	0.584336	-0.775129	0.697462	-0.519814	0.0560495
TbTc_0037	OG0000012	TcIL3000.A.H_000419200.1_1	Tb927.5.2760_mRNA-p1	UDP-Gal or UDP-GlcNAc-dependent glycosyltransferase, putative	43.2089	44.5092	47.5767	60.5213	69.8571	71.8501	73.2323	76.3536	45.6288	42.1949	40.7688	42.0932	56.8153	59.2938	62.471	43.3433	89.031	90.3897	82.5453	81.1906	91.5534	95.9891	71.0714	71.3498	69.1361	70.8731	48.4024	50.867	48.954	72.8233	42.6714	55.4808	88.4498	63.6166	1.14723	0.198158	1.31258	0.39241	0.672231	-0.572972	0.553467	-0.853432	0.769517	-0.377976	0.00301639
TbTc_0038	OG0000012	TcIL3000.A.H_000391600.1_1, TcIL3000.A.H_000391400.1_1, TcIL3000.A.H_000391300.1_1	Tb927.4.4290_mRNA-p1, Tb927.4.4270_mRNA-p1, Tb927.4.4250_mRNA-p1, Tb927.8.8080_pseudogenic_transcript-p1, Tb927.8.8090_mRNA-p1, Tb927.8.8100_mRNA-p1	UDP-Gal or UDP-GlcNAc-dependent glycosyltransferase, putative	67.7385	57.0047	65.5206	70.0281	66.4851	73.7281	67.3369	71.7454	96.0875	124.757	124.745	125.532	160.645	154.157	159.243	156.98	90.0646	87.5781	85.6851	90.4739	78.6733	70.3286	80.37	82.215	78.3129	81.5798	79.5283	72.8758	65.073	69.8239	117.78	157.756	83.8006	79.1469	0.552495	-0.855968	0.442606	-1.17591	0.931959	-0.101662	0.776522	-0.364902	0.822179	-0.282475	4.9163e-09
TbTc_0039	OG0000012	TcIL3000.A.H_000951400.1_1, TcIL3000.A.H_000101900.1_1, TcIL3000.A.H_000631400.1_1, TcIL3000.A.H_000273450.1_1, TcIL3000.A.H_000273500.1_1, TcIL3000.A.H_000261600.1_1, TcIL3000.A.H_000129000.1_1, TcIL3000.A.H_000777000.1_1, TcIL3000.A.H_000351500.1_1, TcIL3000.A.H_000116500.1_1, TcIL3000.A.H_000631300.1_1, TcIL3000.A.H_000631200.1_1, TcIL3000.A.H_000631500.1_1, TcIL3000.A.H_000631100.1_1	Tb11.v5.0880.1-p1, Tb927.4.5260_mRNA-p1, Tb927.4.5270_mRNA-p1, Tb927.4.5290_mRNA-p1, Tb927.4.5250_mRNA-p1, Tb927.4.5280_mRNA-p1, Tb927.4.5300_mRNA-p1, Tb927.4.5240_mRNA-p1, Tb927.8.7150_mRNA-p1, Tb927.8.7160_pseudogenic_transcript-p1, Tb927.8.7140_mRNA-p1	UDP-Gal or UDP-GlcNAc-dependent glycosyltransferase, putative	77.6347	66.3711	88.528	134.348	106.443	111.138	111.729	112.122	57.4437	60.5559	53.2124	64.7415	208.147	196.191	205.889	185.057	142.18	140.824	133.349	140.034	153.554	148.168	131.457	112.427	118.684	126.186	95.3271	86.6972	91.7206	110.358	58.9883	198.821	143.018	111.796	1.55489	0.636815	0.555063	-0.849278	0.831118	-0.266875	0.64132	-0.640883	0.820425	-0.285557	0.975454
TbTc_0040	OG0000012	TcIL3000.A.H_000637900.1_1, TcIL3000.A.H_000779100.1_1	Tb927.3.5660_mRNA-p1	UDP-GlcNAc:alpha3-D-mannoside beta-1,2-N-acetylglucosaminyltransferase I	176.639	180.493	164.652	196.12	228.228	227.199	245.166	245.377	63.7533	63.1419	60.6799	71.6702	140.502	135.988	137.362	103.747	181.694	190.594	148.253	137.93	201.422	217.677	162.65	163.945	181.466	187.535	168.142	158.346	179.476	236.493	64.8113	129.4	179.595	170.348	2.76921	1.46947	1.82761	0.869957	0.758908	-0.398004	0.999337	-0.000956833	1.05359	0.0753099	5.92254e-07
TbTc_0041	OG0000014	TcIL3000.A.H_000558900.1_1	Tb927.1.2880_mRNA-p1, Tb927.1.2850_mRNA-p1, Tb927.1.2820_mRNA-p1	pteridine transporter, putative	212.131	240.019	241.913	237.795	228.685	235.426	225.702	248.367	213.733	197.014	188.803	204.887	167.903	166.985	155.275	229.769	191.07	187.919	198.878	191.3	211.478	204.846	189.065	188.522	185.685	179.036	167.398	165.079	232.965	234.545	201.109	179.983	197.582	179.131	1.1584	0.212134	1.30315	0.382005	0.993263	-0.00975209	1.17908	0.237663	1.30053	0.379099	0.00291738
TbTc_0042	OG0000014	TcIL3000.A.H_000597500.1_1, TcIL3000.A.H_000597700.1_1, TcIL3000.A.H_000597400.1_1	Tb927.8.3630_mRNA-p1, Tb927.8.3650_mRNA-p1, Tb927.8.3620_mRNA-p1, Tb11.v5.0766.1-p1	folate transporter, putative	817.696	721.704	896.145	843.55	91.8291	91.1956	89.6942	90.8957	538.659	477.119	501.116	499.837	297.792	290.128	290.566	199.28	453.74	447.911	471.335	474.459	383.276	386.395	305.817	314.405	279.408	289.881	320.827	300.971	819.774	90.9037	504.183	269.442	436.186	301.885	1.62595	0.701279	0.337378	-1.56756	9.01805	3.17282	1.87941	0.910282	2.71552	1.44123	0.0486976
TbTc_0043	OG0000014	TcIL3000.A.H_000799700.1_1	Tb927.10.9080_mRNA-p1	pteridine transporter, putative	590.426	525.466	560.916	447.014	414.832	434.328	424.09	468.813	630.784	570.768	531.594	517.183	105.727	109.844	104.921	115.834	570.678	587.616	617.632	616.991	473.143	489.681	464.557	475.905	447.448	432.513	444.577	427.981	530.956	435.516	562.582	109.081	559.29	448.83	0.943783	-0.083473	3.99257	1.99732	1.21914	0.285867	0.949339	-0.0750053	1.18298	0.242422	0.0248995
TbTc_0044	OG0000017	TcIL3000.A.H_000495800.1_1	Tb927.7.920_mRNA-p1	Inner arm dynein 5-1	17.465	20.7362	12.6388	17.9163	24.1522	24.3477	23.7212	23.4464	18.4765	22.6087	21.8682	20.9419	57.907	56.0575	55.4458	58.3285	23.806	23.9748	22.0359	24.3563	22.242	22.5154	17.0008	15.6864	19.8376	18.3092	21.1478	21.1176	17.1891	23.9169	20.9738	56.9347	23.1551	18.8499	0.819549	-0.287097	0.420076	-1.25128	0.718701	-0.476537	0.742346	-0.429835	0.911893	-0.133064	0.0187082
TbTc_0045	OG0000017	TcIL3000.A.H_000974500.1_1	Tb927.11.11220_mRNA-p1	dynein heavy chain, putative	21.7071	26.761	18.9651	25.1233	34.1798	33.194	32.7668	32.9126	24.6714	30.7874	29.1757	28.667	52.6798	51.2837	50.209	50.5952	26.592	27.2961	25.3077	23.6574	26.1802	26.3974	17.1869	17.1066	20.1883	19.5736	22.1262	20.1405	23.1391	33.2633	28.3254	51.1919	25.9051	19.387	0.816905	-0.291759	0.649776	-0.621985	0.695636	-0.523596	0.893226	-0.162903	1.19354	0.255245	0.115954
TbTc_0046	OG0000017	TcIL3000.A.H_000307400.1_1	Tb927.2.5270_mRNA-p1	dynein heavy chain, putative	37.3198	39.5929	27.3272	36.1475	42.5761	43.1197	39.9103	42.0543	29.6442	37.357	33.7968	31.3565	67.9721	66.8302	66.0713	49.459	41.4296	42.7601	40.5112	43.5991	41.1807	38.2637	29.954	28.5255	34.5012	35.1899	35.2308	37.1011	35.0969	41.9151	33.0386	62.5831	41.2907	33.4171	1.0623	0.0871886	0.669751	-0.578304	0.837332	-0.256128	0.849993	-0.234476	1.05027	0.070757	0.351963
TbTc_0047	OG0000017	TcIL3000.A.H_000941000.1_1	Tb927.11.8160_mRNA-p1	dynein heavy chain, putative	30.3084	36.816	25.373	33.0504	40.3411	40.6789	38.4682	40.579	26.1089	35.405	32.404	32.3862	49.4515	48.4913	46.315	56.7585	33.3952	31.7313	34.1661	31.7375	33.0048	33.1096	24.4982	23.4908	30.3024	28.4634	31.6556	30.4564	31.387	40.0168	31.576	50.2541	32.8574	28.1445	0.994012	-0.00866466	0.79629	-0.328635	0.784345	-0.35044	0.955247	-0.0660539	1.11521	0.157314	0.712816
TbTc_0048	OG0000017	TcIL3000.A.H_000893700.1_1	Tb927.11.3250_mRNA-p1	dynein heavy chain, putative	19.6031	21.6581	21.1222	27.516	35.5419	34.9184	34.6389	35.0834	29.0252	33.9493	29.5684	29.8714	41.7714	42.1471	39.819	45.4745	37.8118	37.0778	36.631	37.3848	35.2501	35.8743	22.6417	23.5887	29.9681	29.561	26.9142	26.8851	22.4749	35.0457	30.6036	42.303	36.6716	26.5931	0.734387	-0.445388	0.828444	-0.271524	0.641303	-0.640923	0.612868	-0.706352	0.845139	-0.24274	0.364954
TbTc_0049	OG0000017	TcIL3000.A.H_000593800.1_1	Tb927.8.3250_mRNA-p1	dynein heavy chain, putative	15.567	18.0152	15.9412	22.5482	33.5763	33.56	32.6613	32.6373	37.0736	39.6505	38.7886	38.7556	64.0817	62.6966	58.0552	66.946	26.4457	27.9121	25.7276	26.6281	27.2656	24.9279	17.1784	17.0935	19.203	20.4356	20.5473	20.3746	18.0179	33.1087	38.5671	62.9449	26.4845	19.1387	0.467184	-1.09794	0.525996	-0.926877	0.544204	-0.877781	0.680319	-0.555717	0.941437	-0.0870629	0.00293672
TbTc_0050	OG0000017	TcIL3000.A.H_000313200.1_1	Tb927.3.930_mRNA-p1	dynein heavy chain, putative	47.4773	56.9079	38.4647	47.8434	82.2562	82.0031	79.7993	79.5562	26.0108	31.1981	28.965	27.949	79.8818	77.7676	74.1317	117.208	49.6096	48.168	48.6985	50.1123	47.0278	49.1277	39.6191	39.8511	43.3421	43.1472	52.1482	52.6493	47.6733	80.9037	28.5307	87.2473	48.7907	45.1262	1.67095	0.740667	0.927292	-0.108905	0.58926	-0.763023	0.977099	-0.0334229	1.05645	0.0792181	0.0523267
TbTc_0051	OG0000017	TcIL3000.A.H_000761500.1_1	Tb11.v5.0242.1-p1, Tb927.10.5350_mRNA-p1	dynein heavy chain, putative	36.6549	41.8881	30.285	38.5979	76.565	75.7237	73.2617	75.6133	25.5963	28.2163	27.0299	25.4313	80.6381	79.3469	74.59	103.45	49.7115	49.3981	46.7312	47.0703	46.5722	46.6232	36.369	34.6156	39.8878	38.7854	42.7151	41.4946	36.8565	75.2909	26.5684	84.5062	47.6844	38.9779	1.38723	0.472204	0.890951	-0.166581	0.489521	-1.03056	0.772925	-0.3716	0.945573	-0.0807388	0.131438
TbTc_0052	OG0000017	TcIL3000.A.H_000357600.1_1	Tb927.4.870_mRNA-p1	dynein heavy chain, putative	15.7621	19.1223	16.0465	20.9954	30.2696	29.7577	26.925	29.2451	15.7458	21.3821	20.8884	20.7861	34.6643	35.0574	34.3245	35.1259	22.8294	19.797	19.1025	20.5613	20.4191	20.2955	13.1775	11.9974	15.4905	16.1993	17.0205	15.9438	17.9816	29.0494	19.7006	34.793	20.5008	14.9715	0.912742	-0.13172	0.834919	-0.260292	0.619001	-0.691987	0.877116	-0.18916	1.20105	0.264299	0.870408
TbTc_0053	OG0000018	TcIL3000.A.H_000191000.1_1, TcIL3000.A.H_000447650.1_1, TcIL3000.A.H_000191100.1_1, TcIL3000.A.H_000218100.1_1, TcIL3000.A.H_000218000.1_1, TcIL3000.A.H_000213750.1_1, TcIL3000.A.H_000217900.1_1, TcIL3000.A.H_000190400.1_1, TcIL3000.A.H_000344100.1_1, TcIL3000.A.H_000091500.1_1, TcIL3000.A.H_000091600.1_1, TcIL3000.A.H_000344000.1_1, TcIL3000.A.H_000343950.1_1, TcIL3000.A.H_000213800.1_1, TcIL300…	Tb927.6.990_mRNA-p1, Tb927.6.1060_mRNA-p1, Tb927.6.1050_mRNA-p1, Tb927.6.1000_mRNA-p1, Tb927.6.1040_mRNA-p1, Tb927.6.1030_mRNA-p1, Tb927.6.1020_mRNA-p1, Tb927.6.1010_mRNA-p1, Tb927.6.980_mRNA-p1, Tb927.6.960_mRNA-p1, Tb927.6.970_mRNA-p1	cysteine peptidase, Clan CA, family C1, Cathepsin L-like	1013.29	979.426	1656.68	3112.17	8200.38	8282.63	8111.06	7934.16	6892.98	7551.23	7014.27	7351.6	8160.34	8440.75	8750.98	4163.15	4044.45	4091	3567.39	3563.26	4436.85	4548.36	3320.8	3385.75	4203.97	4163.96	1468.13	1454.3	1690.39	8132.06	7202.52	7378.81	4041.88	2999.49	0.234695	-2.09114	1.10208	0.140233	0.207868	-2.26626	0.418219	-1.25767	0.563561	-0.827356	0.64459
TbTc_0054	OG0000019	TcIL3000.A.H_000136800.1_1, TcIL3000.A.H_000129890.1_1, TcIL3000.A.H_000093600.1_1, TcIL3000.A.H_000197730.1_1, TcIL3000.A.H_000232920.1_1, TcIL3000.A.H_000234430.1_1	Tb927.9.18130_pseudogenic_transcript-p1	variant surface glycoprotein (VSG, pseudogene), putative	0.0278534	0.0135794	0.0147066	0.0144937	60.5496	66.1946	59.136	53.9709	0	0	0	0.0247222	0.0146887	0.129916	0.0501992	0.0408276	0	0	0	0	0	0	0	0	0	0	0	0	0.0176583	59.9628	0.00618056	0.0589078	0	0	2.85707	1.51453	1017.91	9.99139	0.000294487	-11.7295	N/A	N/A	N/A	N/A	N/A
TbTc_0055	OG0000019	TcIL3000.A.H_000251620.1_1, TcIL3000.A.H_000256480.1_1, TcIL3000.A.H_000951600.1_1, TcIL3000.A.H_000200400.1_1, TcIL3000.A.H_000076000.1_1, TcIL3000.A.H_000065400.1_1, TcIL3000.A.H_000027900.1_1, TcIL3000.A.H_000052100.1_1, TcIL3000.A.H_000063600.1_1, TcIL3000.A.H_000154200.1_1, TcIL3000.A.H_000194200.1_1, TcIL3000.A.H_000140700.1_1, TcIL3000.A.H_000197700.1_1, TcIL3000.A.H_000245100.1_1, TcIL300…	Tb927.7.160_pseudogenic_transcript-p1, Tb927.6.3390_pseudogenic_transcript-p1, Tb11.v5.0789.1-p1, Tb927.9.7330_mRNA-p1, Tb927.9.7410_mRNA-p1, Tb927.3.570_mRNA-p1, Tb11.01.6241.1-p1, Tb11.01.6240.1-p1, Tb11.v5.0676.1-p1, Tb927.3.2510.2-p1, Tb927.3.5810_pseudogenic_transcript-p1, Tb927.6.540_mRNA-p1, Tb927.6.470_mRNA-p1, Tb927.6.500_mRNA-p1, Tb11.v5.0816.1-p1, Tb927.3.2510.1-p1, Tb927.1.2040_mRNA-p…	expression site-associated gene 2 (ESAG2), degenerate	3459.69	4349.34	3866.28	4062.82	5686.46	5502.8	5768.45	5518.11	788.117	830.21	781.475	889.754	2586.52	2632.88	2617.74	1691.29	964.705	973.122	968.184	990.662	758.645	735.528	1711.44	1681.46	1809.01	1814.16	2024.65	2074	3934.53	5618.95	822.389	2382.11	898.474	1852.45	4.78427	2.2583	2.35882	1.23806	0.700225	-0.51411	4.37912	2.13064	2.12396	1.08675	4.53719e-07
TbTc_0056	OG0000020	TcIL3000.A.H_000337100.1_1	Tb927.2.1380_mRNA-p1	leucine-rich repeat protein (LRRP), putative	31.9626	33.605	27.8299	36.4318	31.4328	32.0617	33.8418	35.9106	1.56329	5.62866	5.13414	5.6303	76.7805	81.4852	74.3999	59.935	49.3869	57.7953	49.1181	52.2874	50.7262	46.0287	53.343	62.5451	61.5265	60.6846	54.8372	47.5934	32.4573	33.3117	4.4891	73.1501	50.8904	56.755	7.23026	2.85405	0.455388	-1.13483	0.974352	-0.0374848	0.637789	-0.64885	0.571885	-0.806202	0.130961
TbTc_0057	OG0000020	TcIL3000.A.H_000505300.1_1	Tb927.7.1920_mRNA-p1	paraflagellar rod component, putative	44.9667	59.389	59.6474	64.1798	82.899	84.8964	86.2623	84.2953	78.2827	69.826	71.0491	70.8417	92.1731	90.6731	89.551	98.9247	50.9427	55.9085	48.3047	47.2115	62.9483	68.438	61.425	61.9245	64.9375	62.6697	60.3268	71.4275	57.0457	84.5883	72.4999	92.8305	55.6256	63.7852	0.786839	-0.34586	0.911212	-0.134141	0.674393	-0.568338	1.02553	0.0363697	0.894342	-0.161102	0.721221
TbTc_0058	OG0000020	TcIL3000.A.H_000658600.1_1	Tb927.9.4850_mRNA-p1	leucine-rich repeat protein (LRRP), putative	45.9392	42.5958	30.9952	34.0649	55.7879	56.4871	54.0687	53.9387	40.4395	38.3301	32.7593	32.1551	20.0274	19.5075	22.2557	28.4965	49.2674	46.0824	45.9799	39.95	40.6412	38.775	52.0903	53.2486	38.8529	46.8344	47.0045	43.4091	38.3988	55.0706	35.921	22.5718	43.4493	46.9066	1.06898	0.0962339	2.4398	1.28676	0.697265	-0.520221	0.883761	-0.178272	0.818622	-0.288731	0.000108491
TbTc_0059	OG0000020	TcIL3000.A.H_000223700.1_1, TcIL3000.A.H_000994400.1_1	Tb927.1.5030_mRNA-p1	leucine-rich repeat protein (LRRP), putative	43.8358	48.2139	44.0045	46.4137	79.6336	81.0346	77.0003	77.4699	25.112	28.7087	26.4742	24.9008	39.0098	38.3942	36.6513	31.0539	52.5599	51.0223	47.2298	45	53.8508	53.062	47.3871	49.6939	51.9826	46.1265	43.5988	41.3272	45.617	78.7846	26.2989	36.2773	50.4541	46.686	1.73456	0.794568	2.17173	1.11885	0.579009	-0.788342	0.904128	-0.145401	0.977102	-0.0334193	3.75953e-06
TbTc_0060	OG0000020	TcIL3000.A.H_000490400.1_1	Tb927.7.290_mRNA-p1	leucine-rich repeat protein 1 (LRRP1), putative	61.3698	65.309	51.1146	58.6944	69.8177	72.9844	72.071	71.3288	90.12	96.5919	85.9437	85.902	55.059	57.9599	49.3545	68.0334	76.5021	82.735	78.8602	77.7172	82.8774	86.648	88.928	80.5707	77.8267	80.2061	79.3072	83.3684	59.1219	71.5505	89.6394	57.6017	80.89	81.7012	0.659553	-0.600439	1.24216	0.31285	0.826297	-0.275268	0.730893	-0.452267	0.723636	-0.466663	0.600413
TbTc_0061	OG0000021	TcIL3000.A.H_000772500.1_1	Tb927.10.6500_mRNA-p1	amino acid transporter, putative	41.737	40.9545	33.4266	41.809	47.4573	46.3606	45.9253	46.039	48.8926	41.9581	39.2842	38.8075	52.9627	54.6051	51.4694	53.1522	41.469	40.4464	46.7137	45.5549	42.9466	44.1385	39.1425	34.5043	38.0625	32.6714	35.0692	31.0152	39.4818	46.4456	42.2356	53.0473	43.5449	35.0775	0.934799	-0.0972714	0.875549	-0.191739	0.850066	-0.234353	0.906692	-0.141315	1.12556	0.17064	0.534962
TbTc_0062	OG0000021	TcIL3000.A.H_001025800.1_1	Tb927.11.15950_mRNA-p1, Tb927.11.15960_mRNA-p1	amino acid transporter, putative	308.82	273.887	305.314	239.204	173.896	179.758	175.697	184.54	280.576	334.069	311.156	299.621	185.684	179.335	161.969	241.596	243.708	245.645	257.625	257.539	243.705	231.095	245.813	261.689	249.856	240.72	371.464	359.245	281.806	178.473	306.356	192.146	246.553	288.131	0.919866	-0.120504	0.92884	-0.106499	1.57899	0.658999	1.14298	0.192806	0.978049	-0.032022	0.0829145
TbTc_0063	OG0000021	TcIL3000.A.H_000186700.1_1	Tb927.8.7690_pseudogenic_transcript-p1, Tb927.8.7660_pseudogenic_transcript-p1	amino acid transporter (pseudogene), putative	39.6742	33.9422	35.4841	27.5925	24.4212	24.836	25.3826	27.1675	479.656	335.229	290.707	316.968	253.707	257.485	246.357	277.932	48.9326	36.7627	37.7043	42.4339	41.8212	34.4619	36.571	23.4024	32.5977	36.9616	49.4794	39.0544	34.1733	25.4519	355.64	258.87	40.3528	36.3444	0.0960895	-3.37948	0.098319	-3.34639	1.34266	0.425097	0.846862	-0.239801	0.940262	-0.0888651	1.37263e-15
TbTc_0064	OG0000021	TcIL3000.A.H_000636800.1_1, TcIL3000.A.H_000636900.1_1, TcIL3000.A.H_000144300.1_1, TcIL3000.A.H_000637000.1_1, TcIL3000.A.H_000187100.1_1, TcIL3000.A.H_000396800.1_1, TcIL3000.A.H_000173300.1_1, TcIL3000.A.H_000396900.1_1, TcIL3000.A.H_000144400.1_1, TcIL3000.A.H_000187000.1_1, TcIL3000.A.H_000173900.1_1, TcIL3000.A.H_000397000.1_1, TcIL3000.A.H_000186900.1_1, TcIL3000.A.H_000173800.1_1	Tb927.8.7680_mRNA-p1, Tb927.8.7700_mRNA-p1, Tb11.v5.0540.1-p1, Tb927.4.4860_mRNA-p1, Tb927.4.4840_mRNA-p1, Tb927.4.4820_mRNA-p1	amino acid transporter, putative	212.464	189.789	224.813	233.724	273.774	290.17	280.95	299.017	427.376	371.022	356.987	359.697	322.292	338.405	316.953	389.203	316.076	346.769	338.715	335.349	380.328	386.637	282.436	292.039	307.002	297.122	318.011	313.499	215.198	285.977	378.77	341.713	350.646	301.685	0.568148	-0.815662	0.836893	-0.256885	0.752498	-0.41024	0.613718	-0.704353	0.713319	-0.487381	0.00486646
TbTc_0065	OG0000021	TcIL3000.A.H_000144500.1_1, TcIL3000.A.H_000186800.1_1, TcIL3000.A.H_000173100.1_1, TcIL3000.A.H_000636500.1_1, TcIL3000.A.H_000636700.1_1, TcIL3000.A.H_000173700.1_1, TcIL3000.A.H_000173500.1_1, TcIL3000.A.H_000173600.1_1, TcIL3000.A.H_000636600.1_1, TcIL3000.A.H_000173200.1_1, TcIL3000.A.H_000173400.1_1	Tb927.4.4870_mRNA-p1, Tb927.4.4850_mRNA-p1, Tb927.4.4830_mRNA-p1, Tb927.8.7670_mRNA-p1, Tb927.8.7650_mRNA-p1, Tb927.8.7600_mRNA-p1, Tb927.8.7640_mRNA-p1, Tb927.8.7610_mRNA-p1, Tb927.8.7620_mRNA-p1, Tb927.8.7630_mRNA-p1, Tb11.v5.0541.1-p1	amino acid transporter, putative	1579.6	1377.58	1643.19	1452.65	971.88	1006.84	986.229	1062.33	1981.01	1503.77	1375.31	1414.09	558.863	550.811	519.341	656.41	1590.81	1607.76	1601.93	1661.99	1585.29	1541.94	1371.97	1364.28	1434.71	1379.63	1610.67	1576.33	1513.25	1006.82	1568.54	571.356	1598.29	1456.27	0.964752	-0.0517695	1.76216	0.817346	1.503	0.587846	0.946797	-0.0788734	1.03913	0.0553793	0.437614
TbTc_0066	OG0000021	TcIL3000.A.H_000388600.1_1	Tb927.8.8290_mRNA-p1	amino acid transporter AATP5	77.581	69.3351	72.6065	70.245	85.4187	88.4054	91.5999	94.9226	218.968	231.356	267.99	263.391	105.614	97.604	92.4254	120.199	86.7738	95.6913	95.0355	96.1836	103.999	99.6126	90.4621	91.9713	93.1646	87.0209	97.5828	100.908	72.4419	90.0867	245.427	103.961	96.2159	93.5183	0.295167	-1.7604	0.866546	-0.206651	0.804136	-0.314489	0.752909	-0.409452	0.774628	-0.368425	0.000220474
TbTc_0067	OG0000021	TcIL3000.A.H_000388400.1_1, TcIL3000.A.H_000388500.1_1	Tb927.8.8300_mRNA-p1, Tb927.4.3990_mRNA-p1, Tb927.4.4010_mRNA-p1, Tb927.4.4000_mRNA-p1	amino acid transporter, putative	555.33	433.999	553.869	383.496	212.026	217.382	203.728	223.238	279.851	270.239	271.202	276.344	206.723	204.526	189.745	203.549	196.618	205.544	214.821	209.514	215.401	203.824	219.312	213.795	178.585	175.06	256.115	257.951	481.674	214.094	274.409	201.136	207.62	216.803	1.75531	0.811728	1.06442	0.0900724	2.24983	1.16981	2.31997	1.21411	2.22171	1.15167	0.792403
TbTc_0068	OG0000022	TcIL3000.A.H_000078700.1_1, TcIL3000.A.H_000024500.1_1, TcIL3000.A.H_000127900.1_1	Tb927.4.5500_pseudogenic_transcript-p1	variant surface glycoprotein, degenerate	0.993494	0.591994	0.291426	0.459529	0.321289	0.688798	1.16747	0.411769	0	0	0.032018	0	0	0.0137739	0.0359248	0	0	0	0	0	0	0	0	0	0	0	0	0	0.584111	0.64733	0.00800449	0.0124247	0	0	72.9729	6.18929	52.1004	5.70322	0.902338	-0.148259	N/A	N/A	N/A	N/A	N/A
TbTc_0069	OG0000022	TcIL3000.A.H_000273850.1_1, TcIL3000.A.H_000120200.1_1, TcIL3000.A.H_000885200.1_1, TcIL3000.A.H_000219900.1_1, TcIL3000.A.H_000885100.1_1, TcIL3000.A.H_000950900.1_1, TcIL3000.A.H_000065500.1_1, TcIL3000.A.H_000211600.1_1, TcIL3000.A.H_000087600.1_1, TcIL3000.A.H_000028100.1_1, TcIL3000.A.H_000070400.1_1, TcIL3000.A.H_000026500.1_1, TcIL3000.A.H_000063900.1_1, TcIL3000.A.H_000192100.1_1, TcIL300…	Tb927.10.5680_mRNA-p1	procyclin-associated gene 1 (PAG1) protein, putative	690.431	676.311	761.009	1035.37	1922.22	1917.54	1952.19	1941.46	91.5111	86.3048	84.753	88.6311	225.374	238.216	243.944	168.793	821.009	823.898	676.697	696.742	787.739	758.114	760.366	806.562	782.389	771.25	644.894	650.879	790.78	1933.35	87.8	219.082	760.7	736.057	9.0066	3.17098	8.82477	3.14156	0.409021	-1.28975	1.03954	0.0559486	1.07435	0.103459	4.10937e-09
TbTc_0070	OG0000023	TcIL3000.A.H_000436800.1_1, TcIL3000.A.H_000035000.1_1, TcIL3000.A.H_000034700.1_1, TcIL3000.A.H_000199100.1_1, TcIL3000.A.H_000035600.1_1, TcIL3000.A.H_000778400.1_1, TcIL3000.A.H_000169600.1_1, TcIL3000.A.H_000055300.1_1, TcIL3000.A.H_000092000.1_1, TcIL3000.A.H_000049100.1_1, TcIL3000.A.H_000429100.1_1, TcIL3000.A.H_000429200.1_1, TcIL3000.A.H_000436200.1_1, TcIL3000.A.H_000429300.1_1, TcIL300…	Tb09.v4.0153_mRNA-p1	hypothetical protein	626.96	618.182	655.503	759.511	725.222	719.286	730.827	759.112	0.0838437	0.0833438	0.0511364	0.0282567	2.8205	3.23377	3.18437	2.48878	671.488	650.89	618.168	642.927	687.295	620.116	500.432	499.194	517.726	472.53	521.796	499.015	665.039	733.612	0.0616452	2.93186	648.481	501.782	10788.2	13.3972	250.221	7.96706	0.906528	-0.141577	1.02553	0.0363756	1.32535	0.406379	8.34979e-17
TbTc_0071	OG0000023	TcIL3000.A.H_000011300.1_1, TcIL3000.A.H_000206900.1_1, TcIL3000.A.H_000072100.1_1, TcIL3000.A.H_000035700.1_1, TcIL3000.A.H_000034800.1_1, TcIL3000.A.H_000199200.1_1, TcIL3000.A.H_000091100.1_1, TcIL3000.A.H_000639000.1_1, TcIL3000.A.H_000225400.1_1, TcIL3000.A.H_000638700.1_1, TcIL3000.A.H_000447300.1_1, TcIL3000.A.H_000344300.1_1, TcIL3000.A.H_000090600.1_1, TcIL3000.A.H_000343600.1_1, TcIL300…	Tb927.5.297b_mRNA-p1	hypothetical protein	275.245	284.889	304.258	364.786	376.332	362.936	381.65	370.164	13.1315	15.2638	12.5947	14.1332	12.5004	12.8159	13.3162	7.45591	254.44	271.521	269.931	257.183	278.232	274.814	227.358	217.416	226.23	214.918	230.766	228.41	307.294	372.77	13.7808	11.5221	267.687	224.183	22.2987	4.47889	32.3526	5.01581	0.824353	-0.278666	1.14796	0.199075	1.37073	0.454944	3.07143e-19
TbTc_0072	OG0000025	TcIL3000.A.H_000212900.1_1, TcIL3000.A.H_000212400.1_1, TcIL3000.A.H_000212500.1_1, TcIL3000.A.H_000212600.1_1, TcIL3000.A.H_000212800.1_1, TcIL3000.A.H_000212200.1_1, TcIL3000.A.H_000235700.1_1, TcIL3000.A.H_000213100.1_1, TcIL3000.A.H_000235400.1_1, TcIL3000.A.H_000235500.1_1, TcIL3000.A.H_000235600.1_1, TcIL3000.A.H_000213200.1_1, TcIL3000.A.H_000205600.1_1, TcIL3000.A.H_000235800.1_1, TcIL300…	Tb927.5.4250_mRNA-p1, Tb927.5.4220_mRNA-p1, Tb927.5.4180_mRNA-p1, Tb927.5.4170_mRNA-p1, Tb927.5.4190_mRNA-p1, Tb927.5.4210_mRNA-p1, Tb927.5.4200_mRNA-p1, Tb927.5.4260_mRNA-p1, Tb927.5.4230_mRNA-p1, Tb927.5.4240_mRNA-p1	histone H4, putative	2178.5	2532.47	2076.45	2650.6	3998.54	4116.37	4043.68	3917.46	1089.19	1166.85	1184.99	1194.27	3141.15	3031.2	3035.98	6937.77	1440.4	1422.1	1494.26	1566.85	1456.95	1534.15	1843.41	1841.12	1739.78	1673.65	2197.08	2131.21	2359.5	4019.01	1158.82	4036.52	1485.78	1904.37	2.03612	1.02582	0.995662	-0.00627189	0.587086	-0.768357	1.58805	0.66726	1.23899	0.309169	0.0153756
TbTc_0073	OG0000026	TcIL3000.A.H_001032500.1_1	Tb927.11.16630_mRNA-p1	major facilitator superfamily, putative	123.95	121.193	126.271	111.523	91.8738	89.6399	93.654	96.3748	107.462	104.78	106.87	102.25	78.1281	75.1239	73.1948	74.1135	106.835	105.858	99.135	103.485	96.9899	101.359	105.437	96.7722	95.3158	97.9677	122.924	117.633	120.734	92.8856	105.34	75.1401	102.277	106.008	1.14613	0.196777	1.23617	0.305873	1.29982	0.378307	1.18046	0.239352	1.13891	0.187658	0.294765
TbTc_0074	OG0000026	TcIL3000.A.H_000543800.1_1, TcIL3000.A.H_000543700.1_1, TcIL3000.A.H_000041000.1_1, TcIL3000.A.H_000041100.1_1, TcIL3000.A.H_000216100.1_1, TcIL3000.A.H_000040800.1_1, TcIL3000.A.H_000040900.1_1, TcIL3000.A.H_000216300.1_1, TcIL3000.A.H_000216200.1_1	Tb927.7.5970_mRNA-p1, Tb927.7.5990_mRNA-p1, Tb927.7.5950_mRNA-p1, Tb927.7.5930_mRNA-p1, Tb927.7.5940_mRNA-p1, Tb927.7.6000_mRNA-p1, Tb927.7.5980_mRNA-p1, Tb927.7.5960_mRNA-p1	protein associated with differentiation 5, putative	333.51	256.161	265.19	179.541	48.7924	53.4148	50.1447	58.4162	380.687	326.115	285.647	287.735	225.359	234.389	227.757	187.634	110.641	104.976	111.697	115.355	89.5136	83.2856	109.024	102.31	99.1591	98.1207	153.137	164.379	258.6	52.6921	320.046	218.785	102.578	121.022	0.808009	-0.307557	0.24084	-2.05385	4.90777	2.29507	2.52101	1.334	2.13681	1.09546	0.000747166
TbTc_0075	OG0000026	TcIL3000.A.H_000924800.1_1	Tb927.11.6570_mRNA-p1	Nodulin-like, putative	2434.88	2170.02	2728.41	2466.86	370.979	391.882	357.422	398.928	2170.95	2148.65	2293.25	2413.71	1095.8	1122.22	1055.55	766.615	3021.22	3079.04	3105.66	3152.96	2392.96	2421.34	2283.15	2278.13	2091.74	2155.83	2071.6	2074.19	2450.04	379.803	2256.64	1010.05	2862.2	2159.11	1.0857	0.11863	0.376024	-1.4111	6.45083	2.68948	0.856	-0.224317	1.13475	0.182372	0.0196413
TbTc_0076	OG0000026	TcIL3000.A.H_000577100.1_1	Tb927.8.1650_mRNA-p1	Protein Associated with Differentiation, putative	38.3538	41.0115	32.2567	35.9821	52.3788	55.4268	54.2483	62.4467	14.4658	14.0859	14.7346	19.4872	13.8548	12.9901	12.4438	14.2881	44.5705	42.6417	42.3409	47.1205	48.382	51.1007	28.6659	29.331	28.2009	25.7637	22.9006	24.821	36.901	56.1251	15.6934	13.3942	46.0261	26.6138	2.35138	1.23351	4.19026	2.06704	0.657478	-0.604986	0.801742	-0.318789	1.38654	0.471485	1.52829e-09
TbTc_0077	OG0000027	TcIL3000.A.H_000920500.1_1	Tb927.11.6120_mRNA-p1	ABC transporter, putative	31.6601	33.5835	31.6772	37.7476	37.2117	36.1416	35.9551	38.439	35.967	35.6423	40.4083	42.4631	63.1163	63.3198	58.2029	41.7456	47.2155	46.3676	44.8535	44.9001	52.2003	51.6927	40.7442	39.9108	42.2892	40.8377	28.9396	29.2798	33.6671	36.9368	38.6202	56.5962	47.8716	37.0002	0.871749	-0.198015	0.652639	-0.615644	0.911477	-0.133722	0.703278	-0.507832	0.909916	-0.136195	0.00563411
TbTc_0078	OG0000028	TcIL3000.A.H_000509100.1_1, TcIL3000.A.H_000509000.1_1, TcIL3000.A.H_000508900.1_1, TcIL3000.A.H_000508800.1_1, TcIL3000.A.H_000508700.1_1, TcIL3000.A.H_000508600.1_1, TcIL3000.A.H_000509400.1_1, TcIL3000.A.H_000246600.1_1, TcIL3000.A.H_000246500.1_1, TcIL3000.A.H_000509300.1_1, TcIL3000.A.H_000509200.1_1, TcIL3000.A.H_000508300.1_1, TcIL3000.A.H_000246300.1_1, TcIL3000.A.H_000246700.1_1, TcIL300…	Tb927.7.2830_mRNA-p1, Tb927.7.2940_mRNA-p1, Tb927.7.2820_mRNA-p1, Tb927.7.2860_mRNA-p1, Tb927.7.2850_mRNA-p1, Tb927.7.2880_mRNA-p1, Tb927.7.2870_mRNA-p1, Tb927.7.2900_mRNA-p1, Tb927.7.2890_mRNA-p1, Tb927.7.2910_mRNA-p1, Tb927.7.2930_mRNA-p1, Tb927.7.2920_mRNA-p1, Tb927.7.2840_mRNA-p1	histone H2A, putative	3185.52	3394.53	2975.11	3370.97	3372.45	3373.28	3144.26	3041.48	1354.96	1235.57	1329.18	1275.27	4749.03	4505.53	4589.66	5935.27	2337.86	2292.1	2201.75	2185.73	2144.57	2228.74	2501.83	2586.94	2723.83	2761.12	2898.86	2912.36	3231.53	3232.87	1298.75	4944.87	2231.79	2730.82	2.4882	1.3151	0.653782	-0.61312	0.999588	-0.000594819	1.44795	0.534016	1.18336	0.242884	0.181088
TbTc_0079	OG0000029	TcIL3000.A.H_000935000.1_1, TcIL3000.A.H_000935500.1_1	Tb927.11.7510_mRNA-p1, Tb927.11.7460_mRNA-p1	luminal binding protein 1 (BiP), putative	2186.53	2210.03	2812.57	2526.57	2073.45	2089.52	2100.16	2098.89	1173.39	1255.34	1207.14	1111.98	2606.52	2675.24	2795.47	2459.6	2769	2770.89	2974.2	2981.8	2224.45	2226.09	3961.26	3997.82	3269.4	3318.85	5124.2	5109.37	2433.92	2090.51	1186.96	2634.21	2657.74	4130.15	2.05055	1.03601	0.7936	-0.333517	1.16428	0.219432	0.915788	-0.126915	0.589306	-0.76291	0.118083
TbTc_0080	OG0000029	TcIL3000.A.H_000975600.1_1, TcIL3000.A.H_000975900.1_1, TcIL3000.A.H_000976100.1_1, TcIL3000.A.H_000975800.1_1, TcIL3000.A.H_000975700.1_1	Tb11.v5.1034.1-p1, Tb11.v5.1035.1-p1, Tb927.11.11330_mRNA-p1	heat shock protein 70 (hsp70), putative	519.732	563.054	742.859	775.598	1079.27	1094.12	1084.29	1078.39	229.344	320.772	340.967	363.059	691.952	708.397	698.604	1119.93	1128.77	1093.69	1091.38	1088.18	1130.22	1144.67	1049.97	1081.83	1016.99	1009.61	947.061	955.625	650.311	1084.01	313.536	804.722	1112.82	1010.18	2.07412	1.0525	1.34707	0.429823	0.59991	-0.737183	0.584382	-0.775017	0.643757	-0.635412	0.0013193
TbTc_0081	OG0000029	TcIL3000.A.H_000975200.1_1	Tb927.11.11290_mRNA-p1	heat shock protein 70, putative	111.533	123.587	130.073	105.814	93.0529	90.4522	93.7053	93.237	60.2595	70.614	61.6885	61.7448	107.863	105.485	109.502	99.014	177.626	177.762	187.368	184.694	161.033	157.209	232.062	235.728	210.411	207.929	272.983	278.568	117.752	92.6118	63.5767	105.466	174.282	239.613	1.85212	0.889178	0.87812	-0.18751	1.27145	0.34648	0.675639	-0.565675	0.491424	-1.02496	0.0799437
TbTc_0082	OG0000029	TcIL3000.A.H_000493500.1_1	Tb927.7.710_mRNA-p1	heat shock 70 kDa protein, putative	266.876	250.677	271.349	242.276	310.56	311.585	311.293	305.506	140.314	169.32	166.383	168.845	209.299	190.799	192.15	315.514	270.477	287.812	271.248	278.329	270.45	264.052	276.447	283.092	303.405	307.896	335.865	320.015	257.794	309.736	161.216	226.94	273.728	304.453	1.59907	0.67723	1.36483	0.448726	0.832304	-0.264818	0.94179	-0.0865223	0.846745	-0.240001	7.17691e-05
TbTc_0083	OG0000030	TcIL3000.A.H_000021100.1_1, TcIL3000.A.H_000303800.1_1, TcIL3000.A.H_000307600.1_1, TcIL3000.A.H_000006800.1_1, TcIL3000.A.H_000122900.1_1, TcIL3000.A.H_000242800.1_1, TcIL3000.A.H_000044500.1_1, TcIL3000.A.H_000044400.1_1, TcIL3000.A.H_000242700.1_1	Tb927.2.5300_mRNA-p1, Tb927.2.5310_mRNA-p1, Tb927.2.5350_mRNA-p1, Tb927.2.5340_mRNA-p1, Tb927.2.5330_mRNA-p1, Tb927.2.5360_mRNA-p1, Tb927.2.5320_mRNA-p1, Tb927.2.5290_mRNA-p1, Tb927.2.4760_mRNA-p1, Tb927.2.4920_mRNA-p1	hypothetical protein, conserved	260.376	366.037	304.353	296.939	280.377	290.016	294.095	304.588	786.909	652.124	599.444	618.594	230.427	246.604	214.359	233.144	338.367	334.141	367.886	348.041	390.656	414.283	366.104	373.448	379.003	388.712	314.548	312.964	306.926	292.269	664.268	231.134	365.562	355.796	0.462052	-1.11387	1.2645	0.33857	1.05015	0.0705946	0.8396	-0.252225	0.862646	-0.21316	0.0794748
TbTc_0084	OG0000030	TcIL3000.A.H_000124000.1_1, TcIL3000.A.H_000085100.1_1, TcIL3000.A.H_000124100.1_1, TcIL3000.A.H_000084900.1_1, TcIL3000.A.H_000124200.1_1, TcIL3000.A.H_000085800.1_1, TcIL3000.A.H_000124400.1_1, TcIL3000.A.H_000124300.1_1, TcIL3000.A.H_000085000.1_1, TcIL3000.A.H_000117100.1_1, TcIL3000.A.H_000170200.1_1	Tb09.v4.0060_mRNA-p1, Tb927.9.2885_mRNA-p1, Tb927.9.2891_mRNA-p1, Tb09.v4.0146_mRNA-p1, Tb927.9.2875_mRNA-p1, Tb09.v4.0147_mRNA-p1, Tb927.9.2855_mRNA-p1, Tb09.v4.0149_mRNA-p1, Tb927.9.2811_mRNA-p1, Tb927.9.2840_mRNA-p1, Tb11.v5.0368.1-p1, Tb11.v5.0369.1-p1, Tb09.v4.0058_mRNA-p1, Tb927.9.2881_mRNA-p1, Tb09.v4.0059_mRNA-p1, Tb927.9.2871_mRNA-p1, Tb927.9.2865_mRNA-p1, Tb927.9.2860.1-p1, Tb927.9.2815…	hypothetical protein	358.981	386.179	338.948	313.331	223.321	229.373	224.706	244.826	685.454	647.85	577.023	602.482	495.694	540.642	485.94	225.205	436.149	447.249	512.888	531.458	506.915	521.381	541.372	548.34	459.199	477.381	547.336	524.484	349.36	230.557	628.202	436.87	492.673	516.352	0.556126	-0.846515	0.527746	-0.922085	1.51529	0.599593	0.70911	-0.495918	0.676592	-0.563641	6.29203e-05
TbTc_0085	OG0000032	TcIL3000.A.H_000384200.1_1, TcIL3000.A.H_000384300.1_1	Tb927.4.3640_mRNA-p1, Tb927.4.3630_mRNA-p1, Tb927.4.3620_mRNA-p1	serine threonine-protein phosphatase PP1, putative	88.2658	89.5137	78.1051	80.8679	113.648	117.33	109.971	123.181	157.142	158.97	154.562	152.849	179.332	180.321	179.24	167.953	121.435	111.784	99.7484	104.287	125.748	118.153	119.265	119.719	111.555	119.967	119.328	113.359	84.1881	116.032	155.881	176.712	113.526	117.199	0.54008	-0.888755	0.65662	-0.606869	0.725557	-0.462839	0.741577	-0.431332	0.718336	-0.477269	8.87391e-05
TbTc_0086	OG0000032	TcIL3000.A.H_000633900.1_1	Tb927.4.5030_mRNA-p1, Tb927.8.7390_mRNA-p1	protein phosphatase 1	176.972	159.28	129.021	135.781	135.855	135.93	128.913	132.672	215.069	235.282	215.628	219.185	153.934	147.539	142.78	150	124.23	135.441	137.529	125.633	129.374	122.981	129.188	135.583	124.113	126.534	158.722	158.194	150.264	133.343	221.291	148.563	129.198	138.722	0.679032	-0.558448	0.897548	-0.15594	1.1269	0.172359	1.16305	0.217911	1.0832	0.115297	0.00134494
TbTc_0087	OG0000032	TcIL3000.A.H_000940400.1_1	Tb927.11.8090_mRNA-p1	protein phosphatase 1, putative	114.083	139.49	123.788	142.571	218.678	213.96	214.257	216.8	50.7535	59.9215	54.8031	51.0534	74.4026	69.8135	69.2936	80.7109	170.418	157.197	159.005	159.942	186.423	188.636	147.235	150.487	155.065	159.207	153.542	145.914	129.983	215.924	54.1329	73.5552	170.27	151.908	2.40118	1.26374	2.93554	1.55362	0.601985	-0.732201	0.763393	-0.389502	0.855667	-0.224879	2.222e-08
TbTc_0088	OG0000032	TcIL3000.A.H_000383800.1_1, TcIL3000.A.H_000384100.1_1	Tb927.4.3610_mRNA-p1, Tb927.4.3560_mRNA-p1	protein phosphatase 1, putative	188.563	200.016	187.215	217.508	258.992	263.765	258.559	268.043	330.513	311.178	291.554	306.328	501.239	503.814	498.044	446.892	318.175	303.746	308.376	289.147	336.002	328.881	298.218	303.798	285.985	291.45	268.35	268.302	198.325	262.34	309.894	487.497	314.055	286.017	0.639979	-0.643902	0.538136	-0.893957	0.755987	-0.403566	0.6315	-0.663145	0.693404	-0.528232	0.000477455
TbTc_0089	OG0000033	TcIL3000.A.H_000393200.1_1	Tb927.4.4490_mRNA-p1	multidrug resistance protein E	29.894	29.9575	30.4276	28.9058	22.6959	26.6292	23.1378	25.158	51.7019	63.8147	62.7266	60.0064	64.1368	63.1991	59.8922	56.4073	49.3438	47.3745	49.772	49.1769	48.6639	50.5422	41.9979	44.8318	41.061	44.786	45.0881	45.0518	29.7962	24.4052	59.5624	60.9088	49.1456	43.8028	0.500252	-0.999272	0.400685	-1.31946	1.22089	0.287938	0.606285	-0.721932	0.680236	-0.555893	9.49923e-11
TbTc_0090	OG0000033	TcIL3000.A.H_000582200.1_1	Tb927.8.2160_mRNA-p1	p-glycoprotein	155.102	153.016	145.318	127.935	59.6573	58.5901	59.3493	61.2569	98.7648	90.6148	83.0966	80.8958	54.6892	54.5458	50.2735	62.1614	73.4458	71.8811	74.3875	72.7963	76.4899	74.4451	70.0793	76.8282	76.0939	74.6511	83.6152	83.8067	145.343	59.7134	88.343	55.4175	73.9076	77.5124	1.64521	0.71827	1.07752	0.107713	2.434	1.28333	1.96655	0.975664	1.87509	0.906959	0.987109
TbTc_0091	OG0000034	TcIL3000.A.H_000561100.1_1, TcIL3000.A.H_000208700.1_1, TcIL3000.A.H_000561900.1_1, TcIL3000.A.H_000560400.1_1, TcIL3000.A.H_000208500.1_1, TcIL3000.A.H_000151100.1_1, TcIL3000.A.H_000151700.1_1, TcIL3000.A.H_000560900.1_1, TcIL3000.A.H_000561700.1_1, TcIL3000.A.H_000158100.1_1, TcIL3000.A.H_000201000.1_1, TcIL3000.A.H_000150400.1_1, TcIL3000.A.H_000560100.1_1, TcIL3000.A.H_000561500.1_1	Tb927.1.2350_mRNA-p1, Tb11.v5.0469.1-p1	beta tubulin	4615.28	7019.15	5193.63	6293.51	8240.34	8429.72	8146.46	7822.43	937.801	1007.42	1035.26	1055.61	1774.19	1701.54	1742.47	4874.65	7058.55	7152.98	6161.38	6263.22	8026.91	7982.93	6410.23	6452.5	7146.64	7150.31	4940.94	4874.77	5780.39	8159.74	1009.02	2523.21	7107.66	6162.57	5.7287	2.51821	3.23387	1.69326	0.708404	-0.497355	0.813262	-0.298207	0.937985	-0.0923633	2.08334e-08
TbTc_0092	OG0000036	TcIL3000.A.H_000196800.1_1, TcIL3000.A.H_000197100.1_1, TcIL3000.A.H_000197200.1_1, TcIL3000.A.H_000197400.1_1, TcIL3000.A.H_000812100.1_1, TcIL3000.A.H_000812400.1_1, TcIL3000.A.H_000812300.1_1, TcIL3000.A.H_000812500.1_1, TcIL3000.A.H_000196500.1_1, TcIL3000.A.H_000811400.1_1, TcIL3000.A.H_000812200.1_1, TcIL3000.A.H_000811500.1_1, TcIL3000.A.H_000811600.1_1, TcIL3000.A.H_000811700.1_1, TcIL300…	Tb927.10.10490_mRNA-p1, Tb927.10.10480_mRNA-p1, Tb927.10.10470_mRNA-p1, Tb927.10.10460_mRNA-p1, Tb927.10.10570_mRNA-p1, Tb927.10.10580_mRNA-p1, Tb927.10.10510_mRNA-p1, Tb927.10.10520_mRNA-p1, Tb927.10.10500_mRNA-p1, Tb927.10.10550_mRNA-p1, Tb927.10.10560_mRNA-p1, Tb927.10.10530_mRNA-p1, Tb927.10.10540_mRNA-p1, Tb927.10.10590_mRNA-p1, Tb927.10.10445_mRNA-p1	histone H2B, putative	3022.39	4203.62	2754.64	4184.48	6665.76	6767.71	6489.7	6383.24	957.773	903.191	953.795	954.184	2632.08	2581.33	2739.64	4815	1823.18	1846.91	1743.03	1740.27	2088.36	2004.03	2604.94	2472.49	2701.65	2742.83	2868.13	2777.05	3541.28	6576.6	942.236	3192.01	1874.3	2694.52	3.75838	1.91011	2.06033	1.04288	0.538467	-0.893071	1.88939	0.91792	1.31425	0.394245	2.46135e-05
TbTc_0093	OG0000038	TcIL3000.A.H_000158000.1_1, TcIL3000.A.H_000157800.1_1, TcIL3000.A.H_000157600.1_1, TcIL3000.A.H_000559900.1_1, TcIL3000.A.H_000156900.1_1, TcIL3000.A.H_000157900.1_1, TcIL3000.A.H_000560000.1_1, TcIL3000.A.H_000157300.1_1, TcIL3000.A.H_000157200.1_1, TcIL3000.A.H_000157100.1_1, TcIL3000.A.H_000157000.1_1, TcIL3000.A.H_000157400.1_1, TcIL3000.A.H_000157700.1_1	Tb927.1.2510_mRNA-p1, Tb927.1.2490_mRNA-p1, Tb927.1.2550_mRNA-p1, Tb927.1.2530_mRNA-p1, Tb927.1.2430_mRNA-p1, Tb927.1.2450_mRNA-p1, Tb927.1.2470_mRNA-p1	histone H3, putative	5648.55	5437.3	5544.72	5593.99	6745.29	6740.85	6688.26	6271.9	1426.74	1390.71	1368.42	1383.19	6909.02	6459.47	6603.56	8610.83	4711.31	4947.17	4284.95	4365.91	4439.26	4470.07	4592.11	4659.76	5048.11	5082.61	5142.09	5083.64	5556.14	6611.57	1392.27	7145.72	4536.44	4934.72	3.99072	1.99665	0.92525	-0.112085	0.840366	-0.250911	1.22478	0.292521	1.12593	0.171115	0.00559288
TbTc_0094	OG0000038	TcIL3000.A.H_000856200.1_1	Tb927.10.15350_mRNA-p1	histone H3 variant V	121.229	150.406	167.925	159.549	185.826	193.124	201.264	197.752	96.1512	84.982	89.7013	94.7702	155.753	133.09	125.454	147.814	213.356	241.729	233.382	239.012	266.473	278.975	191.282	165.177	211.767	217.476	190.865	196.41	149.777	194.491	91.4012	140.528	245.488	195.496	1.63868	0.712535	1.38401	0.46885	0.770098	-0.376887	0.610121	-0.712832	0.76614	-0.38432	5.52415e-05
TbTc_0095	OG0000039	TcIL3000.A.H_000794700.1_1, TcIL3000.A.H_000794600.1_1, TcIL3000.A.H_000260700.1_1, TcIL3000.A.H_000260500.1_1, TcIL3000.A.H_000794500.1_1, TcIL3000.A.H_000260600.1_1	Tb927.10.8450_mRNA-p1, Tb11.v5.0310.1-p1, Tb927.10.8470_mRNA-p1, Tb11.v5.0309.1-p1, Tb11.v5.0308.1-p1, Tb927.10.8480_mRNA-p1, Tb927.10.8460_mRNA-p1, Tb927.10.8440_mRNA-p1, Tb11.v5.0307.1-p1, Tb11.v5.0330.1-p1, Tb11.v5.0331.1-p1, Tb927.10.8500_mRNA-p1, Tb927.10.8510_mRNA-p1, Tb927.10.8520_mRNA-p1, Tb11.v5.0332.1-p1, Tb927.10.8530_mRNA-p1, Tb927.10.8490_mRNA-p1, Tb11.v5.0333.1-p1	glucose transporter 1E	2506.19	1806.76	2944.8	1898.91	1428.33	1469.67	1347.11	1431.66	971.353	790.355	839.953	854.409	2820.49	2579.96	2566.6	3379.9	1531.02	1520.4	1774.83	1789.85	1401.22	1438.71	1362.3	1368.43	1228.91	1260.68	1582.02	1555.14	2289.17	1419.19	864.018	2836.74	1576	1392.91	2.64944	1.40569	0.50029	-0.999163	1.61301	0.689752	1.45251	0.538551	1.64344	0.716718	0.977392
TbTc_0096	OG0000040	TcIL3000.A.H_000387800.1_1, TcIL3000.A.H_000141400.1_1	Tb927.4.3930_mRNA-p1	amino acid transporter, putative	162.754	175.266	154.282	126.187	82.2282	83.2231	76.5948	84.9275	265.017	236.785	231.378	230.198	162.48	169.698	159.713	171.835	155.663	144.845	169.534	168.617	169.553	161.082	169.461	161.1	151.431	150.55	195.673	207.137	154.622	81.7434	240.845	165.931	161.549	172.559	0.642001	-0.639352	0.492634	-1.02141	1.89156	0.919576	0.957123	-0.0632234	0.896057	-0.158338	4.19351e-05
TbTc_0097	OG0000041	TcIL3000.A.H_000731600.1_1, TcIL3000.A.H_000731200.1_1, TcIL3000.A.H_000732000.1_1, TcIL3000.A.H_000731900.1_1, TcIL3000.A.H_000731700.1_1, TcIL3000.A.H_000256000.1_1, TcIL3000.A.H_000256100.1_1, TcIL3000.A.H_000256200.1_1, TcIL3000.A.H_000731800.1_1, TcIL3000.A.H_000188800.1_1, TcIL3000.A.H_000732600.1_1	Tb927.10.2100_mRNA-p1, Tb927.10.2090_mRNA-p1, Tb927.10.2110_mRNA-p1, Tb11.v5.1046.1-p1	elongation factor 1-alpha	1469.07	1533.04	2365.83	1480.98	2281.58	2375.31	2310.29	2358.29	2034.21	3047.57	3365.3	3251.28	2803.96	2712.63	2605.95	6603.97	2769.98	2774.81	3276	3194.69	1785.26	1765.6	3075.52	3019.99	2333.88	2363.42	2588.72	2568.56	1712.23	2331.37	2924.59	3681.63	2594.39	2658.35	0.585459	-0.772359	0.633243	-0.659169	0.734432	-0.445298	0.659974	-0.599519	0.644096	-0.634653	0.011973
TbTc_0098	OG0000042	TcIL3000.A.H_000127500.1_1, TcIL3000.A.H_000032000.1_1, TcIL3000.A.H_000187800.1_1, TcIL3000.A.H_000194600.1_1, TcIL3000.A.H_000640400.1_1, TcIL3000.A.H_000204100.1_1, TcIL3000.A.H_000077700.1_1, TcIL3000.A.H_000385500.1_1, TcIL3000.A.H_000261100.1_1, TcIL3000.A.H_000164600.1_1, TcIL3000.A.H_000252500.1_1, TcIL3000.A.H_000191500.1_1, TcIL3000.A.H_000264300.1_1, TcIL3000.A.H_000487600.1_1, TcIL300…	Tb927.4.5440_mRNA-p1	hypothetical protein	17.3416	21.3664	11.7311	17.5082	34.2776	34.2147	36.2139	35.8008	0.292042	0.628986	0.779262	0.442904	0	0.0287341	0	0	1.94892	0.680016	2.14414	1.54392	1.68819	1.9318	4.28094	3.38724	3.35429	2.29865	6.03159	3.97253	16.9868	35.1267	0.535799	0.00718354	1.65616	3.88754	31.7037	4.98658	4889.89	12.2556	0.483586	-1.04815	10.2567	3.3585	4.36955	2.12749	N/A
TbTc_0099	OG0000043	TcIL3000.A.H_000743100.1_1	Tb11.v5.0825.1-p1, Tb927.10.3260_mRNA-p1	fatty acyl CoA synthetase, putative	271.161	265.952	236.247	235.221	238.407	248.12	241.215	238.068	200.385	201.329	204.404	194.956	89.2687	85.3704	82.5898	100.206	305.399	291.356	297.184	298.018	289.311	292.305	277.846	293.653	277.814	285.132	342.585	333.099	252.146	241.452	200.268	89.3586	295.596	301.688	1.25904	0.332323	2.70206	1.43406	1.04429	0.0625175	0.853009	-0.229368	0.835783	-0.2588	0.000138051
TbTc_0100	OG0000043	TcIL3000.A.H_000655750.1_1	Tb927.9.4190_mRNA-p1	fatty acyl CoA syntetase 1	0	0	0	0	0	0	0	0	75.5298	91.3474	85.6254	82.0513	149.875	146.635	147.249	179.817	0	0	0	0	0	0	0	0	0	0	0	0	0	0	83.6385	155.894	0	0	0	N/A	0	N/A	N/A	N/A	N/A	N/A	N/A	N/A	N/A
TbTc_0101	OG0000043	TcIL3000.A.H_000656000.1_1, TcIL3000.A.H_000656100.1_1	Tb927.9.4230_mRNA-p1, Tb927.9.4210_mRNA-p1, Tb11.v5.0561.1-p1	fatty acyl CoA synthetase 4	118.495	109.581	114.06	134.053	122.506	126.564	123.671	135.168	36.2667	44.1837	42.2747	43.8564	145.91	143.622	144.744	157.853	171.26	180.239	173.227	170.656	170.47	180.266	132.444	128.839	134.141	139.545	127.329	135.92	119.047	126.978	41.6454	148.032	174.353	133.036	2.85859	1.5153	0.85777	-0.221337	0.937545	-0.0930407	0.682794	-0.550478	0.894848	-0.160285	0.0141337
TbTc_0102	OG0000043	TcIL3000.A.H_000655900.1_1	Tb927.9.4200_mRNA-p1	fatty acyl CoA synthetase 2	665.537	486.424	615.956	588.576	165.332	172.016	167.797	177.803	169.827	210.015	216.895	218.295	349.084	341.975	350.461	365.73	432.177	424.905	395.893	402.924	425.076	435.366	410.676	400.59	407.976	419.53	488.551	458.212	589.123	170.737	203.758	351.813	419.39	430.923	2.89129	1.53171	0.485307	-1.04303	3.45047	1.78679	1.40471	0.490276	1.36712	0.451141	0.439927
TbTc_0103	OG0000044	TcIL3000.A.H_000014800.1_1, TcIL3000.A.H_000164900.1_1, TcIL3000.A.H_000165300.1_1, TcIL3000.A.H_000165200.1_1, TcIL3000.A.H_000014700.1_1, TcIL3000.A.H_000164800.1_1, TcIL3000.A.H_000136500.1_1, TcIL3000.A.H_000136400.1_1, TcIL3000.A.H_000165000.1_1, TcIL3000.A.H_000136600.1_1, TcIL3000.A.H_000397300.1_1, TcIL3000.A.H_000161100.1_1, TcIL3000.A.H_000161000.1_1, TcIL3000.A.H_000165100.1_1, TcIL300…	Tb927.10.10940_mRNA-p1, Tb927.10.10970_mRNA-p1, Tb927.10.10930_mRNA-p1, Tb11.v5.0543.1-p1, Tb927.10.10950_mRNA-p1, Tb927.10.10920_mRNA-p1, Tb927.10.10980_mRNA-p1, Tb927.10.10890_mRNA-p1, Tb927.10.10900_mRNA-p1, Tb927.10.10960_mRNA-p1, Tb927.10.10910_mRNA-p1	heat shock protein, putative	1625.61	1615.05	1565.96	1369.49	1911.76	1910.33	1894.67	1888.88	683.74	768.728	745.787	740.208	3061.25	3118.92	3184.77	2643.06	1891.55	1911.9	2156.38	2182.65	1613.76	1565.56	2664.39	2664.35	2180.57	2185.59	3893.48	3902.37	1544.03	1901.41	734.616	3002	1886.97	2915.12	2.10181	1.07163	0.633381	-0.658854	0.812042	-0.300374	0.818258	-0.289372	0.52966	-0.916861	0.286607
TbTc_0104	OG0000045	TcIL3000.A.H_000872500.1_1	Tb11.v5.1010.1-p1, Tb11.v5.0432.1-p1	variant surface glycoprotein (VSG), putative	11.9247	12.2265	15.5805	15.9627	15.853	15.0648	14.6025	16.2021	56.5441	52.4791	47.1498	46.271	18.9125	20.4939	19.0109	18.1644	12.5194	13.0293	15.5289	14.6666	15.1492	14.4056	8.23779	8.30651	9.08465	8.81966	10.1651	10.7043	13.9236	15.4306	50.611	19.1454	14.2165	9.21967	0.27511	-1.86192	0.805966	-0.311208	0.902337	-0.148261	0.979396	-0.0300365	1.51021	0.594745	0.000115942
TbTc_0105	OG0000045	TcIL3000.A.H_000872000.1_1, TcIL3000.A.H_000871900.1_1, TcIL3000.A.H_000872200.1_1, TcIL3000.A.H_000872100.1_1	Tb927.11.1100_mRNA-p1, Tb11.v5.1038.1-p1, Tb927.11.1090_mRNA-p1	cysteine peptidase, Clan CA, family C2, putative	71.181	78.0426	81.0611	114.467	131.998	131.625	125.835	130.636	16.6289	17.8118	17.6782	17.1928	9.2794	7.62268	9.501	6.277	117.084	120.081	116.502	119.635	104.094	116.866	64.4854	73.3573	78.5915	88.688	74.3532	81.2738	86.1878	130.024	17.3279	8.17002	115.71	76.7915	4.97392	2.31438	15.9147	3.99229	0.662863	-0.593217	0.744858	-0.424963	1.12236	0.166537	8.22749e-12
TbTc_0106	OG0000045	TcIL3000.A.H_000872300.1_1	Tb927.11.1110.1-p1	calpain, putative	29.255	29.6607	30.6045	41.6034	45.7111	46.9948	45.3383	44.2919	31.1505	29.0066	31.7871	33.1378	21.1484	18.5556	25.6365	17.6219	34.93	37.1133	36.904	39.3242	36.4052	35.6946	26.8767	26.8732	27.5408	27.9518	25.7369	25.5618	32.7809	45.584	31.2705	20.7406	36.7285	26.7569	1.0483	0.0680525	2.19781	1.13607	0.719131	-0.475673	0.892518	-0.164047	1.22514	0.292945	9.55207e-05
TbTc_0107	OG0000045	TcIL3000.A.H_000873100.1_1, TcIL3000.A.H_000872400.1_1	Tb11.v5.0702.1-p1, Tb927.11.1130_mRNA-p1	calpain-like cysteine peptidase, putative	16.1869	17.6841	20.674	23.4065	20.6143	20.61	19.2987	20.9653	79.3779	70.6008	65.3757	65.295	30.2747	30.0272	27.6768	27.2478	22.6445	22.732	24.8435	26.6495	22.2747	21.7333	11.7688	13.7719	15.1454	14.9842	17.3993	17.3925	19.4879	20.3721	70.1624	28.8066	23.4796	15.077	0.277754	-1.84812	0.707201	-0.499807	0.956596	-0.0640178	0.829993	-0.268829	1.29256	0.370226	1.28876e-05
TbTc_0108	OG0000047	TcIL3000.A.H_000260100.1_1, TcIL3000.A.H_000260000.1_1, TcIL3000.A.H_000346600.1_1, TcIL3000.A.H_000346900.1_1, TcIL3000.A.H_000346800.1_1, TcIL3000.A.H_000346700.1_1	Tb927.3.4290_mRNA-p1, Tb927.3.4300_mRNA-p1, Tb927.3.4330_mRNA-p1, Tb927.3.4320_mRNA-p1, Tb927.3.4310_mRNA-p1, Tb11.v5.1055.1-p1	Paraflagellar rod protein 1-1	632.077	769.645	669.483	704.146	1050.14	1031.76	1049.89	1010.11	354.04	402.91	363.286	349.754	877.435	824.703	842.812	1839.86	571.36	577.409	591.196	602.823	641.173	635.022	695.308	701.178	739.195	746.617	715.463	719.376	693.838	1035.47	367.497	1096.2	603.164	719.523	1.88801	0.916865	0.944601	-0.0822234	0.670068	-0.577621	1.15033	0.202049	0.964302	-0.0524423	0.0234441
TbTc_0109	OG0000047	TcIL3000.A.H_000609700.1_1, TcIL3000.A.H_000609900.1_1, TcIL3000.A.H_000609800.1_1, TcIL3000.A.H_000263100.1_1, TcIL3000.A.H_000263000.1_1	Tb927.8.5010_mRNA-p1, Tb11.v5.0538.1-p1, Tb927.8.5000_mRNA-p1, Tb927.8.4980_mRNA-p1, Tb927.8.4990_mRNA-p1, Tb927.8.4970_mRNA-p1	Paraflagellar rod protein 2-5	822.542	1025.66	856.126	883.702	1382.56	1347.89	1378.74	1317.9	374.515	430.483	394.807	372.7	1366.89	1275.51	1292.11	2260.56	719.628	715.855	726.223	730.328	760.06	746.278	880.59	865.287	960.513	971.851	892.855	898.452	897.007	1356.78	393.126	1548.77	733.062	911.591	2.28173	1.19013	0.876034	-0.190942	0.661131	-0.596991	1.22364	0.291183	0.984001	-0.0232684	0.0301793
TbTc_0110	OG0000051	TcIL3000.A.H_000558500.1_1	Tb927.1.3000_mRNA-p1	amidohydrolase, putative	68.8426	61.5097	59.8595	65.3822	54.3785	58.2497	54.4696	56.721	63.0036	65.5146	68.4163	69.2994	110.925	114.577	117.206	76.2799	84.3403	82.5723	92.7135	82.0012	69.3707	76.8395	113.006	112.292	94.6875	104.829	89.3001	91.2035	63.8985	55.9547	66.5585	104.747	81.3063	100.886	0.960035	-0.0588413	0.53419	-0.904575	1.14197	0.191522	0.785899	-0.347585	0.63337	-0.658879	0.000353953
TbTc_0111	OG0000052	TcIL3000.A.H_000062500.1_1	Tb927.10.15910_mRNA-p1, Tb11.v5.0406.1-p1, Tb11.v5.0301.1-p1	Glycerol uptake protein 1	87.1314	100.374	107.45	102.739	124.276	131.187	128.946	136.256	117.166	78.762	80.6178	106.769	119.318	119.349	116.784	109.528	122.721	119.389	122.634	123.129	133.739	128.785	106.555	117.3	119.379	114.81	113.505	116.634	99.4236	130.166	95.8286	116.245	125.066	114.697	1.03752	0.0531331	1.11976	0.16319	0.76382	-0.388695	0.794968	-0.331031	0.866835	-0.20617	0.0448407
TbTc_0112	OG0000053	TcIL3000.A.H_000342200.1_1	Tb927.3.3940_mRNA-p1	RNA-binding protein, putative	83.9537	89.8557	86.1796	80.5304	54.8874	55.3478	56.6726	59.684	46.419	43.5687	41.6677	42.4666	15.528	17.9331	14.9135	19.3369	44.2221	38.0587	46.5662	41.2908	57.5182	52.3701	37.0624	37.9865	45.0448	41.0534	44.0693	43.4848	85.1298	56.6479	43.5305	16.9279	46.671	41.4502	1.95564	0.967638	3.34643	1.74262	1.50279	0.587641	1.82404	0.867138	2.05379	1.03829	9.01684e-05
TbTc_0113	OG0000053	TcIL3000.A.H_000342100.1_1	Tb927.3.3930_mRNA-p1	RNA-binding protein	17.178	20.793	25.1169	24.4752	10.2834	10.4605	10.0246	13.0746	47.2683	41.4396	39.3146	39.6064	19.1278	19.7983	15.0664	29.0441	16.9493	21.0372	21.4685	18.0814	22.2805	23.4697	22.8985	18.7562	21.1263	18.8668	10.4131	7.11779	21.8908	10.9608	41.9072	20.7592	20.5478	16.5298	0.522363	-0.936875	0.527997	-0.921399	1.99719	0.997974	1.06536	0.0913407	1.32432	0.405257	0.000394834
TbTc_0114	OG0000053	TcIL3000.A.H_000342400.1_1	Tb927.3.3960_mRNA-p1	Double RNA binding domain protein 6A	18.2853	24.7902	23.884	18.4894	12.3789	13.4012	12.7771	14.1766	35.5741	28.7941	33.5963	34.0792	26.5182	26.3053	20.396	35.6726	23.4476	28.1439	25.4378	30.0573	26.4875	24.7777	27.4745	25.9779	17.5258	23.2952	18.6357	19.6628	21.3622	13.1834	33.0109	27.223	26.392	22.0953	0.647126	-0.627881	0.484276	-1.0461	1.62038	0.696336	0.809422	-0.305036	0.966821	-0.0486796	1.46072e-05
TbTc_0115	OG0000054	TcIL3000.A.H_000049500.1_1, TcIL3000.A.H_000042900.1_1, TcIL3000.A.H_000043100.1_1, TcIL3000.A.H_000044200.1_1, TcIL3000.A.H_000043000.1_1	Tb927.9.14940_mRNA-p1, Tb927.9.14660_mRNA-p1	SLACS reverse transcriptase, putative	9.27786	12.0703	5.53517	7.84108	14.6188	14.8781	14.6166	14.4506	3.48294	5.63095	5.49187	5.78692	18.3734	19.7714	18.209	7.95042	4.81863	5.57982	4.30691	4.47056	9.20371	9.01408	9.53109	9.69165	9.13035	10.6963	22.9001	23.1931	8.68111	14.641	5.09817	16.076	6.23228	14.1904	1.70279	0.767901	0.910735	-0.134897	0.592931	-0.754064	1.39293	0.478119	0.611759	-0.708966	0.0821674
TbTc_0116	OG0000057	TcIL3000.A.H_000399800.1_1	Tb927.5.790_mRNA-p1	casein kinase I isoform 1	44.7352	59.616	58.9414	67.1066	69.0803	70.0776	66.9272	72.0729	25.6341	21.3241	20.7402	18.0235	3.23519	3.01948	4.01489	2.51182	83.5797	82.4051	84.2351	78.6673	99.607	87.4144	75.339	77.1552	83.3659	81.9455	80.7994	77.6985	57.5998	69.5395	21.4305	3.19534	85.9848	79.3839	2.68775	1.4264	21.7628	4.44379	0.828303	-0.271769	0.669884	-0.578018	0.725585	-0.462783	2.61086e-07
TbTc_0117	OG0000057	TcIL3000.A.H_000319600.1_1	Tb927.3.1630_mRNA-p1	casein kinase 1, putative	157.296	168.937	135.105	117.977	74.3075	78.4937	72.5922	79.4424	53.7365	67.368	71.4401	71.2117	64.1445	66.8677	59.145	64.0972	57.8429	56.3776	58.395	62.1254	61.2134	51.0503	47.4592	52.3831	50.6751	50.5177	61.1307	54.1094	144.829	76.209	65.9391	63.5636	57.8341	52.7125	2.1964	1.13514	1.19894	0.26176	1.90042	0.926317	2.50421	1.32436	2.74752	1.45813	0.0590346
TbTc_0118	OG0000057	TcIL3000.A.H_000399900.1_1	Tb927.5.800_mRNA-p1	casein kinase I, isoform 2	110.145	125.121	127.772	150.896	207.272	207.876	210.618	208.578	124.058	137.438	140.662	141.182	181.35	176.978	164.688	245.812	145.231	151.593	154.82	156.553	153.072	146.879	133.996	128.572	148.602	143.986	125.157	129.849	128.483	208.586	135.835	192.207	151.358	135.027	0.945878	-0.0802741	1.08521	0.11798	0.615973	-0.69906	0.848872	-0.236381	0.951538	-0.0716666	0.162888
TbTc_0119	OG0000059	TcIL3000.A.H_000233800.1_1, TcIL3000.A.H_000840600.1_1	Tb927.10.13930_mRNA-p1	phosphatidic acid phosphatase, putative	37.464	36.6883	37.9824	70.7689	153.91	153.513	151.068	152.638	25.2935	22.9634	20.786	20.3704	54.0721	52.7533	51.0897	81.0364	118.442	108.574	96.9576	103.575	131.948	126.925	89.1255	82.8935	111.353	101.559	52.4102	47.4281	45.7259	152.782	22.3533	59.7379	114.404	80.7949	2.0456	1.03252	2.55754	1.35476	0.299288	-1.74039	0.39969	-1.32305	0.56595	-0.821253	0.000487955
TbTc_0120	OG0000059	TcIL3000.A.H_000233700.1_1, TcIL3000.A.H_000838200.1_1, TcIL3000.A.H_000842900.1_1	Tb927.10.13400_mRNA-p1, Tb927.10.13700_mRNA-p1, Tb08.27P2.110_mRNA-p1, Tb927.8.480_mRNA-p1	Phosphatidic acid phostphatase, putative	165.266	170.758	160.474	144.741	207.354	200.441	201.813	206.075	241.837	247.492	220.789	251.977	112.556	118.074	114.678	133.349	217.669	228.273	221.202	226.299	209.618	215.049	222.759	198.853	200.052	212.693	179.001	161.471	160.31	203.921	240.524	119.664	219.685	195.805	0.666503	-0.585316	1.70411	0.769015	0.786138	-0.347145	0.729727	-0.454571	0.818723	-0.288553	0.300933
TbTc_0121	OG0000060	TcIL3000.A.H_000151600.1_1, TcIL3000.A.H_000208900.1_1, TcIL3000.A.H_000560800.1_1, TcIL3000.A.H_000237100.1_1, TcIL3000.A.H_000151200.1_1, TcIL3000.A.H_000560500.1_1	Tb11.v5.0468.1-p1	alpha tubulin, putative	557.555	777.214	610.17	657.858	1322.79	1345.97	1317.11	1252.27	563.376	502.229	517.084	501.793	1067.87	983.928	1054.07	2692.05	1034.11	1021.65	936.513	925.949	942.254	919.949	1020.88	1036.55	1112.24	1065.97	826.038	826.621	650.699	1309.54	521.121	1449.48	963.404	981.383	1.24865	0.320373	0.903452	-0.14648	0.496893	-1.00899	0.675417	-0.56615	0.663043	-0.592825	0.133976
TbTc_0122	OG0000060	TcIL3000.A.H_000208400.1_1, TcIL3000.A.H_000561200.1_1, TcIL3000.A.H_000561000.1_1, TcIL3000.A.H_000150300.1_1, TcIL3000.A.H_000289000.1_1, TcIL3000.A.H_000208600.1_1	Tb927.1.2400_mRNA-p1, Tb927.1.2360_mRNA-p1, Tb927.1.2380_mRNA-p1, Tb927.1.2340_mRNA-p1	alpha tubulin	1381.98	1885.99	1514.29	1619.56	3194.73	3402.04	3203.01	3117.03	2308.9	2040.76	2093.94	2049.63	4054.64	3648.98	3887.25	9938.93	2683.51	2692.42	2442.04	2420.08	2447.17	2454.01	2738.95	2744.7	2841.37	2825.49	2160.65	2157.57	1600.45	3229.2	2123.31	5382.45	2523.21	2578.12	0.753754	-0.407834	0.59995	-0.737085	0.495618	-1.0127	0.634294	-0.656777	0.620782	-0.687841	0.578237
TbTc_0123	OG0000061	TcIL3000.A.H_000943900.1_1, TcIL3000.A.H_000944000.1_1	Tb927.11.8530_mRNA-p1, Tb11.v5.1050.1-p1, Tb927.11.8510.1-p1, Tb927.11.8520_mRNA-p1, Tb927.11.8580_mRNA-p1, Tb11.v5.1058.1-p1, Tb927.11.8500.1-p1, Tb927.11.8680_mRNA-p1, Tb927.11.8490.1-p1, Tb11.v5.0661.1-p1, Tb11.v5.0756.1-p1, Tb11.v5.0878.1-p1, Tb927.11.8480_mRNA-p1, Tb11.v5.0526.1-p1, Tb11.v5.0764.1-p1, Tb11.v5.0711.1-p1, Tb11.v5.1056.1-p1	DNA polymerase kappa, putative	65.9427	66.7306	74.6452	56.7907	61.5945	64.4133	63.6706	66.8299	230.062	218.661	206.81	213.05	226.74	224.632	211.944	195.074	60.5553	61.2159	56.0101	58.7171	65.927	62.4836	57.7589	52.6902	48.1261	50.659	51.0103	42.5569	66.0273	64.1271	217.146	214.598	60.8182	50.4669	0.304069	-1.71753	0.298825	-1.74263	1.02963	0.0421288	1.08565	0.11856	1.30833	0.387725	3.77711e-15
TbTc_0124	OG0000062	TcIL3000.A.H_000383400.1_1	Tb927.4.3520_mRNA-p1	Amastin surface glycoprotein, putative	229.112	245.591	195.327	127.832	165.425	162.34	167.098	166.737	132.041	134.037	121.508	122.927	103.354	109.655	101.394	72.1379	71.4787	75.6426	81.5382	85.0013	68.6373	74.1097	83.7236	75.99	61.4869	72.2977	83.5421	83.8739	199.466	165.4	127.628	96.6352	76.068	76.819	1.56286	0.644191	1.71159	0.775339	1.20596	0.27018	2.6222	1.39078	2.59656	1.3766	0.000284661
TbTc_0125	OG0000062	TcIL3000.A.H_000383200.1_1	Tb927.4.3500_mRNA-p1	Amastin surface glycoprotein, putative	964.65	774.692	1031.68	906.85	120.766	127.082	117.084	124.502	245.68	218.068	208.25	214.521	107.475	105.901	104.433	84.044	664.539	638.113	759.09	754.843	493.332	494.441	658.335	707.02	602.739	609.824	747.681	713.998	919.469	122.359	221.63	100.463	634.06	673.266	4.14867	2.05265	1.21794	0.284448	7.51453	2.90968	1.45013	0.536182	1.36568	0.449624	0.687199
TbTc_0126	OG0000066	TcIL3000.A.H_001024900.1_1, TcIL3000.A.H_001024600.1_1	Tb927.11.15860_mRNA-p1, Tb927.11.15840_mRNA-p1	L-Lysine transport protein, putative	452.142	466.858	443.746	405.708	136.32	140.652	133.865	143.301	632.447	465.207	480.722	397.104	210.504	243.424	204.321	287.307	217.8	207.03	253.437	250.061	214.772	210.001	250.732	234.73	232.149	228.068	349.696	357.092	442.114	138.535	493.87	236.389	225.517	275.411	0.895202	-0.159714	0.586044	-0.770919	3.19136	1.67417	1.96045	0.971181	1.60529	0.68283	0.0193655
TbTc_0127	OG0000066	TcIL3000.A.H_000607300.1_1, TcIL3000.A.H_000607200.1_1	Tb927.8.4700_mRNA-p1, Tb927.8.4740_mRNA-p1, Tb927.8.4720_mRNA-p1, Tb11.v5.0569.1-p1, Tb927.8.4710_mRNA-p1, Tb927.8.4730_mRNA-p1	amino acid transporter, putative	760.216	698.314	927.789	804.189	258.679	264.682	255.485	284.093	816.361	676.374	640.907	674.106	763.554	783.593	766.249	714.313	589.521	604.542	615.375	605.624	630.383	627.342	593.056	586.24	623.245	618.657	694.06	686.108	797.627	265.735	701.937	756.927	612.131	633.561	1.13632	0.184373	0.351071	-1.51017	3.00159	1.58573	1.30303	0.381874	1.25896	0.332231	0.0033102
TbTc_0128	OG0000067	TcIL3000.A.H_000886100.1_1	Tb927.11.2500_mRNA-p1	Metallocarboxypeptidase 1	138.766	154.778	182.377	189.91	246.223	242.462	236.501	249.662	263.683	455.738	436.754	399.096	111.599	117.189	105.827	119.223	302.131	298.604	294.369	298.926	267.449	267.885	277.268	282.929	289.886	286.105	244.117	248.203	166.458	243.712	388.818	113.459	288.227	271.418	0.428112	-1.22394	2.14801	1.103	0.68301	-0.550022	0.577522	-0.792051	0.613289	-0.705362	0.756435
TbTc_0129	OG0000068	TcIL3000.A.H_000385200.1_1	Tb927.4.3740_mRNA-p1	flagellar attachment zone protein 1	102.726	116.158	96.5737	102.138	116.888	116.017	114.324	120.857	61.4577	65.4274	59.5964	57.0496	115.472	106.899	117.614	153.937	96.3431	94.1784	91.2021	91.8416	102.314	96.6628	96.7342	90.9619	99.3382	102.819	93.5033	89.3692	104.399	117.021	60.8828	123.48	95.4236	95.4543	1.71475	0.778002	0.947692	-0.0775096	0.892136	-0.164665	1.09406	0.129689	1.09371	0.129226	0.0157189
TbTc_0130	OG0000069	TcIL3000.A.H_000778500.1_1	Tb05.5K5.250_mRNA-p1	hypothetical protein	17.2401	18.279	19.708	15.6774	18.9218	18.5555	18.3987	19.3596	25.9113	28.5221	23.0506	25.5146	10.17	10.9328	10.0353	8.18392	19.3227	13.5207	15.6367	11.5095	25.8661	22.5152	6.93182	10.0113	18.9973	7.18348	17.4141	18.0618	17.7261	18.8089	25.7497	9.83049	18.0618	13.1	0.688402	-0.538677	1.91332	0.93608	0.942432	-0.0855392	0.981414	-0.0270668	1.35314	0.436315	0.363979
TbTc_0131	OG0000071	TcIL3000.A.H_000555300.1_1	Tb927.7.7400_mRNA-p1	Basal body protein	40.2361	40.8751	35.5055	42.4419	41.6577	40.0911	40.8574	37.5806	35.8602	35.2619	31.3038	29.9451	62.8903	64.8774	73.0932	48.8378	66.7843	64.9427	76.7386	70.845	75.2418	73.384	59.8955	64.6435	65.1019	62.5098	71.6941	66.4956	39.7646	40.0467	33.0927	62.4247	71.3227	65.0567	1.20161	0.264971	0.64152	-0.640434	0.992957	-0.0101971	0.557531	-0.842876	0.61123	-0.710212	0.286753
TbTc_0132	OG0000071	TcIL3000.A.H_001021300.1_1	Tb927.11.15490_mRNA-p1	Tb-291 membrane associated protein, putative	75.663	97.8545	98.3863	120.421	80.3321	77.024	75.7752	72.3624	62.9945	48.8045	43.5817	45.7646	38.139	37.2031	41.9692	32.7314	190.224	187.799	190.786	183.903	192.928	193.386	163.935	170.645	181.011	174.575	153.909	149.357	98.0813	76.3734	50.2863	37.5107	189.838	165.572	1.95046	0.963812	2.03604	1.02577	1.28423	0.360907	0.516659	-0.952717	0.592379	-0.755408	2.34587e-06
TbTc_0133	OG0000071	TcIL3000.A.H_000633000.1_1	Tb927.8.7260_mRNA-p1, Tb927.4.5120_mRNA-p1	kinetoplast-associated protein, putative	70.4751	73.7244	83.5357	81.4859	100.557	102.202	104.9	103.024	106.283	107.195	98.2853	96.0758	73.9724	75.1306	76.6998	63.1367	83.6939	77.2066	79.5748	76.753	87.4567	86.2024	75.2907	82.7093	86.7069	83.775	60.611	72.1223	77.3053	102.671	101.96	72.2349	81.8146	76.8692	0.758193	-0.399362	1.42135	0.507258	0.752943	-0.409387	0.944884	-0.0817905	1.00567	0.00816119	0.155151
TbTc_0134	OG0000072	TcIL3000.A.H_000401000.1_1	Tb11.v5.0558.1-p1	oligosaccharyl transferase subunit, putative	178.407	135.467	210.445	157.852	146.826	149.918	149.94	159.607	37.3683	42.0228	41.596	39.62	57.0625	59.4757	54.2464	94.9745	103.963	115.782	92.2239	102.965	111.365	115.705	90.436	87.0294	93.8508	99.7093	92.676	86.7188	170.543	151.573	40.1518	66.4398	107.001	91.7367	4.24745	2.0866	2.28135	1.18989	1.12516	0.170124	1.59385	0.672513	1.85905	0.894563	1.21606e-09
TbTc_0135	OG0000072	TcIL3000.A.H_000400800.1_1	Tb927.5.890_mRNA-p1	oligosaccharyl transferase subunit, putative	143.102	127.542	173.077	188.697	192.886	199.667	204.324	206.157	37.5029	42.6231	38.3748	40.9504	107.413	108.319	108.673	166.69	192.284	193.17	183.576	176.887	200.119	206.022	161.053	159.725	180.982	176.628	169.236	166.917	158.105	200.759	39.8628	122.774	192.01	169.09	3.96622	1.98777	1.63519	0.70946	0.787536	-0.344583	0.82342	-0.2803	0.935031	-0.0969134	1.12302e-05
TbTc_0136	OG0000072	TcIL3000.A.H_000401100.1_1	Tb11.v5.0559.1-p1	oligosaccharyl transferase subunit, putative	158.554	130.611	173.788	150.884	115.823	121.627	124.259	124.419	39.0367	48.3486	44.295	48.7465	160.77	164.736	169.266	256.348	133.511	134.517	125.39	135.395	138.026	142.376	107.357	113.873	113.877	120.907	109.029	102.108	153.459	121.532	45.1067	187.78	134.869	111.192	3.40213	1.76644	0.647203	-0.627709	1.26271	0.336518	1.13784	0.186294	1.38013	0.464804	0.112218
TbTc_0137	OG0000074	TcIL3000.A.H_000274400.1_1, TcIL3000.A.H_000274300.1_1	Tb927.1.600_mRNA-p1, Tb927.1.580_mRNA-p1	phosphate-repressible phosphate permease, putative	308.503	279.465	272.769	313.788	454.212	464.298	434.911	476.733	266.335	241.764	243.155	240.306	277.41	295.428	280.827	158.813	132.581	132.723	147.303	146.973	152.274	166.304	142.044	143.631	143.027	130.33	138.144	149.453	293.631	457.538	247.89	253.12	146.36	141.105	1.18452	0.244305	1.8076	0.854074	0.641763	-0.639888	2.00623	1.00449	2.08094	1.05724	0.000251994
TbTc_0138	OG0000075	TcIL3000.A.H_000287100.1_1	Tb927.10.7140_mRNA-p1, Tb927.11.13130_mRNA-p1	membrane-bound acid phosphatase 2	69.7211	66.0151	67.5562	94.3371	116.504	125.212	129.191	138.115	151.432	149.043	141.176	153.55	350.478	329.875	330.825	352.47	137.015	117.491	122.728	115.576	137.762	134.95	116.801	109.662	126.703	127.773	102.704	100.869	74.4074	127.256	148.8	340.912	127.587	114.085	0.500049	-0.999858	0.37328	-1.42167	0.584708	-0.774212	0.583189	-0.777965	0.652208	-0.616596	0.000977334
TbTc_0139	OG0000077	TcIL3000.A.H_000401400.1_1	Tb927.5.940_mRNA-p1	NADH-dependent fumarate reductase, putative	64.5499	51.5394	65.0665	71.3688	55.9968	58.5486	55.326	57.8503	51.2839	69.3512	69.1054	73.8041	489.531	530.537	535.628	113.618	79.9124	74.16	75.021	74.4125	84.2318	85.0307	66.8315	67.4977	75.4448	73.5506	71.0037	62.2269	63.1311	56.9304	65.8861	417.328	78.7947	69.4259	0.958185	-0.0616232	0.136416	-2.87391	1.10892	0.149152	0.80121	-0.319747	0.909332	-0.137121	0.00250965
TbTc_0140	OG0000077	TcIL3000.A.H_000401300.1_1	Tb11.v5.0613.1-p1, Tb927.5.930_mRNA-p1	NADH-dependent fumarate reductase, putative	148.114	126.492	161.564	159.716	76.2591	77.6636	71.8259	74.828	104.07	121.6	118.449	118.359	240.438	257.15	255.472	107.495	152.115	147.91	160.027	154.521	153.619	160.692	161.681	156.636	162.124	166.536	167.061	159.901	148.971	75.1442	115.619	215.139	154.814	162.323	1.28846	0.365651	0.349282	-1.51753	1.98247	0.987301	0.962261	-0.0555004	0.917745	-0.123835	0.00543121
TbTc_0141	OG0000077	TcIL3000.A.H_000746700.1_1	Tb927.10.3650_mRNA-p1	NADH-dependent fumarate reductase	31.0233	33.8095	34.9853	34.4941	96.5522	96.8919	93.0372	96.2238	72.2656	66.0701	68.7695	69.0003	52.132	52.9465	51.3318	53.6892	46.7884	46.6923	43.7264	44.4227	50.5554	51.4145	37.6865	39.3159	41.8239	38.7296	38.2307	37.2266	33.578	95.6763	69.0264	52.5249	47.2666	38.8355	0.486452	-1.03963	1.82154	0.86516	0.350955	-1.51064	0.710397	-0.493304	0.864622	-0.209859	0.239862
TbTc_0142	OG0000078	TcIL3000.A.H_000177300.1_1, TcIL3000.A.H_000473100.1_1, TcIL3000.A.H_000473600.1_1	Tb927.6.3800_mRNA-p1, Tb927.6.3750_mRNA-p1, Tb927.6.3740_mRNA-p1	heat shock 70 kDa protein, mitochondrial precursor, putative	1240.17	1015.66	1242.09	962.736	616.027	618.969	626.012	633.684	469.223	530.807	555.901	564.725	527.656	539.667	532.29	777.107	797.424	824.922	854.337	849.573	662.937	675.837	1101.1	1080.04	828.381	851.481	1341.29	1368.27	1115.16	623.673	530.164	594.18	777.505	1095.09	2.10343	1.07274	1.04964	0.0698902	1.78806	0.838394	1.43428	0.520331	1.01833	0.0262025	0.125326
TbTc_0143	OG0000079	TcIL3000.A.H_000946800.1_1, TcIL3000.A.H_000946900.1_1, TcIL3000.A.H_000946790.1_1, TcIL3000.A.H_000947100.1_1, TcIL3000.A.H_000947200.1_1, TcIL3000.A.H_000947000.1_1	Tb927.11.9000_mRNA-p1, Tb11.v5.0514.1-p1, Tb927.11.9010_mRNA-p1, Tb927.11.9020_mRNA-p1, Tb927.11.9030_mRNA-p1	cation transporter, putative	64.9206	51.9142	60.1198	48.9264	37.311	39.9694	38.0257	38.4895	75.6225	89.9642	100.016	89.8545	36.8486	40.1552	36.9801	43.271	57.639	49.8329	70.8942	64.5153	46.2198	54.5698	51.7153	47.9218	46.8732	40.0839	74.8805	82.8059	56.4702	38.4489	88.8643	39.3137	57.2785	57.3801	0.635466	-0.654113	0.978002	-0.0320906	1.46871	0.554548	0.985889	-0.0205035	0.984143	-0.0230603	0.0157347
TbTc_0144	OG0000079	TcIL3000.A.H_000946700.1_1	Tb927.11.8990_mRNA-p1	cation transporter, putative	153.964	119.785	150.732	125.795	156.621	157.769	158.376	179.926	216.401	226.351	218.918	228.875	992.287	984.803	983.847	372.438	163.85	149.636	150.549	161.329	126.501	118.604	77.9779	78.4596	60.0487	77.077	155.899	149.493	137.569	163.173	222.636	833.344	145.078	99.826	0.617908	-0.694537	0.195805	-2.35251	0.843086	-0.246248	0.94824	-0.0766758	1.37809	0.462666	0.000183026
TbTc_0145	OG0000080	TcIL3000.A.H_000680000.1_1	Tb927.9.7180_mRNA-p1	adenosine monophosphate deaminase, putative	44.0764	45.8362	32.5155	42.194	31.9489	32.5146	31.2933	34.4555	40.3643	44.2062	40.2085	40.558	54.4314	52.5318	53.1181	59.1181	43.0062	40.6752	42.4202	41.2964	42.3713	45.8041	36.4083	32.6137	39.8687	39.7449	41.167	40.805	41.1555	32.5531	41.3342	54.7999	42.5956	38.4346	0.995676	-0.00625107	0.594036	-0.751379	1.26426	0.338292	0.966192	-0.0496179	1.07079	0.0986809	0.000511911
TbTc_0146	OG0000080	TcIL3000.A.H_000677500.1_1	Tb927.9.9740_mRNA-p1	AMP deaminase, putative	55.133	57.5045	48.1986	51.5175	49.6289	49.8175	49.1886	51.3681	40.2419	37.6775	33.6881	33.28	55.1007	55.0679	54.9241	55.4053	52.0204	53.207	49.8777	49.424	51.7964	57.5356	43.4508	46.1279	48.639	51.9853	46.866	49.0512	53.0884	50.0008	36.2219	55.1245	52.3102	47.6867	1.46564	0.551535	0.907052	-0.140742	1.06175	0.0864458	1.01488	0.0213055	1.11328	0.154811	0.0764616
TbTc_0147	OG0000080	TcIL3000.A.H_001023700.1_1	Tb927.11.15750_mRNA-p1	AMP deaminase, putative	45.8571	48.4611	53.2557	49.0528	44.9504	45.5638	45.4037	45.977	31.6111	33.5611	30.8448	31.9603	52.6488	51.2879	51.2974	60.19	49.8831	50.1258	53.6822	55.3112	47.5899	53.5084	49.9982	49.627	45.1093	47.4084	57.9697	51.893	49.1567	45.4737	31.9943	53.856	51.6834	50.3342	1.53642	0.619571	0.844357	-0.244075	1.08099	0.112354	0.951111	-0.0723149	0.976605	-0.0341532	0.183361
TbTc_0148	OG0000081	TcIL3000.A.H_000382200.1_1	Tb927.4.3390_mRNA-p1	tuzin, putative	27.0565	25.9576	24.8316	29.941	33.7005	34.1596	31.933	35.9085	36.6909	40.0812	39.3367	39.0174	75.1733	77.0772	80.453	48.7561	26.416	26.4935	29.926	28.9399	34.2594	33.2935	28.838	29.5693	26.195	32.9711	26.524	24.463	26.9467	33.9254	38.7816	70.3649	29.8881	28.0934	0.694832	-0.525264	0.482135	-1.05249	0.794291	-0.33226	0.901586	-0.149463	0.959181	-0.0601246	0.000506879
TbTc_0149	OG0000082	TcIL3000.A.H_000856600.1_1	Tb927.10.15390_mRNA-p1, Tb11.v5.0434.1-p1	Flagellum attachment zone protein 7	52.683	64.2005	65.5341	59.0112	50.7632	49.8222	50.1922	50.6423	71.6415	60.655	58.3295	59.9521	40.3098	38.672	37.1844	42.6626	73.0683	74.2314	73.9737	74.2113	75.947	74.2752	76.9325	82.6051	68.9927	70.005	71.633	70.2746	60.3572	50.355	62.6445	39.7072	74.2845	73.4072	0.963487	-0.0536633	1.26816	0.342734	1.19863	0.261391	0.812514	-0.299536	0.822225	-0.282395	0.613722
TbTc_0150	OG0000082	TcIL3000.A.H_000856700.1_1	Tb11.v5.0849.1-p1, Tb11.v5.0787.1-p1, Tb927.10.15400_mRNA-p1	kinesin motor domain containing protein, putative	102.492	119.896	117.9	97.0784	97.2168	96.2839	94.318	96.7535	114.852	105.291	93.9901	92.5916	69.4208	66.9853	63.4182	54.4435	120.108	118.982	119.816	119.916	115.353	116.094	106.661	111.633	104.378	103.642	119.247	118.341	109.341	96.1431	101.681	63.5669	118.378	110.65	1.07534	0.104788	1.51247	0.596906	1.13728	0.185586	0.923662	-0.114563	0.988171	-0.0171669	0.025003
TbTc_0151	OG0000083	TcIL3000.A.H_000879700.1_1	Tb11.1390.1-p1, Tb927.11.1830_mRNA-p1	hypothetical protein, conserved	402.821	316.219	346.698	202.124	40.042	40.7303	39.1598	42.9618	135.976	158.631	160.054	157.459	58.4737	58.9106	56.5833	43.6185	104.029	101.71	115.213	119.35	85.5895	78.6855	106.801	105.475	82.8622	84.4334	170.962	190.121	316.966	40.7235	153.03	54.3965	100.763	123.442	2.07127	1.05051	0.748641	-0.417654	7.78336	2.96039	3.14566	1.65336	2.56772	1.36049	0.313927
TbTc_0152	OG0000083	TcIL3000.A.H_000626700.1_1	Tb11.v5.0802.1-p1, Tb927.8.6700_mRNA-p1	hypothetical protein, conserved	71.1904	79.6236	70.3897	65.0708	19.4182	19.4395	18.3246	20.993	40.5069	38.9202	41.9131	48.0801	42.6306	44.5593	44.5605	48.079	59.687	62.7707	58.0259	66.668	60.4845	61.5957	59.0334	61.2265	56.7622	54.3802	61.5332	59.6525	71.5686	19.5438	42.3551	44.9573	61.5386	58.7647	1.68973	0.756792	0.434719	-1.20184	3.66196	1.87261	1.16299	0.217835	1.21789	0.284378	0.0534015
TbTc_0153	OG0000083	TcIL3000.A.H_000267000.1_1, TcIL3000.A.H_000626800.1_1, TcIL3000.A.H_000627000.1_1, TcIL3000.A.H_000626900.1_1, TcIL3000.A.H_000266900.1_1	Tb927.8.6710_mRNA-p1, Tb927.8.6720_mRNA-p1, Tb927.8.6730_mRNA-p1	hypothetical protein, conserved	221.668	307.58	360.656	662.689	218.653	220.931	217.869	229.183	143.43	131.233	140.987	179.192	819.486	813.053	832.141	608.657	664.717	637.495	587.219	566.199	761.883	755.323	597.923	597.439	731.532	695.018	372.17	369.475	388.148	221.659	148.711	768.334	662.139	560.593	2.61009	1.3841	0.288493	-1.79339	1.75111	0.808266	0.586203	-0.770527	0.692389	-0.530346	0.322901
TbTc_0154	OG0000084	TcIL3000.A.H_000826100.1_1, TcIL3000.A.H_000826000.1_1	Tb927.10.12090_mRNA-p1, Tb927.10.12100_mRNA-p1	RNA-binding protein, putative	232.987	293.646	185.341	162.166	267.203	279.774	275.467	279.069	247.159	228.738	240.246	255.636	547.398	534.469	543.418	439.021	199.586	184.909	167.885	170.515	213.893	218.852	169.379	178.344	203.617	209.002	204.959	189.897	218.535	275.378	242.945	516.076	192.607	192.533	0.899525	-0.152765	0.5336	-0.906169	0.793581	-0.333551	1.13462	0.182207	1.13505	0.182759	0.0556559
TbTc_0155	OG0000085	TcIL3000.A.H_000365100.1_1	Tb927.4.1650_mRNA-p1	hypothetical protein, conserved	235.15	228.566	199.664	165.805	83.2486	85.6993	79.3807	83.897	92.2787	79.3971	82.3106	89.4032	50.5532	48.806	47.4879	46.6349	163.294	161.753	162.729	164.324	162.707	158.341	147.216	144.325	153.053	150.306	192.871	183.372	207.296	83.0564	85.8474	48.3705	162.191	161.857	2.41471	1.27185	1.71709	0.779963	2.49585	1.31953	1.2781	0.353997	1.28074	0.356972	0.0559004
TbTc_0156	OG0000086	TcIL3000.A.H_000566600.1_1	Tb927.8.960_mRNA-p1, Tb927.8.940_mRNA-p1	hypothetical protein, conserved	111.516	93.5154	94.2059	83.9148	45.6027	44.8197	44.0744	42.7163	50.8002	51.6166	48.56	47.1824	49.4644	49.4404	49.1487	49.4916	44.0678	44.0575	41.4763	41.8027	41.2396	40.9321	36.4404	36.2551	32.5947	29.7383	62.5307	61.036	95.7879	44.3033	49.5398	49.3863	42.2627	43.0992	1.93356	0.951256	0.897077	-0.156697	2.1621	1.11243	2.26649	1.18046	2.2225	1.15218	0.847231
TbTc_0157	OG0000088	TcIL3000.A.H_000569200.1_1, TcIL3000.A.H_000569400.1_1, TcIL3000.A.H_000569600.1_1	Tb927.8.1200_mRNA-p1, Tb927.8.1180_mRNA-p1, Tb927.8.1160_mRNA-p1	vacuolar-type Ca2+-ATPase 2	102.42	107.235	101.424	128.719	109.2	114.025	110.939	112.312	313.252	312.494	295.012	311.585	329.648	325.531	323.747	296.385	150.498	144.908	140.916	145.824	171.837	166.9	125.74	124.633	134.307	143.056	105.967	104.309	109.95	111.619	308.086	318.828	153.48	123.002	0.35688	-1.48649	0.350092	-1.51419	0.985042	-0.0217424	0.716375	-0.481212	0.893885	-0.161838	2.8071e-13
TbTc_0158	OG0000089	TcIL3000.A.H_000995625.1_1, TcIL3000.A.H_000995600.1_1	Tb927.1.4650_mRNA-p1, Tb927.1.4600_mRNA-p1, Tb927.1.4560_mRNA-p1, Tb11.v5.0705.1-p1, Tb927.1.4580_mRNA-p1, Tb927.1.4540_mRNA-p1, Tb927.1.4630_mRNA-p1	cyclin-like F-box protein 2	133.143	238.165	239.137	280.714	319.619	322.208	316.448	330.598	403.593	351.349	387.859	435.937	896.518	876.197	836.153	642.677	352.942	352.688	340.576	337.508	391.049	379.837	388.54	377.56	401.934	408.458	352.773	374.399	222.79	322.218	394.684	812.886	359.1	383.944	0.564476	-0.825016	0.396388	-1.33502	0.691425	-0.532354	0.620412	-0.688702	0.580267	-0.785212	0.000846769
TbTc_0159	OG0000090	TcIL3000.A.H_000525900.1_1	Tb927.7.4160_mRNA-p1	Fatty acid elongase	204.64	187.176	174.399	173.74	205.633	214.313	210.69	210.891	156.367	166.696	169.758	175.851	205.82	195.566	189.775	289.932	210.919	207.957	190.206	208.306	211.828	222.225	133.549	145.811	179.194	185.145	185.856	199.2	184.989	210.382	167.168	220.273	208.573	171.459	1.1066	0.146137	0.955094	-0.0662854	0.879301	-0.185571	0.886924	-0.173117	1.07891	0.109572	0.333616
TbTc_0160	OG0000091	TcIL3000.A.H_000501100.1_1, TcIL3000.A.H_000726200.1_1	Tb927.11.5280_mRNA-p1, Tb927.10.1570_mRNA-p1, Tb927.7.1470_mRNA-p1	Mitochondrial ATP synthase subunit c-1	894.853	787.599	698.855	753.779	662.593	658.173	666.825	694.029	422.96	566.87	620.407	566.205	410.845	382.813	364.253	471.064	437.596	487.548	442.171	419.654	544.96	554.828	365.782	346.363	558.267	552.231	407.984	445.574	783.771	670.405	544.111	407.244	481.126	446.034	1.44046	0.526533	1.6462	0.719141	1.1691	0.2254	1.62903	0.704017	1.7572	0.813281	0.000338193
TbTc_0161	OG0000092	TcIL3000.A.H_000766900.1_1, TcIL3000.A.H_000767100.1_1, TcIL3000.A.H_000767000.1_1, TcIL3000.A.H_000767200.1_1	Tb927.10.5950_mRNA-p1, Tb11.v5.0190.1-p1, Tb927.10.5940_mRNA-p1, Tb927.10.5930_mRNA-p1	Serine/threonine-protein kinase NEK17, putative	238.726	261.63	287.104	310.465	403.838	411.922	396.212	414.87	422.088	381.044	352.456	370.345	335.337	337.572	340.099	298.929	425.301	423.355	431.098	451.399	405.869	396.374	413.799	415.256	350.866	348.554	390.564	390.392	274.481	406.711	381.483	327.984	422.233	384.905	0.719511	-0.474912	1.24003	0.310375	0.674881	-0.567294	0.650071	-0.62133	0.713114	-0.487794	0.494978
TbTc_0162	OG0000093	TcIL3000.A.H_000706700.1_1	Tb927.9.14220_mRNA-p1	metacaspase 5, putative	524.345	455.26	569.899	612.49	116.691	119.063	122.912	125.546	162.042	180.056	186.738	179.108	163.296	172.118	167.421	134.209	431.901	437.014	392.583	387.951	407.924	404.539	384.971	394.952	405.811	394.991	369.492	383.887	540.498	121.053	176.986	159.261	410.319	389.017	3.0539	1.61065	0.760092	-0.395755	4.46497	2.15865	1.31726	0.397545	1.38939	0.474455	0.892161
TbTc_0163	OG0000093	TcIL3000.A.H_000735700.1_1	Tb927.10.2440_mRNA-p1	Metacaspase-4	390.723	695.234	505.679	650.503	682.786	675.659	669.676	616.872	44.1576	49.6204	52.3252	53.3989	148.059	139.506	152.023	263.884	566.758	566.175	485.827	481.059	617.827	611.242	681.138	670.923	803.127	810.355	706.113	714.011	560.535	661.248	49.8755	175.868	554.815	730.945	11.2387	3.4904	3.75991	1.9107	0.847692	-0.238388	1.01031	0.014798	0.766864	-0.382958	9.07363e-09
TbTc_0164	OG0000093	TcIL3000.A.H_000446600.1_1	Tb927.6.940_mRNA-p1, Tb927.6.930_mRNA-p1	metacaspase MCA2	49.6822	64.7485	77.9287	85.0493	84.6821	87.8062	85.6894	92.4188	162.008	138.392	122.253	140.964	167.687	173.04	164.08	196.783	89.5168	93.9885	98.3515	103.76	104.163	104.003	90.7994	94.0189	80.107	91.0801	67.7822	67.5992	69.3522	87.6491	140.904	175.398	98.9638	81.8978	0.492193	-1.0227	0.499717	-1.00082	0.791248	-0.337798	0.700783	-0.51296	0.846814	-0.239884	1.14802e-06
TbTc_0165	OG0000094	TcIL3000.A.H_000344900.1_1, TcIL3000.A.H_000344800.1_1, TcIL3000.A.H_000344600.1_1, TcIL3000.A.H_000344700.1_1, TcIL3000.A.H_000344500.1_1	Tb927.3.4070_mRNA-p1, Tb927.3.4100_mRNA-p1, Tb927.3.4110_mRNA-p1, Tb927.3.4080_mRNA-p1, Tb927.3.4090_mRNA-p1	Pyruvate transporter, putative	1770.88	1606.96	1878.95	1569.34	3955.88	4142.55	3991.61	4226.38	721.64	567.884	596.871	633.559	2038.86	2013.95	2074.2	2516.47	2747.99	2775.09	2998.14	3033.25	2335.57	2342.92	4977.85	5063.37	4584.67	4558.45	5397.45	5428.25	1706.53	4079.11	629.989	2160.87	2705.49	5001.67	2.70883	1.43767	1.88771	0.91664	0.418359	-1.25719	0.630765	-0.664824	0.341192	-1.55134	0.000433821
TbTc_0166	OG0000095	TcIL3000.A.H_000688000.1_1, TcIL3000.A.H_000687600.1_1	Tb927.9.11030_mRNA-p1, Tb927.9.11100_mRNA-p1	cAMP-dependent protein kinase catalytic subunit 2	122.544	161.734	116.352	146.403	114.688	113.862	113.601	110.701	134.255	135.247	124.182	123.076	119.497	114.082	115.475	153.468	118.627	119.721	120.181	111.556	144.853	134.407	105.492	106.81	116.248	109.258	109.117	107.278	136.758	113.213	129.19	125.631	124.891	109.034	1.05858	0.0821338	0.901157	-0.15015	1.20797	0.272589	1.09502	0.13096	1.25427	0.326854	0.266647
TbTc_0167	OG0000095	TcIL3000.A.H_000834200.1_1	Tb927.10.13010_mRNA-p1, Tb11.v5.0671.1-p1	cAMP-dependent protein kinase catalytic subunit 3	54.8325	63.2678	46.7803	63.9044	79.6063	79.9479	75.5541	82.9018	73.543	66.9296	60.3242	56.3623	83.6172	85.2925	80.6027	83.1746	70.9332	71.4393	66.2305	60.7823	72.3534	67.0416	61.4641	58.514	57.5602	61.6781	50.1175	51.604	57.1962	79.5025	64.2898	83.1718	68.13	56.823	0.889663	-0.16867	0.955884	-0.0650927	0.719426	-0.475081	0.839515	-0.252371	1.00657	0.00944493	0.704499
TbTc_0168	OG0000096	TcIL3000.A.H_000048500.1_1	Tb927.8.1910_mRNA-p1	metallo-peptidase, Clan MH, Family M18	27.1419	26.302	23.2858	22.0629	44.1104	47.8521	43.599	48.5972	90.3504	90.7529	81.4137	77.3283	77.9077	76.1116	77.38	71.4851	33.5282	29.7209	36.6656	36.1444	36.1306	31.7459	35.3844	27.6885	26.4078	24.0727	34.784	31.6626	24.6982	46.0397	84.9613	75.7211	33.9893	30	0.290699	-1.7824	0.608017	-0.717817	0.536454	-0.898473	0.726646	-0.460676	0.823271	-0.28056	0.000139297
TbTc_0169	OG0000099	TcIL3000.A.H_000771700.1_1, TcIL3000.A.H_000772600.1_1	Tb927.10.6510_mRNA-p1, Tb927.10.6400_mRNA-p1	chaperonin HSP60, mitochondrial precursor	655.834	557.29	679.324	508.374	816.542	835.825	848.093	827.111	287.635	520.227	526.982	489.587	1039.13	983.834	976	1701.69	944.655	914.912	998.223	1000.92	741.212	743.308	1385.78	1375.57	1046.64	1046.13	1828.31	1829.61	600.206	831.892	456.108	1175.16	890.538	1418.67	1.31593	0.396081	0.707896	-0.498391	0.721494	-0.47094	0.673981	-0.569221	0.423075	-1.24101	0.616421
TbTc_0170	OG0000099	TcIL3000.A.H_001017400.1_1	Tb927.11.15040_mRNA-p1	Chaperonin HSP60, mitochondrial	87.1323	79.334	72.5317	78.3146	83.2468	83.8251	86.1671	85.6853	110.967	121.267	113.805	116.712	86.6305	85.8407	79.7901	80.3203	73.6555	75.2125	68.1684	74.0861	84.1664	78.3704	58.5704	62.3679	72.1577	66.3458	57.2517	64.2134	79.3282	84.7311	115.688	83.1454	75.6099	63.4845	0.685709	-0.544331	1.01907	0.027255	0.936235	-0.0950578	1.04918	0.0692582	1.24957	0.32143	0.0140783
TbTc_0171	OG0000100	TcIL3000.A.H_000704800.1_1, TcIL3000.A.H_000704900.1_1, TcIL3000.A.H_000704700.1_1, TcIL3000.A.H_000704600.1_1	Tb927.9.13820_mRNA-p1, Tb927.9.13920_mRNA-p1, Tb927.9.13785_mRNA-p1, Tb927.9.13795_mRNA-p1, Tb927.9.13860_mRNA-p1	kinetoplastid membrane protein 11-3	3845	4674.93	4369.95	4788.82	4020.44	3776.89	4096.88	3592.9	848.502	996.226	1038.08	975.593	2903.52	2687.42	2702.32	5944.35	2169.62	2181.6	2051.62	1916.91	2092.77	2116.68	2768.63	2670.59	3128.41	3174.25	2596.04	2584.73	4419.68	3871.78	964.6	3559.4	2088.2	2820.44	4.58187	2.19594	1.08776	0.121361	1.14151	0.190944	2.1165	1.08168	1.56702	0.648019	0.000637376
TbTc_0172	OG0000101	TcIL3000.A.H_000665800.1_1, TcIL3000.A.H_000679300.1_1	Tb927.2.6220_mRNA-p1, Tb927.2.6200_mRNA-p1, Tb927.2.6320_mRNA-p1, Tb927.2.6280_mRNA-p1, Tb927.2.6240_mRNA-p1, Tb927.2.6150_mRNA-p1, Tb927.6.220_mRNA-p1, Tb09.v4.0106_mRNA-p1, Tb927.9.15980_mRNA-p1, Tb927.5.286b_mRNA-p1, Tb11.v5.0210.1-p1, Tb927.3.590_mRNA-p1	adenosine transporter 2, putative	280.789	276.741	249.229	253.648	72.7401	72.4306	75.0059	80.8093	260.987	215.545	202.186	208.113	69.8076	74.0696	69.7354	83.8378	207.244	202.62	224.076	220.858	210.54	203.558	240.96	250.895	277.878	265.102	345.961	346.504	265.102	75.2465	221.708	74.3626	211.483	287.883	1.19573	0.257886	1.01189	0.0170469	3.52311	1.81685	1.25354	0.326007	0.920865	-0.118938	0.320059
TbTc_0173	OG0000102	TcIL3000.A.H_000957500.1_1	Tb11.01.1680.v5.1-p1, Tb927.11.9920_mRNA-p1, Tb11.v5.0537.1-p1	polyubiquitin, putative	566.161	740.619	508.654	1015.03	1064.14	1011.53	1039.8	956.335	117.996	146.435	170.602	190.363	409.177	395.682	448.147	585.514	1234.05	1245.16	1061.15	1073.36	1438.79	1468.01	955.368	951.515	1249.17	1295.94	1018.97	1001.45	707.616	1017.95	156.349	459.63	1253.42	1078.74	4.52587	2.17819	2.21471	1.14712	0.695139	-0.524626	0.564548	-0.824832	0.655968	-0.608304	2.68424e-06
TbTc_0174	OG0000102	TcIL3000.A.H_000991900.1_1, TcIL3000.A.H_000991800.1_1	Tb927.11.13003_mRNA-p1, Tb927.11.13007_mRNA-p1	ubiquitin-60S ribosomal protein L40	2059.49	1928.36	2002.49	2205.28	1639.82	1584.06	1650.08	1551.44	2876.63	2674.8	2854.93	2768.88	1523.2	1571.29	1653.24	1496.1	2716.57	2696.89	2805.61	2828.26	2564.5	2520.71	2559.41	2589.1	2557.41	2597.84	2531.97	2502.31	2048.9	1606.35	2793.81	1560.96	2688.76	2556.34	0.733372	-0.447384	1.02908	0.0413558	1.2755	0.351065	0.762026	-0.392088	0.801498	-0.319228	0.0589706
TbTc_0175	OG0000103	TcIL3000.A.H_000662500.1_1, TcIL3000.A.H_000662700.1_1	Tb927.9.5770_mRNA-p1, Tb927.9.5860_mRNA-p1	tryparedoxin peroxidase	551.033	695.309	924.132	827.656	1465.94	1428.1	1475.23	1380.07	281.438	385.416	360.182	349.405	647.458	645.367	627.702	1116.95	1589.78	1577.74	1563.2	1553.54	1674.01	1704.7	1137.04	1120.86	1153.07	1183.94	1005.07	987.151	749.533	1437.34	344.11	759.37	1610.5	1097.86	2.17818	1.12312	1.8928	0.920522	0.521474	-0.939334	0.465405	-1.10344	0.682724	-0.550625	0.000120978
TbTc_0176	OG0000104	TcIL3000.A.H_000614100.1_1, TcIL3000.A.H_000614700.1_1, TcIL3000.A.H_000614600.1_1, TcIL3000.A.H_000614400.1_1, TcIL3000.A.H_000614300.1_1, TcIL3000.A.H_000614500.1_1	Tb927.8.5460_mRNA-p1, Tb927.8.5440_mRNA-p1, Tb11.v5.0798.1-p1, Tb927.8.5465_mRNA-p1, Tb927.8.5470_mRNA-p1, Tb11.v5.0797.1-p1	Flagellar calcium-binding 44 kDa protein	745.378	863.986	957.547	973.854	1926.71	1916.6	1898.82	1806.41	256.916	298.151	290.226	306.068	715.042	714.755	747.121	1220.62	821.633	881.077	809.909	775.969	935.634	1006.57	1086.05	1084.15	896.983	911.451	1035.62	1046.36	885.191	1887.14	287.84	849.384	871.798	1010.1	3.07529	1.62072	2.22177	1.15171	0.469066	-1.09214	1.01536	0.0219953	0.876339	-0.190439	3.67486e-05
TbTc_0177	OG0000105	TcIL3000.A.H_000522800.1_1, TcIL3000.A.H_000522700.1_1	Tb927.7.3840_mRNA-p1	kinesin-like protein, fragment, putative	57.1305	64.4857	56.0559	71.2063	75.9501	75.6491	73.8356	76.9709	71.8799	73.126	82.1994	73.469	160.438	169.602	184.343	138.021	100.557	97.8646	106.515	98.7438	82.6616	83.188	62.3172	63.8038	68.3164	67.5946	82.1753	78.1171	62.2196	75.6014	75.1686	163.101	94.9217	70.3874	0.827734	-0.272761	0.463525	-1.10928	0.822995	-0.281045	0.655483	-0.60937	0.883959	-0.177948	0.00370709
TbTc_0178	OG0000106	TcIL3000.A.H_000484200.1_1, TcIL3000.A.H_000483800.1_1, TcIL3000.A.H_000483900.1_1, TcIL3000.A.H_000484000.1_1, TcIL3000.A.H_000484100.1_1, TcIL3000.A.H_000483700.1_1, TcIL3000.A.H_000483600.1_1, TcIL3000.A.H_000483500.1_1	Tb927.6.4890_mRNA-p1, Tb927.6.4910_mRNA-p1, Tb927.6.4900_mRNA-p1, Tb927.6.4880_mRNA-p1, Tb927.6.4840_mRNA-p1, Tb927.6.4850_mRNA-p1, Tb927.6.4860_mRNA-p1, Tb927.6.4920_mRNA-p1, Tb927.6.4870_mRNA-p1	S-adenosylmethionine synthetase	3927.11	3090.52	3553.09	3414.5	2027.09	2130.58	2094.78	2307.61	3227.74	3184.33	3094.57	2836.22	967.646	914.752	873.992	1127.41	3060.66	2978.44	3286.52	3301.59	2521.77	2546.36	3298.53	3289.32	3057.12	3093.77	4289.09	4281.27	3496.3	2140.02	3085.72	970.949	2949.22	3551.52	1.13306	0.180225	2.20405	1.14015	1.63377	0.708208	1.1855	0.245495	0.984453	-0.0226061	0.158728
TbTc_0179	OG0000107	TcIL3000.A.H_000770800.1_1	Tb927.10.6310_mRNA-p1, Tb11.v5.0275.1-p1	major vault protein, putative	57.8165	48.4868	38.2532	56.1465	73.0843	73.4974	72.6379	72.4345	97.9924	94.5535	96.4177	93.014	96.0483	96.4933	100.58	94.6903	80.6206	73.0849	69.5812	76.0287	57.2738	83.5427	67.8797	56.6502	57.9663	61.4994	67.8257	67.8895	50.1757	72.9135	95.4944	96.953	73.3553	63.2851	0.525431	-0.928426	0.75205	-0.4111	0.688154	-0.539197	0.684009	-0.547912	0.792852	-0.334877	0.00112897
TbTc_0180	OG0000107	TcIL3000.A.H_000435500.1_1	Tb05.5K5.110_mRNA-p1, Tb927.5.4460_mRNA-p1, Tb11.v5.0866.1-p1	major vault protein, putative	52.0596	44.0116	37.3636	54.6355	73.6214	77.7824	77.0614	75.1556	95.2217	100.689	97.9347	97.6719	165.784	161.246	166.489	124.985	46.3219	47.774	49.5895	44.8766	54.9527	51.0226	41.8893	42.9745	39.2464	40.6044	48.6378	41.2256	47.0176	75.9052	97.8793	154.626	49.0896	42.4297	0.480363	-1.0578	0.490896	-1.02651	0.619425	-0.690998	0.957791	-0.0622166	1.10813	0.148126	0.000305765
TbTc_0181	OG0000108	TcIL3000.A.H_000453400.1_1, TcIL3000.A.H_000464600.1_1	Tb927.6.1650_mRNA-p1, Tb927.6.1640_mRNA-p1, Tb927.6.2890_mRNA-p1	single strand-specific nuclease, putative	519.221	585.736	668.827	799.546	572.809	603.275	621.206	624.456	338.944	456.541	519.451	479.443	170.539	176.633	166.726	146.221	704.635	726.985	630.401	630.199	700.93	657.576	544.752	559.956	620.748	647.616	454.53	454.014	643.332	605.437	448.595	165.03	675.121	546.936	1.43411	0.520153	3.66865	1.87525	1.06259	0.0875885	0.952914	-0.0695818	1.17625	0.234192	9.65452e-05
TbTc_0182	OG0000109	TcIL3000.A.H_000388000.1_1	Tb927.8.8330_mRNA-p1, Tb927.4.3950_mRNA-p1	cysteine peptidase, putative	170.87	204.995	214.773	214.629	362.112	367.84	363.953	358.515	143.397	147.546	156.735	160.022	172.026	170.497	157.863	288.076	387.613	381.875	383.841	377.848	386.804	394.759	404.405	419.725	433.475	446.562	431.349	417.638	201.317	363.105	151.925	197.116	385.457	425.526	1.3251	0.406105	1.84209	0.881345	0.55443	-0.850922	0.522281	-0.937102	0.473101	-1.07978	0.000261884
TbTc_0183	OG0000110	TcIL3000.A.H_000007600.1_1, TcIL3000.A.H_000007000.1_1, TcIL3000.A.H_000123100.1_1, TcIL3000.A.H_000007200.1_1, TcIL3000.A.H_000007400.1_1	Tb927.7.6830_mRNA-p1, Tb927.7.6850_mRNA-p1	trans-sialidase, putative	1248.55	855.287	1302.68	1021	313.52	318.699	317.001	325.072	242.424	395.097	422.232	362.286	68.6314	71.0348	70.0117	70.1714	927.278	929.448	1028.29	1026.38	788.97	799.491	831.367	812.234	751.898	741.98	928.854	947.767	1106.88	318.573	355.51	69.9623	916.643	835.683	3.1135	1.63854	4.55349	2.18697	3.47449	1.7968	1.20754	0.272067	1.32452	0.40547	0.0163437
TbTc_0184	OG0000110	TcIL3000.A.H_000336800.1_1, TcIL3000.A.H_000336700.1_1	Tb927.7.7480_mRNA-p1, Tb927.5.640_mRNA-p1	trans-sialidase, putative	1413.22	1094.56	1324.27	1016.62	197.164	208.877	201.5	219.31	148.974	252.363	264.152	227.403	20.9992	22.6993	19.6272	14.5986	777.709	780.489	847.977	842.674	564.381	567.028	772.098	774.043	680.861	689.859	885.305	924.166	1212.17	206.713	223.223	19.4811	730.043	787.722	5.43031	2.44103	10.611	3.40748	5.86403	2.55189	1.66041	0.731538	1.53883	0.621832	0.009606
TbTc_0185	OG0000110	TcIL3000.A.H_000550800.1_1, TcIL3000.A.H_000184600.1_1, TcIL3000.A.H_000398600.1_1	Tb927.8.7350_mRNA-p1, Tb927.8.7340_mRNA-p1	trans-sialidase, putative	773.141	702.244	798.149	732.101	262.787	263.334	261.903	267.054	96.899	101.325	91.8149	85.1199	174.134	179.336	177.581	129.969	608.377	591.833	654.83	645.335	568.936	554.1	537.476	529.089	550.66	540.385	596.12	606.964	751.409	263.77	93.7896	165.255	603.902	560.116	8.01164	3.0021	1.59614	0.674584	2.84873	1.51032	1.24426	0.315284	1.34152	0.423873	0.000713342
TbTc_0186	OG0000111	TcIL3000.A.H_000290000.1_1	Tb927.1.2100_mRNA-p1	Calpain-like protein 1.1	93.0563	104.472	72.7545	94.1773	71.7398	77.4496	69.3269	78.5968	224.005	213.598	209.134	204.706	227.818	247.455	236.088	262.501	83.4974	83.6272	84.017	79.1467	91.7375	88.5971	75.5546	73.2985	75.7257	81.8566	89.6107	91.9283	91.115	74.2783	212.861	243.466	85.1038	81.3291	0.428049	-1.22415	0.305087	-1.71271	1.22667	0.294748	1.07063	0.0984645	1.12033	0.163917	2.30418e-11
TbTc_0187	OG0000111	TcIL3000.A.H_000666100.1_1	Tb927.9.7540_mRNA-p1	cysteine peptidase, Clan CA, family C2, putative	108.71	104.435	97.2209	77.6852	48.7866	46.1574	45.618	50.4969	46.1204	53.3639	56.6762	59.8898	40.1947	38.8693	34.0601	37.9926	85.2233	76.5329	93.2758	95.341	81.0042	75.5127	88.8551	85.9064	71.1392	78.0162	119.809	118.823	97.0127	47.7647	54.0126	37.7792	84.4817	93.7581	1.79611	0.844877	1.26431	0.338353	2.03105	1.02223	1.14833	0.199535	1.03471	0.0492292	0.275402
TbTc_0188	OG0000112	TcIL3000.A.H_000935300.1_1	Tb927.11.7480.1_mRNA-p1, Tb927.11.7480.2_mRNA-p1	vacuolar type h+ ATPase subunit, putative	431.556	549.678	541.129	909.152	895.15	844.608	879.038	840.75	135.287	181.183	222.966	218.209	698.663	633.578	672.14	804.421	758.839	768.199	619.173	634.413	954.291	933.406	722.88	691.233	952.406	935.947	679.161	630.589	607.879	864.886	189.411	702.2	778.054	768.703	3.20931	1.68226	1.23168	0.300628	0.702842	-0.508727	0.781281	-0.356086	0.790785	-0.338642	0.00124351
TbTc_0189	OG0000112	TcIL3000.A.H_000712900.1_1	Tb927.10.200_mRNA-p1	vacuolar ATP synthase, putative	150.762	184.401	209.956	280.316	235.155	235.614	253.063	242.18	256.333	211.329	235.116	223.556	420.854	400.728	395.09	451.742	216.351	206.289	177.843	191.122	250.4	255.499	143.798	134.477	175.431	167.899	111.059	117.232	206.359	241.503	231.584	417.104	216.251	141.649	0.891077	-0.166378	0.579	-0.788364	0.854477	-0.226886	0.954258	-0.067549	1.45683	0.542832	0.0342782
TbTc_0190	OG0000113	TcIL3000.A.H_000443700.1_1, TcIL3000.A.H_000204300.1_1, TcIL3000.A.H_000185500.1_1, TcIL3000.A.H_000200525.1_1, TcIL3000.A.H_000256420.1_1, TcIL3000.A.H_000137100.1_1, TcIL3000.A.H_000271690.1_1, TcIL3000.A.H_000129150.1_1, TcIL3000.A.H_000199300.1_1, TcIL3000.A.H_000193100.1_1, TcIL3000.A.H_000139500.1_1, TcIL3000.A.H_000118875.1_1, TcIL3000.A.H_000191175.1_1, TcIL3000.A.H_000133900.1_1, TcIL300…	Tb927.6.740_mRNA-p1	ATP-dependent DEAH-box RNA helicase, putative	31.4254	30.9521	32.6492	43.0822	48.2413	51.1912	49.5423	54.2046	69.4351	64.2582	60.6989	59.4521	121.259	119.989	116.172	75.0821	58.7443	60.0045	60.7338	62.3415	58.1016	61.3278	55.9087	51.212	55.7745	54.8173	29.3612	30.3195	34.5272	50.7949	63.461	108.125	60.2089	46.2322	0.54407	-0.878137	0.469778	-1.08995	0.679739	-0.556948	0.573457	-0.802243	0.746823	-0.421162	0.000325459
TbTc_0191	OG0000114	TcIL3000.A.H_000416000.1_1, TcIL3000.A.H_000416100.1_1	Tb927.5.2430_mRNA-p1	membrane transporter protein, putative	119.834	118.697	112.669	149.428	135.686	144.639	142.146	147.48	163.411	181.791	168.459	165.095	148.535	149.743	149.754	141.895	116.577	118.013	119.792	112.087	124.852	116.219	107.663	121.024	123.042	113.604	99.4179	105.377	125.157	142.488	169.689	147.482	117.923	111.688	0.737568	-0.439152	0.966139	-0.0496975	0.878369	-0.187101	1.06134	0.0858915	1.1206	0.164269	0.0454688
TbTc_0192	OG0000114	TcIL3000.A.H_000691800.1_1	Tb927.9.11790_mRNA-p1, Tb927.9.11800_mRNA-p1	membrane transporter protein, putative	241.319	216.882	239.644	180.761	88.1405	90.9147	90.0962	92.5304	207.526	215.099	220.603	213.625	300.66	296.066	298.597	224.765	233.771	239.841	265.84	260.41	227.241	216.948	208.53	210.225	201.322	205.704	293.625	296.827	219.651	90.4204	214.213	280.022	240.675	236.039	1.02539	0.0361684	0.322905	-1.63082	2.42922	1.2805	0.912647	-0.131871	0.930574	-0.103808	0.000352407
TbTc_0193	OG0000115	TcIL3000.A.H_000267500.1_1, TcIL3000.A.H_000410600.1_1, TcIL3000.A.H_000178800.1_1, TcIL3000.A.H_000179000.1_1, TcIL3000.A.H_000267200.1_1, TcIL3000.A.H_000179400.1_1, TcIL3000.A.H_000178700.1_1, TcIL3000.A.H_000178500.1_1, TcIL3000.A.H_000179200.1_1, TcIL3000.A.H_000267400.1_1, TcIL3000.A.H_000179100.1_1, TcIL3000.A.H_000178900.1_1, TcIL3000.A.H_000267300.1_1, TcIL3000.A.H_000179300.1_1, TcIL300…	Tb927.5.1850_mRNA-p1	hypothetical protein, conserved	235.565	257.912	309.996	369.127	303.4	304.994	296.271	290.379	52.0285	47.9106	46.2286	48.7352	53.2603	54.0624	56.7584	32.5924	348.075	346.696	368.102	392.378	347.635	351.535	185.366	201.468	229.744	238.929	260.856	259.481	293.15	298.761	48.7257	49.1684	359.07	229.307	6.01633	2.58888	6.07629	2.60319	0.981219	-0.0273534	0.816414	-0.292627	1.27842	0.354358	2.98218e-15
TbTc_0194	OG0000117	TcIL3000.A.H_000498000.1_1	Tb927.7.1140_mRNA-p1, Tb927.7.1130_mRNA-p1, Tb927.7.1120_mRNA-p1	trypanothione/tryparedoxin dependent peroxidase 3	107.111	108.081	81.3457	113.733	122.191	111.358	113.328	117.761	428.179	513.529	506.792	534.614	738.314	659.662	684.291	781.077	110.319	115.47	100.388	96.4	119.457	135.928	66.8623	72.7891	104.701	110.999	65.2732	58.0519	102.568	116.159	495.778	715.836	112.994	79.7794	0.206882	-2.27312	0.162271	-2.62352	0.88299	-0.17953	0.907729	-0.139667	1.28564	0.362487	2.79475e-13
TbTc_0195	OG0000118	TcIL3000.A.H_000830000.1_1, TcIL3000.A.H_000830100.1_1, TcIL3000.A.H_000829900.1_1	Tb927.10.12500_mRNA-p1, Tb927.10.12510_mRNA-p1	P-type H+-ATPase, putative	380.859	370.282	342.947	326.516	332.327	337.298	333.348	337.446	204.151	220.657	214.843	207.068	179.459	178.753	180.875	215.42	321.98	325.964	354.195	334.424	317.807	318.248	326.875	324.993	337.47	344.822	359.146	365.128	355.151	335.105	211.68	188.627	328.77	343.072	1.67777	0.746549	1.77655	0.829077	1.05982	0.0838205	1.08024	0.111355	1.03521	0.0499196	8.72101e-08
TbTc_0196	OG0000119	TcIL3000.A.H_000272000.1_1, TcIL3000.A.H_000144000.1_1, TcIL3000.A.H_000143200.1_1, TcIL3000.A.H_000143900.1_1, TcIL3000.A.H_000144100.1_1, TcIL3000.A.H_000271800.1_1, TcIL3000.A.H_000143700.1_1, TcIL3000.A.H_000648800.1_1, TcIL3000.A.H_000272100.1_1, TcIL3000.A.H_000143300.1_1, TcIL3000.A.H_000271700.1_1, TcIL3000.A.H_000143800.1_1, TcIL3000.A.H_000271900.1_1, TcIL3000.A.H_000143400.1_1, TcIL300…	Tb927.9.2520_mRNA-p1, Tb11.v5.0868.1-p1	microtubule-associated protein	141.25	126.796	194.041	246.718	216.604	207.607	196.111	202.454	26.8485	29.6755	28.9384	29.8233	35.0817	32.6492	42.3744	25.7127	214.771	207.424	224.145	223.693	197.358	182.882	83.6918	98.1788	118.274	129.643	146.511	147.395	177.201	205.694	28.8214	33.9545	208.379	120.616	6.14825	2.62018	6.05793	2.59883	0.861479	-0.215112	0.85038	-0.23382	1.46914	0.554972	7.6204e-14
TbTc_0197	OG0000120	TcIL3000.A.H_000060700.1_1, TcIL3000.A.H_000060600.1_1, TcIL3000.A.H_000059700.1_1, TcIL3000.A.H_000060800.1_1, TcIL3000.A.H_000059600.1_1, TcIL3000.A.H_000059800.1_1, TcIL3000.A.H_000860100.1_1, TcIL3000.A.H_000060500.1_1, TcIL3000.A.H_000059300.1_1, TcIL3000.A.H_000060900.1_1, TcIL3000.A.H_000059310.1_1, TcIL3000.A.H_000059400.1_1, TcIL3000.A.H_000059500.1_1, TcIL3000.A.H_000059900.1_1, TcIL300…	Tb11.v5.0394.1-p1, Tb927.10.15750_mRNA-p1	hypothetical protein, conserved	99.0542	117.078	107.828	140.296	179.324	183.169	172.536	186.083	57.9731	68.384	67.6506	69.6316	95.979	99.7558	108.775	76.0768	160.105	160.26	167.21	175.706	155.444	164.529	98.8701	99.5455	123.209	125.765	133.037	138.472	116.064	180.278	65.9098	95.1467	163.876	119.817	1.76095	0.816355	1.89474	0.921999	0.643805	-0.635305	0.708244	-0.497681	0.968681	-0.0459067	3.64697e-06
TbTc_0198	OG0000121	TcIL3000.A.H_000768300.1_1	Tb11.v5.0199.1-p1, Tb927.10.6060_mRNA-p1	universal minicircle sequence binding protein, putative	1224.38	1071.23	1117.66	1025.61	490.188	498.782	519.136	502.504	201.218	246.82	295.625	280.535	120.214	115.607	105.836	221.345	349.025	347.545	396.71	372.274	265.601	241.083	504.452	521.049	547.168	545.469	664.116	653.734	1109.72	502.652	256.049	140.751	328.706	572.665	4.334	2.1157	3.57123	1.83642	2.20773	1.14256	3.37602	1.75532	1.93782	0.954431	2.96843e-05
TbTc_0199	OG0000121	TcIL3000.A.H_000768400.1_1	Tb927.10.6070_mRNA-p1	universal minicircle sequence binding protein 1	1553.13	1168.07	1592.77	1397.42	753.949	782.016	746.157	745.404	514.917	667.185	756.609	737.609	248.443	228.621	204.569	595.732	510.805	486.015	595.489	538.125	591.481	590.23	535.907	559.941	634.628	633.998	605.835	600.992	1427.85	756.882	669.08	319.341	552.024	595.217	2.13405	1.09359	2.37013	1.24497	1.88649	0.915704	2.58657	1.37104	2.39887	1.26236	0.00495423
TbTc_0200	OG0000122	TcIL3000.A.H_000234100.1_1, TcIL3000.A.H_000840900.1_1	Tb927.10.13900_mRNA-p1	Nucleotide sugar transporter 1	118.838	130.444	123.822	97.7838	60.066	56.8609	58.682	57.8806	94.3691	86.3182	84.5609	84.208	86.7836	82.272	76.0237	82.2135	80.8345	74.8017	76.0958	78.0864	78.4161	78.8594	60.7526	65.7302	49.9977	57.4078	100.394	94.7978	117.722	58.3724	87.364	81.8232	77.849	71.5134	1.34749	0.430275	0.713397	-0.487224	2.01674	1.01203	1.51219	0.596637	1.64616	0.7191	0.112249
TbTc_0201	OG0000122	TcIL3000.A.H_001031600.1_1	Tb927.11.16560_mRNA-p1	Nucleotide sugar transporter 2	87.5617	102.889	102.443	113.686	137.807	142.024	144.029	144.546	72.48	67.7999	74.4341	70.9257	116.093	111.575	112.537	95.8832	164.513	180.987	163.487	157.013	199.498	219.029	132.475	129.005	165.272	165.823	119.809	116.796	101.645	142.102	71.4099	109.022	180.755	138.197	1.4234	0.509343	1.30342	0.382303	0.715299	-0.483382	0.562337	-0.830492	0.73551	-0.443183	0.000417851
TbTc_0202	OG0000126	TcIL3000.A.H_000049600.1_1, TcIL3000.A.H_000044300.1_1, TcIL3000.A.H_000044000.1_1, TcIL3000.A.H_000043900.1_1	Tb927.9.14650_mRNA-p1	SLACS retrotransposable element (part), putative (pseudogene)	1.08359	1.86943	0.641362	1.13711	7.14755	6.45866	6.06701	6.98527	0.734087	1.60429	1.74315	1.78455	4.25413	4.716	4.37711	1.2197	2.23782	3.54037	1.58849	1.44479	6.06118	4.05709	3.48783	2.09973	4.04185	3.52251	10.4583	12.09	1.18287	6.66462	1.46652	3.64173	3.15496	5.95003	0.806585	-0.310101	1.83007	0.871897	0.177485	-2.49423	0.374925	-1.41533	0.198801	-2.3306	0.0593051
TbTc_0203	OG0000127	TcIL3000.A.H_000990200.1_1	Tb927.11.12800_mRNA-p1, Tb927.11.12810_mRNA-p1, Tb927.11.12790_mRNA-p1, Tb927.11.12780.1-p1, Tb11.v5.0288.1-p1, Tb927.11.12820_mRNA-p1	ribonucleoside-diphosphate reductase small chain	43.4999	49.4328	49.2357	50.4592	104.557	107.994	116.776	115.89	227.073	216.049	183.879	190.852	302.579	290.505	275.431	466.6	63.6479	68.6625	64.3143	67.1712	62.1855	63.4787	85.3009	83.8359	78.3218	80.6811	64.5799	63.0941	48.1569	111.304	204.463	333.779	64.91	75.9689	0.235528	-2.08603	0.333467	-1.58438	0.43266	-1.20869	0.741903	-0.430698	0.633903	-0.657667	7.45765e-05
TbTc_0204	OG0000128	TcIL3000.A.H_000113700.1_1, TcIL3000.A.H_000711800.1_1, TcIL3000.A.H_000101600.1_1, TcIL3000.A.H_000897300.1_1, TcIL3000.A.H_000897500.1_1, TcIL3000.A.H_000897400.1_1, TcIL3000.A.H_000951700.1_1, TcIL3000.A.H_000024100.1_1, TcIL3000.A.H_000135200.1_1, TcIL3000.A.H_000778300.1_1	Tb11.v5.1052.1-p1, Tb927.11.3630_mRNA-p1, Tb11.v5.1043.1-p1, Tb11.v5.1049.1-p1, Tb11.v5.1054.1-p1, Tb11.v5.1051.1-p1, Tb11.v5.1044.1-p1, Tb927.11.3610_mRNA-p1, Tb927.11.3620_mRNA-p1	nucleobase/nucleoside transporter 8.1, putative	1791.2	1307.67	1918.55	1057.15	567.089	582.606	591.692	604.018	969.324	1260.91	1052.43	849.868	313.89	351.612	311.231	310.7	674.526	697.822	885.039	882.769	558.488	573.952	724.504	724.98	686.861	654.64	922.15	895.142	1518.64	586.351	1033.13	321.858	712.099	768.046	1.46994	0.555756	1.82177	0.86534	2.58999	1.37295	2.13263	1.09263	1.97728	0.983518	0.520062
TbTc_0205	OG0000129	TcIL3000.A.H_000722100.1_1, TcIL3000.A.H_000722500.1_1, TcIL3000.A.H_000722300.1_1, TcIL3000.A.H_000722600.1_1, TcIL3000.A.H_000722700.1_1, TcIL3000.A.H_000722200.1_1, TcIL3000.A.H_000722400.1_1, TcIL3000.A.H_000722800.1_1, TcIL3000.A.H_000722000.1_1	Tb927.10.1050_mRNA-p1, Tb11.v5.0638.1-p1, Tb927.10.1030_mRNA-p1, Tb927.10.1040_mRNA-p1	serine peptidase, Clan SC, Family S10	788.501	753.287	1213.39	2258.65	2445.46	2467.6	2460.14	2593.11	776.986	914.303	873.763	934.005	1563.35	1627.18	1635.43	846.848	1805.89	1813.66	1522.94	1536.08	2048.59	2060.73	1200.02	1246.51	1409.39	1397.01	616.524	659.171	1253.46	2491.58	874.764	1418.21	1797.98	1088.1	1.43291	0.518947	1.75685	0.812992	0.503078	-0.991145	0.697148	-0.520464	1.15196	0.204096	0.00306234
TbTc_0206	OG0000131	TcIL3000.A.H_000838900.1_1	Tb927.10.13490_mRNA-p1, Tb927.10.13480_mRNA-p1	CAMK/CAMKL family protein kinase, putative	196.655	212.928	179.34	143.671	151.601	159.333	153.582	153.224	203.194	193.284	199.214	187.559	197.402	201.299	199.434	211.505	148.244	141.817	160.768	148.398	137.906	135.786	155.105	140.766	137.582	144.851	162.53	173.37	183.149	154.435	195.813	202.41	145.486	152.367	0.935326	-0.0964585	0.762981	-0.390281	1.18593	0.246015	1.25887	0.332132	1.20202	0.26546	0.00242917
TbTc_0207	OG0000131	TcIL3000.A.H_000566000.1_1	Tb927.8.870_mRNA-p1	CAMK/CAMKL family protein kinase, putative	126.802	122.97	121.67	128.03	51.4987	51.7509	52.9155	53.7221	59.6513	55.5391	62.7133	65.9799	23.6041	22.7168	22.2108	35.8007	107.187	94.3774	92.6283	97.477	119.844	99.5029	99.7283	111.994	106.66	106.013	101.636	107.235	124.868	52.4718	60.9709	26.0831	101.836	105.544	2.04799	1.03421	2.01171	1.00843	2.37972	1.25079	1.22616	0.294153	1.18309	0.242556	0.0649677
TbTc_0208	OG0000132	TcIL3000.A.H_000885900.1_1	Tb927.11.2470_mRNA-p1	metallo-peptidase, Clan MF, Family M17	153.375	172.27	189.671	233.712	357.94	352.663	361.66	351.167	95.1638	104.542	127.525	124.463	105.154	104.458	98.3402	100.142	260.705	271.764	241.937	236.785	271.904	265.486	256.301	266.291	252.512	263.893	181.58	180.558	187.257	355.858	112.923	102.023	258.097	233.523	1.65826	0.729674	3.488	1.8024	0.526213	-0.92628	0.72553	-0.462893	0.80188	-0.318542	6.23126e-07
TbTc_0209	OG0000132	TcIL3000.A.H_000925000.1_1	Tb927.11.6590_mRNA-p1	metallo-peptidase, Clan MF, Family M17	264.854	244.86	303.419	347.638	304.361	305.873	299.084	287.736	101.85	149.895	169.21	166.314	138.385	143.389	137.436	132.228	385.65	383.082	379.552	366.419	454.899	417.374	301.927	298.496	331.907	323.865	240.941	238.282	290.193	299.263	146.817	137.859	397.829	289.236	1.97656	0.98299	2.17079	1.11822	0.96969	-0.0444038	0.729441	-0.455138	1.00331	0.00476363	5.2696e-09
TbTc_0210	OG0000133	TcIL3000.A.H_000367200.1_1	Tb927.4.1870_mRNA-p1	Serine/threonine-protein phosphatase 2A catalytic subunit, putative	43.022	42.6432	38.5326	44.1342	47.8774	49.8917	44.1698	48.6038	78.9688	88.8613	90.4158	95.124	78.5989	81.8786	76.8403	77.1155	49.6573	49.021	55.111	61.2058	55.6442	49.3731	45.9911	43.0307	41.4112	43.4611	51.4695	52.3734	42.083	47.6357	88.3425	78.6083	53.3354	46.2895	0.476362	-1.06987	0.605988	-0.72264	0.883435	-0.178805	0.789026	-0.341855	0.909127	-0.137447	1.0833e-09
TbTc_0211	OG0000134	TcIL3000.A.H_000366500.1_1, TcIL3000.A.H_000366400.1_1	Tb927.4.1800_mRNA-p1, Tb927.4.1790_mRNA-p1	Mitochondrial ribosomal protein L3	1612.68	1525.79	1881.04	1631.25	914.166	927.752	887.197	890.914	3314.01	3295.95	3423.53	3485.67	1561.47	1610.63	1664.02	1325.09	2169.16	2206.3	2259.89	2284.15	2152.43	2185.12	1894.88	1837.35	1859.68	1828.85	1791.09	1799.35	1662.69	905.007	3379.79	1540.31	2209.51	1835.2	0.491951	-1.02341	0.58755	-0.767216	1.83721	0.877518	0.752516	-0.410205	0.906	-0.142418	0.000186857
TbTc_0212	OG0000135	TcIL3000.A.H_000774500.1_1, TcIL3000.A.H_000774700.1_1, TcIL3000.A.H_000774600.1_1	Tb927.10.6760_mRNA-p1, Tb927.10.6750_mRNA-p1, Tb927.10.6740_mRNA-p1, Tb11.v5.0578.1-p1, Tb927.10.6720_mRNA-p1, Tb927.10.6730_mRNA-p1	Plasma-membrane choline transporter, putative	1388.2	1467.89	1713.66	2028.52	904.252	903.905	926.784	921.26	721.076	676.891	761.714	826.221	1394.27	1390.94	1408.66	954.721	2003.55	2068.61	1803.51	1810.33	2102.43	2084.63	1809.32	1805.41	2173.56	2166.75	1630.53	1603.19	1649.57	914.05	746.476	1287.15	1978.84	1864.79	2.20981	1.14392	0.710136	-0.493832	1.80468	0.851742	0.833601	-0.26257	0.884585	-0.176928	0.707277
TbTc_0213	OG0000136	TcIL3000.A.H_000356900.1_1	Tb927.4.810_mRNA-p1	expression site-associated gene 5 (ESAG5) protein, putative	82.7641	77.5179	81.6289	79.4318	76.648	75.2347	74.4949	74.7405	137.505	113.892	116.95	133.518	198.216	208.257	196.357	151.009	73.7786	72.6182	69.2753	72.9324	74.0227	74.5023	68.9302	69.4964	63.7165	74.1538	56.0953	62.0677	80.3357	75.2795	125.466	188.46	72.8549	65.7433	0.640296	-0.643188	0.399446	-1.32393	1.06717	0.0937837	1.10268	0.141015	1.22196	0.289197	3.37319e-08
TbTc_0214	OG0000136	TcIL3000.A.H_000073200.1_1, TcIL3000.A.H_000073500.1_1	Tb927.5.340_mRNA-p1, Tb11.v5.0282.1-p1	expression site-associated gene 5 (ESAG5) protein, putative	224.744	194.829	196.712	171.785	30.6695	30.8773	30.612	33.8759	128.645	119.877	116.054	110.169	85.6677	89.3316	82.6497	50.276	41.7922	47.0583	59.6082	54.6829	40.5856	45.4251	61.8284	62.707	52.3712	63.1658	114.469	111.875	197.017	31.5087	118.686	76.9813	48.1921	77.7361	1.65999	0.731171	0.409303	-1.28876	6.2528	2.6445	4.08817	2.03146	2.53444	1.34167	0.0634743
TbTc_0215	OG0000136	TcIL3000.A.H_000122800.1_1, TcIL3000.A.H_000006700.1_1	Tb927.2.1920_mRNA-p1	expression site-associated gene 5 (ESAG5) protein, putative	177.025	178.038	206.819	224.516	101.598	107.438	101.989	107.996	140.144	152.611	164.997	177.458	246.928	254.082	264.237	163.056	165.448	158.387	165.651	154.508	189.471	184.066	166.165	162.141	162.532	160.476	162.172	169.367	196.6	104.755	158.803	232.076	169.588	163.809	1.23801	0.308024	0.451384	-1.14757	1.87675	0.908236	1.15928	0.213223	1.20018	0.263246	0.00742921
TbTc_0216	OG0000136	TcIL3000.A.H_000211000.1_1, TcIL3000.A.H_000284500.1_1, TcIL3000.A.H_000211200.1_1, TcIL3000.A.H_000285000.1_1	Tb09.v4.0016_mRNA-p1, Tb11.v5.0463.1-p1, Tb927.9.15890_mRNA-p1, Tb09.v4.0107_mRNA-p1	expression site- associated gene (ESAG) protein, putative	108.197	128.089	109.577	126.408	286.846	299.342	307.907	320.955	73.6695	68.4683	89.3211	93.6314	85.0495	93.838	92.6529	102.022	397.986	396.156	325.3	313.367	492.241	487.807	247.323	267.916	317.289	324.34	188.401	186.672	118.068	303.762	81.2726	93.3905	402.143	255.323	1.45274	0.538775	3.2526	1.70159	0.388685	-1.36333	0.293597	-1.76809	0.462424	-1.11271	4.58962e-05
TbTc_0217	OG0000137	TcIL3000.A.H_000201600.1_1, TcIL3000.A.H_000868700.1_1	Tb11.0845_mRNA-p1, Tb927.11.18680_mRNA-p1, Tb927.11.715_mRNA-p1	dynein light chain LC8, putative	901.054	1115.37	817.74	986.272	1299.08	1212.08	1327.91	1171.32	240.521	272.921	274.17	265.157	857.563	804.687	756.435	1699.86	538.531	482.618	441.193	429.727	434.077	460.627	533.917	496.107	676.248	636.465	543.985	584.249	955.109	1252.6	263.192	1029.64	464.462	578.495	3.62894	1.85955	1.21655	0.282791	0.762502	-0.391187	2.05638	1.0401	1.65102	0.72336	0.000565614
TbTc_0218	OG0000137	TcIL3000.A.H_000864200.1_1	Tb927.11.320_mRNA-p1	dynein light chain 1, putative	95.3909	108.428	91.5819	92.2522	144.657	150.196	146.516	147.476	141.467	127.407	122.367	115.607	120.524	121.111	115.461	90.7981	100.126	98.4361	110.164	85.0891	101.18	113.586	100.452	81.5685	90.0973	93.947	84.2406	84.5623	96.9132	147.211	126.712	111.974	101.43	89.1446	0.764829	-0.38679	1.3147	0.39473	0.658328	-0.603123	0.955467	-0.0657223	1.08715	0.120546	0.18564
TbTc_0219	OG0000138	TcIL3000.A.H_000827700.1_1	Tb927.10.12260_mRNA-p1	cytosolic nonspecific dipeptidase, putative	662.839	517.731	672.843	588.618	92.0108	91.3216	94.8694	93.2014	288.506	458.645	531.509	544.837	79.3321	88.794	83.4407	72.7542	531.438	532.424	585.704	545.573	463.309	495.158	642.331	648.072	619.763	659.139	610.953	594.169	610.508	92.8508	455.874	81.0803	525.601	629.071	1.3392	0.421374	1.14517	0.195564	6.57515	2.71702	1.16154	0.216041	0.970491	-0.0432138	0.395735
TbTc_0220	OG0000138	TcIL3000.A.H_000337200.1_1	Tb927.6.400_mRNA-p1	peptidase M20/M25/M40, putative	92.154	113.244	159.926	303.758	268.028	272.774	279.257	278.469	91.9067	101.41	93.8768	98.9436	226.487	219.434	231.358	189.093	467.545	471.036	418.784	402.825	554.047	565.1	362.49	347.55	430.344	455.648	252.268	260.299	167.271	274.632	96.5344	216.593	479.89	351.433	1.73276	0.79307	1.26796	0.342512	0.609072	-0.715315	0.348561	-1.52052	0.475967	-1.07107	0.00921012
TbTc_0221	OG0000139	TcIL3000.A.H_000441100.1_1, TcIL3000.A.H_000440300.1_1, TcIL3000.A.H_000439400.1_1, TcIL3000.A.H_000444800.1_1, TcIL3000.A.H_000445400.1_1, TcIL3000.A.H_000441800.1_1, TcIL3000.A.H_000444400.1_1, TcIL3000.A.H_000440800.1_1, TcIL3000.A.H_000224200.1_1, TcIL3000.A.H_000439900.1_1, TcIL3000.A.H_000252000.1_1, TcIL3000.A.H_000444900.1_1, TcIL3000.A.H_000224500.1_1, TcIL3000.A.H_000640000.1_1, TcIL300…	Tb927.6.560_mRNA-p1	cysteine peptidase C (CPC)	1621.22	2416	2350.45	4443.67	7333.97	7399.9	7287.89	7412.37	1074.43	1178.63	1132.26	1322.03	816.118	779.047	800.945	749.463	5832.78	5862.45	5309.16	5370.04	7456.64	7479.47	7445.37	7329.47	9169.22	9208.02	3369.5	3300.17	2707.83	7358.53	1176.84	786.393	6218.42	6636.96	2.30094	1.20222	9.35732	3.2261	0.367986	-1.44228	0.435454	-1.19941	0.407993	-1.29338	3.58186e-07
TbTc_0222	OG0000140	TcIL3000.A.H_000437400.1_1, TcIL3000.A.H_000447400.1_1, TcIL3000.A.H_000638600.1_1, TcIL3000.A.H_000638900.1_1, TcIL3000.A.H_000225300.1_1, TcIL3000.A.H_000090700.1_1, TcIL3000.A.H_000091000.1_1, TcIL3000.A.H_000343700.1_1, TcIL3000.A.H_000344400.1_1, TcIL3000.A.H_000091300.1_1	Tb927.5.296b_mRNA-p1	hypothetical protein	149.888	151.605	153.807	188.183	247.29	227.346	245.746	234.658	12.1588	14.7592	12.8348	15.524	11.19	10.4447	9.12057	8.11194	188.209	184.278	181.965	146.714	167.621	182.613	123.772	130.274	145.111	136.619	143.48	131.881	160.871	238.76	13.8192	9.71681	175.233	135.189	11.6411	3.54116	24.5719	4.61894	0.673776	-0.569658	0.918039	-0.123372	1.18997	0.250921	7.19007e-16
TbTc_0223	OG0000142	TcIL3000.A.H_000464700.1_1	Tb927.6.2900_mRNA-p1	dendritic cell-derived IFNG-induced protein	19.4663	21.5582	22.2429	29.2277	37.5917	34.1524	38.457	42.8358	50.3715	39.8501	37.8449	38.5026	48.0067	46.2394	41.6638	50.4432	30.1375	33.4793	24.6038	30.2928	36.7671	33.3335	27.8734	21.9158	30.496	23.3112	24.0626	23.4263	23.1238	38.2592	41.6423	46.5883	31.4357	25.1809	0.555296	-0.84867	0.821219	-0.28416	0.604398	-0.726429	0.735591	-0.443023	0.918308	-0.12295	0.0792884
TbTc_0224	OG0000142	TcIL3000.A.H_000533000.1_1	Tb11.v5.0163.1-p1, Tb927.7.4810_mRNA-p1	HD domain containing protein, putative	36.5334	36.7148	31.2269	35.772	47.4828	45.4388	47.6322	48.7602	61.9739	66.4246	60.9168	59.7888	67.1473	69.3703	69.8741	45.4343	32.9631	32.5503	34.4564	41.0032	42.2818	40.0002	45.173	39.8894	38.3165	36.9485	42.6303	41.2973	35.0618	47.3285	62.276	62.9565	37.2092	40.7092	0.563006	-0.828777	0.751765	-0.411646	0.740818	-0.432809	0.942289	-0.0857583	0.861275	-0.215454	0.000627689
TbTc_0225	OG0000143	TcIL3000.A.H_000042800.1_1, TcIL3000.A.H_000041900.1_1	Tb927.2.5980_mRNA-p1	chaperone protein ClpB1, putative	189.164	180.03	225.766	254.25	221.24	223.145	224.102	225.048	49.8232	48.5559	55.1505	57.9609	159.075	159.083	159.923	58.6964	229.146	231.61	235.183	237.389	222.976	217.825	222.211	221.292	228.503	227.632	258.95	261.116	212.303	223.384	52.8726	134.194	229.021	236.617	4.01536	2.00553	1.66463	0.735201	0.950394	-0.0734031	0.926999	-0.10936	0.897241	-0.156433	2.96244e-06
TbTc_0226	OG0000143	TcIL3000.A.H_000295400.1_1	Tb927.2.3030_mRNA-p1	ATP-dependent Clp protease subunit, heat shock protein 78 (HSP78), putative	148.188	146.286	131.087	142.401	128.793	130.367	132.241	128.353	64.052	82.1311	81.2271	81.6245	131.497	136.162	137.397	89.057	207.893	208.919	200.975	204.144	197.291	189.269	190.824	183.047	215.225	218.996	250.381	244.982	141.991	129.939	77.2587	123.528	201.415	217.242	1.83786	0.878026	1.05189	0.0729896	1.09275	0.127965	0.704965	-0.504377	0.653604	-0.613511	0.00148954
TbTc_0227	OG0000144	TcIL3000.A.H_000297400.1_1, TcIL3000.A.H_000193600.1_1	Tb927.2.3460_mRNA-p1	cysteine peptidase, Clan CA, family C51, putative	216.355	182.722	209.723	226.884	59.1635	62.2563	57.8746	64.986	71.7064	78.1527	76.9762	84.1367	61.7681	60.7522	58.9901	63.3961	188.472	170.018	177.453	162.282	184.839	176.635	149.375	147.954	144.418	138.707	169.681	174.099	208.921	61.0701	77.743	61.2266	176.617	154.039	2.68733	1.42617	0.997444	-0.00369248	3.421	1.77442	1.18291	0.242335	1.35629	0.439662	0.685617
TbTc_0228	OG0000144	TcIL3000.A.H_000297300.1_1, TcIL3000.A.H_000193800.1_1, TcIL3000.A.H_000193700.1_1	Tb927.2.3440_mRNA-p1	cysteine peptidase, Clan CA, family C51, putative	264.383	254.154	317.642	349.081	203.571	210.342	213.982	220.642	55.194	63.5127	60.9518	65.7799	103.384	103.237	98.7743	87.8915	229.635	219.649	213.419	219.04	259.488	247.327	194.355	205.649	217.889	210.221	161.458	164.125	296.315	212.134	61.3596	98.3216	231.426	192.283	4.82915	2.27177	2.15756	1.1094	1.39683	0.482153	1.28038	0.356578	1.54104	0.6239	1.90451e-08
TbTc_0229	OG0000145	TcIL3000.A.H_000429600.1_1	Tb927.5.3740_mRNA-p1	RING-H2 zinc finger, putative	51.1024	53.6636	47.3101	56.9735	87.3121	86.0955	85.9715	87.4443	60.2492	53.248	57.8474	61.0294	63.405	73.3192	68.6259	40.3821	50.1466	46.4568	52.964	60.6997	67.8338	48.9956	51.9575	53.6265	59.3018	54.8543	49.7182	53.5145	52.2624	86.7058	58.0935	61.433	54.5161	53.8288	0.899626	-0.152603	1.41139	0.497114	0.602755	-0.730356	0.95866	-0.0609086	0.9709	-0.0426051	0.0200035
TbTc_0230	OG0000145	TcIL3000.A.H_000728000.1_1	Tb927.10.1810_mRNA-p1	RING-H2 zinc finger, putative	156.036	165.796	152.067	142.726	175.725	188.342	187.024	196.658	60.7452	64.3711	61.3628	61.4164	72.5738	78.8596	71.9825	54.723	221.182	201.766	185.452	153.294	275.387	278.522	305.831	243.701	257.036	243.953	213.409	194.631	154.156	186.937	61.9739	69.5347	219.267	243.093	2.48744	1.31466	2.6884	1.42675	0.82464	-0.278163	0.703051	-0.508298	0.634144	-0.657118	1.80431e-11
TbTc_0231	OG0000146	TcIL3000.A.H_000704200.1_1, TcIL3000.A.H_000704300.1_1, TcIL3000.A.H_000704000.1_1, TcIL3000.A.H_000704100.1_1	Tb927.9.13650_mRNA-p1	ADP-ribosylation factor, putative	1051.1	1153.62	1199.45	1617.49	1346.33	1336.86	1402.43	1320.47	243.748	231.175	255.747	282.939	309.06	300.49	296.708	344.013	1365.7	1347.67	1270.17	1194.51	1719.73	1704.35	1279.72	1238.46	1380.92	1381.75	963.608	1011.97	1255.42	1351.52	253.402	312.568	1433.69	1209.41	4.95424	2.30866	4.32394	2.11234	0.92889	-0.10642	0.875655	-0.191566	1.03804	0.0538652	1.95046e-13
TbTc_0232	OG0000148	TcIL3000.A.H_000832100.1_1, TcIL3000.A.H_000832000.1_1	Tb927.10.12800_mRNA-p1, Tb927.10.12780_mRNA-p1	Zinc finger CCCH domain-containing protein 38	95.7615	87.5119	106.007	92.4395	214.475	216.21	211.208	216.486	106.383	98.9816	106.472	111.854	61.4167	61.298	60.3188	63.1115	146.446	138.037	142.305	150.359	149.542	161.016	131.085	142.404	158.54	157.248	106.939	103.738	95.43	214.595	105.923	61.5363	147.951	133.326	0.900941	-0.150496	3.48729	1.80211	0.444699	-1.1691	0.645011	-0.632604	0.715766	-0.48244	0.000422381
TbTc_0233	OG0000148	TcIL3000.A.H_000831800.1_1	Tb927.10.12740_mRNA-p1	Zinc finger CCCH domain-containing protein 35	55.0805	57.4628	51.0837	56.1908	53.121	51.8411	55.0934	57.904	157.115	128.245	127.532	124.637	55.7456	55.8325	47.7715	53.5004	43.5552	47.2269	43.2477	49.3832	63.3869	59.4413	45.6972	43.6893	43.9755	44.0386	33.7655	40.1542	54.9544	54.4899	134.382	53.2125	51.0402	41.8867	0.408942	-1.29003	1.02401	0.0342235	1.00853	0.0122473	1.07669	0.106601	1.31198	0.391742	0.00342776
TbTc_0234	OG0000148	TcIL3000.A.H_000831900.1_1	Tb927.10.12760_mRNA-p1	zinc finger protein family member, putative	76.7609	77.6973	97.9058	107.413	38.1634	39.3415	36.3344	40.0283	10.2974	14.1147	13.5649	12.7782	4.43639	4.74183	4.61098	6.35622	78.6948	66.5716	69.4979	75.0823	61.5788	78.097	56.3415	63.1953	57.9033	55.5799	61.2436	47.7225	89.9443	38.4669	12.6888	5.03635	71.5871	56.9977	7.08847	2.82547	7.63784	2.93317	2.33823	1.22541	1.25643	0.329332	1.57803	0.658127	9.2126e-07
TbTc_0235	OG0000150	TcIL3000.A.H_000526100.1_1	Tb927.7.4180_mRNA-p1	Fatty acid elongase	47.5197	48.0929	40.9944	81.7502	115.781	116.554	109.477	120.515	194.094	194.74	219.438	222.196	342.713	344.665	338.291	313.137	207.583	202.031	190.921	188.524	286.29	270.482	109.423	115.244	153.096	162.516	94.1779	81.4225	54.5893	115.582	207.617	334.701	224.305	119.313	0.262933	-1.92723	0.345328	-1.53396	0.4723	-1.08222	0.24337	-2.03877	0.457529	-1.12806	5.162e-05
TbTc_0236	OG0000151	TcIL3000.A.H_000888000.1_1	Tb927.11.2690_mRNA-p1	Succinyl-CoA:3-ketoacid coenzyme A transferase, mitochondrial	203.49	266.468	274.717	260.717	507.766	510.29	492.991	503.527	213.142	171.455	176.038	172.217	128.881	136.717	121.318	103.793	323.139	337.775	321.71	318.698	304.39	306.329	354.939	343.578	364.683	365.735	361.433	368.339	251.348	503.643	183.213	122.677	318.674	359.785	1.37189	0.456165	4.10543	2.03753	0.499059	-1.00272	0.788732	-0.342393	0.698607	-0.517447	3.87779e-06
TbTc_0237	OG0000152	TcIL3000.A.H_000508100.1_1	Tb927.7.2950_mRNA-p1	ATPase family associated with various cellular activities (AAA), putative	55.4515	54.9991	49.0747	53.3895	40.4074	40.3271	42.5923	41.3826	47.9558	46.2405	47.2188	42.0161	68.1107	66.7436	67.7593	61.4445	64.0043	63.5454	59.4015	58.4105	57.4937	54.6759	53.5402	59.9867	52.017	52.2143	55.024	53.9211	53.2287	41.1773	45.8578	66.0145	59.5886	54.4505	1.16073	0.215037	0.623762	-0.680933	1.29267	0.370354	0.893271	-0.162831	0.977561	-0.0327419	0.00986445
TbTc_0238	OG0000153	TcIL3000.A.H_000754000.1_1, TcIL3000.A.H_000754200.1_1, TcIL3000.A.H_000754100.1_1	Tb927.10.4560_mRNA-p1, Tb927.10.4570_mRNA-p1	elongation factor 2	2437.22	2109.15	2818.26	2424.06	1259.45	1250.83	1263.26	1220.35	268.757	518.634	591.457	537.673	634.88	633.356	620.644	1572.39	1805.14	1800.13	1964.24	1955.51	1304.19	1310.36	2281.93	2287.89	2250.42	2297.16	2505.61	2525.72	2447.17	1248.47	479.131	865.319	1689.93	2358.12	5.10752	2.35262	1.44279	0.528859	1.96013	0.970953	1.44809	0.534153	1.03776	0.0534773	0.000342958
TbTc_0239	OG0000154	TcIL3000.A.H_001007700.1_1	Tb927.11.14070_mRNA-p1	Repressor of differentiation kinase 1	40.6193	42.4283	36.0811	61.8982	67.8251	68.1774	67.537	68.3909	5.14693	7.04547	6.86701	7.17624	3.69445	4.92222	4.02064	3.34438	78.9739	80.1946	73.5538	75.4025	88.0021	89.3376	57.1092	52.2469	63.0858	63.0859	40.3991	42.876	45.2567	67.9826	6.55891	3.99542	80.9107	53.1338	6.90004	2.7866	17.0151	4.08875	0.665711	-0.587033	0.559342	-0.838198	0.851751	-0.231497	4.65047e-13
TbTc_0240	OG0000155	TcIL3000.A.H_000275300.1_1, TcIL3000.A.H_000275200.1_1, TcIL3000.A.H_000275100.1_1	Tb927.1.710_mRNA-p1, Tb927.1.700_mRNA-p1	phosphoglycerate kinase	798.971	673.59	919.256	893.743	516.845	519.137	512.54	531.045	122.444	139.334	131.834	144.006	702.391	661.276	654.506	1072.09	588.153	578.62	589.741	617.731	432.017	423.515	508.631	514.242	467.298	467.282	419.107	422.785	821.39	519.892	134.405	772.565	538.296	466.558	6.11133	2.61149	0.672942	-0.571445	1.57993	0.659856	1.52591	0.609667	1.76053	0.816013	0.03744
TbTc_0241	OG0000155	TcIL3000.A.H_000275400.1_1	Tb927.1.720_mRNA-p1	phosphoglycerate kinase	153.431	136.776	164.261	158.367	118.149	118.421	118.12	121.626	65.399	73.9081	71.3962	79.2862	86.4437	85.1884	84.4296	82.7105	122.167	122.378	124.277	127.664	106.877	110.343	121.298	118.25	109.799	108.54	106.077	97.1943	153.209	119.079	72.4974	84.6931	118.951	110.193	2.1133	1.0795	1.40601	0.491604	1.28662	0.363581	1.288	0.365134	1.39037	0.475466	2.97682e-06
TbTc_0242	OG0000157	TcIL3000.A.H_000348800.1_1	Tb11.v5.0629.1-p1, Tb927.3.4500_mRNA-p1	fumarate hydratase, putative	65.3145	86.4925	76.8324	125.012	84.1733	82.3008	81.1678	77.4331	72.4075	65.5897	64.4664	66.9388	37.0029	34.9533	32.8594	47.7218	83.1438	82.6748	90.3542	95.983	89.1536	90.6103	75.5271	79.4198	84.3225	93.4098	90.8097	87.8362	88.4128	81.2688	67.3506	38.1343	88.6533	85.2209	1.31272	0.392564	2.13112	1.09161	1.08791	0.121554	0.997287	-0.00391899	1.03745	0.053048	0.000290052
TbTc_0243	OG0000157	TcIL3000.A.H_000909500.1_1	Tb927.11.5050_mRNA-p1	fumarate hydratase, class I	70.0627	81.6185	78.067	105.514	107.68	108.587	103.548	101.234	121.228	97.3015	102.798	105.92	54.6438	55.8006	49.2589	56.0252	129.775	126.29	126.177	125.129	123.263	123.244	91.3894	96.3435	104.258	103.682	70.7929	75.7088	83.8155	105.262	106.812	53.9321	125.646	90.3625	0.784701	-0.349786	1.95176	0.964772	0.796253	-0.3287	0.667075	-0.58408	0.927548	-0.108507	0.0223297
TbTc_0244	OG0000158	TcIL3000.A.H_000413200.1_1	Tb927.5.2090_mRNA-p1	kinesin, putative	97.2436	118.602	103.85	119.455	131.502	127.819	131.716	131.437	78.2422	78.4966	89.3788	88.0126	128.379	128.273	132.025	111.246	158.225	159.734	145.77	152.715	168	169.83	135.301	135.452	139.832	144.334	125.022	124.634	109.788	130.619	83.5326	124.981	159.046	134.096	1.31431	0.394309	1.04511	0.0636526	0.840523	-0.250641	0.690292	-0.534721	0.818727	-0.288546	0.0104667
TbTc_0245	OG0000158	TcIL3000.A.H_001006200.1_1	Tb927.11.13920_mRNA-p1	kinesin-II 85 Kd subunit, putative	111.787	126.448	115.486	112.121	103.015	99.0588	99.4432	102.378	63.1415	59.8728	61.0847	60.4053	93.6504	98.5119	96.8882	74.9275	142.066	145.548	143.589	140.113	154.399	150.435	140.749	134.231	142.556	138.909	129.845	126.858	116.461	100.974	61.1261	90.9945	146.025	135.525	1.90525	0.929983	1.10967	0.150129	1.15338	0.205862	0.79754	-0.326372	0.859332	-0.218713	0.000233923
TbTc_0246	OG0000159	TcIL3000.A.H_000265600.1_1, TcIL3000.A.H_000414000.1_1, TcIL3000.A.H_000414200.1_1, TcIL3000.A.H_000265400.1_1, TcIL3000.A.H_000413800.1_1	Tb927.5.2160_mRNA-p1, Tb927.5.2200_mRNA-p1, Tb927.5.2230_mRNA-p1, Tb927.5.2170_mRNA-p1, Tb927.5.2260_mRNA-p1	conserved protein	2201.92	1933.31	2211.66	2243.78	505.64	483.82	492.286	494.425	897.347	1007.34	1051.31	948.997	465.403	481.949	467.211	352.7	838.789	784.661	845.691	831.779	957.018	941.713	827.495	824.074	1000.38	982.028	1014.95	1046.35	2147.67	494.043	976.248	441.816	866.608	949.213	2.19992	1.13745	1.11821	0.161191	4.34713	2.12006	2.47824	1.30932	2.26258	1.17797	0.961468
TbTc_0247	OG0000160	TcIL3000.A.H_000982400.1_1	Tb927.11.11940_mRNA-p1	protein phosphatase 2A, putative	65.8906	70.1973	91.2046	70.9953	96.7022	102.546	104.305	111.723	122.665	93.9948	97.3857	100.234	125.578	132.39	143.97	88.2789	114.898	113.085	123.29	124.518	114.851	108.329	127.075	116.26	96.9053	87.9053	110.53	113.966	74.572	103.819	103.57	122.554	116.495	108.774	0.720017	-0.473897	0.847129	-0.239346	0.718287	-0.477368	0.640128	-0.643567	0.68557	-0.544624	0.208742
TbTc_0248	OG0000160	TcIL3000.A.H_000316200.1_1	Tb927.3.1240_mRNA-p1	Serine/threonine-protein phosphatase 2A, putative	74.3266	72.2922	72.325	78.8953	103.383	102.133	104.927	108.143	68.4371	69.9172	72.2867	73.7309	74.3917	70.4906	70.2877	86.8137	97.9291	94.5404	96.1914	86.947	93.2523	91.6424	97.0368	99.7523	98.7778	100.929	90.2268	83.8305	74.4598	104.647	71.093	75.4959	93.4171	95.0922	1.04736	0.0667544	1.38612	0.471054	0.711536	-0.490992	0.797068	-0.327225	0.783027	-0.352867	0.00154362
TbTc_0249	OG0000161	TcIL3000.A.H_000341300.1_1	Tb927.3.3860_mRNA-p1	triacylglycerol lipase, putative	48.0939	42.1042	42.2072	46.8957	53.7982	56.2344	52.4065	55.5324	44.9043	44.7372	43.7239	44.786	74.4165	76.8273	78.0123	49.7053	48.8784	47.5583	49.3113	50.3675	54.2454	53.6758	48.4738	49.2499	49.7328	48.6199	45.8837	46.3481	44.8252	54.4929	44.5378	69.7404	50.6728	48.0514	1.00645	0.00927907	0.781368	-0.355926	0.822589	-0.281757	0.884602	-0.1769	0.932861	-0.100267	0.630406
TbTc_0250	OG0000161	TcIL3000.A.H_000341425.1_1	Tb927.3.3870_mRNA-p1	lipase domain protein, putative	0	0	0	0	0	0	0	0	96.1618	83.087	100.656	102.509	161.407	159.821	157.594	97.6138	0	0	0	0	0	0	0	0	0	0	0	0	0	0	95.6035	144.109	0	0	0	N/A	0	N/A	N/A	N/A	N/A	N/A	N/A	N/A	N/A
TbTc_0251	OG0000162	TcIL3000.A.H_000538300.1_1	Tb927.7.5340_mRNA-p1	cAMP response protein 3	83.1406	96.585	112.759	106.045	73.2541	72.2333	70.0712	72.8658	54.4403	54.2719	51.6404	50.3491	15.3786	16.0977	15.2236	22.5229	102.437	112.631	108.602	106.758	116.864	116.1	91.7952	90.0855	98.2908	101.057	102.468	97.2912	99.6323	72.1061	52.6754	17.3057	110.565	96.8312	1.89144	0.919484	4.16661	2.05887	1.38175	0.466492	0.901117	-0.150214	1.02893	0.0411411	5.33264e-05
TbTc_0252	OG0000163	TcIL3000.A.H_000659700.1_1	Tb927.9.5100_mRNA-p1	cAMP-specific phosphodiesterase	79.3887	80.9671	59.5537	66.3209	68.3559	67.8641	64.6088	67.5165	82.1354	81.6716	75.112	80.5281	100.088	103.311	101.475	117.485	76.6276	71.226	72.636	76.5366	79.9686	78.4067	64.0024	65.7268	62.6698	67.6434	74.9075	70.07	71.5576	67.0863	79.8618	105.59	75.9003	67.5033	0.896018	-0.1584	0.63535	-0.654377	1.06665	0.093086	0.942785	-0.085	1.06006	0.0841464	0.000106771
TbTc_0253	OG0000163	TcIL3000.A.H_000659600.1_1	Tb927.9.5040_mRNA-p1	cAMP-specific phosphodiesterase	149.589	165.309	117.407	117.91	81.6427	85.8945	82.8685	83.8917	66.8307	69.6833	58.4917	59.3906	62.0536	67.8488	67.6631	76.4677	127.99	133.121	129.869	135.265	119.541	129.53	117.666	117.472	128.186	129.51	157.76	157.873	137.554	83.5744	63.5991	68.5083	129.22	134.745	2.16283	1.11292	1.21992	0.286781	1.64588	0.718862	1.0645	0.0901701	1.02085	0.0297676	0.00817057
TbTc_0254	OG0000164	TcIL3000.A.H_000985900.1_1	Tb927.11.12320.1_mRNA-p1, Tb927.11.12320.2_mRNA-p1	hypothetical protein, conserved	230.598	185.968	188.137	119.639	73.1848	77.3316	74.0502	81.5202	259.6	289.039	286.995	284.394	112.183	120.733	115.069	88.706	125.705	124.011	130.646	135.959	108.811	108.758	110.307	114.622	99.1445	100.531	205.786	190.211	181.085	76.5217	280.007	109.173	122.315	136.767	0.646717	-0.628793	0.700923	-0.512673	2.36646	1.24273	1.48049	0.566072	1.32405	0.404954	0.005597
TbTc_0255	OG0000165	TcIL3000.A.H_001029000.1_1, TcIL3000.A.H_000403100.1_1	Tb927.5.1110_mRNA-p1, Tb927.11.16280_mRNA-p1	60S ribosomal protein L8, putative	2532.7	2233.27	2541.22	2358.38	1944.57	1963.32	1908.05	1896.79	2787.61	2770.07	3019.49	2959.5	1541.14	1563.37	1606.01	1597.73	1935.52	1895.45	2012.9	1995.79	1795.39	1742.74	1896.49	1849.87	1892.36	1834.95	1946.51	1930.56	2416.39	1928.18	2884.17	1577.06	1896.3	1891.79	0.837813	-0.2553	1.22264	0.29	1.2532	0.325613	1.27427	0.349669	1.2773	0.353103	0.535431
TbTc_0256	OG0000166	TcIL3000.A.H_000737100.1_1	Tb927.10.2560_mRNA-p1	mitochondrial malate dehydrogenase	106.072	105.065	104.735	110.881	137.608	139.833	137.761	134.173	176.265	189.54	179.823	191.14	121.19	127.382	124.259	105.398	128.356	114.789	136.966	122.956	138.256	137.445	102.171	90.3435	78.6231	84.8614	91.3024	99.519	106.688	137.344	184.192	119.557	129.795	91.1367	0.579222	-0.787811	1.14877	0.200091	0.776795	-0.364393	0.821976	-0.282832	1.17064	0.227294	0.163667
TbTc_0257	OG0000167	TcIL3000.A.H_000672100.1_1, TcIL3000.A.H_000672200.1_1, TcIL3000.A.H_000243000.1_1, TcIL3000.A.H_000243100.1_1, TcIL3000.A.H_000243200.1_1, TcIL3000.A.H_000672300.1_1, TcIL3000.A.H_000672000.1_1	Tb927.9.8850_mRNA-p1, Tb927.9.8880_mRNA-p1	actin A	748.632	950.107	797.553	1428.27	1600.28	1591.33	1589.64	1560.07	470.06	493.996	534.678	523.207	905.608	884.227	908.445	1012.12	1081.55	1109.44	970.017	970.881	1254.08	1265.25	844.381	856.871	1244.39	1217.91	682.274	682.151	981.14	1585.33	505.485	927.6	1108.54	921.331	1.94099	0.956789	1.70907	0.77321	0.618886	-0.692254	0.885076	-0.176127	1.06492	0.0907396	7.53769e-05
TbTc_0258	OG0000168	TcIL3000.A.H_000243900.1_1, TcIL3000.A.H_000809000.1_1, TcIL3000.A.H_000243700.1_1, TcIL3000.A.H_000243800.1_1, TcIL3000.A.H_000809100.1_1, TcIL3000.A.H_000808900.1_1, TcIL3000.A.H_000243600.1_1, TcIL3000.A.H_000810500.1_1, TcIL3000.A.H_000810100.1_1, TcIL3000.A.H_000810000.1_1, TcIL3000.A.H_000810300.1_1, TcIL3000.A.H_000810400.1_1, TcIL3000.A.H_000810200.1_1, TcIL3000.A.H_000244000.1_1	Tb927.10.10280_mRNA-p1, Tb10.v4.0052_mRNA-p1, Tb10.v4.0053_mRNA-p1, Tb927.10.10360_mRNA-p1	microtubule-associated protein, putative	459.549	549.203	760.906	870.642	730.793	763.309	738.607	770.17	45.4336	50.6847	56.401	55.8153	35.1094	39.1942	36.5379	37.0144	1142.9	1161.91	1106.54	1124.84	982.747	970.48	666.955	673.399	726.132	766.196	764.279	824.757	660.075	750.72	52.0836	36.964	1081.57	736.953	12.6734	3.66373	20.3095	4.34408	0.879256	-0.185645	0.610293	-0.712425	0.895681	-0.158943	1.68174e-16
TbTc_0259	OG0000171	TcIL3000.A.H_000289800.1_1	Tb927.1.2120_mRNA-p1	Calpain-like protein CALP1.3	54.8278	63.036	49.0375	68.3391	66.1849	70.5016	66.3986	67.7289	47.3858	42.2212	41.048	40.2572	29.0782	33.588	26.8622	42.7011	65.8143	69.4259	70.5258	70.7553	68.1616	73.3605	59.7564	69.335	64.6684	67.7445	60.8992	61.8074	58.8101	67.7035	42.7281	33.0574	69.6739	64.0352	1.37638	0.460881	2.04806	1.03426	0.868642	-0.203166	0.844077	-0.244554	0.918404	-0.1228	3.07525e-07
TbTc_0260	OG0000171	TcIL3000.A.H_000289900.1_1	Tb927.1.2110_mRNA-p1	Calpain-like protein 1.2	189.931	167.847	170.703	87.0366	50.7342	52.5784	49.9116	54.7689	53.5759	52.054	46.4211	42.6165	39.1	39.238	34.4215	36.0987	63.2593	64.6954	77.3667	87.351	69.4177	68.7546	69.1321	71.7101	53.2283	56.2166	80.6574	81.6795	153.879	51.9983	48.6669	37.2146	71.8075	68.7707	3.16189	1.66079	1.39726	0.482597	2.95931	1.56526	2.14294	1.09959	2.23757	1.16193	0.0990689
TbTc_0261	OG0000172	TcIL3000.A.H_000713100.1_1, TcIL3000.A.H_000771400.1_1	Tb927.10.6370_mRNA-p1, Tb927.10.220_mRNA-p1	60S ribosomal proteins L37, putative	2265.61	1920.44	2234.01	2097.28	1711.67	1691.15	1650.89	1633.94	3396.64	3281.72	3503.33	3521.61	2251.32	2140.42	2209.44	2401.82	1911.99	1960.44	2017.55	2036.17	1960.29	1930.6	1872.03	1844.03	1967.91	1899.66	1877.53	1909.15	2129.33	1671.91	3425.82	2250.75	1969.51	1895.05	0.621553	-0.68605	0.742825	-0.428905	1.27359	0.3489	1.08115	0.112567	1.12363	0.168164	9.75899e-05
TbTc_0262	OG0000173	TcIL3000.A.H_000935400.1_1	Tb927.11.8740_mRNA-p1, Tb927.11.7500_mRNA-p1, Tb927.11.7490_mRNA-p1	Protein of unknown function (DUF423), putative	662.472	504.528	746.185	505.834	91.9373	103.946	97.4046	99.0416	536.287	514.19	564.533	576.238	602.537	583.735	575.873	470.551	235.668	202.19	263.474	284.858	148.732	148.143	223.027	224.255	177.211	164.931	300.66	315.729	604.755	98.0824	547.812	558.174	213.844	234.302	1.10395	0.142669	0.17572	-2.50865	6.16578	2.62428	2.82802	1.49979	2.58109	1.36798	0.00155284
TbTc_0263	OG0000174	TcIL3000.A.H_000503700.1_1, TcIL3000.A.H_000503800.1_1	Tb927.7.1730_mRNA-p1, Tb927.7.1750_mRNA-p1, Tb927.7.1740_mRNA-p1	60S ribosomal protein L7, putative	2432.38	2293.74	2485.39	2243.1	1721.06	1768.96	1718.23	1750.01	3428.14	3147.51	3319.25	3324.5	1552.68	1607.54	1572.62	1787.74	2291.13	2281.53	2319.83	2301.36	2124	2089.44	2187.96	2160	2180.96	2159.23	2159.82	2180.63	2363.65	1739.56	3304.85	1630.15	2234.55	2171.43	0.715208	-0.483566	1.06712	0.0937226	1.35876	0.442292	1.05778	0.0810355	1.08852	0.122371	0.0724829
TbTc_0264	OG0000175	TcIL3000.A.H_000577400.1_1, TcIL3000.A.H_000577700.1_1	Tb927.2.1700_mRNA-p1	Enriched in surface-labeled proteome protein 10	61.736	54.4797	50.2796	58.8787	36.206	36.5905	36.914	37.2585	82.3015	89.3648	88.4426	87.7814	130.14	142.123	132.04	110.963	72.3307	67.0542	66.0457	77.1345	68.6054	69.0434	67.7269	63.5031	66.746	65.0494	74.3404	71.415	56.3435	36.7422	86.9726	128.817	70.0357	68.1301	0.647831	-0.626311	0.285229	-1.80981	1.53348	0.616809	0.804497	-0.313841	0.826998	-0.274044	7.98274e-08
TbTc_0265	OG0000175	TcIL3000.A.H_000045400.1_1	Tb927.2.1760_mRNA-p1	hypothetical protein, conserved	91.3487	72.7627	80.0737	104.807	131.663	137.804	133.119	139.436	44.5656	46.311	52.3319	54.9182	220.74	221.678	226.109	164.393	120.075	125.758	114.597	105.241	124.489	131.438	100.344	102.426	105.393	109.697	78.4334	75.522	87.248	135.506	49.5317	208.23	120.266	95.3024	1.76146	0.816771	0.650749	-0.619826	0.64387	-0.635158	0.725456	-0.46304	0.915486	-0.12739	0.305858
TbTc_0266	OG0000176	TcIL3000.A.H_000544400.1_1, TcIL3000.A.H_000544300.1_1	Tb927.7.6130_mRNA-p1, Tb927.7.6110_mRNA-p1, Tb927.7.6150_mRNA-p1, Tb927.7.6170_mRNA-p1	Protein of unknown function (DUF3522), putative	71.0853	74.3623	92.8797	122.981	210.188	218.109	206.772	220.311	259.066	239.795	229.757	244.114	176.533	177.998	180.349	174.18	197.141	200.055	194.01	214.033	202.166	192.254	176.76	171.018	178.137	174.12	123.898	130.687	90.327	213.845	243.183	177.265	199.943	159.103	0.371436	-1.42881	1.20636	0.270657	0.422395	-1.24334	0.451764	-1.14636	0.567725	-0.816735	0.504057
TbTc_0267	OG0000177	TcIL3000.A.H_000749200.1_1, TcIL3000.A.H_000749100.1_1	Tb927.10.3940_mRNA-p1, Tb11.v5.0501.1-p1, Tb927.10.3930_mRNA-p1	40S ribosomal protein S3A, putative	2794.69	2549.7	2780.53	2462.12	1991.13	1968.44	1963.4	1918.05	3587.81	3501.03	3599.91	3639.54	1990.85	2042.2	2133.42	2144.68	2799.21	2838.81	2926	2980.36	2554.27	2531.51	2934.98	2872.53	2812.86	2845.22	3077.7	3047.53	2646.76	1960.26	3582.07	2077.79	2771.69	2931.8	0.738891	-0.436567	0.943434	-0.0840063	1.35021	0.433185	0.954925	-0.0665399	0.902776	-0.14756	0.0182654
TbTc_0268	OG0000178		Tb927.9.14600_mRNA-p1, Tb927.2.6230_mRNA-p1, Tb927.2.6270_mRNA-p1, Tb927.2.6310_mRNA-p1, Tb927.2.6210_mRNA-p1, Tb927.2.6180_mRNA-p1, Tb927.7.7500_mRNA-p1, Tb927.5.300_mRNA-p1, Tb927.5.300b_mRNA-p1, Tb11.v5.0215.1-p1	iron/ascorbate oxidoreductase family protein, putative	54.524	60.9943	57.3794	94.4101	92.9825	94.9479	96.472	99.6012	763.042	665.813	678.026	682.215	131.77	143.92	135.716	143.679	64.659	66.5278	74.2275	76.3476	84.7542	73.0436	113.101	94.7851	147.891	142.161	86.6709	79.8958	66.8269	96.0009	697.274	138.771	73.2599	110.751	0.0958403	-3.38322	0.691791	-0.531591	0.696107	-0.522618	0.912189	-0.132595	0.603399	-0.728816	6.13851e-05
TbTc_0269	OG0000179	TcIL3000.A.H_000289200.1_1, TcIL3000.A.H_000289300.1_1	Tb927.1.2230_mRNA-p1, Tb927.1.2260_mRNA-p1	small myristoylated protein 1-1	2052.63	1652.27	1982.66	1467.15	445.051	458.165	444.49	466.027	833.996	1115.8	1083.1	1048.77	396.501	422.769	363.911	397.036	1025.11	1109.99	1282.65	1274.32	972.997	908.997	1084.3	1067.36	930.188	931.308	1318.25	1235.88	1788.68	453.433	1020.42	395.054	1095.68	1094.55	1.75289	0.809733	1.14777	0.198839	3.94474	1.97993	1.63248	0.707068	1.63417	0.708558	0.745605
TbTc_0270	OG0000180	TcIL3000.A.H_000885500.1_1	Tb927.11.2430_mRNA-p1	Cytoplasmic dynein 2 heavy chain (DYNC2H2), putative	21.7597	26.4721	22.6067	26.0384	44.0416	43.8593	42.5809	43.2111	48.8207	54.4075	54.2042	56.6231	80.9222	80.0386	78.5549	79.5589	33.8488	33.5041	32.438	32.7308	32.2843	32.6967	23.2448	22.7682	26.3895	26.9695	26.0348	26.3686	24.2192	43.4232	53.5139	79.7686	32.9171	25.2959	0.452578	-1.14376	0.544364	-0.877355	0.557748	-0.842314	0.735764	-0.442686	0.957436	-0.0627515	0.00130911
TbTc_0271	OG0000180	TcIL3000.A.H_00035425.1_1	Tb927.4.560_mRNA-p1	Cytoplasmic dynein 2 heavy chain (DYNC2H1), putative	0	0	0	0	0	0	0	0	53.804	56.5648	58.4346	60.313	83.8719	83.9284	83.7839	63.9585	0	0	0	0	0	0	0	0	0	0	0	0	0	0	57.2791	78.8857	0	0	0	N/A	0	N/A	N/A	N/A	N/A	N/A	N/A	N/A	N/A
TbTc_0272	OG0000181	TcIL3000.A.H_000516900.1_1	Tb927.7.2050_mRNA-p1	R3H domain containing protein, putative	47.4299	43.3217	37.4779	44.5781	47.9415	50.7341	47.159	52.8225	64.15	49.784	49.3753	50.6511	49.9675	52.6732	49.5551	55.4663	45.3699	45.3736	50.0459	45.3914	51.1818	54.0024	46.4393	45.8009	45.7721	39.9709	39.5847	36.3095	43.2019	49.6643	53.4901	51.9155	48.5608	42.3129	0.807662	-0.308177	0.956637	-0.0639565	0.869879	-0.201114	0.889645	-0.168698	1.02101	0.0299982	0.176162
TbTc_0273	OG0000181	TcIL3000.A.H_000779300.1_1	Tb927.3.5640_mRNA-p1	nuclear transcription factor, putative	71.1899	66.8113	61.0687	61.9295	66.5272	67.6798	67.101	69.0759	99.7454	88.2912	90.0295	90.45	93.3614	94.2794	91.5472	87.0288	57.1691	61.0678	63.5399	60.5092	72.8276	70.6204	73.7099	74.4109	68.737	75.7546	63.2651	65.9331	65.2499	67.596	92.129	91.5542	64.289	70.3018	0.708244	-0.497681	0.738317	-0.437688	0.965292	-0.0509628	1.01495	0.0214025	0.928139	-0.107586	1.93376e-07
TbTc_0274	OG0000182	TcIL3000.A.H_000787500.1_1, TcIL3000.A.H_000787800.1_1	Tb927.10.7700_mRNA-p1	ATP-binding cassette protein subfamily G	472.053	445.487	463.136	332.982	119.826	123.178	122.068	128.765	212.066	194.081	191.403	188.991	49.2865	51.756	44.432	54.464	306.736	311.251	342.249	339.232	278.59	270.01	360.531	358.753	285.119	289.964	463.521	466.062	428.414	123.459	196.635	49.9846	308.011	370.658	2.17873	1.12348	2.46994	1.30448	3.47009	1.79497	1.3909	0.476023	1.15582	0.208917	0.190724
TbTc_0275	OG0000183	TcIL3000.A.H_000633800.1_1	Tb927.4.5040_mRNA-p1	dihydrolipoamide dehydrogenase	48.9657	44.7508	41.7074	45.2636	56.2416	58.8031	57.6668	59.5973	121.654	116.129	110.177	110.143	109.656	116.131	121.536	64.5711	62.0578	61.962	68.671	69.8372	66.9921	69.6496	66.6961	73.2919	64.9199	67.2074	59.9044	73.0649	45.1718	58.0772	114.526	102.974	66.5283	67.5141	0.394426	-1.34217	0.564001	-0.826231	0.77779	-0.362548	0.678987	-0.558544	0.669073	-0.579765	2.97588e-07
TbTc_0276	OG0000183	TcIL3000.A.H_000347500.1_1	Tb927.3.4390_mRNA-p1	dihydrolipoamide dehydrogenase	71.8664	70.502	52.1305	61.9051	67.913	67.2692	67.8364	71.523	65.7972	62.6085	62.4628	54.9668	61.9373	63.3729	66.6464	36.0765	55.2781	56.9834	56.0779	55.7489	57.6209	58.0952	56.5441	57.0824	66.2894	68.1197	54.8893	50.9014	64.101	68.6354	61.4588	57.0083	56.6341	58.9711	1.04299	0.0607268	1.20396	0.267782	0.933935	-0.0986063	1.13185	0.178676	1.08699	0.12034	0.0392423
TbTc_0277	OG0000184	TcIL3000.A.H_000709600.1_1, TcIL3000.A.H_000726400.1_1	Tb927.9.15210_mRNA-p1, Tb927.10.1590_mRNA-p1	ribosomal protein L36, putative	2540.04	2419.62	2747.46	2498.32	2050.99	2047.88	2068.08	2013.13	2391.64	2378.97	2443.88	2435.24	1647.83	1671.1	1719.81	1771.57	2549.97	2640.1	2587.27	2630.26	2275.31	2209.3	2329.86	2380.09	2399.63	2383.2	2515.9	2538.63	2551.36	2045.02	2412.43	1702.58	2482.04	2424.55	1.05759	0.0807759	1.20113	0.264393	1.2476	0.319151	1.02793	0.0397417	1.0523	0.0735466	0.605586
TbTc_0278	OG0000185	TcIL3000.A.H_000937500.1_1, TcIL3000.A.H_000484900.1_1	Tb927.11.7705_mRNA-p1, Tb11.0290_mRNA-p1, Tb11.0390_mRNA-p1, Tb927.6.4980_mRNA-p1	ribosomal protein S11, putative	2474.41	2284.79	2567.06	2385.73	1906.48	1891.55	1859.51	1803.38	3724.95	3465.76	3802.33	3727.06	1977.14	2132.83	2134.02	2272.89	2336.35	2332.34	2410.44	2398.07	2263.45	2239.63	2414.08	2377.52	2443.64	2409.84	2500.73	2465.76	2428	1865.23	3680.03	2129.22	2330.05	2435.26	0.659777	-0.599949	0.876015	-0.190972	1.30172	0.380414	1.04204	0.0594083	0.997017	-0.00431059	0.00322893
TbTc_0279	OG0000186	TcIL3000.A.H_000590300.1_1	Tb927.8.2900_pseudogenic_transcript-p1	mannosyl-oligosaccharide 1,2-alpha-mannosidase IB, fragment	22.1959	19.3051	14.0042	19.3414	135.659	148.352	142.596	146.039	33.0141	35.9048	31.5223	31.6964	62.4282	63.184	64.2694	40.1572	233.461	225.262	206.103	203.987	224.748	240.166	228.909	219.712	227.345	228.096	210.391	196.386	18.7116	143.162	33.0344	57.5097	222.288	218.473	0.566428	-0.820035	2.48935	1.31577	0.130703	-2.93564	0.0841774	-3.57042	0.0856472	-3.54545	0.0681547
TbTc_0280	OG0000187	TcIL3000.A.H_000893500.1_1, TcIL3000.A.H_000041400.1_1	Tb927.11.3230_mRNA-p1, Tb927.2.6090_mRNA-p1	60S ribosomal protein L44	2552.35	2585.52	2399.17	2498.32	2107.77	2081.72	2151.97	2041.26	3415.75	3323.59	3395.74	3395.27	2010.48	2080.64	2100.54	2532.17	2027.18	2096.07	1986.98	1947.79	2055.6	1951.43	2168.24	2157.61	2205.49	2197.33	2338.61	2277.69	2508.84	2095.68	3382.59	2180.96	2010.84	2224.16	0.741692	-0.431107	0.960899	-0.057543	1.19715	0.259601	1.24765	0.319218	1.12799	0.173757	0.0202023
TbTc_0281	OG0000188	TcIL3000.A.H_000743300.1_1, TcIL3000.A.H_000645700.1_1	Tb927.9.2020_mRNA-p1, Tb927.10.3280_mRNA-p1	60S ribosomal protein L38, putative	2431.34	2375.8	2445.46	2429.67	2188	2219.58	2239.02	2191.77	4772.56	4827.09	4934.97	5069.67	2790.74	2990.65	3112.06	2872.79	2706.92	2489.92	2565.03	2566.1	2389.62	2419.81	2515.95	2516.29	2488.58	2516.52	2690.26	2687.82	2420.57	2209.59	4901.07	2941.56	2522.9	2569.24	0.493886	-1.01775	0.751164	-0.4128	1.09548	0.131565	0.959439	-0.0597373	0.942135	-0.0859951	1.54088e-05
TbTc_0282	OG0000189	TcIL3000.A.H_000851700.1_1, TcIL3000.A.H_000240900.1_1, TcIL3000.A.H_000851800.1_1, TcIL3000.A.H_000240800.1_1, TcIL3000.A.H_000241000.1_1	Tb927.10.14830_mRNA-p1, Tb927.10.14840_mRNA-p1, Tb927.10.14820_mRNA-p1	Mitochondrial ADP/ATP carrier protein 5b	785.274	807.072	773.169	896.389	1022.05	1035.64	1034.01	1011.89	481.424	695.474	666.741	616.778	318.431	307.59	290.805	406.377	1016.01	1048.06	966.821	962.023	998.446	1019.47	934.125	889.286	921.907	898.002	1017.52	996.387	815.476	1025.9	615.104	330.801	1001.81	942.871	1.32575	0.406812	3.10125	1.63285	0.794891	-0.331171	0.814006	-0.296888	0.864886	-0.209418	4.2006e-06
TbTc_0283	OG0000190	TcIL3000.A.H_000699500.1_1	Tb927.9.12960_mRNA-p1	transporter, putative	97.9331	109.869	102.774	102.773	93.317	94.3713	99.1368	101.722	41.4823	40.8805	44.3156	51.4679	137.018	137.154	130.378	91.4436	141.283	140.486	134.899	127.366	149.925	148.363	110.654	110.349	120.769	122.854	119.057	121.091	103.337	97.1368	44.5366	123.998	140.387	117.462	2.32028	1.2143	0.783372	-0.35223	1.06383	0.0892697	0.736087	-0.442051	0.87975	-0.184834	0.0566813
TbTc_0284	OG0000191	TcIL3000.A.H_000969100.1_1, TcIL3000.A.H_000969200.1_1	Tb927.11.10660_mRNA-p1, Tb11.v5.0378.1-p1, Tb11.v5.0762.1-p1, Tb11.v5.0377.1-p1	Basal body protein	44.1505	49.9126	45.8941	49.3226	55.0546	55.1783	52.3901	56.2785	74.6205	84.8299	80.8457	82.2066	82.6483	85.559	86.2544	63.5668	92.3469	89.01	98.3498	99.504	98.96	104.503	60.6065	68.4501	65.504	66.3817	80.343	78.0055	47.32	54.7254	80.6257	79.5071	97.1122	69.8818	0.586909	-0.768791	0.688308	-0.538874	0.86468	-0.209761	0.487271	-1.0372	0.677143	-0.562468	3.79112e-07
TbTc_0285	OG0000192	TcIL3000.A.H_000555600.1_1, TcIL3000.A.H_000555500.1_1	Tb927.7.7420_mRNA-p1, Tb927.7.7430_mRNA-p1	ATP synthase F1, alpha subunit	334.499	332.268	264.608	351.687	316.246	335.356	323.945	338.201	249.07	460.009	472.889	414.933	185.675	187.995	187.241	200.798	319.642	324.021	321.871	324.013	331.289	347.471	302.253	309.092	387.736	385.652	346.658	365.274	320.765	328.437	399.225	190.427	328.051	349.444	0.80347	-0.315683	1.72474	0.786378	0.976642	-0.0340981	0.977792	-0.0324009	0.91793	-0.123543	0.208506
TbTc_0286	OG0000193	TcIL3000.A.H_000997200.1_1	Tb927.1.4230_mRNA-p1	hypothetical protein, conserved	126.359	140.477	119.059	115.865	111.878	115.082	111.264	110.52	133.272	137.772	126.784	130.446	90.4117	96.5563	92.2547	64.8028	116.419	112.008	124.365	135.133	115.588	105.629	139.755	132.1	123.15	125.248	115.958	126.052	125.44	112.186	132.068	86.0064	118.19	127.044	0.949812	-0.0742862	1.30439	0.383376	1.11814	0.161106	1.06134	0.0858849	0.987375	-0.0183293	0.391671
TbTc_0287	OG0000194	TcIL3000.A.H_000958600.1_1	Tb927.11.10030_mRNA-p1, Tb927.11.10025_mRNA-p1	60S ribosomal protein L29, putative	923.682	806.266	829.935	882.789	989.559	943.623	1007.73	908.676	3117.14	3022.89	3145.71	3127	1736.35	1838.74	1789.38	2122.8	671.79	674.147	642.751	710.911	602.21	582.214	703.773	682.245	646.992	639.968	671.25	757.452	860.668	962.398	3103.19	1871.82	647.337	683.613	0.27735	-1.85022	0.514151	-0.959735	0.894296	-0.161176	1.32955	0.410939	1.259	0.332276	1.07543e-08
TbTc_0288	OG0000195	TcIL3000.A.H_000335100.1_1	Tb927.3.3400_mRNA-p1, Tb11.v5.0831.1-p1	kinesin, putative	95.9573	99.2335	85.0603	82.5859	68.2401	69.5849	67.1035	69.5774	45.862	47.7111	45.092	45.7684	74.0589	73.2597	74.1591	65.9378	72.7156	70.2749	70.7649	72.0667	73.6427	74.0221	80.9335	84.7445	79.8889	71.782	88.232	81.9609	90.7093	68.6265	46.1084	71.8539	72.2478	81.257	1.96731	0.976222	0.955084	-0.0663005	1.32178	0.402485	1.25553	0.328296	1.11633	0.158758	0.0176806
TbTc_0289	OG0000195	TcIL3000.A.H_000335000.1_1	Tb927.3.3390_mRNA-p1	kinesin, putative	84.605	81.6534	70.6424	69.7251	61.535	65.3768	60.8176	60.7559	37.9779	39.3211	38.1179	37.8516	49.4342	52.1528	51.9712	47.5702	62.1715	76.758	78.6111	69.0841	76.8502	80.9098	77.4701	79.9828	72.3285	74.877	79.4443	81.4214	76.6565	62.1213	38.3171	50.2821	74.0641	77.5873	2.00058	1.00042	1.23546	0.305043	1.23398	0.30332	1.035	0.0496335	0.988003	-0.0174132	1.90795e-05
TbTc_0290	OG0000196	TcIL3000.A.H_000443500.1_1, TcIL3000.A.H_000974600.1_1	Tb927.6.720_mRNA-p1, Tb927.11.11230_mRNA-p1	40S ribosomal protein L14, putative	1890.02	1770.54	1892.61	1782.33	1314.22	1281.33	1294.86	1284.68	3317.13	3444.02	3611.09	3628.91	2166.81	2124.74	2218.76	2411.47	2238.5	2168.81	2277.55	2173.69	2023.54	1983.51	1919.09	2003.88	1953.83	2064.07	2007.88	2067.14	1833.87	1293.77	3500.29	2230.45	2144.27	2002.65	0.523921	-0.932579	0.580051	-0.78575	1.41746	0.503313	0.855246	-0.225589	0.915725	-0.127014	4.17004e-06
TbTc_0291	OG0000197	TcIL3000.A.H_000955600.1_1, TcIL3000.A.H_000831300.1_1	Tb927.10.12680_mRNA-p1, Tb927.11.9730_mRNA-p1	60S ribosomal protein L34, putative	2837.77	2619.49	2883.24	2732.2	2188.39	2062.32	2085.39	2040.55	3676.29	3693.05	3927.32	3886.91	2369.68	2329.22	2425.38	2524.38	2438.81	2450.74	2567.71	2529.62	2200.62	2229.71	2293.19	2299.55	2231.71	2223.61	2248.36	2203.07	2768.17	2094.16	3795.89	2412.16	2402.87	2249.91	0.729255	-0.455504	0.868167	-0.203955	1.32185	0.402561	1.15203	0.204176	1.23035	0.299065	0.00477441
TbTc_0292	OG0000199	TcIL3000.A.H_000457800.1_1, TcIL3000.A.H_000457900.1_1	Tb927.6.2100_mRNA-p1, Tb927.6.2110_mRNA-p1	40S ribosomal protein S30, putative	3407.57	3270.57	3383.79	3234.98	2718.38	2529.01	2787.9	2557.99	2942.53	2926.42	3193.64	3049.27	1432.52	1554.35	1478.86	1595.95	3451.21	3498.3	3424	3379.93	3175.6	3263.96	3224.93	3177.32	3234.43	3198.41	3580.79	3486.73	3324.23	2648.32	3027.97	1515.42	3365.5	3317.1	1.09784	0.13467	1.74758	0.80536	1.25522	0.327941	0.987736	-0.0178027	1.00215	0.00309432	0.0576659
TbTc_0293	OG0000200	TcIL3000.A.H_000210600.1_1, TcIL3000.A.H_000210700.1_1, TcIL3000.A.H_000922300.1_1, TcIL3000.A.H_000922400.1_1	Tb927.11.6300_mRNA-p1	40S ribosomal protein S5, putative	2594.02	2276.47	2590.41	2385.74	1861.89	1896.24	1838.65	1838.76	821.069	803.541	812.758	835.798	413.109	440.426	433.851	477.266	1712.97	1757.6	1889.72	1876.52	1696.93	1684.36	1826.16	1862.97	1806.07	1815.68	1859.97	1895.94	2461.66	1858.89	818.291	441.163	1769.68	1844.47	3.00829	1.58894	4.2136	2.07505	1.32427	0.405194	1.39102	0.47614	1.33462	0.416427	9.71902e-09
TbTc_0294	OG0000201	TcIL3000.A.H_000347200.1_1	Tb927.11.6140_mRNA-p1, Tb927.3.4360_mRNA-p1	40S ribosomal protein S15A, putative	844.17	884.791	837.109	772.87	1064.09	1079.56	1043.85	1073.97	3102.45	3123.8	3234.12	3190.5	2043.72	2019.59	2117.06	2343.94	668.453	674.83	695.793	671.364	602.029	618.171	732.076	726.066	731.515	687.336	847.372	813.461	834.735	1065.37	3162.72	2131.08	655.107	756.304	0.263929	-1.92178	0.49992	-1.00023	0.783517	-0.351964	1.2742	0.349588	1.1037	0.142351	1.13389e-08
TbTc_0295	OG0000202	TcIL3000.A.H_000634500.1_1	Tb927.8.7440_mRNA-p1	lipase, putative	90.0176	81.1041	87.3684	108.574	96.4472	106.303	99.5763	111.92	91.1799	89.1898	96.4438	91.5262	257.847	252.468	259.856	140.569	99.1742	116.597	108.761	106.929	122.051	118.354	95.903	102.953	107.734	101.144	89.4308	92.4455	91.7661	103.562	92.0849	227.685	111.978	98.2684	0.996538	-0.00500375	0.454846	-1.13655	0.886101	-0.174457	0.819504	-0.287178	0.933831	-0.0987662	0.0330475
TbTc_0296	OG0000205	TcIL3000.A.H_000913600.1_1	Tb927.11.5450_mRNA-p1	malic enzyme	86.0146	107.809	99.855	138.715	171.294	169.88	167.604	168.764	123.803	123.788	115.528	114.351	206.973	202.054	192.895	225.363	165.46	164.794	157.78	146.071	168.249	166.826	119.552	123.695	145.037	151.066	128.067	118.561	108.098	169.386	119.368	206.821	161.53	130.996	0.905593	-0.143065	0.818994	-0.288075	0.63818	-0.647965	0.669216	-0.579457	0.825202	-0.277181	0.969865
TbTc_0297	OG0000205	TcIL3000.A.H_000913500.1_1	Tb927.11.5440_mRNA-p1	NADP-dependent malic enzyme, cytosolic	90.0412	104.622	80.086	120.201	182.848	188.119	189.012	187.954	173.842	146.799	158.649	160.729	131.476	128.399	124.384	177.849	177.699	177.877	162.043	162.752	191.509	183.018	133.949	134.128	166.753	167.819	127.897	132.249	98.7374	186.983	160.005	140.527	175.817	143.799	0.617091	-0.696445	1.33058	0.41206	0.528056	-0.921238	0.561594	-0.832402	0.686634	-0.542386	0.441742
TbTc_0298	OG0000206	TcIL3000.A.H_001010600.1_1	Tb927.11.14350_mRNA-p1	mitochondrial carrier protein	38.5036	40.8102	32.1652	39.7525	56.371	55.153	56.362	56.8513	124.82	107.346	107.797	111.907	106.889	110.176	112.741	61.2356	63.9896	51.1921	53.7426	53.7944	63.3457	66.3432	44.4504	42.4102	50.4528	46.9784	41.616	44.0447	37.8079	56.1843	112.968	97.7604	58.7346	44.9921	0.334679	-1.57915	0.574715	-0.799082	0.672925	-0.571482	0.643707	-0.635525	0.840322	-0.250985	4.05049e-06
TbTc_0299	OG0000206	TcIL3000.A.H_001010700.1_1	Tb927.11.14360_mRNA-p1	mitochondrial carrier protein	68.1951	71.6921	64.0531	74.7955	80.3285	83.312	80.9096	84.4046	109.736	101.373	98.8499	103.144	151.923	154.223	147.852	126.674	93.8243	88.8943	98.6604	98.6691	106.912	103.881	99.3879	96.8349	101.276	89.5195	100.224	98.8075	69.684	82.2387	103.276	145.168	98.4735	97.675	0.674737	-0.567603	0.566507	-0.819835	0.847338	-0.23899	0.707642	-0.498909	0.713427	-0.487162	1.32773e-05
TbTc_0300	OG0000209	TcIL3000.A.H_001017200.1_1, TcIL3000.A.H_001025400.1_1	Tb927.11.15910_mRNA-p1, Tb927.11.15020_mRNA-p1	iron superoxide dismutase	335.088	393.838	404.71	419.86	618.142	620.927	619.907	604.571	120.739	150.682	143.691	147.529	207.416	206.678	198.804	356.087	336.468	343.804	340.508	318.953	391.501	388.334	292.627	311.09	367.276	374.609	352.707	347.288	388.374	615.887	140.66	242.246	353.261	340.933	2.76108	1.46523	2.5424	1.34619	0.630593	-0.665219	1.09939	0.136709	1.13915	0.187958	2.21823e-07
TbTc_0301	OG0000210	TcIL3000.A.H_000721700.1_1	Tb927.10.1080_mRNA-p1	40S ribosomal protein S23, putative	1349.54	1277.41	1366.88	1283.87	1116.42	1104.51	1114.1	1075.47	1638.36	1645.1	1703.16	1698.07	1216.73	1286.22	1318.62	1349.51	1423.35	1408.57	1354.86	1418.46	1288.32	1305.83	1362.4	1348.01	1388.81	1381.57	1493.79	1523.72	1319.43	1102.62	1671.17	1292.77	1366.57	1416.38	0.789521	-0.340951	0.852917	-0.229523	1.19662	0.258968	0.965505	-0.0506443	0.931547	-0.1023	0.00268309
TbTc_0302	OG0000211	TcIL3000.A.H_000557400.1_1, TcIL3000.A.H_000716200.1_1	Tb927.1.3180_mRNA-p1, Tb927.10.560_mRNA-p1	40S ribosomal protein S11, putative	3191.27	3057.54	3206.52	3001.53	2312.87	2314.19	2366.58	2327.28	3756.77	3755.29	4079.11	3993.31	1992.44	1990.43	2085.44	2286.45	2889.39	2924.48	2952.11	2982.9	2584.4	2703.51	2882.09	2780.28	2878.92	2838.1	2906.62	2947.23	3114.21	2330.23	3896.12	2088.69	2839.46	2872.21	0.799311	-0.323171	1.11564	0.157872	1.33644	0.418397	1.09676	0.13325	1.08426	0.116709	0.19147
TbTc_0303	OG0000213	TcIL3000.A.H_000823400.1_1	Tb927.10.11840_mRNA-p1	WD domain, G-beta repeat, putative	29.3121	29.5637	31.1542	38.166	51.6224	53.701	51.0535	54.5111	55.9342	45.4314	44.3892	45.4836	39.1713	41.7577	40.4363	36.544	39.3407	44.0862	35.7117	37.9263	43.7508	40.332	29.9735	35.2109	37.1539	39.2038	33.6719	34.7933	32.049	52.722	47.8096	39.4773	40.1913	35.0012	0.670347	-0.577021	1.3355	0.417381	0.607887	-0.718126	0.797412	-0.326604	0.915654	-0.127126	0.339284
TbTc_0304	OG0000213	TcIL3000.A.H_000823500.1_1	Tb927.10.11850_mRNA-p1	WD domain, G-beta repeat, putative	21.6991	23.616	23.7751	27.9316	42.0947	42.1803	39.6081	43.0513	29.7971	28.7082	28.3531	28.3003	29.0404	30.5812	27.8137	29.7244	28.4626	30.2915	26.5483	26.5601	29.9067	31.1745	26.3255	25.2108	25.4626	25.6191	20.5419	18.9828	24.2555	41.7336	28.7896	29.2899	28.824	23.6904	0.842506	-0.24724	1.42485	0.510805	0.581197	-0.7829	0.841504	-0.248959	1.02385	0.034004	0.0367739
TbTc_0305	OG0000214	TcIL3000.A.H_000921300.1_1, TcIL3000.A.H_000921100.1_1	Tb927.11.6180_mRNA-p1, Tb927.11.6200_mRNA-p1	60S ribosomal protein L28, putative	2345.06	2105.98	2347.7	2231.99	1733.62	1664.11	1713.39	1680.27	3587.9	3536.64	3603.43	3706.78	2275.06	2458.59	2511.03	2576.48	2050.61	2105.81	2124.76	2151.33	1873.51	1950.22	1972.82	1981.97	2038.04	1995.02	2092.57	2059.77	2257.68	1697.84	3608.69	2455.29	2042.71	2023.36	0.625624	-0.676632	0.691505	-0.532188	1.32973	0.411138	1.10524	0.14436	1.11581	0.158086	4.43853e-05
TbTc_0306	OG0000215	TcIL3000.A.H_000986700.1_1, TcIL3000.A.H_000986800.1_1	Tb927.11.12420_mRNA-p1, Tb927.11.12410_mRNA-p1	kinetoplastid kinetochore protein 19	148.839	161.238	151.941	166.546	158.74	168.497	162.919	163.295	144.709	148.571	153.167	155.948	117.836	117.749	109.987	108.264	138.399	126.979	126.719	126.612	146.748	140.335	102.788	123.637	143.943	147.776	131.579	147.88	157.141	163.363	150.599	113.459	134.299	132.934	1.04344	0.0613511	1.43984	0.525908	0.961916	-0.056017	1.17009	0.226615	1.1821	0.241353	0.00195705
TbTc_0307	OG0000216	TcIL3000.A.H_000832500.1_1	Tb927.10.12840_mRNA-p1	mitochondrial carrier protein	527.533	429.678	525.833	463.336	319.629	335.806	315.315	321.128	253.548	308.103	341.911	350.46	98.3074	106.093	96.5018	117.553	231.221	234.619	238.266	243.028	245.903	238.803	231.031	255.9	269.625	263.547	286.535	263.137	486.595	322.97	313.505	104.614	238.64	261.629	1.55211	0.63423	3.08726	1.62632	1.50663	0.591322	2.03903	1.02788	1.85986	0.895197	0.00261089
TbTc_0308	OG0000217	TcIL3000.A.H_000489800.1_1, TcIL3000.A.H_000489900.1_1	Tb927.7.240_mRNA-p1, Tb927.7.230_mRNA-p1	40S ribosomal protein S33, putative	2161.31	1943.26	2009.37	1868.32	1791.8	1751.02	1803.72	1720.01	2583.04	2688.66	2891.08	2789.34	1662.95	1756.49	1751.25	1856.5	1906.62	2077.18	2018.27	2078.78	1745.65	1891.42	1967.68	1973.9	2039.95	2020.12	2228.83	2258.42	1995.56	1766.64	2738.03	1756.8	1952.99	2081.48	0.728833	-0.456341	1.0056	0.00805824	1.12958	0.17579	1.0218	0.0311142	0.958722	-0.0608155	0.0289866
TbTc_0309	OG0000218	TcIL3000.A.H_000710700.1_1, TcIL3000.A.H_000713600.1_1	Tb927.9.15420_mRNA-p1, Tb927.10.270_mRNA-p1	60S ribosomal protein L32	3232.97	3019.72	3194.74	3064.48	2800.54	2714.3	2786.54	2650.23	3885.83	3876.66	4029.25	4054.86	2282.99	2483.67	2493.86	2528.14	2785.52	2660.18	2665.21	2618.41	2353.14	2295.22	2533.11	2430.65	2571.4	2586.98	2748.31	2681.16	3127.98	2737.9	3961.65	2447.17	2562.95	2591.93	0.789564	-0.340871	1.1188	0.161958	1.14247	0.192159	1.22046	0.287426	1.20681	0.271201	0.226612
TbTc_0310	OG0000219	TcIL3000.A.H_000409400.1_1	Tb927.5.1730_mRNA-p1	Ecotin-like protein	99.5311	119.81	100.345	100.532	92.4842	94.8164	96.7176	95.182	104.783	119.962	114.434	118.043	225.202	217.318	221.165	237.608	118.141	101.272	105.087	106.429	113.263	115.118	108.597	103.862	91.2173	98.3688	95.4689	113.463	105.055	94.8	114.305	225.323	109.885	101.829	0.91907	-0.121753	0.420729	-1.24904	1.10817	0.148181	0.956043	-0.0648533	1.03167	0.044987	0.000147995
TbTc_0311	OG0000219	TcIL3000.A.H_000411200.1_1	Tb927.5.1880_mRNA-p1	inhibitor of serine peptidase (ISP), putative	85.313	108.481	123.22	97.0191	154.466	157.936	151.292	143.389	87.5666	87.1607	85.3514	93.2623	230.824	236.409	237.735	284.352	95.503	82.4342	80.3298	102.897	99.8782	104.941	90.2913	75.6492	98.9535	85.0293	90.373	78.863	103.508	151.771	88.3353	247.33	94.3304	86.5266	1.17177	0.228685	0.613637	-0.704543	0.682005	-0.552147	1.09729	0.133951	1.19626	0.258531	0.844994
TbTc_0312	OG0000220	TcIL3000.A.H_000353400.1_1	Tb927.4.440_mRNA-p1	NADH:ubiquinone oxidoreductase, ESSS subunit, putative	80.118	85.5427	80.3887	70.7481	132.49	136.672	138.053	140.628	204.309	182.351	162.49	160.59	144.874	134.855	125.864	80.0952	111.985	79.6675	76.9764	91.7295	85.2197	88.037	86.7162	101.89	81.2549	77.6793	81.9698	87.493	79.1994	136.961	177.435	121.422	88.9359	86.1673	0.446358	-1.16373	1.12797	0.17373	0.578264	-0.7902	0.890522	-0.167276	0.919136	-0.12165	0.272965
TbTc_0313	OG0000221	TcIL3000.A.H_000764100.1_1, TcIL3000.A.H_000568800.1_1	Tb927.10.5610_mRNA-p1, Tb927.8.1110_mRNA-p1	40S ribosomal protein S9, putative	2535.92	2296.25	2487.17	2357.72	2118.42	2175.97	2132.1	2118.9	3710.95	3716.29	3822.7	3873.34	2239.8	2210.64	2296.23	2379.08	2090.64	2089.28	2090.83	2110.38	1988.61	1922.32	2216.12	2255.77	2089.97	2122.27	2310.56	2258.37	2419.26	2136.35	3780.82	2281.44	2048.68	2208.84	0.639878	-0.644131	0.936404	-0.0947969	1.13243	0.179422	1.18089	0.239877	1.09526	0.131278	0.00372021
TbTc_0314	OG0000223	TcIL3000.A.H_000668200.1_1, TcIL3000.A.H_000670000.1_1	Tb927.9.8420_mRNA-p1, Tb927.9.8070_mRNA-p1	QM-like protein	2915.25	2719.16	2879.34	2697.36	2175.1	2188.98	2154.6	2135.74	3186.04	3151.65	3291.13	3323.8	1622.6	1738.93	1740.29	1772.9	2111.64	2109.03	2176.34	2219.53	1944.28	2036.35	2124.04	2197.89	2184.04	2189.3	2281.23	2317.94	2802.78	2163.61	3238.15	1718.68	2099.53	2215.74	0.865548	-0.208314	1.25888	0.332137	1.29542	0.37342	1.33496	0.416794	1.26494	0.339069	0.677369
TbTc_0315	OG0000224	TcIL3000.A.H_000853800.1_1, TcIL3000.A.H_000042300.1_1, TcIL3000.A.H_000309900.1_1	Tb927.10.15120_mRNA-p1, Tb927.2.5910_mRNA-p1	40S ribosomal protein S13, putative	2467.77	2374.14	2503.45	2405.67	2090.14	2028.98	2072.22	1948.23	2701.54	2709.48	2936.88	2840.96	1650.54	1590.61	1673.32	1762.95	2328.28	2282.53	2359.9	2382.09	2225.74	2300.85	2054.82	2034.17	2174.54	2145.87	2242.47	2240.68	2437.76	2034.89	2797.21	1669.35	2313.23	2148.76	0.871495	-0.198435	1.21897	0.285661	1.19798	0.260604	1.05383	0.075646	1.1345	0.182054	0.72194
TbTc_0316	OG0000226	TcIL3000.A.H_001025300.1_1, TcIL3000.A.H_001025100.1_1	Tb927.11.15880_mRNA-p1, Tb927.11.15900_mRNA-p1	60S ribosomal protein L27, putative	2161.53	2021.56	2345.89	2081.6	1647.85	1677.75	1668.35	1651.31	2996.11	2883.22	3122.43	2983.76	1852.5	1880.67	1975.86	1963.56	2559.7	2560.52	2651.09	2750.06	2436.92	2385.59	2594.99	2542.62	2632.79	2484.56	2673.66	2588.23	2152.64	1661.32	2996.38	1918.15	2557.31	2586.14	0.718414	-0.477112	0.866104	-0.207388	1.29575	0.373784	0.84176	-0.248519	0.832376	-0.264692	0.00351182
TbTc_0317	OG0000227	TcIL3000.A.H_000614200.1_1	Tb927.8.5450_mRNA-p1	amino acid permease 24	437.89	400.449	307.632	238.543	78.2471	81.9078	83.7953	83.9559	220.084	182.344	200.227	190.054	177.176	179.242	169.798	189.596	124.163	137.656	159.33	159.363	112.053	113.629	239.58	234.805	179.078	183.981	307.388	306.049	346.128	81.9765	198.177	178.953	134.366	241.814	1.74656	0.804518	0.45809	-1.1263	4.22229	2.07802	2.57602	1.36514	1.43139	0.517412	0.0642423
TbTc_0318	OG0000228	TcIL3000.A.H_000585300.1_1	Tb927.8.2520_mRNA-p1	acetyl-CoA synthetase, putative	79.9119	68.6873	71.094	81.1946	89.0985	89.3239	87.8998	96.5586	118.765	121.063	115.978	118.983	147.783	149.362	148.572	125.12	90.7687	91.6929	91.211	97.5922	88.1357	94.6826	78.8697	74.1965	82.2505	83.7986	72.9567	79.6225	75.2219	90.7202	118.697	142.709	92.3472	78.6157	0.633729	-0.658063	0.635699	-0.653584	0.829164	-0.27027	0.814556	-0.295915	0.95683	-0.0636648	8.93659e-06
TbTc_0319	OG0000229	TcIL3000.A.H_000625800.1_1	Tb927.8.6600_mRNA-p1	Glutathione S-transferase, C-terminal domain containing protein, putative	36.6278	34.8617	43.4806	49.5648	24.0189	28.5491	28.0751	26.8066	106.317	89.4548	89.5258	88.7463	44.298	45.8101	44.9035	42.2114	48.3531	49.5674	41.3566	43.6998	53.8967	53.5061	49.7138	42.3764	50.3441	48.5199	52.2385	43.0651	41.1337	26.8624	93.511	44.3057	48.3966	47.7096	0.439881	-1.18481	0.606297	-0.721905	1.53127	0.614733	0.84993	-0.234584	0.862169	-0.213958	4.52969e-05
TbTc_0320	OG0000229	TcIL3000.A.H_000625700.1_1	Tb927.8.6590_mRNA-p1	Outer mitochondrial membrane transport complex protein/Glutathione S-transferase, C-terminal domain containing protein, putative	23.814	25.3311	27.8436	33.4344	21.1629	20.9118	19.8813	19.8528	72.7644	63.7563	58.1164	64.1273	102.919	99.1559	94.2476	83.463	30.0397	38.2061	37.9939	33.2098	36.9032	39.7553	34.7728	38.5269	33.7317	37.133	43.3474	36.6187	27.6058	20.4522	64.6911	94.9463	36.018	37.3551	0.426732	-1.2286	0.215408	-2.21485	1.34977	0.432714	0.766445	-0.383746	0.73901	-0.436334	2.98577e-10
TbTc_0321	OG0000230	TcIL3000.A.H_000998400.1_1	Tb927.1.3880_mRNA-p1	Fusaric acid resistance protein-like, putative	65.5173	70.4362	56.8687	61.6697	61.9773	60.7135	60.7806	58.9174	43.7159	42.776	41.5009	39.6679	59.0269	59.0807	59.0767	57.4728	76.8301	73.7381	78.9596	80.5215	72.5638	73.7569	67.0342	63.1999	67.8257	68.2316	83.0163	82.9633	63.6229	60.5972	41.9152	58.6643	76.0617	72.0452	1.5179	0.602074	1.03295	0.0467689	1.04993	0.0702967	0.836465	-0.257622	0.883098	-0.179355	0.0019789
TbTc_0322	OG0000231	TcIL3000.A.H_000408200.1_1, TcIL3000.A.H_000383700.1_1	Tb927.4.3550_mRNA-p1, Tb927.5.1610_mRNA-p1	60S ribosomal protein L13a, putative	2815.28	2612.51	2774.48	2627.92	2204.12	2180.42	2182.59	2153.02	3444.06	3399.71	3534.05	3491.36	2262.84	2292.73	2410.56	2396.56	2329.18	2339.63	2424.91	2395.22	2126.76	2216.41	2364.91	2299.66	2307.65	2312.89	2413.66	2448.51	2707.55	2180.04	3467.29	2340.67	2305.35	2357.88	0.780882	-0.356823	0.931372	-0.10257	1.24197	0.312633	1.17446	0.231999	1.1483	0.199495	0.0155618
TbTc_0323	OG0000232	TcIL3000.A.H_000317500.1_1, TcIL3000.A.H_000739500.1_1	Tb927.3.1370_mRNA-p1, Tb927.10.2840_mRNA-p1	40S ribosomal protein S25, putative	2604.83	2494.76	2602.8	2401.99	2270.07	2213.3	2263.66	2202.98	4444.75	4394.47	4467.33	4550.9	2356.96	2503.02	2601.99	2621.48	2347.89	2370.76	2432.22	2421.11	2239.33	2188.84	2580.42	2562.61	2634.12	2544.97	2859.15	2810.22	2526.1	2237.5	4464.36	2520.86	2333.36	2665.25	0.565836	-0.821545	0.887594	-0.172029	1.12898	0.17502	1.0826	0.114502	0.94779	-0.0773604	0.000849151
TbTc_0324	OG0000233	TcIL3000.A.H_000340500.1_1	Tb927.3.3760_mRNA-p1, Tb927.3.3780_mRNA-p1	tryparedoxin 1b, putative	838.139	839.107	998.383	1158.41	1029.7	1056.71	1036.97	1006.02	539.969	673.836	623.055	625.677	797.603	734.737	752.368	1334.01	1368.48	1350.89	1333.37	1333.86	1143.06	1097.01	1183.57	1194.86	1248.75	1172.08	1074.55	1086.11	958.51	1032.35	615.634	904.681	1271.11	1159.99	1.55695	0.63872	1.14112	0.190452	0.928474	-0.107067	0.75407	-0.407229	0.826309	-0.275246	0.00252196
TbTc_0325	OG0000234	TcIL3000.A.H_000959900.1_1, TcIL3000.A.H_000806800.1_1	Tb927.11.10160_mRNA-p1, Tb927.10.9800_mRNA-p1	60S ribosomal protein L22, putative	2792.17	2814.51	2830.22	2741.66	2506.67	2381.75	2488.44	2416.37	4686.04	4594.63	4797.02	4874.14	2481.7	2593.63	2709.88	2818.28	2752.32	2782.84	2820.46	2893.4	2566.35	2593.27	2674.42	2612.82	2752.16	2745.76	2738.49	2747.48	2794.64	2448.31	4737.96	2650.88	2734.77	2711.86	0.589841	-0.761601	0.923586	-0.114682	1.14146	0.190877	1.02189	0.0312422	1.03053	0.0433828	0.0023399
TbTc_0326	OG0000235	TcIL3000.A.H_000392200.1_1	Tb927.4.4350_mRNA-p1, Tb927.8.8030_mRNA-p1	emp24/gp25L/p24 family/GOLD, putative	484.329	411.658	531.115	484.422	375.466	381.051	382.298	387.624	546.693	476.111	533.684	544.336	524.916	506.629	524.841	406.908	377.787	348.045	355.258	375.953	360.974	353.11	338.864	333.611	338.347	350.546	342.665	329.129	477.881	381.61	525.206	490.824	361.854	338.86	0.909892	-0.136232	0.777488	-0.363107	1.25228	0.324554	1.32064	0.401242	1.41026	0.495961	0.00953991
TbTc_0327	OG0000236	TcIL3000.A.H_000707500.1_1, TcIL3000.A.H_000621300.1_1	Tb927.9.14370_mRNA-p1, Tb927.8.6180_mRNA-p1	60S ribosomal protein L26, putative	3096.56	2832.2	3136.26	2880.47	2535.61	2444.32	2486.19	2425.09	3513.84	3510.99	3628.02	3644.2	2560.43	2654.02	2670.7	2847.95	2389.03	2364.55	2552.7	2532.97	1995.67	2018.69	2586.87	2602.28	2600.83	2560.83	2921.21	2870.01	2986.37	2472.8	3574.26	2683.27	2308.93	2690.34	0.835522	-0.25925	0.921562	-0.117846	1.20769	0.272247	1.2934	0.371168	1.11004	0.150607	0.020359
TbTc_0328	OG0000237	TcIL3000.A.H_000709500.1_1, TcIL3000.A.H_000485500.1_1	Tb927.6.5040_mRNA-p1, Tb927.9.15190_mRNA-p1	ribosomal protein L15, putative	2749.1	2485.75	2903.93	2557.05	1859.7	1869.9	1848.11	1844.94	2675.8	2597.55	2763.7	2753.03	1407.22	1417.72	1365.36	1497.31	2223.54	2215.73	2326.8	2331.83	2019.33	2073.95	2173.75	2095.8	2214.24	2237.09	2257.64	2293.14	2673.96	1855.66	2697.52	1421.9	2198.53	2211.94	0.991267	-0.0126547	1.30506	0.384113	1.44097	0.527042	1.21625	0.28244	1.20887	0.273662	0.976413
TbTc_0329	OG0000238	TcIL3000.A.H_000955400.1_1, TcIL3000.A.H_000839000.1_1	Tb927.11.9710_mRNA-p1, Tb927.10.13500_mRNA-p1	60S ribosomal protein L10a, putative	2529.68	2352.09	2302.19	2185.34	2147.09	2112.55	2075.71	2062.94	3545.73	3419.59	3486.41	3497.16	2175.13	2275.81	2327	2547.98	2036.81	2169.29	2118.31	2048.71	1858.17	1816.17	2240.91	2291.01	2363.47	2365.73	2458.73	2508.68	2342.32	2099.57	3487.22	2331.48	2007.91	2371.42	0.671687	-0.574139	0.900533	-0.151148	1.11562	0.157843	1.16655	0.222244	0.987728	-0.0178137	0.00200083
TbTc_0330	OG0000239	TcIL3000.A.H_000721500.1_1, TcIL3000.A.H_000482000.1_1	Tb927.6.4690_mRNA-p1, Tb927.10.1100_mRNA-p1	60S ribosomal protein L9, putative	2677.3	2506.87	2654.33	2594.92	2058.79	2040.26	2006.86	2031.75	4430.19	4357.46	4278.89	4408.66	2616.13	2759.78	2828.44	2709.89	2576.24	2635.11	2554.74	2591.2	2626.11	2644.08	2685.88	2627.62	2593.32	2649.18	2607.79	2644.85	2608.35	2034.42	4368.8	2728.56	2604.58	2634.77	0.597041	-0.744098	0.745601	-0.423525	1.28211	0.358526	1.00145	0.00208883	0.989974	-0.0145378	9.8166e-05
TbTc_0331	OG0000240	TcIL3000.A.H_000518000.1_1	Tb927.7.3330_mRNA-p1	Flagellar attachment zone protein 10	24.5716	30.6277	20.7314	27.7633	34.2202	34.1537	32.936	33.1228	23.0075	30.1353	27.68	28.6645	23.5222	21.929	22.9288	30.4613	34.6588	33.4536	36.7833	35.2856	34.6294	33.3859	22.0743	19.449	25.8385	24.77	30.5057	29.8976	25.9235	33.6082	27.3718	24.7103	34.6994	25.4225	0.947086	-0.0784326	1.36009	0.443698	0.771345	-0.374553	0.747087	-0.420652	1.01971	0.0281526	0.0202957
TbTc_0332	OG0000241	TcIL3000.A.H_000709400.1_1	Tb927.9.15110_mRNA-p1, Tb927.9.15170_mRNA-p1	60S ribosomal protein L5, putative	1865.74	1721.7	1983.02	1812.44	1225.51	1227.04	1211.03	1211.77	2013.46	1976.2	2024.67	2071.76	984.528	942.558	971.634	1101.89	1910.53	1915.12	1998.38	1978.28	1716.07	1724.96	1771.1	1782.67	1731.47	1754.75	1786.62	1775.67	1845.72	1218.84	2021.52	1000.15	1873.89	1767.05	0.913037	-0.131255	1.21865	0.285285	1.51433	0.598682	0.98497	-0.0218483	1.04453	0.0628471	0.540129
TbTc_0333	OG0000243	TcIL3000.A.H_000928100.1_1	Tb927.11.6910_mRNA-p1	hypothetical protein, conserved	73.1353	80.4636	94.3912	117.029	76.6506	78.9943	75.2589	76.3427	53.0041	45.8316	46.2171	52.9117	100.881	100.933	105.171	68.6109	111.19	109.866	101.296	114.536	122.604	129.555	87.7671	90.6493	105.417	106.637	75.9047	77.7427	91.2549	76.8116	49.4911	93.8989	114.841	90.6863	1.84386	0.882731	0.818025	-0.289783	1.18803	0.248577	0.794618	-0.331666	1.00627	0.00901616	0.138983
TbTc_0334	OG0000246	TcIL3000.A.H_000441300.1_1, TcIL3000.A.H_000251700.1_1, TcIL3000.A.H_000444300.1_1, TcIL3000.A.H_000224300.1_1, TcIL3000.A.H_000439500.1_1, TcIL3000.A.H_000444700.1_1, TcIL3000.A.H_000440000.1_1, TcIL3000.A.H_000439000.1_1, TcIL3000.A.H_000441200.1_1, TcIL3000.A.H_000441900.1_1, TcIL3000.A.H_000440400.1_1, TcIL3000.A.H_000445300.1_1, TcIL3000.A.H_000224600.1_1, TcIL3000.A.H_000440900.1_1, TcIL300…	Tb927.6.570_mRNA-p1	conserved protein	164.173	172.937	162.353	190.155	353.619	355.669	358.675	345.413	99.8737	102.528	88.0611	82.9456	148.501	137.806	142.946	115.143	210.538	199.432	208.29	216.857	209.427	178.709	241.157	226.526	214.077	209.235	188.042	176.787	172.404	353.344	93.3522	136.099	203.876	209.304	1.84682	0.885041	2.59622	1.37641	0.487923	-1.03528	0.845636	-0.241892	0.823704	-0.279802	7.14368e-06
TbTc_0335	OG0000247	TcIL3000.A.H_000262500.1_1, TcIL3000.A.H_000866000.1_1, TcIL3000.A.H_000866100.1_1	Tb927.11.510_mRNA-p1, Tb927.11.500_mRNA-p1	RNA-binding protein, UBP2	911.555	832.115	975.56	781.328	519.068	525.716	517.668	514.169	228.66	242.436	250.339	247.154	107.166	107.439	91.9291	194.786	778.299	769.91	763.848	759.533	729.099	697.135	809.944	821.228	791.592	781.659	1032.84	1029.42	875.139	519.155	242.147	125.33	749.637	877.779	3.61408	1.85363	4.14231	2.05043	1.6857	0.753347	1.16742	0.22332	0.996992	-0.00434548	9.90837e-07
TbTc_0336	OG0000248	TcIL3000.A.H_000674300.1_1, TcIL3000.A.H_000891000.1_1	Tb927.11.3000_mRNA-p1, Tb927.9.9210_mRNA-p1	60S ribosomal protein L37, putative	2417.55	2259.66	2494.29	2294.06	2192.28	2061.99	2061.15	2044.9	2785.39	2622.08	2834.39	2684.23	1358.64	1446.47	1535.17	1633.54	2366.14	2438.93	2473.36	2472.82	2300.05	2265.12	2209.44	2225.44	2306.15	2255.31	2499.36	2486.73	2366.39	2090.08	2731.52	1493.45	2386.07	2330.4	0.866326	-0.207018	1.39949	0.484906	1.1322	0.179127	0.991751	-0.0119502	1.01544	0.0221062	0.639032
TbTc_0337	OG0000249	TcIL3000.A.H_000850600.1_1, TcIL3000.A.H_000849800.1_1	Tb927.10.14710_mRNA-p1, Tb927.10.14600_mRNA-p1	40S ribosomal protein S2, putative	2360.85	2144.04	2458.71	2205.69	1735.2	1742.61	1686.58	1684.9	3205.77	2962.22	3296.43	3189.97	1381.49	1491.9	1512.97	1451.13	2190.99	2247.02	2349.2	2400.32	2174.34	2200.49	2165.66	2166.77	2223.02	2175.56	2284.57	2291.63	2292.32	1712.32	3163.6	1459.37	2260.39	2217.87	0.724593	-0.464757	1.17333	0.230605	1.33872	0.420855	1.01412	0.0202336	1.03357	0.0476354	0.182108
TbTc_0338	OG0000250	TcIL3000.A.H_000906500.1_1	Tb927.11.4700_mRNA-p1	prostaglandin f synthase	408.144	418.427	495.101	644.371	251.203	240.059	244.319	235.203	178.514	300.499	317.1	306.148	217.194	224.427	222.466	207.076	587.286	593.189	558.435	559.096	614.019	599.178	501.768	503.897	558.446	577.857	369.531	347.659	491.511	242.696	275.565	217.79	585.2	476.526	1.78365	0.83483	1.11436	0.156211	2.02521	1.01807	0.839902	-0.251708	1.03145	0.0446671	0.477896
TbTc_0339	OG0000251	TcIL3000.A.H_000534900.1_1, TcIL3000.A.H_000535100.1_1	Tb11.v5.0182.1-p1, Tb11.v5.0181.1-p1, Tb927.7.5020_mRNA-p1, Tb927.7.5000_mRNA-p1	60S ribosomal protein L19, putative	2340.79	2124.86	2396.14	2197.9	1705.14	1636.25	1620.52	1618.71	2717.85	2620.5	2748.38	2676.43	1489.11	1472.89	1593.91	1542.91	1789.01	1830.11	1920.95	1930.68	1614.13	1613.69	1692.24	1649.45	1690.06	1694.36	1727.03	1727.18	2264.92	1645.15	2690.79	1524.7	1783.1	1696.72	0.84173	-0.248571	1.079	0.109693	1.37672	0.461236	1.27022	0.345076	1.33488	0.416712	0.187498
TbTc_0340	OG0000252	TcIL3000.A.H_000663500.1_1, TcIL3000.A.H_000820600.1_1	Tb927.9.6070_mRNA-p1, Tb927.10.11540_mRNA-p1	40S ribosomal protein S3, putative	2570.29	2419.2	2581.91	2424.92	2570.75	2532.2	2565.06	2517.08	3523.52	3421.29	3580.86	3606.11	2213.92	2176.78	2271.61	2375.7	2693.1	2708.84	2749.34	2777.6	2549.2	2505.71	2621.52	2709.43	2695.1	2648.56	2862.54	2919	2499.08	2546.27	3532.95	2259.5	2663.96	2742.69	0.707364	-0.499475	1.12692	0.17238	0.981467	-0.0269881	0.938106	-0.0921773	0.911178	-0.134195	0.174807
TbTc_0341	OG0000253	TcIL3000.A.H_000730400.1_1, TcIL3000.A.H_000730500.1_1	Tb11.v5.0732.1-p1, Tb927.10.2020_mRNA-p1, Tb927.10.2010_mRNA-p1	hexokinase, putative	299.515	294.19	325.93	272.709	750.786	753.527	701.617	705.655	255.986	209.629	222.547	226.33	1523.91	1429.2	1355.14	1941.84	444.526	458.886	468.463	461.064	479.886	479.247	376.243	367.417	393.561	392.636	349.689	356.134	298.086	727.896	228.623	1562.52	465.345	372.613	1.30383	0.38276	0.465847	-1.10207	0.409517	-1.288	0.64057	-0.642572	0.799988	-0.32195	0.85558
TbTc_0342	OG0000254	TcIL3000.A.H_000595000.1_1	Tb927.8.3400_mRNA-p1	palmitoyl acyltransferase 12, putative	68.9499	72.0892	73.9563	82.6496	53.4011	49.8384	51.1731	52.0792	91.1202	82.2639	73.0617	70.3031	67.8012	71.5793	65.016	44.471	63.1153	67.3687	63.0067	60.3835	66.2581	67.6408	56.7969	61.9695	54.5089	55.4784	64.3816	59.362	74.4113	51.623	79.1872	62.2169	64.6288	58.7495	0.939688	-0.089747	0.829726	-0.269293	1.44144	0.527508	1.15136	0.203343	1.26658	0.340943	0.0397593
TbTc_0343	OG0000255	TcIL3000.A.H_000499700.1_1, TcIL3000.A.H_000499900.1_1	Tb927.7.1340_mRNA-p1, Tb927.7.1320_mRNA-p1	10 kDa heat shock protein, putative	616.181	613.362	707.377	578.888	1311.4	1261.87	1351.87	1205.08	1168.46	1634.19	1579.93	1651.93	1760.56	1753.63	1829.5	1545.66	860.019	908.362	782.148	727.325	867.848	856.139	979.853	1004.4	1147.25	1097.2	1416.28	1407.02	628.952	1282.56	1508.63	1722.34	833.64	1175.33	0.416904	-1.26221	0.744661	-0.425345	0.49039	-1.028	0.754465	-0.406474	0.535126	-0.902049	0.0388317
TbTc_0344	OG0000256	TcIL3000.A.H_000951900.1_1, TcIL3000.A.H_000101200.1_1	Tb927.11.9400_mRNA-p1	hypothetical protein, conserved	76.078	78.3785	75.6373	89.0501	102.566	102.408	102.527	101.095	74.7601	80.6995	73.6995	72.3526	108.362	107.509	106.565	159.444	65.6807	61.1889	68.9408	62.7526	59.4444	62.3754	62.6067	62.303	64.9857	64.1889	55.9184	53.4431	79.786	102.149	75.3779	120.47	63.3971	60.5743	1.05848	0.0819932	0.847921	-0.237998	0.781074	-0.356469	1.25851	0.331717	1.31716	0.397429	0.688246
TbTc_0345	OG0000257	TcIL3000.A.H_000762800.1_1, TcIL3000.A.H_000762600.1_1	Tb927.10.5460_mRNA-p1, Tb927.10.5480_mRNA-p1	60S ribosomal protein L24, putative	2460.88	2245	2586.55	2428.45	2244.18	2275.69	2269.33	2293.07	2216.11	2138.63	2307.98	2213.78	1147.6	1173.54	1437.78	1201.17	2118.21	2101.79	2278.99	2277.63	2106.02	2083.89	2122.41	2059.77	2159.7	2080.74	2259.52	2191.23	2430.22	2270.57	2219.13	1240.02	2161.09	2145.56	1.09512	0.131096	1.83107	0.872689	1.07031	0.0980333	1.12453	0.169328	1.13267	0.179732	0.00459859
TbTc_0346	OG0000258	TcIL3000.A.H_000334300.1_1, TcIL3000.A.H_000334400.1_1	Tb927.3.3310_mRNA-p1, Tb927.3.3320_mRNA-p1	60S ribosomal protein L13, putative	2650.44	2527.06	2588.88	2438.3	2225.79	2117.91	2214.26	2070.9	3114.57	3089.8	3206.8	3191.81	1945.44	2035.91	2055.59	2075.27	1890.96	1882.15	1964.59	1975.06	1499.64	1546.38	1761.96	1765.76	1812.05	1837.24	1819.73	1867.42	2551.17	2157.22	3150.74	2028.06	1793.13	1810.69	0.809704	-0.304534	1.06369	0.0890738	1.18262	0.241988	1.42275	0.508678	1.40895	0.494617	0.140731
TbTc_0347	OG0000259	TcIL3000.A.H_000844100.1_1, TcIL3000.A.H_000844600.1_1, TcIL3000.A.H_000845000.1_1, TcIL3000.A.H_000242400.1_1	Tb927.10.13580_mRNA-p1, Tb927.10.14090_mRNA-p1	major facilitator superfamily protein (MFS), putative	271.751	292.999	203.891	276.913	393.317	382.89	394.178	389.872	623.086	542.539	600.342	594.053	178.335	193.615	188.88	199.507	289.791	300.142	273.19	282.803	326.494	323.496	247.757	245.765	278.605	273.609	281.589	272.071	261.388	390.064	590.005	190.084	299.319	266.566	0.443027	-1.17453	2.05206	1.03707	0.670117	-0.577516	0.873277	-0.195489	0.980576	-0.0282979	0.733217
TbTc_0348	OG0000260	TcIL3000.A.H_000300300.1_1, TcIL3000.A.H_000300400.1_1, TcIL3000.A.H_000300500.1_1, TcIL3000.A.H_000300700.1_1, TcIL3000.A.H_000300600.1_1	Tb927.2.4210_mRNA-p1	Phosphoenolpyruvate carboxykinase [ATP], glycosomal	538.645	565.489	645.562	779.596	832.285	848.555	815.983	839.296	84.7472	95.4118	99.3501	102.818	151.797	143.138	141.745	196.621	1253.26	1235.9	1294.06	1285.14	1346.41	1338.54	1305.52	1308.32	1353.04	1343.72	1255.32	1244.38	632.323	834.03	95.5817	158.325	1292.22	1301.72	6.61552	2.72585	5.26783	2.39721	0.758154	-0.399438	0.489331	-1.03112	0.485761	-1.04168	3.37052e-12
TbTc_0349	OG0000261	TcIL3000.A.H_000758600.1_1	Tb927.10.5030_mRNA-p1	ubiquitin/ribosomal protein S27a, putative	1426.93	1387.95	1468.25	1378.67	1108.8	1085.69	1142.66	1082.06	1845.07	1839.2	1936.65	1921.51	1121.75	1142.08	1146.96	1271.74	1707.74	1593.2	1659.58	1628.37	1531.88	1474.76	1458.32	1453.39	1513.97	1454.65	1591.42	1541.49	1415.45	1104.8	1885.61	1170.63	1599.25	1502.21	0.75066	-0.413769	0.943766	-0.0834983	1.28118	0.357472	0.885069	-0.176138	0.942247	-0.0858225	0.0177965
TbTc_0350	OG0000261	TcIL3000.A.H_000521500.1_1	Tb927.7.3680_mRNA-p1	ubiquitin/ribosomal protein S27a, putative	1284.12	1259.48	1322.36	1258.53	1102.27	1128.31	1096.63	1101.2	1684.87	1657.08	1689.86	1686	1027.56	1042.74	1019.01	1161.75	704.245	740.098	724.819	719.597	745.455	736.894	790.61	778.295	799.224	797.655	848.538	831.668	1281.12	1107.1	1679.45	1062.77	728.518	807.665	0.762821	-0.390583	1.04172	0.0589624	1.15719	0.210622	1.75853	0.814371	1.5862	0.665579	0.0728409
TbTc_0351	OG0000263	TcIL3000.A.H_000924200.1_1, TcIL3000.A.H_000924100.1_1	Tb927.11.6510_mRNA-p1, Tb927.11.6500_mRNA-p1	40S ribosomal protein S21, putative	2698.34	2441.29	2555.81	2524.69	1968.95	2006.65	2016.6	1951.37	2847.52	2944.74	3044.07	3096.24	1633.03	1635.5	1675.11	1791.8	2555.85	2540.61	2704.82	2798.51	2441.38	2421.43	3039.55	3079.16	2919.68	2965.52	3090.77	3150.36	2555.03	1985.89	2983.14	1683.86	2577.1	3040.84	0.85649	-0.223491	1.17937	0.238017	1.28659	0.363553	0.991438	-0.012405	0.840239	-0.251128	0.44961
TbTc_0352	OG0000264	TcIL3000.A.H_000295600.1_1, TcIL3000.A.H_000295925.1_1	Tb927.2.3080_mRNA-p1	cytochrome b5-dependent oleate desaturase	68.227	79.6551	67.5002	89.8379	95.2994	100.318	101.531	100.496	186.147	173.778	177.988	178.377	111.086	118.519	103.888	156.756	235.97	235.767	227.041	208.439	244.633	253.008	167.494	165.979	194.87	192.653	154.917	168.455	76.305	99.411	179.073	122.562	234.143	174.061	0.426112	-1.23069	0.811107	-0.302036	0.767571	-0.381627	0.325891	-1.61754	0.438381	-1.18974	0.00013542
TbTc_0353	OG0000265	TcIL3000.A.H_000819300.1_1	Tb927.10.11390_mRNA-p1	60S ribosomal protein L6, putative	2222.84	2116.91	2224.44	2165.19	1925.74	1855.79	1876.16	1794.32	2505.27	2484.4	2486.6	2497.12	1355.53	1419.67	1444.72	1611.15	2136.46	2123.34	2259.64	2188.23	2014.69	1968	1964.66	2017.38	1962.97	1941.97	2004.45	2039.82	2182.35	1863	2493.35	1457.77	2115.06	1988.54	0.875267	-0.192204	1.27798	0.353871	1.17141	0.22825	1.03181	0.0451805	1.09746	0.134167	0.99033
TbTc_0354	OG0000266	TcIL3000.A.H_000619600.1_1	Tb927.8.6000_mRNA-p1	fatty acid desaturase, putative	275.971	290.169	234.776	266.89	234.493	244.561	245.326	245.574	268.945	324.665	344.202	360.983	331.841	328.996	317.417	474.244	304.286	302.333	280.937	284.154	340.026	318.174	229.913	229.371	269.394	247.957	274.89	280.837	266.952	242.489	324.698	363.125	304.985	255.394	0.822152	-0.282523	0.667783	-0.582548	1.10088	0.138661	0.875294	-0.192161	1.04526	0.0638551	0.00033392
TbTc_0355	OG0000267	TcIL3000.A.H_000849600.1_1, TcIL3000.A.H_000907200.1_1	Tb927.11.4820_mRNA-p1, Tb927.10.14580_mRNA-p1	60S ribosomal protein L17, putative	3324.35	3071.25	3325.64	3099.14	2431.11	2407.79	2443.57	2372.6	3402.8	3336.13	3544.12	3454.33	1706.6	1723.46	1754.07	1960.95	2708.12	2770.92	2896.87	2841.32	2346.92	2391.79	2648.82	2653.8	2732.73	2719.2	2866.34	2808.95	3205.1	2413.77	3434.35	1786.27	2659.32	2738.31	0.933248	-0.0996679	1.35129	0.434337	1.32784	0.409081	1.20523	0.269308	1.17047	0.227084	0.887472
TbTc_0356	OG0000268	TcIL3000.A.H_000409600.1_1	Tb927.5.1760_mRNA-p1	Isoprenylcysteine alpha-carbonyl methylesterase, putative	120.124	110.789	101.199	105.291	63.3363	66.9085	63.4488	67.949	75.9821	94.9885	91.4469	91.7696	80.7477	81.6335	77.5548	66.0422	122.478	124.923	118.673	115.942	118.476	119.534	106.35	107.439	111.028	125.076	110.766	105.568	109.351	65.4107	88.5468	76.4945	120.004	111.038	1.23495	0.30445	0.855102	-0.225831	1.67176	0.741365	0.911223	-0.134125	0.984806	-0.0220883	0.25109
TbTc_0357	OG0000269	TcIL3000.A.H_000277500.1_1	Tb11.v5.0536.1-p1, Tb927.1.1050_mRNA-p1	hypothetical protein, conserved	85.8837	78.0503	81.2702	89.8028	52.4726	52.3297	48.86	52.764	31.7486	35.7455	35.2215	33.6346	62.7834	62.9095	59.2485	63.9259	85.7074	84.9016	85.2028	86.0752	80.588	80.1211	86.1605	86.2488	83.4116	82.2652	92.9303	91.1512	83.7517	51.6066	34.0876	62.2168	83.766	87.0279	2.45696	1.29687	0.829463	-0.26975	1.62289	0.698564	0.999829	-0.000246125	0.962355	-0.0553593	0.132913
TbTc_0358	OG0000270	TcIL3000.A.H_000764200.1_1, TcIL3000.A.H_000764300.1_1	Tb11.v5.0531.1-p1, Tb927.10.5620_mRNA-p1	fructose-bisphosphate aldolase, glycosomal, putative	317.216	529.146	377.623	634.249	1434.72	1508.87	1374.16	1336.25	243.189	182.976	236.657	246.677	2305.66	2052.62	2157.56	3804.32	860.713	830.814	749.801	761.788	1148.41	1153.39	836.262	863.846	1117.54	1087.19	585.917	555.746	464.558	1413.5	227.375	2580.04	917.488	841.084	2.04314	1.03079	0.547859	-0.868124	0.328658	-1.60534	0.506338	-0.981829	0.552333	-0.856389	0.273357
TbTc_0359	OG0000271	TcIL3000.A.H_000308920.1_1	Tb927.2.5760_mRNA-p1	Flagellar Member 8	0	0	0	0	0	0	0	0	21.0689	21.066	19.7231	18.712	12.3115	13.2558	12.9548	11.3303	0	0	0	0	0	0	0	0	0	0	0	0	0	0	20.1425	12.4631	0	0	0	N/A	0	N/A	N/A	N/A	N/A	N/A	N/A	N/A	N/A
TbTc_0360	OG0000272	TcIL3000.A.H_000635400.1_1	Tb927.8.7530_mRNA-p1, Tb927.4.4910.1_mRNA-p1, Tb927.4.4910.2_mRNA-p1	3,2-trans-enoyl-CoA isomerase, mitochondrial precursor, putative	245.707	204.329	208.66	167.073	105.962	108.215	113.99	120.125	377.748	419.936	420.503	414.08	230.886	236.269	225.308	215.09	148.836	155.306	163.199	159.105	169.011	153.355	174.477	176.258	172.835	163.119	170.851	169.012	206.442	112.073	408.067	226.889	158.135	171.092	0.505903	-0.983067	0.493955	-1.01755	1.84204	0.881302	1.30548	0.384578	1.20661	0.270965	1.91081e-05
TbTc_0361	OG0000273	TcIL3000.A.H_000694500.1_1, TcIL3000.A.H_000694600.1_1	Tb927.9.12200_mRNA-p1, Tb927.9.12240_mRNA-p1	60S ribosomal subunit protein L31, putative	2361.98	2273.54	2274.71	2245.05	2011.86	2033.38	2026.99	1966.01	3530.62	3332.39	3481.43	3470.27	1788.06	1771.93	1803.29	1860.77	2165	2129.81	2251.67	2201.16	2116.76	2147.71	2431.53	2440.58	2591.89	2605.17	2761.05	2788.17	2288.82	2009.56	3453.68	1806.01	2168.68	2603.06	0.66272	-0.593529	1.11271	0.154073	1.13897	0.187724	1.0554	0.0777843	0.879279	-0.185607	0.0732315
TbTc_0362	OG0000274	TcIL3000.A.H_000062400.1_1	Tb927.10.15920_mRNA-p1, Tb11.v5.0302.1-p1, Tb927.10.15900_mRNA-p1	hypothetical protein, conserved	49.8363	40.4023	41.4785	47.612	57.5768	54.4449	53.5153	60.5491	94.0701	98.7717	112.626	114.011	99.0546	98.0561	91.997	87.1324	54.8481	54.5387	53.4876	57.398	71.5226	71.8615	49.1035	56.9316	52.8712	54.0357	45.8259	63.1351	44.8323	56.5215	104.87	94.06	60.6094	53.6505	0.427503	-1.22599	0.600909	-0.734781	0.793189	-0.334263	0.739692	-0.435004	0.835635	-0.259054	5.81086e-08
TbTc_0363	OG0000275	TcIL3000.A.H_000487100.1_1, TcIL3000.A.H_000486700.1_1	Tb11.v5.0657.1-p1, Tb11.v5.0656.1-p1, Tb927.6.5150_mRNA-p1	hypothetical protein, conserved	45.2464	44.3478	41.1306	40.5323	53.8462	56.5482	52.6375	58.0337	62.962	62.1374	56.2256	57.4012	82.9424	81.6701	80.4007	75.3745	42.4795	43.2613	43.0667	40.2703	44.4726	43.2364	35.6733	34.7329	36.614	39.1192	38.817	39.1804	42.8143	55.2664	59.6815	80.0969	42.7978	37.3561	0.717379	-0.479193	0.689994	-0.535344	0.774689	-0.368311	1.00039	0.000555573	1.14611	0.196747	0.00298901
TbTc_0364	OG0000276	TcIL3000.A.H_000970400.1_1, TcIL3000.A.H_000971400.1_1	Tb927.11.10790_mRNA-p1, Tb927.11.10910_mRNA-p1	40S ribosomal protein SA, putative	2773.22	2641.29	2857.96	2627.05	2190.05	2202.24	2156.57	2211.52	3496.51	3615.37	3871.4	3967.49	1689.16	1785.41	1794.19	2263.91	2492.25	2481.32	2600.97	2588.18	2391.09	2375.38	2522.03	2531.17	2489.87	2527.47	2582.46	2568.57	2724.88	2190.09	3737.69	1883.17	2488.2	2536.93	0.729028	-0.455954	1.16298	0.217831	1.24418	0.3152	1.09512	0.131092	1.07409	0.10311	0.193854
TbTc_0365	OG0000277	TcIL3000.A.H_000903200.1_1, TcIL3000.A.H_000806000.1_1	Tb927.11.4300_mRNA-p1, Tb927.10.9880_mRNA-p1	60S ribosomal protein L18, putative	2432.44	2278.71	2408.77	2287.06	1855.35	1856.9	1797.4	1839.53	2483.28	2488.95	2613.05	2638.82	1513.62	1506.11	1565.49	1700.04	2475.36	2451.92	2502.73	2572.75	2256.25	2264.29	2391.84	2350.78	2388.98	2322.11	2453.14	2389.71	2351.75	1837.3	2556.03	1571.32	2420.55	2382.76	0.920079	-0.120171	1.16927	0.225611	1.28	0.356148	0.971576	-0.0416018	0.986984	-0.0189013	0.631139
TbTc_0366	OG0000278	TcIL3000.A.H_000897100.1_1, TcIL3000.A.H_000897200.1_1	Tb927.11.3590_mRNA-p1, Tb927.11.3600_mRNA-p1, Tb11.v5.1059.1-p1	40S ribosomal protein S4, putative	2873.32	2622.99	2860.86	2605.17	1974.83	1924.11	1925.33	1885.23	3154.82	3090.67	3179.77	3179.59	1518.79	1570.32	1538.11	1845.72	2632.96	2614.01	2739.82	2736.06	2465.63	2453.51	2568.41	2572.92	2526.4	2507.95	2589.35	2567.45	2740.58	1927.38	3151.21	1618.24	2607	2555.41	0.869691	-0.201424	1.19104	0.252217	1.42192	0.507844	1.05124	0.0720936	1.07246	0.100926	0.430555
TbTc_0367	OG0000279	TcIL3000.A.H_000786100.1_1	Tb927.3.4990_mRNA-p1	oxidoreductase, putative	143.434	144.385	93.9047	85.378	106.282	107.538	111.399	111.409	82.7101	79.5357	76.2519	70.5628	81.0995	78.3792	77.0497	51.8509	87.2762	89.1862	93.5251	95.9933	85.0814	78.104	71.0151	77.3427	70.0754	76.0581	90.5327	90.5815	116.776	109.157	77.2651	72.0948	88.1944	79.2676	1.51136	0.595849	1.51407	0.598436	1.06979	0.0973343	1.32407	0.40498	1.47318	0.558936	7.85488e-05
TbTc_0368	OG0000280	TcIL3000.A.H_000415500.1_1	Tb927.5.2380_mRNA-p1	hydrolase, alpha/beta fold family, putative	77.1141	79.7922	74.5656	103.072	140.997	138.272	144.245	140.986	114.123	106.467	102.007	111.018	99.8915	102.924	99.7909	94.2884	108.592	111.894	85.0833	85.1953	118.728	118.849	95.5076	89.8465	109.16	114.06	89.5692	85.9837	83.6359	141.125	108.404	99.2236	104.724	97.3545	0.771523	-0.374219	1.42229	0.508219	0.592637	-0.75478	0.798636	-0.324391	0.859087	-0.219124	0.0744998
TbTc_0369	OG0000281	TcIL3000.A.H_000769600.1_1	Tb927.10.6190_mRNA-p1	aldehyde dehydrogenase, putative	80.4364	70.7276	62.4082	72.3832	71.5879	71.6365	74.1974	73.6504	108.984	116.305	112.076	106.135	78.0418	81.3851	78.8634	65.6725	94.2057	88.6797	96.9914	105.607	92.5302	101.114	88.9197	90.4523	92.4245	93.7276	92.79	88.8578	71.4888	72.7681	110.875	75.9907	96.5214	91.1953	0.644769	-0.633146	0.957592	-0.0625173	0.98242	-0.0255876	0.740653	-0.43313	0.783909	-0.351242	0.00214848
TbTc_0370	OG0000282	TcIL3000.A.H_000727400.1_1	Tb927.10.1710_mRNA-p1	DNA polymerase eta, putative	28.12	28.758	21.6513	26.3279	44.2551	43.322	41.2998	44.4648	53.0315	53.1712	51.0335	47.8209	87.6148	86.5892	88.0978	70.2758	24.3452	23.4646	30.9379	30.7083	28.0045	33.0003	29.5333	25.2781	29.1262	30.1075	29.2039	34.1002	26.2143	43.3354	51.2643	83.1444	28.4101	29.5582	0.511356	-0.9676	0.521207	-0.940073	0.604917	-0.725192	0.92271	-0.116051	0.88687	-0.173205	0.0013798
TbTc_0371	OG0000283	TcIL3000.A.H_000559600.1_1	Tb927.1.2600_mRNA-p1	pumilio/PUF RNA binding protein 9	55.5641	65.5338	66.5865	61.6478	69.6616	67.0605	69.0012	67.9938	4.14367	4.95353	5.90513	5.35776	4.89156	5.87297	5.66194	7.61709	53.1129	47.9958	48.0695	46.2571	54.5437	50.0597	45.8641	44.7961	44.6752	40.3611	44.6227	44.5893	62.333	68.4293	5.09002	6.01089	50.0065	44.1514	12.2461	3.61425	11.3842	3.50896	0.910912	-0.134617	1.2465	0.317882	1.4118	0.497537	1.24314e-17
TbTc_0372	OG0000284	TcIL3000.A.H_000845400.1_1	Tb11.v5.0605.1-p1, Tb927.10.14140_mRNA-p1	pyruvate kinase 1, putative	219.22	376.418	397.918	475.029	819.576	828.883	840.276	798.675	126.399	119.077	143.034	165.883	805.815	776.092	752.236	2019.59	683.004	657.513	631.968	614.678	732.953	727.929	728.545	738.28	815.642	773.301	543.496	537.944	367.146	821.853	138.598	1088.43	674.674	689.535	2.649	1.40545	0.755078	-0.405302	0.44673	-1.16253	0.544183	-0.877837	0.532455	-0.909269	0.0606338
TbTc_0373	OG0000285	TcIL3000.A.H_000785400.1_1, TcIL3000.A.H_000785500.1_1	Tb927.3.5050_mRNA-p1	60S ribosomal protein L4	1992.37	1929.31	2180.99	1972.26	1374.4	1377.65	1362	1352.6	3234.74	3117.1	3189.43	3256.08	1980.24	1969.39	2063.24	1909.96	1332.23	1332.06	1526.84	1497.05	1099.4	1124.94	1631.63	1598.27	1693.74	1705.09	1642.97	1622.73	2018.73	1366.66	3199.34	1980.71	1318.76	1649.07	0.630984	-0.664324	0.689986	-0.53536	1.47712	0.562791	1.53079	0.614272	1.22416	0.291796	0.0001924
TbTc_0374	OG0000286	TcIL3000.A.H_000497200.1_1, TcIL3000.A.H_000497300.1_1	Tb927.7.1040_mRNA-p1, Tb927.7.1050_mRNA-p1	40S ribosomal protein S16, putative	2296.61	2189.94	2131.45	2073.98	1779.16	1742.79	1791.43	1694.09	2837.75	2826.76	3049.41	2919.11	1206.03	1293.85	1236.03	1474.41	1319	1253.63	1239.99	1303.24	1130.28	1200.84	1312.58	1244.19	1356.03	1303.35	1448.91	1438.68	2173	1751.86	2908.26	1302.58	1241.16	1350.62	0.747182	-0.420469	1.34492	0.427517	1.24039	0.310794	1.75077	0.807992	1.60888	0.686059	0.557734
TbTc_0375	OG0000287	TcIL3000.A.H_001000100.1_1	Tb927.11.13250_mRNA-p1	eukaryotic translation initiation factor 2 gamma, putative	176.656	195.316	179.429	134.883	144.062	148.327	154.104	158.941	216.407	214.189	212.584	215.57	271.747	286.899	281.565	242.941	133.035	144.884	139.743	143.428	142.297	139.097	138.553	146.392	152.341	144.03	161.153	161.551	171.571	151.359	214.687	270.788	140.414	150.67	0.799166	-0.323432	0.558956	-0.839192	1.13354	0.180834	1.22189	0.28912	1.13872	0.187414	7.78223e-06
TbTc_0376	OG0000288	TcIL3000.A.H_000981400.1_1, TcIL3000.A.H_000981200.1_1, TcIL3000.A.H_000981300.1_1	Tb927.11.11830_mRNA-p1, Tb927.11.11820_mRNA-p1	40S ribosomal protein S17, putative	2515.15	2329.53	2614.45	2382.34	1766.37	1829.3	1836.65	1770.31	3046.15	2914.09	3071.01	3037.94	1779.34	1773.15	1802.04	1816.69	1927.64	1957.52	2039.53	1976.3	1887.72	1866.18	1893.88	1979.51	1863.19	1863.97	2025.62	1976.19	2460.37	1800.66	3017.3	1792.81	1942.48	1933.73	0.81542	-0.294384	1.00438	0.00630487	1.36637	0.45035	1.26661	0.340973	1.27235	0.34749	0.0752965
TbTc_0377	OG0000289	TcIL3000.A.H_000478300.1_1, TcIL3000.A.H_000478100.1_1	Tb927.6.4300_mRNA-p1, Tb927.6.4280_mRNA-p1	glyceraldehyde 3-phosphate dehydrogenase, glycosomal	1924.24	2159.91	2551.03	2476.2	2239.62	2245.96	2185.68	2115.98	167.165	199.452	230.615	256.966	2286.22	2053.55	2036.94	6275	4942.92	4984.29	5097.59	5053.27	4880.36	4867.23	4603	4560.08	4691.91	4689.08	4126.93	4220.86	2277.84	2196.81	213.549	3162.93	4970.94	4481.98	10.6666	3.41503	0.69455	-0.52585	1.03689	0.0522585	0.458232	-1.12585	0.508223	-0.976466	0.00870041
TbTc_0378	OG0000290	TcIL3000.A.H_000724900.1_1	Tb927.10.1430_mRNA-p1	hypothetical protein, conserved	166.725	163.709	199.961	164.747	115.705	113.837	119.096	118.835	88.4732	90.2382	94.1381	93.6678	85.5719	77.5765	80.0119	62.2685	208.356	229.393	219.551	206.788	220.181	210.376	194.129	214.098	174.667	198.319	174.552	172.865	173.786	116.868	91.6293	76.3572	215.774	188.105	1.89661	0.923427	1.53055	0.614047	1.48702	0.572425	0.805405	-0.312213	0.923876	-0.114228	0.000502222
TbTc_0379	OG0000291	TcIL3000.A.H_000869100.1_1, TcIL3000.A.H_000359900.1_1	Tb11.0880_mRNA-p1, Tb927.11.680_mRNA-p1, Tb927.4.1100_mRNA-p1	chrXI additional, unordered contigs	1993.76	1811.63	2052.9	1820.43	1505.31	1528.62	1523.1	1484.52	3055.15	2926.61	3094.47	3086.77	1385.75	1434.11	1445.72	1372.66	1592.62	1556.81	1685.06	1675.93	1463.16	1425.84	1525.6	1520.22	1512.51	1525.39	1649.87	1612.68	1919.68	1510.39	3040.75	1409.56	1566.57	1557.71	0.631317	-0.663562	1.07153	0.0996751	1.27099	0.345948	1.2254	0.293256	1.23237	0.301437	0.0392011
TbTc_0380	OG0000292	TcIL3000.A.H_000705200.1_1, TcIL3000.A.H_000619900.1_1	Tb927.9.14000_mRNA-p1, Tb927.8.6030_mRNA-p1	60S ribosomal protein L12, putative	2175.4	1944.46	2176.96	2044.26	1643.83	1637.37	1639.55	1608.49	2853.31	2816.39	2801.76	2775.44	1801.43	1863.19	1859.72	2049.55	1925.19	1897.61	1901.97	1915.28	1754.73	1731.85	1761.19	1731.47	1880.55	1862.2	1907.79	1890.24	2085.27	1632.31	2811.72	1893.47	1854.44	1838.91	0.741634	-0.43122	0.862071	-0.214121	1.2775	0.35332	1.12448	0.169252	1.13397	0.181386	0.00354423
TbTc_0381	OG0000293	TcIL3000.A.H_000655500.1_1, TcIL3000.A.H_000655100.1_1	Tb927.9.3990_mRNA-p1, Tb927.9.3920_mRNA-p1	ribosomal protein S7, putative	3012.31	2725.03	3100.75	2882.21	2129.5	2100.89	2063.7	2087.26	3069.59	3062.16	3188.05	3100.38	1420	1534.04	1569.49	1688.2	3530.31	3567.52	3723.7	3608.63	3351.22	3369.48	3364.71	3369.17	3362.37	3388.18	3592.79	3592.67	2930.07	2095.34	3105.04	1552.93	3525.14	3444.98	0.94365	-0.0836767	1.34928	0.432188	1.39838	0.483755	0.831193	-0.266744	0.850535	-0.233558	0.964798
TbTc_0382	OG0000294	TcIL3000.A.H_000475000.1_1	Tb927.6.3960_mRNA-p1	Nucleotide sugar transporter 4	49.9277	55.3705	56.3551	71.3825	63.8027	63.6947	60.9314	64.053	97.0055	85.713	87.464	92.317	201.222	191.572	195.582	134.928	61.8325	69.0703	65.9873	69.6228	73.36	63.2453	48.4122	50.2873	54.2706	56.2778	54.1491	46.9054	58.2589	63.1205	90.6249	180.826	67.1864	51.7171	0.642858	-0.637428	0.349067	-1.51842	0.92298	-0.115628	0.867124	-0.205689	1.12649	0.171839	6.50048e-06
TbTc_0383	OG0000295	TcIL3000.A.H_000634600.1_1	Tb927.4.4970_mRNA-p1, Tb927.8.7450_mRNA-p1	myosin heavy chain kinase A, putative	82.7505	77.1233	71.2782	82.7041	94.4716	91.8558	88.9994	95.7413	136.712	134.873	133.25	129.5	187.985	183.089	186.782	139.975	95.0301	103.531	102.545	99.404	136.685	117.294	105.191	93.3379	113.111	123.963	85.6664	81.8754	78.464	92.767	133.583	174.458	109.082	100.524	0.587378	-0.767638	0.531745	-0.911193	0.845818	-0.241581	0.719315	-0.475304	0.780549	-0.357438	5.3386e-07
TbTc_0384	OG0000296	TcIL3000.A.H_000517800.1_1	Tb927.7.3320_mRNA-p1	ATG12/APG12, putative	80.6382	96.3442	75.7238	99.1962	149.509	142.151	141.678	143.387	82.2655	78.7051	75.7931	80.0973	107.494	114.568	117.386	73.8858	89.2195	99.9937	99.1218	97.6369	99.151	97.9488	77.3041	82.9893	97.5857	81.4138	80.584	103.853	87.9756	144.181	79.2152	103.333	97.1786	87.2882	1.11059	0.151326	1.3953	0.480577	0.610174	-0.712708	0.905298	-0.143536	1.00787	0.0113161	0.00405248
TbTc_0385	OG0000296	TcIL3000.A.H_000543400.1_1	Tb927.7.5900_mRNA-p1	Autophagy-related protein 8.1	107.909	139.462	131.93	154.952	166.729	168.553	169.428	173.264	410.778	333.093	329.34	349.501	278.261	282.667	279.107	133.362	129.021	122.225	123.809	134.015	152.29	180.289	121.498	123.358	129.67	118.131	124.306	122.278	133.563	169.493	355.678	243.349	140.275	123.207	0.375517	-1.41305	0.696503	-0.5218	0.788014	-0.343706	0.952155	-0.0707322	1.08406	0.116442	8.56822e-05
TbTc_0386	OG0000296	TcIL3000.A.H_000543500.1_1	Tb927.7.5910_mRNA-p1	Autophagy-related protein 8.2	60.0418	72.3361	83.2181	92.6277	80.1323	78.8804	81.0362	78.1925	159.044	138.483	138.739	133.58	119.005	116.714	110.957	82.2913	76.5215	71.5899	66.0495	68.1102	99.1304	89.4606	68.1856	63.3069	68.9146	54.8102	62.0667	69.0875	77.0559	79.5604	142.462	107.242	78.477	64.3952	0.540889	-0.886595	0.741878	-0.430747	0.968521	-0.046144	0.981891	-0.0263645	1.19661	0.258952	1.03495e-05
TbTc_0387	OG0000299	TcIL3000.A.H_000220700.1_1, TcIL3000.A.H_000776000.1_1, TcIL3000.A.H_000154800.1_1	Tb927.10.6950_mRNA-p1, Tb11.v5.0496.1-p1, Tb10.v4.0247_mRNA-p1, Tb927.10.6910_mRNA-p1	sterol 24-c-methyltransferase, putative	224.008	218.782	257.88	273.922	183.761	179.701	167.926	186.922	350.485	288.941	298.794	300.579	145.347	147.863	142.279	141.269	246.473	240.221	261.464	259.698	222.289	227.269	244.831	246.656	222.714	228.321	240.597	264.515	243.648	179.577	309.7	144.19	242.902	241.272	0.786724	-0.346071	1.24542	0.316636	1.35679	0.440194	1.00307	0.00442338	1.00985	0.0141366	0.427253
TbTc_0388	OG0000300	TcIL3000.A.H_000469300.1_1	Tb927.6.3360_mRNA-p1	hypothetical protein, conserved	102.889	117.281	96.7899	79.0863	65.1573	66.3792	60.0267	66.8153	54.873	45.3572	48.2128	52.7611	53.0505	55.7434	53.0373	25.1703	66.8144	72.8257	74.4576	76.8831	79.4842	76.6866	103.712	91.9459	69.0977	79.1423	109.429	90.7366	99.0115	64.5946	50.301	46.7504	74.5253	90.6772	1.96838	0.977008	1.38169	0.466436	1.53281	0.616181	1.32856	0.409866	1.09191	0.126855	0.00352793
TbTc_0389	OG0000300	TcIL3000.A.H_000948300.1_1	Tb927.11.9140_mRNA-p1	Guide RNA binding complex protein 7	104.272	101.306	103.045	90.1113	82.2024	88.2094	81.6337	99.1972	116.948	116.422	108.632	105.645	88.4324	97.6209	92.0265	107.67	95.7647	82.1602	97.3534	95.2916	89.5617	80.7785	107.463	84.5139	95.9435	94.0469	96.9042	87.0067	99.6836	87.8107	111.912	96.4373	90.1517	94.313	0.890732	-0.166937	0.910547	-0.135195	1.13521	0.18296	1.10573	0.145002	1.05694	0.079899	0.0294871
TbTc_0390	OG0000301	TcIL3000.A.H_000668400.1_1, TcIL3000.A.H_000668300.1_1	Tb927.9.8130_mRNA-p1, Tb927.9.8100_mRNA-p1	nascent polypeptide associated complex subunit, putative	1566.74	1295.64	1675.52	1547.4	832.66	825.491	806.744	814.469	2088.54	2195.52	2185.58	2158.93	1442.15	1461.95	1564.02	1549.22	1206.51	1208.74	1276.68	1223.84	1049.73	984.545	1324.44	1314.49	1289.92	1277.89	1331.55	1279.18	1521.33	819.841	2157.14	1504.34	1158.34	1302.91	0.705251	-0.503792	0.544985	-0.87571	1.85564	0.891915	1.31337	0.393268	1.16764	0.223591	0.000232486
TbTc_0391	OG0000302	TcIL3000.A.H_000666300.1_1, TcIL3000.A.H_000666400.1_1	Tb927.9.7590_mRNA-p1, Tb927.9.7620_mRNA-p1	60S ribosomal protein L11, putative	3174.83	2844.53	3046.63	2886.98	2518.95	2446.49	2402.44	2403.06	3330.8	3487.17	3499.36	3544.22	1516.63	1512.78	1577.67	1766.44	2975.36	2934.47	2909.86	2945.87	2732.26	2745.36	2748.17	2684.3	2750.51	2822.99	2965.73	2905.3	2988.24	2442.73	3465.39	1593.38	2873.86	2812.84	0.862311	-0.213719	1.53305	0.616407	1.22332	0.290801	1.0398	0.0563061	1.06236	0.0872725	0.618945
TbTc_0392	OG0000303	TcIL3000.A.H_000697000.1_1, TcIL3000.A.H_000697100.1_1, TcIL3000.A.H_000696900.1_1	Tb927.9.12610_mRNA-p1, Tb927.9.12630_mRNA-p1, Tb927.9.12590_mRNA-p1, Tb927.9.12570_mRNA-p1, Tb927.9.12550_mRNA-p1	glycerol kinase, glycosomal	622.73	691.48	616.218	736.974	2161.42	2253.1	2131.92	2151.28	475.395	450.647	502.367	530.811	1516.94	1394.49	1400.22	3049.6	610.232	613.152	587.299	587.797	665.414	670.318	732.453	738.805	838.051	853.058	681.226	643.541	666.85	2174.43	489.805	1840.31	622.369	747.856	1.36146	0.445156	1.18155	0.240685	0.306679	-1.7052	1.07147	0.0995936	0.891683	-0.165397	0.0475705
TbTc_0393	OG0000304	TcIL3000.A.H_000748300.1_1, TcIL3000.A.H_001008200.1_1	Tb927.11.14130_mRNA-p1, Tb927.10.3840_mRNA-p1	ribosomal protein L18, putative	3283.89	3038.79	3383.51	3154.59	2631.22	2610.37	2591.84	2588.57	2671.65	2539.74	2710.01	2777.39	1458.77	1422.69	1445.74	1540.15	2860.94	2964.01	2953.48	2937.69	2705.08	2634.08	2685.13	2695.84	2802.73	2691.91	2807.95	2790.67	3215.19	2605.5	2674.7	1466.84	2842.55	2745.71	1.20208	0.265531	1.77627	0.828849	1.234	0.303348	1.1311	0.177723	1.17099	0.22773	0.0105023
TbTc_0394	OG0000305	TcIL3000.A.H_000817100.1_1	Tb927.10.11140_mRNA-p1	hypothetical protein, conserved	75.705	69.9237	53.7737	58.1599	54.5759	58.1719	52.8413	56.9158	57.1858	60.2126	70.2654	69.605	152.151	154.178	160.282	94.7482	67.8222	64.5248	65.5054	65.9264	64.9227	67.7509	52.0908	53.7687	52.0801	52.2527	66.8559	64.4766	64.3906	55.6262	64.3172	140.34	66.0754	56.9208	1.00114	0.00164533	0.396368	-1.33509	1.15756	0.211084	0.974502	-0.0372636	1.13123	0.177894	0.00098536
TbTc_0395	OG0000306	TcIL3000.A.H_000398500.1_1, TcIL3000.A.H_000184400.1_1	Tb11.v5.0364.1-p1, Tb05.5K5.220_mRNA-p1, Tb927.5.4580_mRNA-p1, Tb927.5.4570_mRNA-p1, Tb05.5K5.210_mRNA-p1	hypothetical protein, conserved	284.831	289.703	238.784	99.8233	45.5676	46.349	45.4094	50.2047	228.662	231.385	228.622	225.92	65.5018	70.3528	62.4832	61.3672	78.1833	75.6213	88.4559	93.5155	70.6842	74.3184	91.4247	95.5283	69.411	69.7324	152.696	150.785	228.285	46.8827	228.647	64.9262	80.1298	104.93	0.998416	-0.00228739	0.722091	-0.469746	4.86929	2.28371	2.84894	1.51043	2.1756	1.12142	0.0601268
TbTc_0396	OG0000306	TcIL3000.A.H_000601100.1_1	Tb927.8.4100_mRNA-p1, Tb927.8.4050_mRNA-p1	FLA1-binding protein	58.6994	76.0045	68.0564	122.696	140.961	145.533	145.127	145.298	75.841	57.9549	55.6759	66.2755	199.373	191.022	189.499	188.531	113.003	111.434	97.8338	104.927	132.71	135.974	101.062	101.049	122.173	115.677	79.1243	81.2193	81.364	144.23	63.9368	192.106	115.98	100.051	1.27257	0.347744	0.750781	-0.413535	0.564128	-0.825905	0.701533	-0.511417	0.813226	-0.298272	0.374731
TbTc_0397	OG0000307	TcIL3000.A.H_000600700.1_1	Tb927.8.3970_mRNA-p1	oxidoreductase, putative	39.8413	39.935	32.6084	34.0561	40.0193	42.4842	38.0052	42.5057	56.9155	56.1892	52.5015	53.6378	69.6323	64.6884	63.0166	55.6963	38.025	36.874	41.3791	35.1931	41.3494	40.9588	36.7423	42.3114	43.7504	38.2433	39.4168	36.5678	36.6102	40.7536	54.811	63.2584	38.9632	39.5053	0.667935	-0.58222	0.64424	-0.634329	0.89833	-0.154683	0.939609	-0.0898682	0.926715	-0.109802	2.2159e-06
TbTc_0398	OG0000308	TcIL3000.A.H_000921500.1_1	Tb927.11.6220_mRNA-p1	Palmitoyl acyltransferase 7	59.2949	61.7417	46.5608	55.0749	61.0565	63.733	59.6587	63.0272	64.9859	62.9521	58.9569	59.6063	60.3183	62.462	55.8225	50.3548	69.0056	73.2708	72.152	70.2808	81.583	77.5451	68.415	63.2065	73.8072	62.6928	70.6919	69.7682	55.668	61.8688	61.6253	57.2394	73.9729	68.0969	0.903331	-0.146674	1.08088	0.112204	0.899775	-0.152363	0.752547	-0.410147	0.817482	-0.290741	0.642359
TbTc_0399	OG0000310	TcIL3000.A.H_000952300.1_1	Tb927.11.9440_mRNA-p1	Component of motile flagella 63	53.5783	63.2366	57.1404	65.5065	116.194	116.157	112.384	116.378	83.8569	84.3976	78.5126	78.0903	108.82	103.374	101.426	110.583	69.9728	67.917	74.2305	69.3567	76.2859	69.3845	63.6207	65.2101	76.5371	78.247	59.525	58.4635	59.8655	115.278	81.2144	106.05	71.1912	66.9339	0.737129	-0.440011	1.08701	0.120369	0.519313	-0.945325	0.840911	-0.249976	0.894396	-0.161014	0.483911
TbTc_0400	OG0000311	TcIL3000.A.H_000919000.1_1, TcIL3000.A.H_000918900.1_1	Tb927.11.5950_mRNA-p1, Tb927.11.5960_mRNA-p1	hypothetical protein, conserved	1844.74	1611.58	2061.47	1895.54	895.589	852.403	895.519	847.197	3410.11	3825.22	3680.2	3820.22	1748.6	1599.23	1754.69	1991.37	1510.53	1619.7	1545.34	1603.05	1232.6	1252.29	1168.32	1188.94	1117.45	1120.68	1267.74	1249.21	1853.33	872.677	3683.94	1773.47	1460.59	1185.39	0.503085	-0.991126	0.492073	-1.02305	2.12373	1.0866	1.2689	0.343575	1.56348	0.64476	0.000129962
TbTc_0401	OG0000312	TcIL3000.A.H_000744300.1_1, TcIL3000.A.H_000744400.1_1	Tb927.10.3370_mRNA-p1, Tb927.10.3380_mRNA-p1	60S acidic ribosomal protein P2, putative	815.157	702.571	905.001	752.294	721.035	704.36	691.24	663.772	1159.9	1077.58	1190.64	1202.37	683.188	641.787	640.684	800.264	1027.36	1005.23	1098.32	1094.98	982.946	1032.62	1113.57	1105.52	1098.65	1058.95	1187.15	1220.87	793.756	695.102	1157.62	691.481	1040.24	1130.78	0.685679	-0.544394	1.00524	0.00753493	1.14193	0.191471	0.763048	-0.390153	0.701952	-0.510555	0.0252158
TbTc_0402	OG0000314	TcIL3000.A.H_000761300.1_1, TcIL3000.A.H_000761400.1_1	Tb11.v5.1060.1-p1, Tb11.v5.0243.1-p1, Tb927.10.5330_mRNA-p1, Tb927.10.5340_mRNA-p1	40S ribosomal protein S18, putative	2618.16	2337.31	2624.28	2383.58	1800.03	1775.83	1764.43	1795.76	3396.53	3418.39	3461.1	3425.06	1981.93	2101.56	2062.62	2273.77	2133.76	2066.96	2278.14	2253.2	2074.59	2077.57	2197.26	2170.75	2214.36	2117.94	2277.6	2311.3	2490.83	1784.01	3425.27	2104.97	2147.37	2214.87	0.727193	-0.45959	0.847525	-0.238673	1.39619	0.4815	1.15994	0.214055	1.12459	0.169405	0.00439132
TbTc_0403	OG0000315	TcIL3000.A.H_000761700.1_1, TcIL3000.A.H_000761600.1_1	Tb927.10.5360_mRNA-p1, Tb927.10.5370_mRNA-p1	40S ribosomal protein S10, putative	1796.81	1724.41	1667.62	1602.25	1471.97	1455.98	1437.24	1431.47	1159.08	1084.06	1137	1101.34	429.166	488.689	536.625	521.774	1706.3	1703.24	1745.03	1747.82	1663.79	1627.49	1837.59	1859.59	1921.33	1894.67	2056.98	1988.45	1697.77	1449.17	1120.37	494.063	1698.95	1926.44	1.51537	0.599667	2.93316	1.55245	1.17155	0.228419	0.999308	-0.000998424	0.881301	-0.182294	5.13565e-05
TbTc_0404	OG0000316	TcIL3000.A.H_000562700.1_1	Tb927.8.540_mRNA-p1	N-terminal region of Chorein, a TM vesicle-mediated sorter, putative	13.9772	14.1901	10.6114	16.9786	16.5408	16.8238	15.8085	17.6381	39.9335	40.2642	39.2907	42.9857	52.3749	50.6347	51.9591	47.4962	20.9005	19.4191	19.8352	19.6742	20.0819	20.6085	21.2414	23.8543	23.8286	24.7404	20.6462	23.3736	13.9393	16.7028	40.6185	50.6162	20.0866	22.9474	0.343177	-1.54298	0.329989	-1.59951	0.834552	-0.260926	0.693963	-0.527069	0.607447	-0.71917	1.04779e-10
TbTc_0405	OG0000317	TcIL3000.A.H_000641600.1_1, TcIL3000.A.H_000202200.1_1, TcIL3000.A.H_000641900.1_1, TcIL3000.A.H_000201900.1_1	Tb927.9.1440_mRNA-p1	Paraquat-inducible protein A, putative	621.116	519.17	567.05	544.128	208.716	216.013	213.157	218	197.947	198.796	200.366	217.589	282.358	269.806	271.055	303.176	360.267	355.838	385.278	373.787	370.514	348.639	371.123	353.63	382.105	381.52	539.229	532.962	562.866	213.972	203.675	281.599	365.721	426.761	2.76356	1.46653	0.759846	-0.39622	2.63056	1.39537	1.53906	0.62205	1.31892	0.399362	0.73342
TbTc_0406	OG0000318	TcIL3000.A.H_000644400.1_1, TcIL3000.A.H_000644500.1_1	Tb927.9.1850_mRNA-p1, Tb927.9.1810_mRNA-p1	60S ribosomal protein L35, putative	3109.5	2913.17	3090.61	2911.94	2162.36	2161.45	2231.73	2168.63	3194.38	3109.21	3408.04	3407.63	1772.68	1837.34	1876.42	1865.07	1848.8	1945.03	1904.77	1851.25	1586.05	1583.97	2007.01	1982.97	2102.7	1971.53	2176.42	2164.7	3006.31	2181.04	3279.81	1837.88	1786.65	2067.55	0.916609	-0.125622	1.18672	0.246975	1.37838	0.462976	1.68265	0.750738	1.45404	0.540067	0.564449
TbTc_0407	OG0000319	TcIL3000.A.H_000868400.1_1	Tb927.11.740_mRNA-p1	eukaryotic translation initiation factor 5A	2011.43	1909.34	2156.23	2072.57	1739.39	1690.05	1703.68	1640.94	2110.82	2280.06	2176.94	2225.62	1242.13	1309.88	1329.76	1828.43	2061.5	1951.64	2008.94	1980.8	1774.46	1799.34	1939.43	2020.31	2125.02	2188.06	2188.61	2070.68	2037.39	1693.52	2198.36	1427.55	1929.45	2088.69	0.926778	-0.109704	1.18631	0.246483	1.20306	0.266704	1.05595	0.0785383	0.975443	-0.0358702	0.89079
TbTc_0408	OG0000320	TcIL3000.A.H_000634700.1_1	Tb927.4.4960_mRNA-p1, Tb11.v5.0836.1-p1, Tb927.8.7460_mRNA-p1	zinc transporter, putative	144.227	142.934	156.242	142.364	142.748	146.807	146.798	153.153	198.508	214.633	229.095	223.236	165.906	168.537	171.108	146	165.005	162.771	201.358	191.12	174.879	167.738	182.165	182.493	171.329	184.349	187.919	192.394	146.442	147.377	216.368	162.888	177.145	183.441	0.676819	-0.563158	0.904774	-0.14437	0.993656	-0.00918109	0.826677	-0.274604	0.798303	-0.324992	0.000856143
TbTc_0409	OG0000321	TcIL3000.A.H_000505100.1_1	Tb927.7.1900_mRNA-p1	cdc2-related protein kinase 7, putative	36.2561	35.7561	35.8348	39.2854	34.5452	35.8024	38.4308	39.4555	53.1348	45.2023	42.5812	45.2888	39.8862	44.3524	38.8347	44.6576	39.5301	41.7748	33.8478	31.5271	44.3557	40.8428	33.195	37.5779	30.9917	37.8509	40.5459	40.9527	36.7831	37.0585	46.5518	41.9327	38.6464	36.8524	0.790154	-0.339794	0.883761	-0.178272	0.992568	-0.0107617	0.951786	-0.0712903	0.99812	-0.00271444	0.00264604
TbTc_0410	OG0000322	TcIL3000.A.H_000881600.1_1, TcIL3000.A.H_000881700.1_1	Tb927.11.2060_mRNA-p1, Tb927.11.2050_mRNA-p1	60S acidic ribosomal protein P0, putative	1948.54	1846.51	1998.8	1836.31	1390.3	1419.31	1355.81	1384.67	2535.03	2421.72	2583.25	2555.38	1334.35	1396.4	1448.97	1527.97	2082.84	2108.87	2121.54	2128.91	2050.61	2009.53	2010.78	1967.26	1998.95	2044.46	2086.42	2060.97	1907.54	1387.52	2523.84	1426.92	2083.72	2028.14	0.755809	-0.403907	0.97239	-0.0403937	1.37478	0.459204	0.915453	-0.127442	0.940539	-0.0884406	0.0346888
TbTc_0411	OG0000323	TcIL3000.A.H_000491100.1_1	Tb927.7.450_mRNA-p1, Tb927.7.390_mRNA-p1, Tb927.7.370_mRNA-p1, Tb927.7.430_mRNA-p1, Tb927.7.410_mRNA-p1	Golgi complex component 7 (COG7), putative	44.4924	47.7478	44.3384	46.647	49.1101	50.9401	51.0002	52.0568	403.4	321.332	308.675	313.899	227.103	227.779	227.127	189.918	64.0716	59.9036	56.4641	60.7406	62.9884	63.3885	52.1139	55.576	55.0211	56.7501	52.8838	55.4791	45.8064	50.7768	336.827	217.982	61.2595	54.6373	0.135994	-2.87839	0.232941	-2.10197	0.902112	-0.148621	0.747744	-0.419384	0.838371	-0.254339	3.94021e-14
TbTc_0412	OG0000324	TcIL3000.A.H_000570900.1_1, TcIL3000.A.H_000570800.1_1	Tb927.8.1340_mRNA-p1, Tb927.8.1330_mRNA-p1	60S ribosomal protein L7a, putative	2373.03	2167.86	2505.65	2228.78	1634.33	1692.73	1654.41	1674.79	3101.44	2976.31	3190.19	3206.85	1489.26	1511.93	1486.19	1610.22	2161.78	2208.16	2233.41	2250.63	1996.45	1991.54	2125.19	2103.43	2003.41	1987.48	2109.14	2071.24	2318.83	1664.07	3118.7	1524.4	2140.33	2066.65	0.743525	-0.427546	1.09162	0.126472	1.39347	0.478686	1.0834	0.115568	1.12203	0.166105	0.10827
TbTc_0413	OG0000325	TcIL3000.A.H_000934600.1_1	Tb11.02.5400b.1-p1, Tb11.02.5400_mRNA-p1	cystathionine beta-synthase, putative	725.271	533.144	851.681	697.049	166.599	174.866	168.597	177.401	210.173	195.043	194.315	179.494	86.8385	92.0892	82.5016	74.8326	403.597	399.769	402.806	400.193	397.69	392.878	382.62	418.431	437.843	445.023	464.742	454.127	701.786	171.866	194.756	84.0655	399.489	433.798	3.60341	1.84936	2.04442	1.03169	4.08335	2.02975	1.75671	0.812877	1.61777	0.694009	0.0974566
TbTc_0414	OG0000326	TcIL3000.A.H_000609420.1_1	Tb927.8.4950_mRNA-p1	Kinesin Localized to the Ingressing Furrow	0	0	0	0	0	0	0	0	56.2165	54.6144	47.7503	45.3538	21.1181	22.776	19.9798	20.888	0	0	0	0	0	0	0	0	0	0	0	0	0	0	50.9838	21.1905	0	0	0	N/A	0	N/A	N/A	N/A	N/A	N/A	N/A	N/A	N/A
TbTc_0415	OG0000327	TcIL3000.A.H_000621000.1_1, TcIL3000.A.H_000621100.1_1	Tb927.8.6160_mRNA-p1, Tb927.8.6150_mRNA-p1	40S ribosomal protein S8, putative	3038.61	2709.02	3158.85	2844.05	1946.04	1933.73	1886.44	1918.9	3077.71	2941.13	3136.78	3123.89	1588.85	1650.07	1687.07	1753.66	1842.05	1939.77	1926.47	1893.64	1670.83	1650.84	1867.51	1929.91	1781.11	1814.41	1915.52	2021.2	2937.63	1921.28	3069.88	1669.91	1820.6	1888.28	0.956922	-0.0635268	1.15052	0.202291	1.529	0.612589	1.61355	0.690239	1.55572	0.637584	0.481537
TbTc_0416	OG0000328	TcIL3000.A.H_000911300.1_1	Tb927.11.5240_mRNA-p1	Methyltransferase TRM13, putative	43.2321	40.694	42.2229	48.0163	54.7318	55.1576	56.9311	55.8171	61.5884	57.3142	52.7593	53.3665	37.5785	39.5913	36.5529	40.256	54.4716	59.9907	58.8592	54.9191	64.1578	60.846	45.5441	46.589	46.3844	46.8344	42.4569	41.7104	43.5413	55.6594	56.2571	38.4947	58.8741	44.9199	0.77397	-0.36965	1.4459	0.531967	0.782281	-0.35424	0.739567	-0.435248	0.969311	-0.044969	0.112433
TbTc_0417	OG0000329	TcIL3000.A.H_000166000.1_1, TcIL3000.A.H_000179900.1_1, TcIL3000.A.H_000410300.1_1, TcIL3000.A.H_000409900.1_1	Tb927.5.1790_mRNA-p1	Mitochondrial SSU ribosomal protein, putative	64.1133	50.0498	62.7283	61.1156	68.2272	68.3393	63.5825	67.4832	135.689	150.445	134.654	131.747	135.036	134.913	140.301	103.89	69.5573	73.6017	80.8849	83.9702	75.3057	81.3441	87.5597	78.5639	65.4566	69.4639	80.5775	71.8534	59.5017	66.908	138.134	128.535	77.444	75.5792	0.430755	-1.21506	0.520543	-0.941911	0.889306	-0.169248	0.76832	-0.380221	0.787277	-0.345057	3.71039e-10
TbTc_0418	OG0000330	TcIL3000.A.H_000209300.1_1, TcIL3000.A.H_000223400.1_1, TcIL3000.A.H_000206700.1_1, TcIL3000.A.H_000011600.1_1, TcIL3000.A.H_000932250.1_1, TcIL3000.A.H_000931000.1_1, TcIL3000.A.H_000071900.1_1, TcIL3000.A.H_000011100.1_1, TcIL3000.A.H_000600050.1_1	Tb927.8.3880.2_mRNA-p1, Tb927.8.3880.1_mRNA-p1, Tb927.8.3890_mRNA-p1, Tb927.8.3900_mRNA-p1, Tb927.2.3340_mRNA-p1	hypothetical protein, conserved	174.512	197.443	229.832	212.152	95.7666	100.02	91.7376	95.3484	359.893	343.151	441.67	402.685	436.757	434.984	431.35	365.978	242.645	260.028	239.244	246.234	262.057	276.509	267.945	266.1	248.044	262.099	201.996	202.541	203.485	95.7182	386.85	417.267	254.453	241.454	0.526005	-0.926853	0.229393	-2.12411	2.12587	1.08806	0.799695	-0.322478	0.842746	-0.246829	5.26816e-07
TbTc_0419	OG0000331	TcIL3000.A.H_000689600.1_1, TcIL3000.A.H_000689500.1_1	Tb927.9.11410_mRNA-p1, Tb927.9.11380_mRNA-p1	60S ribosomal protein L23, putative	2328.11	2109.22	2197.72	2236.68	1986.36	1942.19	1955.1	1951.25	3087.28	2946.57	3105.12	3046.43	1649.05	1709.74	1666.38	1854.61	1776.31	1759.64	1828.13	1808.35	1591.01	1540.19	1728.9	1708.49	1932.7	1942.75	2006.03	1996.74	2217.93	1958.73	3046.35	1719.95	1717.27	1885.94	0.728062	-0.457867	1.13883	0.187553	1.13233	0.179299	1.29154	0.369096	1.17604	0.233934	0.16975
TbTc_0420	OG0000332	TcIL3000.A.H_000470000.1_1	Tb11.v5.0714.1-p1, Tb927.6.3480_mRNA-p1	RNA-binding protein, putative	122.479	148.991	105.054	102.57	86.1675	89.5628	85.6595	89.3206	177.684	102.594	116.263	122.449	49.5321	53.019	46.7614	113.672	77.8209	80.1112	86.1982	91.3386	97.5573	95.3154	89.3128	97.4667	84.978	99.4469	107.646	113.937	119.773	87.6776	129.747	65.7462	88.0569	98.7979	0.923125	-0.115402	1.33358	0.415301	1.36606	0.450024	1.36018	0.443796	1.2123	0.277752	0.764971
TbTc_0421	OG0000333	TcIL3000.A.H_000513700.1_1, TcIL3000.A.H_000514000.1_1	Tb927.7.2340_mRNA-p1, Tb927.7.2370_mRNA-p1	40S ribosomal protein S15, putative	2102.98	1893.74	2306.54	1987.72	1449.73	1479.15	1508.5	1449.23	3881.42	3652.04	3948.05	3957.07	2007.82	2052.77	2080.43	2136.91	2079.88	2095.87	2190.3	2285.12	2057.36	1981.13	2206.59	2167.26	2132	2216.73	2352.03	2320.57	2072.74	1471.65	3859.64	2069.48	2114.94	2232.53	0.53703	-0.896926	0.711123	-0.49183	1.40844	0.494103	0.980047	-0.0290771	0.928428	-0.107138	0.000125969
TbTc_0422	OG0000335	TcIL3000.A.H_000014300.1_1	Tb11.v5.0229.1-p1, Tb927.5.380_mRNA-p1	75 kDa invariant surface glycoprotein, putative	32.2729	30.627	34.3333	48.9838	59.1794	58.4338	62.0018	60.3773	93.8142	92.7453	83.3317	78.1344	0.0131029	0.0128766	0.0223898	0.0364198	178.042	176.732	154.149	164.362	192.532	193.468	144.646	143.304	155.939	154.987	101.203	97.8476	36.5543	59.9981	87.0064	0.0211973	176.547	132.988	0.420133	-1.25108	2830.46	11.4668	0.609257	-0.714876	0.207051	-2.27194	0.274869	-1.86318	0.0124819
TbTc_0423	OG0000335	TcIL3000.A.H_000073600.1_1, TcIL3000.A.H_000073300.1_1, TcIL3000.A.H_000136300.1_1, TcIL3000.A.H_000014500.1_1, TcIL3000.A.H_000136200.1_1, TcIL3000.A.H_000014400.1_1, TcIL3000.A.H_000014200.1_1, TcIL3000.A.H_000136100.1_1	Tb11.v5.0230.1-p1, Tb927.5.370_mRNA-p1, Tb927.5.390_mRNA-p1, Tb11.v5.0228.1-p1, Tb927.5.360_mRNA-p1, Tb11.v5.0231.1-p1, Tb11.v5.0421.1-p1, Tb927.5.350_mRNA-p1, Tb11.v5.0552.1-p1, Tb11.v5.0227.1-p1, Tb927.5.400_mRNA-p1	75 kDa invariant surface glycoprotein, putative	495.232	581.827	664.33	921.228	1195.5	1182.83	1209.68	1186.24	478.902	439.585	581.107	645.229	1354.48	1348.38	1385.62	865.835	1045.29	1036.39	919.846	923.047	1089.14	1107.13	904.886	861.24	896.27	912.269	647.232	649.316	665.654	1193.57	536.206	1238.58	1020.14	811.869	1.24142	0.311986	0.963658	-0.0534075	0.557702	-0.842432	0.652511	-0.615925	0.819904	-0.286474	0.115948
TbTc_0424	OG0000336	TcIL3000.A.H_000536600.1_1, TcIL3000.A.H_000536500.1_1	Tb927.7.5180_mRNA-p1, Tb927.7.5170_mRNA-p1	60S ribosomal protein L23a, putative	2167.6	2045.81	2173.46	2057.86	1774.46	1716.62	1779.46	1703.93	1952.71	2025.37	2168.19	2213.87	1210.77	1243.58	1272.34	1428.4	2121.59	2163.64	2228.69	2256.05	2072.91	2021.25	1982.92	2092.23	2095.36	2059.46	2033.33	2024.05	2111.18	1743.62	2090.03	1288.77	2144.02	2047.89	1.01012	0.0145267	1.35293	0.436083	1.21081	0.27597	0.984684	-0.0222667	1.03091	0.0439133	0.366806
TbTc_0425	OG0000337	TcIL3000.A.H_000542200.1_1	Tb927.7.5770_mRNA-p1	Nuclear Dbf2-related kinase	67.9325	83.1836	75.1753	82.9189	84.9517	87.5265	81.9103	89.4629	60.0452	66.9981	70.7037	70.4923	25.3402	25.3468	26.8964	19.4349	79.6167	82.1697	76.0587	75.1079	103.527	86.9153	86.8885	88.5617	77.4834	77.3448	81.1931	100.729	77.3026	85.9629	67.0598	24.2546	83.8992	85.3668	1.15274	0.205068	3.54419	1.82546	0.899256	-0.153197	0.921375	-0.11814	0.905535	-0.143158	0.000126455
TbTc_0426	OG0000337	TcIL3000.A.H_000757900.1_1	Tb11.v5.0596.1-p1, Tb927.10.4940_mRNA-p1	serine/threonine protein kinase, putative	220.867	259.52	174.482	168.604	184.803	174.35	185.471	176.128	102.818	103.423	95.5831	94.4069	132.881	132.578	134.38	126.227	159.256	155.328	168.434	169.618	150.849	143.135	146.802	149.179	141.271	155.375	173.942	168.353	205.868	180.188	99.0578	131.516	157.77	155.82	2.07826	1.05538	1.37008	0.45426	1.14252	0.192218	1.30486	0.383897	1.32119	0.401838	4.9278e-06
TbTc_0427	OG0000338	TcIL3000.A.H_000595600.1_1	Tb927.8.3470_mRNA-p1	Vesicle transport v-SNARE protein N-terminus, putative	50.489	56.1376	61.6108	73.3272	66.9296	65.0198	62.8868	65.5606	165.412	130.162	124.352	129.377	168.952	166.944	172.772	120.825	106.894	95.1599	89.6613	104.862	113.507	108.457	87.8756	81.4868	93.6266	97.5419	58.5371	69.8845	60.3912	65.0992	137.326	157.373	103.09	81.4921	0.439766	-1.18519	0.413661	-1.27348	0.927679	-0.108303	0.585809	-0.771498	0.741068	-0.432323	3.32767e-10
TbTc_0428	OG0000339	TcIL3000.A.H_000627300.1_1, TcIL3000.A.H_000627200.1_1	Tb927.8.6750_mRNA-p1, Tb927.8.6760_mRNA-p1	translationally controlled tumor protein (TCTP), putative	1127.5	1062.61	1078.49	872.689	424.802	440.96	453.183	423.956	231.891	360.824	382.128	339.754	322.432	323.661	283.964	712.933	852.874	830.432	889.574	867.966	722.446	731.343	983.859	952.361	873.659	875.059	1237.87	1232.49	1035.32	435.725	328.649	410.748	815.772	1025.88	3.15023	1.65546	1.06081	0.0851668	2.37609	1.24859	1.26913	0.343841	1.0092	0.0132145	0.0884158
TbTc_0429	OG0000341	TcIL3000.A.H_000172300.1_1, TcIL3000.A.H_000380200.1_1, TcIL3000.A.H_000382900.1_1	Tb927.4.3460_mRNA-p1, Tb927.4.3190_mRNA-p1	ubiquitin-conjugating enzyme E2, putative	106.214	103.39	113.895	88.6906	82.9976	87.1323	85.082	86.2818	241.364	236.911	239.339	245.308	270.664	288.926	272.063	196.155	73.4295	77.0045	74.6449	64.7475	78.8339	69.5393	83.4585	76.8781	61.7439	69.8216	85.6016	84.1003	103.047	85.3734	240.731	256.952	73.0333	76.934	0.428061	-1.22411	0.332254	-1.58964	1.20702	0.271448	1.41096	0.496681	1.33942	0.421614	9.31604e-12
TbTc_0430	OG0000342	TcIL3000.A.H_000976500.1_1, TcIL3000.A.H_000976400.1_1	Tb927.11.11360_mRNA-p1, Tb927.11.11370_mRNA-p1	receptor for activated C kinase 1	2265.63	2088.87	2445.6	2158.56	1663.69	1696.71	1670.06	1600.9	3742.3	3581.47	3677.01	3670.26	1510	1555.63	1588.16	1767.64	1338.28	1327.53	1364.9	1403.39	1212.21	1224.64	1285.95	1255.47	1205.26	1177.58	1266.55	1252.19	2239.66	1657.84	3667.76	1605.36	1311.82	1240.5	0.610635	-0.711617	1.03269	0.0464092	1.35095	0.433978	1.70729	0.771708	1.80546	0.852363	0.0264986
TbTc_0431	OG0000343	TcIL3000.A.H_000746200.1_1	Tb927.10.3600_mRNA-p1	hypothetical protein, conserved	45.6095	60.8142	67.2571	82.5937	79.7994	80.4634	85.0827	87.2315	20.5506	19.6065	18.1059	21.0826	22.2613	21.3627	19.0541	28.9053	60.7824	64.2376	62.0014	52.6314	73.3369	75.6058	48.704	55.5778	52.0651	56.9801	44.5323	50.2155	64.0686	83.1443	19.8364	22.8959	64.7659	51.3458	3.22985	1.69147	3.63141	1.86053	0.770572	-0.375999	0.989233	-0.0156176	1.24779	0.319372	2.26573e-11
TbTc_0432	OG0000344	TcIL3000.A.H_000883200.1_1	Tb927.11.2210_mRNA-p1	diacylglycerol acyltransferase, putative	53.8767	53.3613	41.2337	51.3855	36.141	37.9042	34.2982	41.9196	48.1509	51.1058	52.8286	54.4186	91.1635	95.6759	90.582	64.9078	80.0727	79.621	82.1292	81.1778	80.8449	80.7517	69.5909	70.0566	70.3743	70.0008	68.8181	70.6422	49.9643	37.5657	51.626	85.5823	80.7662	69.9138	0.967813	-0.0472001	0.438943	-1.1879	1.33005	0.411481	0.618629	-0.692855	0.714655	-0.48468	0.000191751
TbTc_0433	OG0000345	TcIL3000.A.H_000549700.1_1	Tb927.7.6770_mRNA-p1	Acyl CoA binding protein, putative	508.479	451.128	437.995	390.302	260.591	269.804	268.067	280.363	63.9978	79.6275	85.5925	82.2382	538.147	526.159	522.5	407.575	261.52	261.089	262.405	273.238	229.71	227.898	292.191	289.327	236.018	198.387	284.699	287.499	446.976	269.706	77.864	498.595	252.643	264.687	5.74047	2.52117	0.540932	-0.886481	1.65727	0.72881	1.7692	0.823097	1.6887	0.755912	0.137793
TbTc_0434	OG0000346	TcIL3000.A.H_000937300.1_1	Tb11.0400_mRNA-p1, Tb11.0300_mRNA-p1, Tb927.11.7700.1-p1	P27 protein, putative	223.551	190.23	208.317	207.772	141.079	153.088	137.347	143.907	180.449	259.675	266.781	255.142	38.6848	45.0547	37.916	54.776	118.425	120.335	141.036	131.25	147.602	135.177	107.682	108.133	114.731	106.092	131.041	131.526	207.468	143.855	240.512	44.1079	132.304	116.534	0.862609	-0.213222	3.26144	1.70551	1.4422	0.528269	1.56811	0.649026	1.78032	0.832133	0.149401
TbTc_0435	OG0000347	TcIL3000.A.H_000689700.1_1, TcIL3000.A.H_000689900.1_1	Tb927.9.11470_mRNA-p1, Tb927.9.11490_mRNA-p1	60S ribosomal protein L29	2804.89	2506.02	2688.22	2629.97	2704.02	2614.07	2656.29	2490.84	3787.72	3623.4	3781.07	3749.96	1681.35	1798.68	1848.34	2022.52	2360.45	2483.33	2557.12	2464.22	2095.53	2103.7	2377.8	2406.28	2581.56	2534.35	2693.3	2679.54	2657.28	2616.31	3735.54	1837.72	2344.06	2545.47	0.711351	-0.491367	1.42367	0.509613	1.01566	0.0224172	1.13362	0.180941	1.04392	0.0620156	0.938175
TbTc_0436	OG0000348	TcIL3000.A.H_000525000.1_1, TcIL3000.A.H_000525100.1_1	Tb927.7.4070_mRNA-p1, Tb927.7.4060_mRNA-p1	cysteine peptidase, Clan CA, family C2, putative	486.268	674.094	760.862	802.105	1471.23	1392.58	1457.51	1318.73	374.242	441.898	386.546	391.963	781.476	831.088	826.404	1352.38	1123.31	1115.22	1060.64	1110.1	1493.22	1570.43	854.864	874.344	870.304	937.782	708.532	694.443	680.832	1410.01	398.662	947.838	1245.49	823.378	1.70779	0.772132	1.48761	0.572995	0.482856	-1.05034	0.546639	-0.87134	0.826877	-0.274256	0.00257841
TbTc_0437	OG0000349	TcIL3000.A.H_000710400.1_1, TcIL3000.A.H_000712800.1_1	Tb927.10.190_mRNA-p1, Tb927.9.15360_mRNA-p1	40S ribosomal protein S6, putative	2910.8	2571	2946.82	2691.49	2225.32	2189.91	2091.89	2135.5	2412.21	2477.8	2535.82	2545.2	1349.27	1337.44	1379.08	1498.01	2375.92	2357.43	2449.3	2389.76	2252.7	2246.01	2223.4	2178.41	2216.39	2219.77	2271.31	2346.21	2780.03	2160.65	2492.76	1390.95	2345.19	2242.58	1.11524	0.157357	1.55337	0.6354	1.28666	0.36363	1.18542	0.245395	1.23965	0.309937	0.10643
TbTc_0438	OG0000350	TcIL3000.A.H_000646700.1_1	Tb927.9.2160_mRNA-p1	hypothetical protein, conserved	135.63	125.318	121.862	110.026	111.825	105.437	110.375	106.636	112.461	114.048	122.084	115.854	141.745	139.06	135.358	104.224	101.37	92.0559	87.7013	82.444	108.324	103.85	82.6576	74.5769	87.3456	91.5578	78.5302	74.5529	123.209	108.568	116.112	130.097	95.9577	81.5368	1.06112	0.0855927	0.834519	-0.260983	1.13485	0.182506	1.28399	0.360636	1.51108	0.595584	0.0918241
TbTc_0439	OG0000351	TcIL3000.A.H_000648100.1_1	Tb927.9.2390_mRNA-p1	hypothetical protein, conserved	421.785	353.671	383.729	250.384	97.8882	96.6292	92.8762	95.2718	114.501	91.8422	87.8119	91.8487	116.956	111.865	110.382	114.013	294.954	277.879	371.408	383.835	321.595	288.105	325.915	332.892	293.821	326.11	384.398	392.094	352.392	95.6663	96.5008	113.304	322.963	342.538	3.6517	1.86857	0.844334	-0.244114	3.68356	1.8811	1.09112	0.125815	1.02877	0.0409173	0.565563
TbTc_0440	OG0000351	TcIL3000.A.H_000648200.1_1, TcIL3000.A.H_000648300.1_1	Tb927.9.2400_mRNA-p1	hypothetical protein, conserved	848.318	671.729	882.743	634.359	168.566	176.457	169.22	180.543	213.984	210.356	212.056	219.508	115.111	116.956	108.72	122.49	402.13	386.657	495.274	518.886	349.399	351.799	472.237	488.328	403.5	396.188	542.006	542.784	759.287	173.696	213.976	115.819	417.357	474.174	3.54847	1.8272	1.49972	0.58469	4.37135	2.12808	1.81927	0.863363	1.60128	0.67923	0.264183
TbTc_0441	OG0000352	TcIL3000.A.H_000737500.1_1	Tb927.10.2610_mRNA-p1	Domain of unknown function (DUF1935), putative	185.749	188.2	140.625	153.232	70.1426	71.4204	70.2884	71.3292	40.9774	36.6412	37.3176	41.7319	78.3819	76.0887	77.7679	69.2852	107.516	122.693	119.73	123.537	122.098	122.204	124.594	131.979	123.406	131.81	161.297	156.342	166.952	70.7952	39.1671	75.3809	119.63	138.238	4.26255	2.09172	0.939165	-0.0905489	2.35824	1.23771	1.39557	0.480856	1.20771	0.272276	0.04321
TbTc_0442	OG0000353	TcIL3000.A.H_000486400.1_1, TcIL3000.A.H_000486500.1_1	Tb927.6.5130_mRNA-p1, Tb927.6.5120_mRNA-p1	60S acidic ribosomal protein P2, putative	1968.27	1755.51	2092.77	1906.61	1561.69	1514.83	1474.43	1469.46	2690.23	2731.68	2689.17	2781.03	1390.04	1469.35	1451.16	1621.65	1043.29	1029.73	1096.62	1056.46	916.445	931.62	1054.99	1072.24	1014.21	994.714	1156.51	1117.91	1930.79	1505.1	2723.03	1483.05	1012.36	1068.43	0.709061	-0.496019	1.01487	0.0212968	1.28283	0.359331	1.90722	0.931473	1.80713	0.853703	0.0372856
TbTc_0443	OG0000354	TcIL3000.A.H_000406100.1_1	Tb927.5.1360_mRNA-p1	nucleoside 2-deoxyribosyltransferase	110.653	122.279	142.363	144.363	97.5828	97.8668	101.347	96.9785	79.5072	71.43	70.4407	77.7286	80.0182	86.2315	79.5996	98.4133	219.284	220.038	200.705	185.346	219.925	178.819	220.911	230.22	176.892	182.13	181.922	165.556	129.915	98.4437	74.7766	86.0656	204.019	192.939	1.73737	0.796904	1.14382	0.193861	1.31968	0.400193	0.636776	-0.651142	0.673347	-0.570578	0.00344362
TbTc_0444	OG0000355	TcIL3000.A.H_000664900.1_1	Tb927.9.6370_mRNA-p1, Tb927.9.6380_mRNA-p1, Tb927.9.6360_mRNA-p1	hypothetical protein, conserved	60.9078	78.1941	84.2642	111.592	284.706	280.678	281.722	271.31	246.766	216.623	250.047	260.074	389.28	403.841	400.294	260.951	258.071	250.568	216.715	226.884	283.141	292.85	163.015	160.317	195.829	193.203	142.856	140.771	83.7396	279.604	243.378	363.591	254.705	165.999	0.344073	-1.53921	0.769006	-0.378932	0.299493	-1.7394	0.328771	-1.60484	0.50446	-0.987189	0.317788
TbTc_0445	OG0000357	TcIL3000.A.H_000215500.1_1, TcIL3000.A.H_000215400.1_1, TcIL3000.A.H_000635700.1_1, TcIL3000.A.H_000215600.1_1, TcIL3000.A.H_000635800.1_1	Tb927.8.7560_mRNA-p1, Tb927.4.4890_mRNA-p1	CorA-like Mg2+ transporter protein, putative	145.384	139.002	144.256	124.36	128.66	142.253	131.753	143.909	115.591	111.382	106.298	111.888	98.8709	104.016	103.004	91.7565	126.5	124.853	126.66	139.327	127.368	125.977	158.644	157.02	130.262	123.63	155.033	159.358	138.251	136.644	111.29	99.4119	128.448	147.324	1.24226	0.312966	1.37452	0.458929	1.01176	0.0168679	1.07632	0.106107	0.93841	-0.0917099	6.20734e-05
TbTc_0446	OG0000359	TcIL3000.A.H_000675500.1_1, TcIL3000.A.H_000675400.1_1, TcIL3000.A.H_000675600.1_1	Tb927.9.9390_mRNA-p1, Tb927.9.9400_mRNA-p1, Tb927.9.9380_mRNA-p1, Tb927.9.9410_mRNA-p1	sphingomyelin/ceramide phosphorylethanolamine synthase, bifunctional	454.582	411.12	412.649	383.599	254.83	260.29	261.746	276.22	574.28	450.339	476.372	496.427	401.182	422.961	396.462	327.644	337.739	322.862	317.22	308.486	320.766	337.565	290.244	293.186	286.872	302.245	345.423	365.27	415.487	263.271	499.355	387.062	324.106	313.874	0.832049	-0.265259	0.680178	-0.556015	1.57817	0.658255	1.28195	0.358337	1.32374	0.404622	0.0021354
TbTc_0447	OG0000360	TcIL3000.A.H_000941500.1_1	Tb927.11.8200_mRNA-p1	ribosomal protein S26, putative	2090.12	1927.96	2268.26	2088.8	1234.92	1209.48	1176.58	1194.07	2259.37	2308.03	2551.42	2531.28	1140.83	1233.3	1212.13	1511.34	1753.61	1664.71	1840.85	1824.95	1642.19	1652.83	1548.18	1557.36	1687.58	1662.64	1501.63	1566.69	2093.79	1203.76	2412.52	1274.4	1729.86	1587.35	0.867882	-0.204429	0.944572	-0.0822669	1.73937	0.798562	1.21038	0.275461	1.31905	0.399497	0.0861553
TbTc_0448	OG0000361	TcIL3000.A.H_000903100.1_1	Tb927.11.4290_mRNA-p1	40S ribosomal protein S12	399.777	330.904	307.41	213.196	127.808	134.593	128.903	137.454	1187.77	1275.61	1257.05	1303.88	1034.92	998.211	1014.23	1247.29	152.081	144.123	152.273	154.68	126.715	121.564	208.625	212.823	141.495	130.306	228.638	227.674	312.822	132.19	1256.08	1073.66	141.906	191.593	0.249047	-2.00551	0.12312	-3.02186	2.36646	1.24273	2.20443	1.1404	1.63274	0.707293	2.64864e-09
TbTc_0449	OG0000361	TcIL3000.A.H_000794400.1_1	Tb927.10.8430_mRNA-p1	40S ribosomal protein S12, putative	2001.67	1896.71	1975.23	1883.7	1487.43	1371.49	1449.95	1406.17	919.282	918.42	978.334	999.748	562.302	542.067	562.819	649.176	1602.28	1641.79	1628.59	1669.06	1494.85	1572.29	1713.65	1623.88	1635.25	1689.58	1785.61	1767.51	1939.33	1428.76	953.946	579.091	1601.47	1702.58	2.03295	1.02358	2.46725	1.3029	1.35735	0.440791	1.21096	0.276155	1.13905	0.187833	5.00798e-06
TbTc_0450	OG0000362	TcIL3000.A.H_000265700.1_1, TcIL3000.A.H_000265500.1_1, TcIL3000.A.H_000413900.1_1, TcIL3000.A.H_000414400.1_1, TcIL3000.A.H_000414100.1_1	Tb927.5.2190_mRNA-p1, Tb927.5.2220_mRNA-p1, Tb927.5.2250_mRNA-p1	META domain/Domain of unknown function (DUF1935), putative	167.655	152.492	135.01	161.2	248.33	244.644	239.443	241.659	119.708	127.216	118.687	104.235	179.017	170.366	173.491	160.333	145.112	144.029	141.226	137.894	182.526	175.454	147.299	163.167	173.043	168.512	131.613	135.18	154.09	243.519	117.462	170.802	154.374	153.136	1.31183	0.39158	1.42574	0.511712	0.632761	-0.660267	0.998161	-0.00265622	1.00623	0.00895817	0.000953704
TbTc_0451	OG0000363	TcIL3000.A.H_000204900.1_1, TcIL3000.A.H_000205000.1_1, TcIL3000.A.H_000719200.1_1, TcIL3000.A.H_000204800.1_1, TcIL3000.A.H_000205100.1_1, TcIL3000.A.H_000197800.1_1, TcIL3000.A.H_000198000.1_1, TcIL3000.A.H_000197900.1_1	Tb927.10.880_mRNA-p1	thymidine kinase	119.11	168.772	157.14	244.649	282.739	279.164	288.481	296.612	44.1012	38.513	39.5474	42.2882	92.4925	87.0377	84.8762	135.625	455.306	469.615	421.436	440.506	465.16	477.08	459.014	501.957	556.125	574.406	329.97	329.713	172.418	286.749	41.1124	100.008	454.851	458.531	4.19381	2.06826	2.86727	1.51968	0.601284	-0.733881	0.379065	-1.39948	0.376022	-1.41111	2.36019e-07
TbTc_0452	OG0000364	TcIL3000.A.H_000630800.1_1	Tb927.8.7110_mRNA-p1, Tb927.4.5310_mRNA-p1	Serine/threonine-protein kinase NEK12.1, putative	257.84	264.243	257.232	259.173	231.902	235.668	233.185	250.15	55.3958	53.7467	48.4892	49.3423	56.53	58.0247	56.203	65.3171	239.528	242.69	251.981	253.576	265.236	261.381	222.211	220.053	225.858	235.884	239.482	231.153	259.622	237.726	51.7435	59.0187	252.399	229.107	5.01748	2.32696	4.02799	2.01006	1.0921	0.12711	1.02862	0.0407083	1.13319	0.180393	2.5416e-16
TbTc_0453	OG0000366	TcIL3000.A.H_000317600.1_1	Tb927.3.1380_mRNA-p1	ATP synthase subunit beta, mitochondrial	282.686	266.875	306.631	244.335	222.255	228.604	230.014	238.031	249.997	366.084	373.594	369.582	127.951	129.85	121.725	160.443	218.781	226.754	217.756	214.055	192.166	198.797	202.38	181.154	188.18	197.033	230.202	221.549	275.132	229.726	339.814	134.992	211.385	203.416	0.809653	-0.304625	1.70177	0.767039	1.19765	0.260207	1.30157	0.380249	1.35255	0.435685	0.56075
TbTc_0454	OG0000367	TcIL3000.A.H_000952600.1_1	Tb927.11.9470_mRNA-p1	ADP-ribosylation factor GTPase activating protein, putative	96.2596	105.761	131.689	162.397	101.584	96.3997	103.919	103.389	55.1842	60.1408	68.7899	68.2864	82.7623	82.3796	81.4347	61.9586	165.773	170.527	161.3	162.092	181.433	175.286	155.941	157.584	174.389	172.295	120.561	124.739	124.027	101.323	63.1003	77.1338	169.402	150.918	1.96555	0.974931	1.3136	0.393527	1.22407	0.291689	0.732144	-0.4498	0.821813	-0.283117	0.000124249
TbTc_0455	OG0000368	TcIL3000.A.H_000952200.1_1	Tb927.11.9430_mRNA-p1	TFIIH basal transcription factor subunit	60.9182	61.4383	64.137	62.5864	78.2901	82.3406	78.975	80.8739	59.7867	64.3159	70.9227	71.5162	111.783	110.726	109.781	94.071	60.6095	65.7722	53.6671	66.2008	56.8276	66.0654	73.9366	77.1345	65.7435	64.6326	64.9333	65.3092	62.27	80.1199	66.6354	106.59	61.5238	68.6149	0.934488	-0.0977515	0.751663	-0.411842	0.77721	-0.363624	1.01213	0.0173927	0.907528	-0.139986	0.326749
TbTc_0456	OG0000369	TcIL3000.A.H_000214300.1_1, TcIL3000.A.H_000351200.1_1, TcIL3000.A.H_000336200.1_1, TcIL3000.A.H_000213900.1_1	Tb927.3.4790_mRNA-p1, Tb927.3.4750_mRNA-p1	Aminopeptidase M1, putative	213.534	205.535	221.674	372.492	379.891	388.263	373.675	377.654	83.1647	89.6387	98.0791	92.9485	186.474	183.475	189.849	204.767	429.343	409.591	387.292	395.762	474.007	452.87	346.656	345.339	410.544	410.655	291.948	288.155	253.309	379.871	90.9578	191.141	424.811	348.883	2.78491	1.47763	1.98738	0.990869	0.666829	-0.584611	0.596286	-0.745924	0.726057	-0.461846	3.40507e-06
TbTc_0457	OG0000370	TcIL3000.A.H_000318400.1_1, TcIL3000.A.H_000318600.1_1	Tb927.3.1530_mRNA-p1, Tb927.3.1450_mRNA-p1	CorA-like Mg2+ transporter protein, putative	96.831	86.5875	93.7449	79.6247	68.245	73.3122	69.2528	78.0087	163.995	125.556	127.156	135.42	152.725	145.506	148.4	86.3174	92.6972	99.3658	88.0397	92.5647	91.7361	85.3804	100.277	96.2687	100.005	92.4415	93.2591	87.4368	89.197	72.2047	138.032	133.237	91.6306	94.9481	0.646206	-0.629934	0.541926	-0.883833	1.23534	0.304903	0.973441	-0.0388343	0.939429	-0.0901438	1.1259e-06
TbTc_0458	OG0000371	TcIL3000.A.H_000833000.1_1	Tb927.10.12890_mRNA-p1	bifunctional aminoacyl-tRNA synthetase, putative	170.183	180.416	142.707	143.486	190.903	187.966	187.095	187.504	93.8898	110.76	113.094	111.668	195.602	187.561	183.96	280.395	160.556	166.445	170.564	160.737	165.595	179.051	152.123	151.639	187.723	187.534	163.344	170.304	159.198	188.367	107.353	211.88	167.158	168.778	1.48294	0.56846	0.889028	-0.169699	0.845148	-0.242724	0.952381	-0.0703887	0.94324	-0.0843028	0.0980207
TbTc_0459	OG0000372	TcIL3000.A.H_001030000.1_1	Tb927.11.16400_mRNA-p1	kinetoplast-associated protein 3, putative	41.0538	72.0996	46.4991	75.538	138.621	133.494	141.764	130.27	37.6869	35.0078	33.9175	38.4224	68.5418	65.8896	59.2089	179.334	49.3494	43.4857	48.5959	51.2406	54.1007	54.3886	59.5878	66.4878	78.7759	73.4056	57.9909	53.5504	58.7976	136.037	36.2586	93.2435	50.1935	64.9664	1.62162	0.697433	1.45895	0.544928	0.432217	-1.21017	1.17142	0.228258	0.905047	-0.143935	0.00423121
TbTc_0460	OG0000373	TcIL3000.A.H_000408600.1_1	Tb927.5.1650_mRNA-p1	CMGC/DYRK protein kinase, putative	75.9678	67.3936	59.0288	67.2999	44.9959	45.2976	44.3523	46.9757	67.2422	61.9686	55.2012	56.4507	53.6601	57.6675	46.9504	50.5703	63.8985	68.3053	69.3839	70.9381	66.7851	63.4937	69.5751	68.6792	59.1755	60.8373	76.12	71.4062	67.4225	45.4054	60.2157	52.2121	67.1341	67.6322	1.11968	0.163092	0.869634	-0.20152	1.4849	0.570368	1.0043	0.00618474	0.996899	-0.0044803	0.164455
TbTc_0461	OG0000373	TcIL3000.A.H_000525300.1_1	Tb927.7.4090_mRNA-p1	CMGC/DYRK protein kinase, putative	64.7532	65.3717	57.3892	65.341	72.1653	74.679	72.4434	74.6472	50.2761	53.776	49.9632	46.8346	45.7978	45.5325	45.4981	43.3452	59.1334	60.0587	61.3399	59.6054	63.0152	62.9181	60.6749	51.611	58.7636	63.5421	59.5855	56.6052	63.2138	73.4837	50.2125	45.0434	61.0118	58.4637	1.25893	0.332193	1.6314	0.706109	0.860242	-0.217186	1.03609	0.0511502	1.08125	0.112697	1.40763e-07
TbTc_0462	OG0000374	TcIL3000.A.H_000383900.1_1	Tb927.4.3570_mRNA-p1, Tb927.4.3590_mRNA-p1	translation elongation factor 1-beta, putative	430.962	474.532	568.287	444.376	584.972	554.676	586.403	535.761	195.289	292.323	291.977	276.893	591.293	617.282	660.149	1011.91	517.369	534.616	536.929	512.384	451.688	428.555	790.009	808.171	573.053	579.721	720.913	767.968	479.539	565.453	264.121	720.158	496.923	706.639	1.81561	0.860453	0.785179	-0.348906	0.848062	-0.237758	0.965017	-0.0513741	0.67862	-0.559324	0.144305
TbTc_0463	OG0000375	TcIL3000.A.H_000801700.1_1	Tb927.10.9300_mRNA-p1	adiponectin receptor protein 1	35.152	39.8126	32.177	31.1815	62.5093	66.2608	68.057	73.1647	142.621	123.017	125.566	134.293	124.534	126.987	126.288	104.042	59.5273	57.8069	67.6279	68.1701	62.2645	63.7791	59.756	64.2434	51.1428	50.3486	65.3934	65.0479	34.5808	67.4979	131.374	120.463	63.196	59.322	0.263223	-1.92564	0.560322	-0.835671	0.512323	-0.964873	0.547199	-0.869862	0.582933	-0.778597	9.51826e-05
TbTc_0464	OG0000376	TcIL3000.A.H_000308000.1_1	Tb927.2.5530_mRNA-p1, Tb927.2.5610_mRNA-p1	Present in the outer mitochondrial membrane proteome 22-1	111.322	113.398	84.6424	89.7458	80.3968	78.9731	75.5383	80.8342	101.931	100.63	98.0353	92.8512	63.923	65.3384	60.8032	59.0842	82.2868	82.3717	95.2793	92.9096	88.4005	90.6207	101.271	100.433	95.5702	92.6976	93.2311	95.6598	99.7768	78.9356	98.3619	62.2872	88.6448	96.4771	1.01439	0.0206058	1.26728	0.34174	1.26403	0.338029	1.12558	0.170669	1.0342	0.0485184	0.629277
TbTc_0465	OG0000377	TcIL3000.A.H_000739900.1_1	Tb927.10.2890_mRNA-p1, Tb11.v5.0650.1-p1	enolase	443.927	815.02	698.58	764.266	1310.42	1296.11	1317.78	1250.75	379.7	433.981	475.591	481.617	1117.86	1045.36	1073.44	2166.44	1277.97	1318.36	1343.01	1380.58	1399.57	1403.7	1549.81	1553.71	1647.04	1672.25	1291.63	1312.54	680.448	1293.76	442.722	1350.78	1353.87	1504.5	1.53696	0.620083	0.957793	-0.0622143	0.525945	-0.927017	0.502596	-0.992528	0.452276	-1.14472	0.0635939
TbTc_0466	OG0000378	TcIL3000.A.H_000635500.1_1, TcIL3000.A.H_000215200.1_1	Tb927.8.7540_mRNA-p1	Flagella connector protein 3	22.483	25.8433	31.3807	50.8353	75.2114	81.4025	75.1319	79.0406	12.1074	13.5308	14.9226	13.7459	9.89321	9.01052	7.76123	9.63775	42.4075	44.8947	40.9999	41.1554	45.0922	47.7667	40.6959	41.0997	46.0975	53.8848	24.9764	23.3199	32.6356	77.6966	13.5767	9.07568	43.7194	38.3457	2.4038	1.26532	8.56097	3.09777	0.420039	-1.25141	0.746478	-0.421827	0.851088	-0.232619	1.14391e-07
TbTc_0467	OG0000379	TcIL3000.A.H_000370500.1_1	Tb927.4.2180_mRNA-p1	60S ribosomal protein L35a, putative	2236.54	2158.29	2241.99	2150.69	1838.76	1755.84	1797.04	1759.95	1802.03	1987.68	2069.49	2073.12	1407.6	1413.25	1445.41	1507.14	2174.89	2105.75	2080.96	2090.99	2037.03	2079.57	1864.76	1843.27	1887.03	1923.73	1894.54	1922.47	2196.88	1787.9	1983.08	1443.35	2094.87	1889.3	1.10781	0.147712	1.23871	0.308844	1.22875	0.297191	1.0487	0.0685973	1.1628	0.217603	0.302846
TbTc_0468	OG0000381	TcIL3000.A.H_000611000.1_1	Tb927.8.5120_mRNA-p1	cytochrome c	211.264	146.579	197.411	143.655	81.687	92.2799	95.941	91.4063	89.4128	147.401	158.117	149.286	74.7099	74.9714	68.9029	233.696	241.086	216.599	213.729	213.264	167.467	141.962	224.803	199.264	172.777	162.036	244.668	238.363	174.727	90.3286	136.054	113.07	199.018	206.985	1.28425	0.360924	0.798873	-0.323962	1.93435	0.951851	0.877948	-0.187792	0.844154	-0.244422	0.452521
TbTc_0469	OG0000382	TcIL3000.A.H_000340400.1_1	Tb927.3.5090_mRNA-p1	tryparedoxin 2, putative	52.2237	63.2385	79.778	184.212	401.074	396.24	394.009	392.552	190.441	208.999	220.827	239.048	246.479	240.074	233.229	279.226	315.372	320.143	276.569	278.411	438.529	421.032	206.992	221.424	278.548	315.91	98.7295	101.276	94.8631	395.969	214.828	249.752	341.676	203.813	0.441576	-1.17927	1.58545	0.66489	0.239572	-2.06147	0.27764	-1.84871	0.465441	-1.10333	0.414306
TbTc_0470	OG0000384	TcIL3000.A.H_000776300.1_1, TcIL3000.A.H_000154600.1_1, TcIL3000.A.H_000014900.1_1	Tb927.10.6970_mRNA-p1, Tb927.10.6940_mRNA-p1	serine peptidase, Clan SC, Family S9B	86.8079	88.2253	124.455	156.188	193.944	197.181	201.207	209.209	117.549	98.3595	99.3983	99.8781	105.567	109.516	108.181	90.6707	264.209	273.473	249.426	250.008	300.263	286.132	178.575	182.451	186.66	190.823	138.639	134.81	113.919	200.385	103.796	103.484	270.585	168.66	1.09753	0.134256	1.93639	0.953369	0.568501	-0.814764	0.421011	-1.24807	0.675438	-0.566105	0.000571119
TbTc_0471	OG0000385	TcIL3000.A.H_000293100.1_1, TcIL3000.A.H_000293200.1_1	Tb927.2.2520_mRNA-p1, Tb927.2.2510_mRNA-p1	Mitochondrial outer membrane protein porin 2	129.787	131.519	126.104	176.742	388.059	400.407	381.074	383.042	172.695	205.821	176.122	162.85	217.326	215.046	190.938	232.34	204.839	199.161	224.293	224.437	244.976	232.675	224.734	239.794	230.342	263.517	200.665	187.248	141.038	388.146	179.372	213.912	221.73	224.383	0.786287	-0.346871	1.81451	0.859577	0.363364	-1.46051	0.636079	-0.652722	0.628558	-0.669882	0.0304412
TbTc_0472	OG0000386	TcIL3000.A.H_000295100.1_1	Tb927.2.2990_mRNA-p1	hypothetical protein, conserved	79.6565	74.0144	63.2522	59.7729	52.4401	51.6876	53.9746	53.1518	76.9059	78.8496	77.7435	73.6797	82.2092	85.7514	83.8161	72.2157	64.4913	64.6835	59.4945	55.368	62.963	65.9705	62.8874	57.6643	67.4778	66.1627	63.8593	60.4303	69.174	52.8135	76.7947	80.9981	62.1618	63.0803	0.900766	-0.150776	0.652034	-0.616981	1.30978	0.389323	1.11281	0.154201	1.0966	0.13304	4.97322e-05
TbTc_0473	OG0000387	TcIL3000.A.H_000904300.1_1	Tb927.11.4430_mRNA-p1	ferric reductase transmembrane protein, putative	57.0609	51.8526	41.8086	45.4277	34.6421	35.109	32.7217	38.1105	59.844	55.3758	56.0144	50.3754	53.2573	54.1815	48.9065	45.7463	37.6761	32.8788	35.4785	38.1974	36.4424	36.5081	29.9146	33.7381	32.3164	24.9434	29.6188	30.5619	49.0375	35.1458	55.4024	50.5229	36.1969	30.1822	0.885115	-0.176064	0.695641	-0.523585	1.39526	0.480532	1.35474	0.438019	1.62471	0.700186	0.000622222
TbTc_0474	OG0000388	TcIL3000.A.H_000506100.1_1	Tb927.7.3170_mRNA-p1	Beta-lactamase superfamily domain containing protein, putative	48.6491	56.64	46.8572	52.5849	53.3354	53.2847	53.2602	53.4949	93.3354	90.6067	91.8643	93.1064	90.0231	89.1045	94.6066	71.4844	60.7365	61.6927	58.1945	60.0533	62.219	60.1893	63.1167	61.8435	63.3668	63.2892	66.3627	51.9833	51.1828	53.3438	92.2282	86.3047	60.5142	61.6604	0.554958	-0.849549	0.618087	-0.694118	0.959489	-0.0596617	0.845798	-0.241615	0.830076	-0.268684	4.44704e-10
TbTc_0475	OG0000389	TcIL3000.A.H_000798400.1_1, TcIL3000.A.H_000798600.1_1	Tb927.10.8970_mRNA-p1, Tb927.10.8950_mRNA-p1	kinetoplast-associated protein 4 isoform 2	248.138	298.588	306.206	282.077	295.666	303.362	298.306	303.756	121.622	113.935	114.774	117.46	232.374	211.167	223.572	278.759	232.066	256.676	215.986	247.625	277.809	293.461	246.247	234.138	242.911	261.317	220.942	224.211	283.752	300.273	116.948	236.468	253.937	238.294	2.42631	1.27877	1.26982	0.344628	0.944982	-0.0816416	1.11741	0.160159	1.19076	0.251887	4.92605e-05
TbTc_0476	OG0000390	TcIL3000.A.H_000596700.1_1	Tb927.8.3540_mRNA-p1	hypothetical protein, conserved	8.7749	11.1383	9.07898	13.0883	13.4507	12.938	12.9446	13.5018	28.6355	32.046	29.5331	28.3165	30.1947	29.7541	26.7559	40.9002	15.5491	15.6769	18.5799	17.2726	14.7114	15.8418	6.23891	7.98709	8.82741	8.50336	13.3941	12.201	10.5201	13.2088	29.6328	31.9012	16.272	9.52531	0.355017	-1.49404	0.414052	-1.27211	0.79645	-0.328345	0.646519	-0.629236	1.10444	0.143313	5.03406e-09
TbTc_0477	OG0000392	TcIL3000.A.H_000451000.1_1	Tb927.6.1340_mRNA-p1, Tb927.6.1360_mRNA-p1, Tb927.6.1320_mRNA-p1, Tb927.6.1380_mRNA-p1, Tb927.6.1400_mRNA-p1	cyclophilin-type peptidyl-prolyl cis-trans isomerase, putative	69.8782	69.0434	78.3391	64.7046	73.6596	75.3769	75.8185	73.4596	396.657	346.634	325.716	352.237	63.3938	63.0371	65.5428	51.7588	69.4686	83.9212	76.5826	67.0373	80.06	78.6473	92.5439	96.3872	75.6136	87.0035	80.4021	86.5613	70.4913	74.5786	355.311	60.9331	75.9528	86.4186	0.198393	-2.33357	1.22394	0.291536	0.945194	-0.0813172	0.928093	-0.107658	0.815696	-0.293896	0.00936184
TbTc_0478	OG0000393	TcIL3000.A.H_000952800.1_1	Tb927.11.9490_mRNA-p1	CobW/HypB/UreG, nucleotide-binding domain containing protein, putative	81.4222	77.8136	77.3453	79.141	79.1288	79.5993	78.1879	80.4255	78.6606	82.6896	77.1936	78.5899	98.1505	104.283	105.48	75.9242	82.7364	89.0761	88.4929	85.0281	99.4306	87.8487	89.6832	88.8707	87.1748	90.9777	89.7987	86.6674	78.9306	79.3354	79.2834	95.9595	88.7688	88.8621	0.995549	-0.00643514	0.826759	-0.27446	0.994897	-0.00738055	0.88917	-0.169469	0.888237	-0.170984	0.087375
TbTc_0479	OG0000394	TcIL3000.A.H_000101000.1_1, TcIL3000.A.H_000952100.1_1	Tb927.11.9420_mRNA-p1	ATP synthase, putative	303.68	311.331	376.183	573.568	425.456	400.845	421.8	411.835	117.09	119.019	133.257	133.009	211.263	200.488	193.322	212.335	504.872	465.982	418.478	405.542	677.328	639.321	337.954	372.537	507.504	468.802	263.882	254.194	391.191	414.984	125.594	204.352	518.587	367.479	3.11473	1.63911	2.03073	1.022	0.942664	-0.0851841	0.754339	-0.406715	1.06453	0.0902106	6.70199e-08
TbTc_0480	OG0000395	TcIL3000.A.H_000389200.1_1	Tb927.8.8230_mRNA-p1, Tb927.8.8250_mRNA-p1, Tb927.8.8260_mRNA-p1, Tb927.8.8220_mRNA-p1, Tb927.8.8240_mRNA-p1	amino acid transporter, putative	128.746	142.923	99.2163	99.68	128.753	133.807	131.622	129.897	520.899	442.694	468.698	452.201	645.576	631.203	635.215	486.949	132.279	122.627	132.643	143.823	125.888	133.451	138.777	137.4	127.809	135.375	169.766	161.506	117.641	131.02	471.123	599.736	131.785	145.106	0.249704	-2.00171	0.218463	-2.19454	0.897888	-0.155393	0.892675	-0.163793	0.810729	-0.302709	1.85722e-12
TbTc_0481	OG0000396	TcIL3000.A.H_000203300.1_1, TcIL3000.A.H_000203400.1_1, TcIL3000.A.H_000564800.1_1, TcIL3000.A.H_000203200.1_1, TcIL3000.A.H_000564900.1_1	Tb927.8.760_mRNA-p1, Tb927.8.740_mRNA-p1	nucleolar RNA-binding protein	2341.34	2026.86	2511.72	2219.77	501.324	489.645	527.006	521.343	790.021	1284.48	1375.78	1434.86	482.596	491.028	509.017	612.258	1466.8	1425.23	1539.49	1544.91	1408.41	1404.86	1472.88	1502.52	1425.96	1442.37	1368.3	1324.07	2274.92	509.83	1221.28	523.725	1464.95	1422.68	1.86273	0.897419	0.973469	-0.0387934	4.46212	2.15773	1.5529	0.634966	1.59903	0.677201	0.597616
TbTc_0482	OG0000397	TcIL3000.A.H_000017900.1_1, TcIL3000.A.H_000017800.1_1	Tb927.10.7330_mRNA-p1, Tb927.10.7340_mRNA-p1	40S ribosomal protein S24E, putative	2742.43	2437.97	2799.4	2599.99	2004.45	1984.37	1976.22	1952.31	3156.3	3243.98	3361.64	3455.36	2029.96	2040.14	2094.71	2378.47	2366.85	2398.33	2547.51	2610.94	2293.61	2141.49	2431.78	2384.55	2278.7	2324.32	2387.47	2318.83	2644.95	1979.34	3304.32	2135.82	2393.12	2354.28	0.800451	-0.321115	0.926733	-0.109774	1.33628	0.418222	1.10523	0.144345	1.12346	0.167955	0.0241029
TbTc_0483	OG0000398	TcIL3000.A.H_000955500.1_1, TcIL3000.A.H_000839300.1_1	Tb927.10.13517_mRNA-p1, Tb927.11.9720_mRNA-p1	40S ribosomal protein S27-like, putative	3351.46	3232.25	3177.91	3141.4	3186.46	3086.45	3119.84	3070.47	3312.33	3210.24	3238.66	3227.28	2225.27	2365.85	2333.14	2583.74	3052.46	3118.21	3198.85	3023.2	3025.76	2976.74	2976.86	3159.87	3221.48	3181.24	3360.98	3338.7	3225.75	3115.81	3247.13	2377	3065.87	3206.52	0.993417	-0.00952823	1.31082	0.390464	1.03529	0.0500308	1.05215	0.0733393	1.006	0.00862633	0.109543
TbTc_0484	OG0000400	TcIL3000.A.H_000635200.1_1	Tb927.8.7510_mRNA-p1	p-nitrophenylphosphatase, putative	82.6308	66.8403	80.2956	77.1848	63.9921	63.9309	63.1169	64.8608	66.7452	74.5272	65.4205	67.7172	59.8774	63.0439	59.1448	59.0927	120.987	117.007	104.661	103.407	116.134	115.021	100.877	111.261	110.086	100.27	104.005	97.4249	76.7379	63.9752	68.6025	60.2897	112.87	103.987	1.11859	0.161677	1.06113	0.0856	1.19949	0.262427	0.679881	-0.556646	0.737955	-0.438396	0.641546
TbTc_0485	OG0000402	TcIL3000.A.H_000387500.1_1, TcIL3000.A.H_000141100.1_1	Tb927.8.8350_mRNA-p1, Tb927.4.3910_mRNA-p1	Kinesin-13 4b, putative	69.7839	84.0611	79.7754	75.1028	65.8004	70.7007	64.5637	70.1482	89.187	81.4335	81.849	90.3672	82.644	85.0544	82.1785	68.7951	71.8086	68.8219	69.3847	71.294	86.6209	88.068	81.1055	79.4774	75.7369	73.1948	71.9545	68.8421	77.1808	67.8032	85.7092	79.668	75.9997	75.0519	0.900497	-0.151207	0.851073	-0.232646	1.13831	0.186888	1.01554	0.0222487	1.02837	0.0403546	0.00407144
TbTc_0486	OG0000404	TcIL3000.A.H_000838300.1_1	Tb927.10.13430_mRNA-p1	citrate synthase, putative	63.8857	87.2392	78.1121	53.7557	37.309	37.9468	35.2992	38.4994	72.7023	55.6788	54.6225	56.1791	37.9956	33.3457	31.1991	35.5355	41.4296	41.5203	47.931	50.9207	41.1158	43.4673	51.375	46.3367	36.8279	38.4996	41.7002	49.7152	70.7482	37.2636	59.7957	34.519	44.3975	44.0758	1.18317	0.242652	1.07951	0.110377	1.89859	0.924926	1.59352	0.672216	1.60515	0.682707	0.589877
TbTc_0487	OG0000405	TcIL3000.A.H_000610700.1_1	Tb11.v5.0723.1-p1, Tb927.8.5090_mRNA-p1	DNA-directed rna polymerase I largest subunit, putative	110.655	101.268	78.5122	58.0052	44.3845	43.5095	42.4589	45.9354	68.662	92.3155	90.9212	89.5961	63.356	60.894	61.3598	75.908	55.2398	56.3872	55.8655	55.9872	51.1402	51.4075	49.418	51.0214	52.9078	48.5692	63.7353	68.674	87.1101	44.0721	85.3737	65.3794	54.3379	55.7209	1.02034	0.0290483	0.674097	-0.568972	1.97654	0.982975	1.60312	0.680881	1.56333	0.644621	0.011068
TbTc_0488	OG0000406	TcIL3000.A.H_000353300.1_1	Tb927.4.430_mRNA-p1	proteasome beta 7 subunit	186.982	199.783	208.46	196.364	266.305	259.65	266.703	259.027	159.157	168.237	169.133	180.006	346.501	334.985	349.719	310.358	220.948	227.864	235.519	227.661	208.893	232.662	251.419	245.077	231.659	239.073	240.394	250.218	197.897	262.921	169.133	335.391	225.591	242.973	1.17007	0.226592	0.783925	-0.351213	0.752687	-0.409877	0.877239	-0.188959	0.814482	-0.296045	0.658259
TbTc_0489	OG0000407	TcIL3000.A.H_000993000.1_1, TcIL3000.A.H_000999500.1_1	Tb927.11.13190_mRNA-p1, Tb927.11.13090_mRNA-p1	elongation factor 1 gamma, putative	520.419	559.024	538.008	516.618	534.254	539.401	570.968	567.974	266.632	408.157	440.546	404.435	395.087	383.27	391.038	639.52	617.482	635.443	668.303	650.611	528.654	515.82	773.132	758.645	682.736	661.166	783.054	816.443	533.517	553.149	379.942	452.229	602.719	745.863	1.40421	0.489754	1.22316	0.290614	0.964509	-0.0521335	0.885184	-0.17595	0.715302	-0.483375	0.00329753
TbTc_0490	OG0000408	TcIL3000.A.H_000780500.1_1	Tb927.3.5530_mRNA-p1	Tb-292 membrane associated protein	46.485	54.779	44.4339	48.4283	48.256	50.0368	47.6802	53.0787	106.28	89.5927	89.618	90.191	83.4271	81.4261	78.9634	59.1912	65.166	65.5705	62.3033	62.3834	64.0461	61.0181	52.0051	50.7128	57.2443	55.0498	65.5786	56.2987	48.5316	49.7629	93.9203	75.7519	63.4146	56.1482	0.516731	-0.952514	0.65692	-0.606211	0.975256	-0.0361477	0.765306	-0.385891	0.864348	-0.210317	4.89594e-08
TbTc_0491	OG0000409	TcIL3000.A.H_000410200.1_1, TcIL3000.A.H_000166100.1_1, TcIL3000.A.H_000409800.1_1, TcIL3000.A.H_000180000.1_1, TcIL3000.A.H_000166800.1_1, TcIL3000.A.H_000239500.1_1, TcIL3000.A.H_000166600.1_1, TcIL3000.A.H_000166700.1_1	Tb927.5.1780_mRNA-p1	hypothetical protein, conserved	309.754	297.69	371.232	356.864	330.293	341.302	332.049	372.763	189.883	185.664	185.223	189.87	173.038	171.724	160.369	137.424	467.709	459.559	475.895	476.695	456.955	463.486	480.712	508.413	505.048	478.114	463.479	458.298	333.885	344.102	187.66	160.639	466.717	482.344	1.7792	0.831227	2.14208	1.09901	0.970308	-0.0434852	0.715391	-0.483197	0.692213	-0.530713	7.70627e-09
TbTc_0492	OG0000410	TcIL3000.A.H_000896600.1_1	Tb927.11.3530.1_mRNA-p1, Tb927.11.3530.2_mRNA-p1	NADH dehydrogenase (ubiquinone) 1 alpha subcomplex subunit, putative	70.2751	64.2239	76.1073	70.0434	84.2378	88.9973	91.7934	88.1051	166.147	145.364	132.887	142.386	150.289	157.585	132.051	137.327	81.8198	82.1912	83.2976	84.0082	79.1908	84.2367	67.6199	78.7292	62.1135	67.0169	73.9292	76.1693	70.1624	88.2834	146.696	144.313	82.4574	70.9297	0.478285	-1.06406	0.611751	-0.708984	0.794741	-0.331444	0.850893	-0.232951	0.989183	-0.015691	2.21031e-07
TbTc_0493	OG0000411	TcIL3000.A.H_000465700.1_1	Tb927.6.3000_mRNA-p1	sphingolipid delta 4 desaturase, putative	67.6383	75.4449	68.2291	70.0875	93.598	90.8156	95.8611	90.8633	197.021	195.434	196.424	215.505	133.276	133.485	118.855	175.668	107.971	104.875	112.072	111.05	110.695	124.136	85.1714	86.2683	93.4457	84.4305	107.381	105.949	70.35	92.7845	201.096	140.321	111.8	93.7744	0.349833	-1.51526	0.66123	-0.596777	0.758208	-0.399334	0.629249	-0.668298	0.750204	-0.414644	1.22628e-06
TbTc_0494	OG0000415	TcIL3000.A.H_000527500.1_1, TcIL3000.A.H_000527100.1_1, TcIL3000.A.H_000526800.1_1, TcIL3000.A.H_000527200.1_1	Tb927.7.4240_mRNA-p1, Tb927.7.4250_mRNA-p1	hypothetical protein, conserved	289.412	261.833	329.083	232.37	270.196	275.19	275.502	284.175	226.724	208.249	210.405	206.836	277.535	257.962	262.053	206.402	192.929	231.26	220.864	184.617	236.642	244.951	235.473	261.243	192.796	172.859	261.701	209.967	278.175	276.266	213.053	250.988	218.544	222.34	1.30566	0.384775	1.10071	0.13844	1.00691	0.0099327	1.27286	0.348069	1.25112	0.323223	0.0165785
TbTc_0495	OG0000416	TcIL3000.A.H_000462000.1_1	Tb927.6.2590_mRNA-p1	hypothetical protein, conserved	66.3356	69.995	99.9163	99.3984	152.89	147.571	148.193	134.522	260.856	212.53	189.86	184.08	122.035	129.676	123.489	84.055	154.268	128.63	155.328	160.003	176.476	168.025	150.029	135.743	125.029	116.943	114.569	121.669	83.9113	145.794	211.831	114.814	157.122	127.33	0.396123	-1.33598	1.26983	0.344638	0.575547	-0.796994	0.534053	-0.904945	0.659005	-0.601638	0.319028
TbTc_0496	OG0000417	TcIL3000.A.H_000462100.1_1	Tb927.6.2600_mRNA-p1	Protein of unknown function (DUF1077), putative	238.453	249.108	346.546	274.062	190.029	182.422	193.997	187.9	164.167	166.191	161.012	156.734	189.523	186.35	194.354	193.808	366.33	366.766	369.52	385.669	333.5	302.714	384.579	389.558	338.613	373.318	306.17	314.068	277.042	188.587	162.026	191.009	354.083	351.051	1.70986	0.77388	0.987321	-0.0184092	1.46904	0.554877	0.782421	-0.353983	0.789179	-0.341575	0.163871
TbTc_0497	OG0000418	TcIL3000.A.H_000857500.1_1	Tb927.10.15480_mRNA-p1, Tb11.v5.0679.1-p1	transporter, putative	129.964	138.916	137.185	130.263	72.7408	74.7284	75.9348	78.4542	169.845	131.209	128.966	131.641	144.907	137.637	139.229	135.875	174.721	157.145	163.009	166.277	160.957	159.636	116.714	124.054	137.236	133.744	127.771	140.584	134.082	75.4646	140.415	139.412	163.624	130.017	0.954895	-0.0665856	0.541305	-0.885485	1.77675	0.829243	0.819449	-0.287273	1.03126	0.044414	0.000908415
TbTc_0498	OG0000419	TcIL3000.A.H_000918600.1_1	Tb927.11.5910_mRNA-p1	WASH complex subunit 7, N-terminal/WASH complex subunit 7/WASH complex subunit 7, C-terminal, putative	15.1732	20.9526	16.0381	23.051	55.4352	57.0249	56.2075	60.2458	56.001	40.5843	45.1162	48.4599	87.29	84.0625	86.7155	68.3008	42.1309	43.766	36.0171	35.8674	54.4503	54.0254	41.5967	44.4991	41.7129	41.3218	41.3656	40.5783	18.8037	57.2284	47.5403	81.5922	44.3762	41.8457	0.395532	-1.33814	0.701395	-0.511701	0.328573	-1.60571	0.423734	-1.23877	0.449358	-1.15406	0.280251
TbTc_0499	OG0000420	TcIL3000.A.H_000807600.1_1	Tb11.v5.0773.1-p1, Tb927.10.9700_mRNA-p1	hypothetical protein, conserved	39.8377	46.4066	36.1359	45.1432	41.8283	41.88	41.816	42.7723	70.6486	78.5718	72.9553	73.0412	68.5532	65.2518	64.0717	54.0306	49.6964	47.7262	47.4285	48.1004	51.76	53.0827	40.0885	42.9004	44.6069	43.9235	39.5637	42.4441	41.8808	42.0741	73.8042	62.9768	49.6324	42.2545	0.567459	-0.817413	0.668089	-0.581888	0.995406	-0.00664315	0.843821	-0.24499	0.991157	-0.0128149	1.08491e-08
TbTc_0500	OG0000421	TcIL3000.A.H_000684100.1_1	Tb927.9.10360_mRNA-p1	Cytosolic iron-sulfur protein assembly 2A, putative	154.511	136.462	126.148	97.8249	126.734	127.314	120.082	115.17	106.393	105.945	110.204	114.358	133.052	135.892	137.014	104.858	90.9788	82.8474	81.5755	84.2564	83.4271	91.5693	96.539	88.2821	95.8425	89.1364	91.9694	93.8903	128.736	122.325	109.225	127.704	85.7758	92.6099	1.17863	0.237115	0.957879	-0.0620853	1.05241	0.0737001	1.50085	0.585776	1.39009	0.475179	0.548672
TbTc_0501	OG0000421	TcIL3000.A.H_000564500.1_1, TcIL3000.A.H_000203600.1_1	Tb927.8.720_mRNA-p1	Cytosolic iron-sulfur protein assembly 2B, putative	79.8305	93.8135	104.92	123.68	74.9697	72.9369	75.0254	69.5492	115.219	92.2743	87.1343	88.2345	95.8011	98.7591	88.9199	66.2566	61.4792	79.1714	81.7013	84.2221	95.8938	94.8134	95.8129	96.1618	89.1793	77.8662	74.8805	86.0921	100.561	73.1203	95.7156	87.4342	82.8802	86.6655	1.05062	0.071247	0.83629	-0.257925	1.37528	0.459729	1.21333	0.278974	1.16034	0.214544	0.14243
TbTc_0502	OG0000423	TcIL3000.A.H_000224800.1_1, TcIL3000.A.H_000376000.1_1	Tb927.4.2740_mRNA-p1	p25-alpha, putative	298.72	336.18	373.377	425.722	753.428	748.938	746.934	711.738	87.0911	79.4933	84.9822	88.4174	401.953	388.778	372.537	829.479	644.058	600.144	585.645	546.177	658.399	646.36	596.064	588.293	557.135	611.629	386.33	430.557	358.5	740.26	84.996	498.187	613.464	528.335	4.21785	2.07651	1.48591	0.571344	0.48429	-1.04606	0.584387	-0.775005	0.678547	-0.559479	0.000649703
TbTc_0503	OG0000424	TcIL3000.A.H_000323700.1_1	Tb11.v5.0697.1-p1, Tb927.3.2090_mRNA-p1	Xaa-Pro aminopeptidase, putative	74.8322	79.3786	65.8336	77.3912	87.1737	86.5202	84.7402	89.1894	127.82	133.843	138.227	136.508	97.0663	101.572	98.9477	68.6399	107.306	104.211	110.419	113.986	122.18	124.694	92.1361	93.6504	107.159	109.11	87.7125	88.5287	74.3589	86.9059	134.1	91.5565	113.799	96.3828	0.554504	-0.850729	0.949205	-0.0752089	0.855626	-0.224948	0.65342	-0.613916	0.771495	-0.374271	0.0032675
TbTc_0504	OG0000425	TcIL3000.A.H_000510955.1_1, TcIL3000.A.H_000510975.1_1	Tb927.7.2640_mRNA-p1, Tb927.7.2650_mRNA-p1	cytoskeleton associated protein, putative	0	0	0	0	0	0	0	0	307.748	353.536	330.457	335.095	388.95	379.403	364.176	580.299	0	0	0	0	0	0	0	0	0	0	0	0	0	0	331.709	428.207	0	0	0	N/A	0	N/A	N/A	N/A	N/A	N/A	N/A	N/A	N/A
TbTc_0505	OG0000426	TcIL3000.A.H_000601300.1_1, TcIL3000.A.H_000601800.1_1	Tb927.8.4120_mRNA-p1, Tb927.8.4020_mRNA-p1, Tb927.8.4070_mRNA-p1	zinc finger protein family member, putative	152.074	149.746	146.379	137.364	134.913	139.05	134.669	144.47	326.748	248.877	256.32	254.719	210.711	221.794	228.216	177.668	114.077	114.936	104.065	115.782	115.99	118.607	124.94	126.821	100.502	117.655	105.151	123.201	146.391	138.276	271.666	209.597	113.91	116.378	0.538863	-0.89201	0.659721	-0.600073	1.05869	0.0822772	1.28515	0.361935	1.25788	0.330999	2.61941e-07
TbTc_0506	OG0000427	TcIL3000.A.H_000396200.1_1	Tb927.8.7730_mRNA-p1, Tb927.4.4740_mRNA-p1	Sphingosine N-acyltransferase, putative	85.9646	80.6872	91.4031	113.144	127.087	127.528	136.501	136.212	209.421	196.339	183.457	184.319	221.678	209.836	204.55	167.979	162.162	156.994	143.829	140.411	160.735	159.288	122.486	110.893	128.146	133.071	139.541	123.185	92.7996	131.832	193.384	201.011	153.903	126.22	0.479873	-1.05928	0.655846	-0.608571	0.703923	-0.506511	0.602975	-0.729831	0.73522	-0.443752	7.50312e-05
TbTc_0507	OG0000428	TcIL3000.A.H_000552400.1_1	Tb927.7.7060_mRNA-p1	Got1/Sft2-like family, putative	352.76	299.05	373.001	199.178	66.6557	67.5799	67.2762	70.3767	122.706	105.726	106.534	96.3832	35.0201	33.0063	30.0691	30.8764	151.145	154.2	184.649	169.011	112.059	117.761	175.679	191.27	129.774	147.852	257.448	254.112	305.997	67.9721	107.837	32.2429	148.138	192.689	2.83758	1.50466	2.10812	1.07596	4.50181	2.1705	2.06563	1.04658	1.58804	0.667246	0.262344
TbTc_0508	OG0000428	TcIL3000.A.H_000972200.1_1	Tb927.11.10980_mRNA-p1	Got1/Sft2-like family, putative	144.839	152.879	167.636	192.476	243.972	231.409	248.219	245.338	57.7523	58.6154	69.2504	77.655	98.2819	106.87	109.657	72.8626	200.554	203.219	205.585	175.007	212.804	207.042	151.057	167.468	175.783	164.52	146.903	161.043	164.457	242.235	65.8183	96.9179	200.702	161.129	2.49866	1.32115	2.49938	1.32157	0.678918	-0.55869	0.819412	-0.287339	1.02066	0.029499	2.42325e-08
TbTc_0509	OG0000429	TcIL3000.A.H_000866900.1_1	Tb927.11.900_mRNA-p1	isocitrate dehydrogenase, putative	48.5137	60.5789	60.1876	88.031	86.3711	88.273	82.5427	89.1851	121.593	131.151	123.503	130.715	213.762	185.952	180.766	283.544	128.325	137.834	140.986	129.375	131.565	129.526	131.434	124.346	122.343	115.853	89.5429	80.9969	64.3278	86.593	126.741	216.006	132.935	110.753	0.507555	-0.978364	0.400882	-1.31875	0.742875	-0.428808	0.483904	-1.04721	0.580824	-0.783826	1.52524e-05
TbTc_0510	OG0000429	TcIL3000.A.H_000598000.1_1	Tb927.8.3690_mRNA-p1	isocitrate dehydrogenase [NADP], mitochondrial precursor, putative	111.907	112.237	109.983	100.981	82.3453	82.7763	84.0841	84.7713	112.639	123.385	118.57	114.19	112.445	112.65	112.342	82.9955	102.933	110.597	100.484	115.082	107.468	104.343	88.7245	88.3305	92.3766	99.4395	96.8432	100.836	108.777	83.4943	117.196	105.108	106.818	94.425	0.928164	-0.107548	0.794365	-0.332126	1.30281	0.381626	1.01834	0.026224	1.15199	0.204133	0.00397637
TbTc_0511	OG0000430	TcIL3000.A.H_000280900.1_1	Tb11.v5.0688.1-p1, Tb927.1.1600_mRNA-p1	tRNA pseudouridine synthase D (TruD), putative	29.5896	33.4604	33.4124	32.5159	40.8452	40.8802	39.873	40.2473	48.6268	46.9015	42.865	44.0438	36.0755	37.5741	35.9038	39.435	47.2696	42.4729	39.6335	43.7462	47.6799	48.1769	34.9103	37.3753	38.1577	37.8829	35.5066	35.5105	32.2446	40.4614	45.6093	37.2471	44.8298	36.5572	0.706974	-0.500271	1.0863	0.11942	0.796921	-0.327491	0.719266	-0.475402	0.882031	-0.181099	0.362643
TbTc_0512	OG0000431	TcIL3000.A.H_000383300.1_1, TcIL3000.A.H_000383100.1_1	Tb927.4.3490_mRNA-p1, Tb927.4.3510_mRNA-p1	DNA-directed RNA polymerases II and III subunit RPB6, putative	114.262	108.501	107.526	110.413	121.894	124.786	117.582	132.777	218.779	207.162	199.007	194.911	429.386	461.719	493.367	180.92	165.211	143.127	173.786	174.405	197.136	188.303	175.132	172.057	162.26	164.021	166.67	153.831	110.176	124.26	204.965	391.348	173.661	165.662	0.537534	-0.895571	0.317518	-1.65509	0.886654	-0.173557	0.634428	-0.656473	0.665063	-0.588436	5.37764e-06
TbTc_0513	OG0000432	TcIL3000.A.H_000953100.1_1	Tb927.11.9520_mRNA-p1	DNA topoisomerase III, putative	33.3017	45.8616	38.5912	58.4797	71.6025	74.6723	76.1504	81.7886	60.5062	66.7064	59.3998	57.9043	82.0585	78.2013	79.6864	68.8121	66.0708	70.1636	67.4584	70.7361	84.5895	90.4326	59.2053	60.7076	64.9486	72.1743	53.1075	51.5474	44.0586	76.0535	61.1292	77.1896	74.9085	60.2818	0.720745	-0.472439	0.985282	-0.0213917	0.57931	-0.787592	0.588165	-0.765707	0.730877	-0.4523	0.942835
TbTc_0514	OG0000433	TcIL3000.A.H_000953000.1_1	Tb927.11.9510_mRNA-p1	nucleic acid binding protein, putative	44.0981	41.3432	36.3502	43.5968	42.7822	41.9975	42.0658	42.1881	92.488	88.3185	87.6119	87.1997	64.5431	66.3624	57.8629	57.0467	45.2059	43.8168	41.664	40.8042	48.2364	50.2728	47.3124	50.0955	46.2196	48.6306	41.8806	33.5147	41.3471	42.2584	88.9045	61.4538	45	44.6089	0.465073	-1.10447	0.687645	-0.540263	0.978435	-0.0314526	0.918824	-0.12214	0.926879	-0.109546	5.29132e-08
TbTc_0515	OG0000434	TcIL3000.A.H_000952500.1_1	Tb927.11.9460_mRNA-p1	hypothetical protein, conserved	32.0094	34.5542	36.8144	40.0493	52.8684	54.2894	59.4906	53.6858	45.1782	45.5116	43.3487	47.0987	42.1577	47.483	37.0374	45.4108	33.0718	27.2877	28.7436	26.849	26.954	31.2532	24.7381	31.0447	33.9223	31.2485	29.9066	31.1919	35.8568	55.0836	45.2843	43.0222	29.0265	30.342	0.791816	-0.336763	1.28035	0.35654	0.650953	-0.619375	1.23531	0.304875	1.18176	0.240931	0.158956
TbTc_0516	OG0000435	TcIL3000.A.H_000538100.1_1	Tb927.7.5320_mRNA-p1	hypothetical protein, conserved	21.6128	24.2353	26.281	28.2558	39.3803	39.9642	38.7986	41.0646	41.9364	44.3344	42.0286	40.8082	35.0794	36.1321	34.0896	44.1558	33.1477	35.281	33.1194	30.7743	36.3166	36.2607	34.7879	30.7216	31.8496	33.8173	23.3793	30.3777	25.0962	39.8019	42.2769	37.3642	34.15	30.8222	0.593615	-0.7524	1.06524	0.091181	0.630528	-0.665369	0.734883	-0.444414	0.814225	-0.296501	0.439588
TbTc_0517	OG0000435	TcIL3000.A.H_000826900.1_1	Tb927.10.12180_mRNA-p1	hypothetical protein, conserved	19.9878	25.8722	17.5698	23.2498	53	52.1772	50.557	58.2016	18.2967	17.7016	18.5987	20.4503	29.5467	29.3302	27.4543	33.4385	23.3241	24.787	20.5647	20.9619	28.3704	29.2035	30.0437	31.6084	28.2217	26.4048	24.2626	27.3101	21.6699	53.484	18.7618	29.9424	24.5353	27.9752	1.155	0.207893	1.78623	0.836915	0.405167	-1.30341	0.883215	-0.179164	0.77461	-0.368457	0.00496102
TbTc_0518	OG0000436	TcIL3000.A.H_000389900.1_1	Tb927.4.4140_mRNA-p1, Tb927.8.8190_mRNA-p1	hypothetical protein, conserved	28.5743	27.681	24.304	23.8171	33.3396	36.2719	32.9861	34.6706	109.485	91.961	80.6494	86.5732	94.0343	95.5357	87.3252	85.1087	43.4976	41.5978	39.5152	45.6472	43.1751	48.2405	42.2085	51.2403	44.7474	41.9333	39.6381	43.4534	26.0941	34.317	92.1672	90.501	43.6122	43.8702	0.283117	-1.82053	0.37919	-1.39901	0.760383	-0.395202	0.598321	-0.741009	0.594803	-0.749516	9.49962e-11
TbTc_0519	OG0000437	TcIL3000.A.H_000933400.1_1	Tb927.11.7370_mRNA-p1	haloacid dehalogenase hydrolase, putative	35.5024	41.2457	30.8229	36.2422	95.2751	95.9498	94.0795	104.652	108.571	101.485	94.4411	103.65	131.737	142.709	132.758	118.429	37.7626	41.3374	48.4607	45.1256	50.8063	52.2606	49.1968	50.6161	53.2136	53.5018	43.8482	44.6945	35.9533	97.489	102.037	131.408	45.9589	49.1785	0.352356	-1.50489	0.741878	-0.430746	0.368794	-1.43911	0.782293	-0.354218	0.731078	-0.451904	0.113346
TbTc_0520	OG0000438	TcIL3000.A.H_000944800.1_1	Tb927.11.8790_mRNA-p1	target SNARE, putative	89.0104	107.318	106.171	103.042	100.52	100.148	98.4011	106.686	125.063	101.962	112.338	113.23	123.258	122.625	113.444	95.7344	109.554	101.782	103.763	97.7627	89.7093	109.543	81.8289	81.1143	82.0205	88.1817	87.8513	88.7252	101.385	101.439	113.148	113.765	102.019	84.9537	0.896041	-0.158364	0.891649	-0.165452	0.999473	-0.000760884	0.99379	-0.00898659	1.19342	0.255101	0.0436712
TbTc_0521	OG0000439	TcIL3000.A.H_000367100.1_1	Tb927.4.1860_mRNA-p1	ribosomal protein S19, putative	2059.4	1857.41	2077.34	1917.71	1310.9	1343.7	1348.88	1307.74	2201.69	2263.21	2341.26	2324.41	1527.2	1443.57	1430.5	1844.05	1667.91	1654.21	1710.17	1783.71	1567.41	1571.54	1641.03	1602.07	1609.82	1573.09	1608.13	1615.14	1977.96	1327.81	2282.64	1561.33	1659.16	1608.22	0.866525	-0.206688	0.850432	-0.233732	1.48965	0.574972	1.19215	0.253565	1.22991	0.298556	0.0210613
TbTc_0522	OG0000440	TcIL3000.A.H_000505200.1_1	Tb927.7.1910_mRNA-p1	pyridoxal phosphate containing glycine decarboxylase, putative	52.7869	50.6267	47.8516	50.5102	37.4147	37.3556	38.2044	40.4731	70.2241	68.5647	63.1426	63.642	56.8555	56.8488	57.0603	69.7983	43.1311	43.9915	37.7598	41.2032	47.5644	46.5618	43.9725	44.5923	45.8667	43.1679	48.5656	48.2293	50.4438	38.3619	66.3934	60.1407	43.3686	45.7324	0.759772	-0.396361	0.63787	-0.648667	1.31495	0.395003	1.16314	0.218026	1.10302	0.141462	6.17574e-06
TbTc_0523	OG0000441	TcIL3000.A.H_000393500.1_1	Tb927.4.4510_mRNA-p1	protein phosphatase 2C, putative	36.1329	41.0252	40.4929	47.0914	39.6475	41.4423	38.3371	40.0769	53.3131	49.4492	53.8207	55.1425	42.2334	42.0393	37.4873	41.3651	44.3625	40.1535	37.929	42.5062	46.9461	46.7334	39.4193	34.8035	39.705	35.9142	31.4801	31.9472	41.1856	39.876	52.9314	40.7813	43.1051	35.5449	0.778094	-0.361983	0.977801	-0.0323871	1.03284	0.0466213	0.955469	-0.0657184	1.15869	0.212499	0.0201186
TbTc_0524	OG0000442	TcIL3000.A.H_000387600.1_1, TcIL3000.A.H_000141000.1_1, TcIL3000.A.H_000141300.1_1	Tb927.8.8340_mRNA-p1	CRAL/TRIO domain containing protein, putative	131.874	140.767	146.356	143.82	161.009	164.504	171.453	161.041	85.2144	98.8383	110.395	119.789	79.0549	77.1826	74.95	69.6592	219.808	207.64	208.641	214.933	222.743	230.235	210.385	202.99	216.21	196.796	227.973	233.304	140.704	164.502	103.559	75.2117	217.333	214.61	1.35868	0.442211	2.18718	1.12907	0.855338	-0.225434	0.647413	-0.627242	0.655628	-0.60905	1.96162e-07
TbTc_0525	OG0000442	TcIL3000.A.H_000387700.1_1	Tb927.4.3920_mRNA-p1	CRAL/TRIO domain containing protein, putative	51.965	47.058	47.0299	36.4969	12.9264	13.1856	12.6564	14.0448	94.833	94.3008	93.8369	94.481	56.7496	58.6501	55.1391	39.2555	47.8394	49.1488	55.2762	51.5406	49.7768	51.9713	55.4223	56.6062	49.6052	47.3431	75.3255	75.3091	45.6375	13.2033	94.3629	52.4486	50.9255	59.9352	0.483638	-1.048	0.251738	-1.99	3.45651	1.78932	0.896161	-0.158171	0.761446	-0.393186	3.81385e-05
TbTc_0526	OG0000444	TcIL3000.A.H_000750700.1_1, TcIL3000.A.H_000750600.1_1	Tb927.10.4120.1_mRNA-p1, Tb927.10.4120.2_mRNA-p1, Tb927.10.4110_mRNA-p1	60S ribosomal protein L30	3401.13	3319.94	3188.11	3163.47	2530.02	2513.94	2570.71	2527.8	5395.21	5269.63	5610.84	5571.73	2198.7	2266.23	2425.54	2369.57	2987.15	2874.31	2962.94	2819.44	2596.23	2648.91	2916.87	2825.79	2935.7	3027.19	3105.4	3095.11	3268.16	2535.62	5461.85	2315.01	2814.83	2984.34	0.598362	-0.74091	1.0953	0.131321	1.2889	0.366142	1.16105	0.215431	1.0951	0.131067	0.0418412
TbTc_0527	OG0000445	TcIL3000.A.H_000239400.1_1, TcIL3000.A.H_000167200.1_1	Tb927.5.1820_mRNA-p1	60S acidic ribosomal protein, putative	1425.5	1372.3	1426.24	1315.92	1766.15	1641.35	1694.31	1679.6	1547.13	1511.36	1601.25	1591.84	660.414	666.923	682.28	907.443	1407.92	1504.64	1543.74	1637.79	1254.05	1195.78	1457.83	1502.84	1373.86	1428.59	1491.64	1463.79	1384.99	1695.35	1562.9	729.265	1423.99	1453.09	0.886168	-0.174348	2.32474	1.21707	0.816932	-0.291712	0.972614	-0.040061	0.953132	-0.0692522	0.00475993
TbTc_0528	OG0000446	TcIL3000.A.H_000307700.1_1	Tb927.2.5660_mRNA-p1	adenylate kinase, putative	124.037	136.939	120.989	107.977	142.059	149.718	143.589	145.027	36.7427	34.4089	32.366	32.9171	110.79	109.942	103.416	168.72	87.5237	102.926	99.2809	109.833	101.483	101.142	118.496	115.255	113.771	120.529	134.785	112.696	122.486	145.098	34.1087	123.217	100.365	119.255	3.59104	1.8444	1.17758	0.23583	0.844156	-0.244418	1.2204	0.287359	1.02709	0.0385566	0.000468693
TbTc_0529	OG0000446	TcIL3000.A.H_000718700.1_1	Tb927.10.830_mRNA-p1	adenylate kinase, putative	96.1329	111.101	105.404	110.319	169.044	164.783	159.908	167.484	76.9307	67.5997	59.105	61.8599	117.818	121.135	110.797	163.521	130.255	134.411	115.328	122.852	134.025	141.829	103.972	116.451	137.24	128.375	126.588	135.032	105.739	165.305	66.3738	128.318	129.783	124.61	1.59309	0.671826	1.28824	0.365407	0.639662	-0.644617	0.814737	-0.295593	0.848564	-0.236904	0.00145677
TbTc_0530	OG0000447	TcIL3000.A.H_000635000.1_1	Tb927.8.7490_mRNA-p1, Tb927.4.4930_mRNA-p1	symplekin	57.7206	52.781	51.3406	52.5776	52.4871	55.4154	51.3222	57.3815	77.6742	91.7996	92.1611	89.3365	105.848	103.715	106.796	102.427	82.3458	77.0198	81.0132	81.2051	78.0617	78.6846	88.0209	87.145	84.5818	78.0095	79.7071	81.9666	53.605	54.1516	87.7429	104.697	79.7217	83.2385	0.610932	-0.710915	0.517224	-0.951139	0.989906	-0.0146363	0.672401	-0.572606	0.643992	-0.634884	5.3581e-10
TbTc_0531	OG0000448	TcIL3000.A.H_000243400.1_1, TcIL3000.A.H_000600200.1_1, TcIL3000.A.H_000595900.1_1	Tb927.8.3500_mRNA-p1, Tb927.8.3920_mRNA-p1, Tb11.v5.0737.1-p1	mms19 nucleotide excision repair protein homolog	70.9942	65.7505	57.8566	66.0432	72.9515	76.0365	71.5713	74.8805	96.6552	85.9471	84.7862	79.3641	67.1935	64.962	64.5128	59.7655	91.1638	91.1865	92.3495	89.4111	88.7905	91.4522	89.8588	86.36	88.7367	86.5391	93.6729	90.9037	65.1611	73.86	86.6881	64.1084	90.7256	89.3452	0.751673	-0.411823	1.15211	0.204278	0.882225	-0.180781	0.718222	-0.477498	0.729318	-0.455379	0.608773
TbTc_0532	OG0000449	TcIL3000.A.H_000400700.1_1	Tb927.5.860_mRNA-p1	Selenoprotein T, putative	165.38	157.925	190.428	199.854	264.345	267.523	262.61	268.942	175.763	208.241	208.705	217.907	391.712	351.814	359.596	459.405	213.973	229.602	195.227	189.61	185.747	191.923	146.916	164.661	182.687	190.231	148.113	130.867	178.397	265.855	202.654	390.632	201.014	160.579	0.880303	-0.183928	0.680577	-0.555169	0.67103	-0.575552	0.887485	-0.172205	1.11096	0.151803	0.37787
TbTc_0533	OG0000450	TcIL3000.A.H_000388300.1_1	Tb927.8.8310_mRNA-p1, Tb927.4.3980.2_mRNA-p1, Tb927.4.3980.1_mRNA-p1	chaperone protein DnaJ, putative	137.756	146.783	136.87	133.532	148.388	143.212	143.23	150.92	173.252	155.756	163.529	176.184	520.436	542.285	542.076	381.475	176.796	174.946	178.436	187.121	188.77	187.289	172.051	155.771	189.097	185.967	169.368	170.679	138.736	146.437	167.18	496.568	182.226	173.822	0.829857	-0.269066	0.294899	-1.76171	0.947405	-0.0779467	0.761336	-0.393394	0.798146	-0.325275	0.000565544
TbTc_0534	OG0000451	TcIL3000.A.H_000575000.1_1	Tb927.8.1440_mRNA-p1	maoC-like dehydratase, putative	156.519	113.68	103.493	80.0452	79.9848	80.6631	79.85	76.6314	58.5081	64.384	60.2721	58.3678	56.1812	47.9488	49.5598	51.8874	81.9777	66.4663	78.4759	76.6583	82.6936	73.2301	70.9202	62.768	69.2664	64.7356	83.1665	84.7783	113.434	79.2823	60.383	51.3943	76.5836	72.6058	1.87858	0.909644	1.54263	0.625391	1.43077	0.516787	1.48118	0.566751	1.56233	0.643701	0.000319492
TbTc_0535	OG0000455	TcIL3000.A.H_000662600.1_1	Tb927.9.5800_mRNA-p1	hypothetical protein, conserved	106.957	85.922	119.745	108.456	103.917	95.6525	100.479	91.1354	123.166	120.48	108.141	124.736	145.555	150.666	149.444	108.921	111.902	101.849	120.879	101.594	105.796	109.809	96.6367	91.7685	71.8665	78.6429	103.647	100.739	105.27	97.7958	119.131	138.647	108.638	90.5501	0.883649	-0.178454	0.705361	-0.503567	1.07643	0.10625	0.968996	-0.0454367	1.16256	0.217307	0.000814952
TbTc_0536	OG0000456	TcIL3000.A.H_000285200.1_1, TcIL3000.A.H_000285300.1_1	Tb927.5.620_mRNA-p1, Tb927.5.1410_mRNA-p1, Tb927.5.1430_mRNA-p1, Tb927.5.1390_mRNA-p1, Tb927.2.3280_mRNA-p1, Tb927.2.3290_mRNA-p1, Tb927.2.3300_mRNA-p1, Tb927.2.3310_mRNA-p1, Tb927.2.3270_mRNA-p1, Tb927.2.3320_mRNA-p1, Tb11.v5.0731.1-p1	invariant surface glycoprotein, putative	263.698	297.22	306.893	345.482	634.336	624.617	634.237	647.536	257.339	244.458	234.837	253.069	682.673	678.594	675.85	562.517	554.791	535.493	526.576	523.47	568.694	558.498	512.713	522.178	532.822	531.388	471.133	456.905	303.323	635.181	247.426	649.909	544.587	504.523	1.22592	0.29386	0.97734	-0.0330681	0.477538	-1.06631	0.556978	-0.844307	0.601208	-0.734065	0.119523
TbTc_0537	OG0000457	TcIL3000.A.H_000527700.1_1	Tb927.7.4270_mRNA-p1	hypothetical protein, conserved	298.604	214.292	272.028	219.343	28.5947	31.5477	30.9305	34.5062	324.344	366.486	340.511	380.749	124.234	128.864	121.759	90.5158	284.712	279.733	281.058	271.867	268.124	283.406	273.034	273.78	306.969	281.914	400.935	397.03	251.067	31.3948	353.022	116.343	278.15	322.277	0.711192	-0.49169	0.269847	-1.88979	7.99709	2.99947	0.90263	-0.147794	0.77904	-0.360231	0.00410255
TbTc_0538	OG0000457	TcIL3000.A.H_000526600.1_1, TcIL3000.A.H_000527600.1_1, TcIL3000.A.H_000526700.1_1	Tb927.7.4260_mRNA-p1, Tb927.7.4230_mRNA-p1, Tb927.7.4280_mRNA-p1	Enriched in surface-labeled proteome protein 13	398.777	434.213	488.366	440.189	405.164	396.853	393.72	401.233	402.903	330.561	364.934	411.62	904.539	918.623	942.258	696.2	399.15	386.194	372.464	384.529	409.649	399.299	334.8	324.089	381.065	368.946	319.755	312.809	440.386	399.243	377.504	865.405	391.881	340.244	1.16657	0.222276	0.461336	-1.11611	1.10305	0.141504	1.12378	0.168354	1.29432	0.3722	0.0275123
TbTc_0539	OG0000458	TcIL3000.A.H_000775900.1_1, TcIL3000.A.H_000154900.1_1, TcIL3000.A.H_000154500.1_1, TcIL3000.A.H_000220800.1_1, TcIL3000.A.H_000776500.1_1	Tb10.v4.0246_mRNA-p1, Tb927.10.6900_mRNA-p1	hypothetical protein	53.0778	56.4603	64.4519	89.2377	89.0161	89.5066	88.2166	97.5208	70.9687	50.1677	54.3207	58.4711	32.3053	31.1179	32.3947	34.1675	101.192	91.8931	102.683	104.135	119.101	119.323	113.845	103.936	105.791	116.968	84.8533	86.9031	65.8069	91.065	58.482	32.4964	106.388	102.049	1.12525	0.170246	2.80231	1.48662	0.722637	-0.468658	0.618557	-0.693023	0.644854	-0.632955	2.06603e-05
TbTc_0540	OG0000459	TcIL3000.A.H_000667700.1_1	Tb927.9.7980_mRNA-p1	hypothetical protein, conserved	570.597	576.08	646.424	641.349	417.483	426.092	441.251	447.268	149.361	142.667	151.109	147.322	76.6206	79.6536	68.668	52.2155	339.42	367.615	331.806	314.439	532.203	510.532	368.323	364.485	611.711	581.537	404.046	421.754	608.612	433.024	147.615	69.2894	399.336	458.643	4.12297	2.04368	6.24949	2.64374	1.40549	0.491078	1.52406	0.60792	1.32699	0.408153	4.15448e-09
TbTc_0541	OG0000461	TcIL3000.A.H_000462600.1_1	Tb927.6.2670_mRNA-p1	Nudix hydrolase 4	62.3459	62.3077	71.4756	67.0717	60.1868	59.2871	61.4317	58.5013	74.2929	59.6167	54.774	59.9545	49.8879	51.5865	52.9959	49.0905	55.0035	65.0599	49.8613	60.1971	64.9675	48.2347	62.6779	58.8012	69.1046	57.0803	55.6355	62.8136	65.8002	59.8517	62.1595	50.8902	57.2206	61.0189	1.05857	0.0821171	1.1761	0.234005	1.09939	0.1367	1.14994	0.201557	1.07836	0.108838	0.108032
TbTc_0542	OG0000462	TcIL3000.A.H_000928900.1_1	Tb927.11.7010_mRNA-p1	Calcium/calmodulin-dependent protein kinase kinase, putative	39.2507	54.7291	46.8227	59.5112	51.0597	51.9738	50.6807	50.5443	49.2884	51.2901	45.8729	46.4497	34.8745	37.0195	33.4011	31.7198	41.5221	42.4084	39.692	40.5932	52.459	45.7206	43.6607	44.2147	41.4987	49.7545	35.7739	33.3213	50.0784	51.0646	48.2253	34.2537	43.7326	41.3706	1.03843	0.0543996	1.49078	0.576063	0.980687	-0.0281358	1.14511	0.195481	1.21048	0.275582	0.00421266
TbTc_0543	OG0000463	TcIL3000.A.H_000973200.1_1, TcIL3000.A.H_000973100.1_1	Tb927.11.11080_mRNA-p1	Nucleoporin NUP149	67.3326	67.0113	55.9461	48.1888	49.6403	51.3154	50.3636	54.0719	54.5776	62.2552	61.218	56.3574	74.8113	78.2204	79.5435	67.7847	68.9752	64.2165	59.4377	58.9904	63.1395	59.6861	72.2344	72.3619	77.507	72.4336	86.4593	80.3822	59.6197	51.3478	58.6021	75.09	62.4076	76.8964	1.01737	0.0248375	0.683817	-0.548318	1.1611	0.215487	0.955328	-0.0659316	0.775325	-0.367126	0.00198873
TbTc_0544	OG0000464	TcIL3000.A.H_000683800.1_1	Tb927.9.10310_mRNA-p1	mitochondrial carrier protein 11	220.451	301.24	263.382	285.033	420.718	420.002	422.288	407.702	184.295	179.707	193.564	188.058	164.587	160.244	154.585	240.544	270.113	254.461	261.355	235.831	307.485	299.243	223.108	206.226	240.303	251.785	287.736	283.041	267.526	417.678	186.406	179.99	271.415	248.7	1.43518	0.521232	2.32056	1.21447	0.640509	-0.642708	0.985674	-0.0208174	1.0757	0.105275	3.39279e-06
TbTc_0545	OG0000466	TcIL3000.A.H_000414300.1_1	Tb927.5.2210_mRNA-p1, Tb927.5.2240_mRNA-p1, Tb927.5.2180_mRNA-p1	hypothetical protein, conserved	35.1416	35.2345	29.1051	33.3521	49.5083	50.8458	49.2549	50.8776	117.358	110.386	99.3598	88.8663	141.012	142.161	142.791	118.938	43.7795	46.4911	52.2897	43.2261	49.1402	49.1628	45.0579	44.5946	48.925	49.9366	43.2321	40.6399	33.2083	50.1217	103.992	136.226	47.3482	45.3977	0.319334	-1.64686	0.367931	-1.44249	0.662554	-0.593889	0.701364	-0.511766	0.731498	-0.451074	4.61881e-08
TbTc_0546	OG0000467	TcIL3000.A.H_000844800.1_1, TcIL3000.A.H_000242600.1_1, TcIL3000.A.H_000844300.1_1	Tb927.10.14070_mRNA-p1, Tb927.10.13560_mRNA-p1	mevalonate diphosphate decarboxylase	45.2274	32.5638	32.3367	37.0143	37.1011	35.9886	34.9143	37.5441	214.861	213.376	217.23	222.729	93.3515	90.7166	99.9845	60.6646	25.0865	29.7277	28.3279	26.4011	32.0105	27.7696	35.9743	37.3362	36.3995	36.5856	35.4503	32.1125	36.7856	36.387	217.049	86.1793	28.2205	35.6431	0.16948	-2.56081	0.422225	-1.24392	1.01095	0.015716	1.3035	0.382394	1.03205	0.0455188	3.44307e-08
TbTc_0547	OG0000468	TcIL3000.A.H_000295900.1_1	Tb11.v5.0782.1-p1, Tb927.2.3180_mRNA-p1	hypothetical protein, conserved	20.2208	21.0753	20.0858	19.3398	18.7173	18.8836	18.9237	19.9206	67.0654	76.2305	72.7667	73.1701	54.7085	58.0213	59.4321	59.8748	29.8338	24.8222	31.5639	29.0464	23.2957	25.0304	26.5848	26.207	23.5665	25.8744	30.8157	28.7907	20.1804	19.1113	72.3082	58.0092	27.2654	26.9732	0.279089	-1.8412	0.329453	-1.60186	1.05594	0.0785308	0.740148	-0.434114	0.748166	-0.418569	1.44558e-14
TbTc_0548	OG0000469	TcIL3000.A.H_000505600.1_1	Tb927.7.3220_mRNA-p1	ChaC-like protein, putative	224.135	224.113	175.844	143.948	101.886	101.835	104.176	106.444	202.318	156.378	157.769	147.879	89.6315	88.9791	83.2558	102.685	109.411	119.558	135.228	143.6	127.866	111.471	135.103	132.606	151.384	146.29	161.867	154.052	192.01	103.585	166.086	91.1379	124.522	146.884	1.15609	0.209254	1.13657	0.184692	1.85365	0.890367	1.54197	0.624778	1.30723	0.386508	0.676651
TbTc_0549	OG0000470	TcIL3000.A.H_000510800.1_1	Tb927.7.2670_mRNA-p1	zinc finger protein family member, putative	32.8512	40.1304	35.0423	31.6314	27.9067	30.1523	26.3849	28.929	44.5334	46.1756	46.2357	42.9002	18.9326	20.3783	17.3684	23.0055	44.8684	45.5947	48.9655	46.6914	55.0706	45.1632	55.0016	53.2279	52.5903	45.3368	52.7253	49.7148	34.9138	28.3432	44.9612	19.9212	47.7256	51.4328	0.776532	-0.364883	1.42277	0.508699	1.23182	0.300794	0.731553	-0.450966	0.678825	-0.558889	0.814447
TbTc_0550	OG0000470	TcIL3000.A.H_000510900.1_1	Tb927.7.2660_mRNA-p1	zinc finger protein family member, putative	386.55	403.971	313.306	306.051	141.632	145.407	142.423	147.102	299.643	249.102	253.889	254.883	231.081	217.512	200.467	258.158	208.855	210.664	228.683	234.653	221.519	223.111	284.377	287.994	321.258	302.739	347.196	342.963	352.47	144.141	264.379	226.804	221.248	314.421	1.3332	0.41489	0.635529	-0.653969	2.44532	1.29002	1.5931	0.671837	1.12101	0.164801	0.0726885
TbTc_0551	OG0000471	TcIL3000.A.H_000650600.1_1	Tb927.9.2980_mRNA-p1	hypothetical protein, conserved	112.723	108.363	82.0115	88.328	146.39	154.413	146.299	143.512	68.9341	63.3875	64.7525	58.8012	37.6855	43.7446	41.9709	43.953	67.3163	74.249	75.2339	80.2728	77.5886	86.3675	89.4936	82.1772	60.5827	65.5564	83.69	94.4462	97.8564	147.653	63.9689	41.8385	76.838	79.3243	1.52975	0.613297	3.52912	1.81931	0.662744	-0.593476	1.27354	0.348846	1.23362	0.302903	1.87387e-07
TbTc_0552	OG0000472	TcIL3000.A.H_000601700.1_1, TcIL3000.A.H_000601200.1_1, TcIL3000.A.H_000601600.1_1	Tb927.8.4010_mRNA-p1, Tb927.8.4060_mRNA-p1, Tb927.8.4110_mRNA-p1	Flagellum adhesion protein 1	213.684	265.615	226.018	184.086	220.046	219.368	218.124	229.278	330.057	292.069	269.141	283.365	641.687	646.218	674.631	556.995	215.983	227.738	217.621	215.197	237.358	238.796	208.688	214.347	216.394	201.991	221.537	212.246	222.351	221.704	293.658	629.883	225.449	212.534	0.757176	-0.401299	0.351977	-1.50645	1.00292	0.0042028	0.986257	-0.0199645	1.04619	0.0651451	6.4255e-05
TbTc_0553	OG0000473	TcIL3000.A.H_000930900.1_1	Tb11.02.5050b.1-p1, Tb927.11.7210_mRNA-p1	protein kinase, putative	58.4903	48.1507	44.8728	50.5758	41.2644	38.2733	39.1008	39.91	59.7108	58.8653	52.8906	50.8824	71.9104	75.2024	77.1516	66.8597	44.3286	46.715	46.3616	41.505	45.3817	42.8967	43.8729	37.4922	40.4626	43.9661	46.2509	48.2977	50.5224	39.6371	55.5873	72.781	44.5314	43.3904	0.908884	-0.137832	0.544608	-0.87671	1.27462	0.350071	1.13453	0.182099	1.16437	0.219547	2.50689e-05
TbTc_0554	OG0000474	TcIL3000.A.H_000734200.1_1	Tb927.10.2300_mRNA-p1	hypothetical protein, conserved	89.375	99.409	121.402	136.88	175.28	176.345	179.914	184.546	144.471	112.263	102.347	110.452	147.111	155.098	162.651	92.2824	212.697	194.027	214.195	182.581	222.034	237.21	223.465	213.696	195.911	208.42	171.785	167.445	111.767	179.021	117.383	139.285	210.457	196.787	0.952153	-0.0707342	1.28528	0.362086	0.62432	-0.679642	0.531065	-0.91304	0.567956	-0.816148	0.0339029
TbTc_0555	OG0000475	TcIL3000.A.H_000997300.1_1	Tb927.1.4220.2_mRNA-p1, Tb927.1.4220.1_mRNA-p1	Ydr279p protein family (RNase H2 complex component), putative	65.9856	64.8476	57.6012	61.9466	61.0512	61.7268	57.1647	62.9738	124.793	130.418	117.46	112.722	147.031	141.662	136.405	119.822	70.9747	73.8296	70.2854	85.3547	75.2418	78.1551	85.9677	85.6746	74.9158	72.6518	93.6803	77.1571	62.5953	60.7291	121.348	136.23	75.6402	81.6746	0.515831	-0.955029	0.445783	-1.16559	1.03073	0.0436647	0.82754	-0.2731	0.766399	-0.383833	7.83473e-12
TbTc_0556	OG0000476	TcIL3000.A.H_001035000.1_1, TcIL3000.A.H_001034900.1_1	Tb927.11.16900.1-p1, Tb927.11.16890_mRNA-p1	hypothetical protein	113.328	121.517	103.65	134.372	154.486	152.352	154.837	151.895	127.751	136.623	132.996	130.077	144.332	146.73	142.774	143.158	164.815	166.285	161.217	167.107	179.167	189.219	148.4	141.422	154.901	157.981	130.676	133.328	118.217	153.393	131.862	144.248	171.302	144.452	0.896519	-0.157594	1.06339	0.0886736	0.77068	-0.375796	0.690109	-0.535105	0.818383	-0.289152	0.383976
TbTc_0557	OG0000477	TcIL3000.A.H_000845600.1_1	Tb927.10.14160_mRNA-p1, Tb927.10.14170_mRNA-p1, Tb927.6.1520_mRNA-p1	Aquaglyceroporin 3	752.795	769.912	816.007	731.655	401.009	410.862	383.764	372.88	363.675	264.099	261.89	275.975	880.944	843.181	779.423	924.357	532.544	534.897	532.208	526.739	544.026	520.89	491.787	500.259	519.388	534.301	547.181	559.652	767.592	392.129	291.41	856.976	531.884	525.428	2.63406	1.39729	0.457573	-1.12793	1.9575	0.969012	1.44316	0.529229	1.46089	0.546846	0.67401
TbTc_0558	OG0000478	TcIL3000.A.H_000952400.1_1	Tb927.11.9450_mRNA-p1	cyclophilin type peptidyl-prolyl cis-trans isomerase, putative	135.264	118.211	125.931	123.551	108.578	106.175	100.982	112.092	129.927	128.618	119.385	120.751	139.501	140.227	141.675	95.1154	119.703	129.995	125.214	145.052	144.59	131.424	141.855	158.625	117.204	115.122	123.579	133.168	125.739	106.957	124.67	129.13	132.663	131.592	1.00858	0.01232	0.828289	-0.271794	1.17561	0.233411	0.94781	-0.0773295	0.955525	-0.0656348	0.0499407
TbTc_0559	OG0000479	TcIL3000.A.H_000302900.1_1	Tb927.2.4590_mRNA-p1, Tb927.2.4610_mRNA-p1, Tb11.v5.0820.1-p1	branched-chain amino acid aminotransferase, putative	241.201	277.001	253.524	270.847	201.269	203.576	197.621	203.535	183.377	147.972	166.402	173.24	483.852	485.157	466.402	605.656	196.019	210.268	220.178	201.627	212.861	204.295	217.398	200.153	219.54	234.473	209.611	212.016	260.643	201.5	167.748	510.267	207.542	215.532	1.55378	0.635781	0.394892	-1.34047	1.29351	0.371295	1.25586	0.328676	1.2093	0.274175	0.0965941
TbTc_0560	OG0000481	TcIL3000.A.H_000446500.1_1	Tb06.3A7.270_mRNA-p1, Tb927.6.920_mRNA-p1	hypothetical protein, conserved	18.1306	15.241	17.808	19.7086	22.8385	24.7714	22.7036	24.9001	69.2654	75.3451	72.4585	72.4628	78.1423	80.8725	76.9617	73.021	24.0783	25.1395	20.2795	21.7509	24.4371	25.2689	15.6113	14.5981	17.5515	16.6127	19.6347	20.2943	17.722	23.8034	72.383	77.2494	23.4924	17.3838	0.244837	-2.03011	0.308137	-1.69836	0.744517	-0.425623	0.754374	-0.406648	1.01946	0.0278041	7.36047e-12
TbTc_0561	OG0000482	TcIL3000.A.H_000335900.1_1	Tb927.3.4820_mRNA-p1	acyltransferase, putative	167.846	155.892	151.055	160.548	146.247	147.675	146.196	150.33	73.7095	86.4421	84.2285	80.2259	108.386	104.792	106.003	109.157	169.135	175.022	169.6	151.117	183.337	195.009	153.314	145.53	164.187	151.428	132.613	132.581	158.835	147.612	81.1515	107.084	173.87	146.609	1.95727	0.96884	1.37846	0.463063	1.07603	0.105719	0.913527	-0.13048	1.08339	0.115557	1.57052e-07
TbTc_0562	OG0000483	TcIL3000.A.H_000214100.1_1, TcIL3000.A.H_000351000.1_1, TcIL3000.A.H_000336400.1_1, TcIL3000.A.H_000214500.1_1	Tb927.3.4730_mRNA-p1, Tb927.3.4770_mRNA-p1	leucine-rich repeat-containing protein	167.698	146.076	146.229	142.042	161.15	158.212	156.275	154.764	85.18	77.2856	72.9686	74.1131	99.2801	96.4158	98.1919	82.9428	151.066	152.604	146.405	145.695	141.147	153.348	173.842	173.645	144.684	139.692	168.559	167.949	150.511	157.6	77.3868	94.2076	148.377	161.395	1.94492	0.959712	1.6729	0.742352	0.95502	-0.0663968	1.01438	0.0206008	0.932564	-0.100726	1.31445e-09
TbTc_0563	OG0000484	TcIL3000.A.H_000214200.1_1, TcIL3000.A.H_000350900.1_1, TcIL3000.A.H_000336500.1_1	Tb927.3.4720_mRNA-p1, Tb927.3.4760_mRNA-p1	dynamin-1-like protein	581.296	527.753	504.812	515.068	337.132	346.251	336.022	342.192	230.517	226.667	273.913	287.44	432.059	438.246	427.478	389.724	521.996	518.65	487.774	477.609	557.075	563.296	497.859	479.768	543.642	538.082	602.142	581.058	532.232	340.399	254.634	421.877	521.067	540.425	2.09018	1.06363	0.80687	-0.309592	1.56355	0.644827	1.02143	0.0305881	0.98484	-0.0220391	0.332152
TbTc_0564	OG0000485	TcIL3000.A.H_000548800.1_1	Tb11.v5.0444.1-p1, Tb927.7.6670_mRNA-p1	hypothetical protein, conserved	40.3374	36.0655	31.2268	35.3944	32.9772	35.0538	32.0094	32.898	32.4555	41.4179	38.2851	37.7524	44.8302	44.0237	40.5916	42.886	40.6545	40.8347	38.7023	41.6098	38.0106	39.5399	27.7221	29.6759	31.3069	31.6168	37.3985	38.2471	35.756	33.2346	37.4777	43.0828	39.892	32.6612	0.954061	-0.0678464	0.771412	-0.374427	1.07587	0.1055	0.896322	-0.157912	1.09476	0.130609	0.00334865
TbTc_0565	OG0000486	TcIL3000.A.H_000845100.1_1, TcIL3000.A.H_000844000.1_1, TcIL3000.A.H_000844700.1_1	Tb927.10.13590_mRNA-p1, Tb927.10.14100_mRNA-p1	hypothetical protein, conserved	35.196	36.0201	32.1261	41.5945	40.8475	43.1507	36.3896	44.3838	112.052	88.6053	87.9211	84.8063	70.7171	77.699	73.4703	78.3592	35.3335	34.6231	36.2112	33.8176	41.0405	34.3085	37.2846	35.5102	37.343	34.0691	26.9818	26.3011	36.2342	41.1929	93.3462	75.0614	35.8891	32.915	0.388169	-1.36524	0.548789	-0.865676	0.879621	-0.185045	1.00962	0.0138057	1.10084	0.138607	3.14333e-09
TbTc_0566	OG0000487	TcIL3000.A.H_000838100.1_1, TcIL3000.A.H_000843100.1_1	Tb11.v5.0627.1-p1, Tb927.10.13680_mRNA-p1	lipase domain protein, putative	76.3788	66.5045	63.5672	83.4272	97.1864	102.585	96.5151	104.535	57.6364	59.7875	64.5215	60.5428	47.9304	44.2574	43.8315	40.778	123.859	127.779	129.15	123.242	130.365	125.525	99.737	103.215	108.921	102.259	100.75	97.4004	72.4694	100.205	60.622	44.1993	126.653	102.047	1.19543	0.25753	2.26712	1.18086	0.723209	-0.467516	0.572187	-0.805442	0.710158	-0.493789	3.2229e-06
TbTc_0567	OG0000488	TcIL3000.A.H_000634000.1_1	Tb927.4.5020_mRNA-p1, Tb927.8.7400_mRNA-p1, Tb11.v5.0504.1-p1	DNA-directed RNA polymerase II subunit RPB1	124.007	110.294	106.153	104.641	99.2927	103.138	99.6969	104.063	110.226	109.941	111.469	113.562	156.455	156.999	152.397	154.914	175.53	179.33	168.857	170.751	181.45	177.821	154.03	147.726	172.404	177.89	153.228	151.879	111.274	101.548	111.299	155.191	175.623	159.526	0.999769	-0.000333772	0.654339	-0.611891	1.09578	0.131955	0.633594	-0.65837	0.697526	-0.519682	0.00141389
TbTc_0568	OG0000489	TcIL3000.A.H_000725100.1_1	Tb927.10.1450_mRNA-p1	plectin, putative	71.1908	72.8583	66.6039	81.9447	72.224	71.4458	76.1076	73.2142	42.3606	43.5388	40.844	41.9164	37.1597	35.9359	36.3814	35.3326	81.5435	82.342	79.6972	85.8658	76.5758	84.6557	51.1764	64.5944	76.2962	78.2041	69.1611	73.8886	73.1494	73.2479	42.165	36.2024	81.78	68.8868	1.73484	0.794802	2.02329	1.0167	0.998656	-0.00194053	0.894466	-0.160901	1.06188	0.0866194	3.32584e-11
TbTc_0569	OG0000490	TcIL3000.A.H_000360000.1_1	Tb927.4.1110_mRNA-p1	hypothetical protein, conserved	129.868	120.328	125.347	146.472	89.1055	91.6961	92.7404	98.1254	44.3862	46.9891	47.8165	49.4372	126.598	117.755	118.878	89.62	147.216	136.467	142.574	133.413	136.114	141.421	120.308	115.357	138.953	135.278	118.849	128.767	130.504	92.9169	47.1572	113.213	139.534	126.252	2.76741	1.46854	0.820728	-0.285023	1.40452	0.490078	0.935281	-0.096528	1.03367	0.0477825	0.0415105
TbTc_0570	OG0000491	TcIL3000.A.H_000430600.1_1	Tb927.5.3850_mRNA-p1	XRN 5'-3' exonuclease N-terminus, putative	54.0075	46.4537	50.696	42.4471	36.2791	39.4614	37.7009	38.4293	104.938	102.572	100.635	96.0237	63.6714	61.6381	62.5875	60.1357	57.2648	56.6485	52.4392	55.0109	51.1572	51.9515	49.5067	47.1521	44.3741	43.1061	51.6041	47.8583	48.4011	37.9677	101.042	62.0082	54.0787	47.2669	0.479018	-1.06185	0.612301	-0.707687	1.2748	0.350267	0.895012	-0.160022	1.02399	0.0342082	4.29605e-07
TbTc_0571	OG0000492	TcIL3000.A.H_000617425.1_1	Tb927.8.5750_mRNA-p1	hypothetical protein, conserved	0	0	0	0	0	0	0	0	68.865	70.9364	72.7097	73.5098	49.0946	50.6685	50.1348	40.7676	0	0	0	0	0	0	0	0	0	0	0	0	0	0	71.5052	47.6664	0	0	0	N/A	0	N/A	N/A	N/A	N/A	N/A	N/A	N/A	N/A
TbTc_0572	OG0000493	TcIL3000.A.H_000740700.1_1, TcIL3000.A.H_000741200.1_1, TcIL3000.A.H_000248300.1_1	Tb927.10.2980_mRNA-p1, Tb927.10.3030_mRNA-p1	proteasome regulatory non-ATPase subunit 11	251.415	231.561	264.397	225.751	199.724	213.867	205.172	213.077	219.669	190.408	182.69	198.272	193.152	204.95	191.441	154.988	231.89	241.259	234.954	250.962	292.344	293.291	245.23	251.879	241.443	252.33	237.625	229.003	243.281	207.96	197.76	186.133	257.45	242.918	1.23019	0.298876	1.11727	0.159973	1.16985	0.22632	0.944966	-0.081666	1.00149	0.00215473	0.0904714
TbTc_0573	OG0000495	TcIL3000.A.H_000409200.1_1	Tb927.5.1710_mRNA-p1	ATP synthase F(0) complex subunit B, mitochondrial, putative	420.889	381.36	450.817	373.25	324.263	335.129	336.98	336.006	283.982	389.627	360.138	334.569	165.046	171.739	157.999	159.744	291.852	331.858	296.499	319.613	327.563	322.245	299.365	320.243	317.019	335.521	334.964	332.199	406.579	333.094	342.079	163.632	314.939	323.219	1.18855	0.249207	2.03563	1.02548	1.22061	0.287604	1.29098	0.368465	1.25791	0.331025	0.00909946
TbTc_0574	OG0000496	TcIL3000.A.H_000718900.1_1	Tb11.v5.0753.1-p1, Tb927.10.840_mRNA-p1	hypothetical protein, conserved	46.5787	55.9279	59.7901	60.0567	73.1552	70.7394	71.1561	68.9034	108.485	86.2054	86.0466	87.7879	77.9826	78.3178	77.8272	99.251	92.1795	91.7145	84.8027	85.5136	88.4497	89.8478	55.7597	58.6867	65.707	67.7559	62.8204	61.22	55.5884	70.9885	92.1312	83.3446	88.7513	61.9916	0.603361	-0.728907	0.851747	-0.231504	0.783061	-0.352803	0.626338	-0.674986	0.896708	-0.15729	0.00206287
TbTc_0575	OG0000497	TcIL3000.A.H_000218800.1_1, TcIL3000.A.H_000600300.1_1, TcIL3000.A.H_000243300.1_1, TcIL3000.A.H_000595800.1_1	Tb927.8.3930_mRNA-p1, Tb927.8.3490_mRNA-p1	Gryzun, putative trafficking through Golgi, putative	46.6874	53.0088	42.2403	52.4656	67.5452	66.9422	65.4093	69.9978	90.1751	76.5818	73.9571	73.5189	59.6939	61.509	60.0714	66.1468	74.638	66.0614	66.1768	65.4697	73.7098	75.2428	60.3058	63.9944	62.1237	62.2119	57.3875	62.4549	48.6005	67.4736	78.5582	61.8553	70.2164	61.413	0.618656	-0.692791	1.09083	0.125427	0.720289	-0.473352	0.692153	-0.530837	0.791371	-0.337574	0.291843
TbTc_0576	OG0000498	TcIL3000.A.H_000243500.1_1, TcIL3000.A.H_000596000.1_1, TcIL3000.A.H_000600100.1_1	Tb11.v5.0738.1-p1, Tb927.8.3910_mRNA-p1, Tb927.8.3510_mRNA-p1	thymidylate kinase, putative	39.1734	36.7258	40.4033	43.7558	56.002	60.0797	60.2487	56.5333	84.169	79.2298	73.381	68.5799	88.9305	94.333	85.4851	60.0153	55.3111	54.0298	51.1899	54.6148	57.9372	55.3482	64.1996	69.1636	49.7467	55.1078	60.1862	69.3003	40.0146	58.2159	76.3399	82.191	54.7385	61.284	0.524163	-0.931911	0.708301	-0.497566	0.687348	-0.540888	0.731014	-0.452029	0.652937	-0.614985	0.000917795
TbTc_0577	OG0000499	TcIL3000.A.H_000528400.1_1	Tb927.7.4360_mRNA-p1	hypothetical protein, conserved	434.766	400.323	432.366	371.177	60.9456	66.1493	62.1394	65.5987	116.678	123.212	120.734	125.155	73.3643	84.5585	77.3132	49.9142	301.154	308.07	315.2	302.962	280.135	284.009	336.713	344.956	356.584	337.468	385.1	389.044	409.658	63.7082	121.445	71.2876	298.588	358.311	3.3732	1.75412	0.893679	-0.162171	6.43022	2.68487	1.37198	0.456263	1.1433	0.193209	0.944053
TbTc_0578	OG0000500	TcIL3000.A.H_000875100.1_1	Tb927.11.1330_mRNA-p1	Stress responsive A/B Barrel Domain, putative	77.731	93.6002	85.2193	104.677	138.224	135.692	147.306	145.573	131.002	109.296	130.81	154.334	202.46	191.189	193.258	188.843	146.942	108.629	162.978	161.573	104.095	150.206	145.722	175.506	164.785	150.935	112.321	122.473	90.307	141.699	131.36	193.938	139.07	145.29	0.687475	-0.540621	0.730642	-0.452763	0.637316	-0.64992	0.649361	-0.622906	0.621563	-0.686028	0.121804
TbTc_0579	OG0000503	TcIL3000.A.H_000504600.1_1, TcIL3000.A.H_000504900.1_1	Tb927.7.1840_mRNA-p1, Tb927.7.1880_mRNA-p1	zinc finger protein, putative	81.8193	73.9055	82.1608	95.5177	88.5473	93.8589	86.386	93.624	286.238	237.014	242.168	240.655	124.281	130.544	128.369	108.819	79.0791	70.9175	72.3002	62.6288	83.5376	93.1857	97.7215	90.9579	88.8573	80.7475	83.2363	84.1334	83.3508	90.6041	251.519	123.004	76.9415	87.609	0.33139	-1.5934	0.736597	-0.441052	0.919946	-0.120379	1.0833	0.115435	0.951396	-0.0718822	9.35018e-06
TbTc_0580	OG0000505	TcIL3000.A.H_000216400.1_1	Tb11.v5.1018.1-p1, Tb11.v5.0953.1-p1, Tb927.5.5610.1-p1, Tb927.5.5310_pseudogenic_transcript-p1, Tb927.9.17970_pseudogenic_transcript-p1, Tb927.11.17290_mRNA-p1, Tb927.9.16170_pseudogenic_transcript-p1, Tb11.v5.0129.1-p1, Tb11.0190_pseudogenic_transcript-p1, Tb09.v4.0092_pseudogenic_transcript-p1, Tb927.11.17770_mRNA-p1, Tb09.v4.0091_pseudogenic_transcript-p1, Tb10.v4.0111_pseudogenic_transcript-…	variant surface glycoprotein (VSG), putative	0	0	0	0	1.50751	1.64329	0.792083	0.934766	0.203316	0.748097	1.39282	1.64792	0	0.0755466	0.0405325	0	0	0	0	0	0	0	0	0	0	0	0	0	0	1.21941	0.998037	0.0290198	0	0	0	N/A	42.02	5.39301	0	N/A	N/A	N/A	N/A	N/A	N/A
TbTc_0581	OG0000507	TcIL3000.A.H_000220600.1_1, TcIL3000.A.H_000776100.1_1	Tb927.10.6920_mRNA-p1, Tb10.v4.0248_mRNA-p1, Tb927.10.6960_mRNA-p1	hypothetical protein	97.7286	84.9142	107.745	102.817	113.772	120.922	117.406	126.551	155.673	141.983	133.218	132.821	180.843	173.525	167.687	172.406	111.321	101.15	109.854	119.99	120.065	117.364	111.543	114.455	105.997	116.906	109.908	117.219	98.301	119.663	140.924	173.615	113.291	112.671	0.697547	-0.519637	0.689241	-0.53692	0.821484	-0.283696	0.867689	-0.20475	0.872458	-0.196842	0.000467344
TbTc_0582	OG0000508	TcIL3000.A.H_000220400.1_1, TcIL3000.A.H_000776200.1_1, TcIL3000.A.H_000154700.1_1	Tb10.v4.0249_mRNA-p1, Tb927.10.6930_mRNA-p1	Cullin family/Cullin protein neddylation domain containing protein, putative	52.4441	43.4204	57.5858	52.7642	55.8748	55.5966	51.7825	60.0372	67.7931	57.9857	57.5872	56.4969	51.1273	53.3554	51.0485	49.2274	60.0051	51.7797	56.7297	55.2508	68.0366	67.2974	57.3994	48.0607	45.5493	46.3788	51.6184	46.3789	51.5537	55.8228	59.9657	51.1896	59.8499	49.2309	0.859719	-0.218063	1.09051	0.125002	0.923524	-0.114779	0.861383	-0.215274	1.04718	0.0665102	0.911307
TbTc_0583	OG0000509	TcIL3000.A.H_000459700.1_1	Tb927.6.2290_mRNA-p1, Tb927.6.2350_mRNA-p1	50S ribosome-binding GTPase, putative	32.3577	29.5636	23.3329	29.8984	27.1563	29.252	29.7756	31.9674	86.4743	91.7774	88.4619	81.9201	104.692	105.985	104.147	80.8386	36.3724	38.5709	36.9027	38.5575	38.3449	43.2797	36.8456	37.3852	33.9626	33.1902	39.7247	42.6734	28.7881	29.5378	87.1584	98.9157	38.6714	37.297	0.330297	-1.59817	0.298616	-1.74364	0.974619	-0.0370892	0.744431	-0.425791	0.771863	-0.373583	1.27537e-13
TbTc_0584	OG0000510	TcIL3000.A.H_000467200.1_1	Tb927.6.3150_mRNA-p1	Hydin	21.0301	24.8355	16.7437	23.5631	27.7813	28.2908	27.317	28.527	28.2185	31.9406	32.5011	33.2339	46.002	44.852	42.181	42.0144	31.5144	32.1921	31.2581	30.9905	30.2854	31.8554	22.2786	21.4496	22.0743	24.1435	27.6333	25.5416	21.5431	27.979	31.4735	43.7623	31.3493	23.8535	0.684484	-0.546912	0.63934	-0.645345	0.769974	-0.377117	0.687196	-0.541206	0.903144	-0.146972	0.00144806
TbTc_0585	OG0000511	TcIL3000.A.H_000548900.1_1	Tb927.7.6680_mRNA-p1	STE/STE11 serine/threonine-protein kinase, putative	54.839	58.1733	44.938	54.4541	55.166	53.6143	54.0088	54.4931	46.1872	54.9757	55.6099	57.4473	40.5757	40.8638	39.3711	46.9679	69.4974	66.8077	67.3716	68.7731	72.3683	78.726	61.0853	60.6948	60.8489	65.5256	66.2593	66.5406	53.1011	54.3206	53.555	41.9446	70.5907	63.4924	0.991524	-0.0122805	1.29505	0.373013	0.977551	-0.0327565	0.75224	-0.410736	0.836338	-0.257842	0.0312529
TbTc_0586	OG0000513	TcIL3000.A.H_000909200.1_1	Tb927.11.5020_mRNA-p1	hypothetical protein, conserved	40.288	34.8206	32.2155	33.3887	38.331	39.5147	36.4858	40.1706	66.1699	71.5749	68.2674	68.3364	59.0128	59.8953	59.2688	53.7835	55.1735	54.6844	48.6474	50.9549	57.7066	55.6594	39.201	38.3939	49.8212	48.4425	42.5609	44.5871	35.1782	38.6255	68.5872	57.9901	53.8044	43.8344	0.512898	-0.963257	0.666071	-0.586252	0.91075	-0.134873	0.653816	-0.613043	0.802524	-0.317384	1.5141e-08
TbTc_0587	OG0000514	TcIL3000.A.H_000918700.1_1	Tb927.11.5920_mRNA-p1	conserved protein	11.4955	16.8554	8.65896	8.91634	21.241	22.5503	21.5575	23.7619	34.0999	29.0603	26.2617	26.9645	13.7678	13.8843	13.2223	19.2214	12.6423	13.6134	16.228	11.2599	14.1166	18.5459	24.7561	22.1647	17.7816	18.458	25.1503	29.3925	11.4816	22.2777	29.0966	15.024	14.401	22.9505	0.394602	-1.34153	1.48281	0.568334	0.515384	-0.956281	0.797274	-0.326852	0.500275	-0.999208	0.716325
TbTc_0588	OG0000515	TcIL3000.A.H_000293800.1_1	Tb11.v5.0614.1-p1, Tb927.2.2650_mRNA-p1	hypothetical protein, conserved	20.2985	18.1451	14.0765	20.0993	18.6798	17.2393	17.2647	17.8964	35.2691	41.26	42.2111	38.2084	67.8493	68.314	65.9173	56.0681	28.6665	27.2329	25.2311	27.9734	23.7775	31.7473	20.7296	21.9413	23.9672	22.6569	26.8764	25.3432	18.1549	17.77	39.2372	64.5372	27.4381	23.5858	0.462696	-1.11186	0.275346	-1.86068	1.02166	0.0309109	0.661667	-0.595824	0.769739	-0.37756	1.3074e-09
TbTc_0589	OG0000516	TcIL3000.A.H_000295000.1_1	Tb927.2.2970_mRNA-p1	mitochondrial carrier protein	69.8418	80.3093	58.2797	56.8599	52.775	51.5806	50.9489	54.2844	39.3647	48.6921	46.6826	47.4789	42.5228	42.3348	38.5075	38.2604	69.0469	78.9385	89.8988	83.0595	80.555	77.512	71.6692	67.3225	74.5916	77.878	80.6799	85.9057	66.3227	52.3972	45.5546	40.4064	79.8351	76.3411	1.4559	0.541907	1.29676	0.374909	1.26577	0.340012	0.830746	-0.267521	0.868767	-0.202958	0.00281259
TbTc_0590	OG0000517	TcIL3000.A.H_000375900.1_1	Tb927.4.2730_mRNA-p1	kinesin, putative	29.9565	36.7701	35.4327	33.7624	34.9	35.9769	32.8058	35.3327	66.5168	56.2122	57.2096	60.9125	88.3131	91.074	87.3552	57.0781	48.6934	48.7994	44.7418	46.2464	50.0355	50.0765	41.3469	39.8993	40.0736	38.9009	40.0647	40.2043	33.9804	34.7539	60.2128	80.9551	48.0988	40.0816	0.564339	-0.825366	0.429298	-1.21995	0.977745	-0.0324693	0.706471	-0.501298	0.847781	-0.238237	1.052e-08
TbTc_0591	OG0000518	TcIL3000.A.H_000904400.1_1	Tb927.11.4460_mRNA-p1	ALBA-Domain Protein	1687.73	1812.56	1887.23	1807.78	2158.43	2002.61	2137.46	1959.88	119.046	188.851	174.114	182.19	521.909	442.223	457.481	959.204	1175.17	1226.99	1163.19	1179.62	922.463	950.237	1401.5	1346.43	1359.36	1442.3	1578.38	1599.29	1798.83	2064.59	166.05	595.204	1102.95	1454.54	10.833	3.43736	3.46871	1.7944	0.871274	-0.198802	1.63093	0.705693	1.23669	0.306488	1.52292e-08
TbTc_0592	OG0000519	TcIL3000.A.H_001024500.1_1	Tb11.v5.0683.1-p1, Tb927.11.15830_mRNA-p1	variant surface glycoprotein (VSG), putative	30.2322	27.9759	24.0667	25.7798	29.3436	31.2452	29.849	33.1536	44.7656	51.7869	49.2986	48.003	34.7848	34.5354	33.3118	34.8112	32.9841	34.5211	28.581	33.4084	35.4135	37.7641	28.2634	25.2698	26.7463	27.3175	31.348	29.6394	27.0136	30.8979	48.4635	34.3608	33.7787	28.0974	0.557402	-0.843211	0.899218	-0.153257	0.874289	-0.193818	0.799725	-0.322425	0.961429	-0.0567481	0.0005147
TbTc_0593	OG0000520	TcIL3000.A.H_001027600.1_1	Tb927.11.16130_mRNA-p1	nucleoside diphosphate kinase	344.761	435.036	420.288	463.637	898.347	868.619	922.067	847.545	210.476	369.354	379.296	374.009	561.824	522.715	541.776	1364.12	591.432	561.545	531.725	566.142	539.449	545.721	674.946	656.541	681.906	717.25	612.688	599.047	415.93	884.145	333.284	747.609	556.003	657.063	1.24798	0.31959	1.18263	0.241999	0.470433	-1.08794	0.748073	-0.418749	0.633015	-0.65969	0.0344088
TbTc_0594	OG0000521	TcIL3000.A.H_000601500.1_1	Tb11.v5.0860.1-p1, Tb927.8.4090_mRNA-p1, Tb927.8.4040_mRNA-p1	endonuclease G, putative	60.1577	54.3162	56.21	50.8723	79.3068	80.2204	74.9894	83.0921	152.95	138.393	137.058	133.391	127.796	127.192	120.395	125.646	70.5125	67.5386	65.487	62.5509	68.3747	72.8554	53.3391	55.7562	55.4706	61.671	58.5449	62.2138	55.389	79.4022	140.448	125.257	67.8865	57.8326	0.394374	-1.34236	0.633912	-0.657646	0.697576	-0.519578	0.815906	-0.293525	0.957747	-0.0622829	4.42013e-06
TbTc_0595	OG0000522	TcIL3000.A.H_000636000.1_1	Tb927.8.7580_mRNA-p1, Tb927.4.4880_mRNA-p1	RING-variant domain containing protein, putative	122.554	110.51	137.073	134.348	116.809	120.613	119.011	120.73	220.173	217.527	223.538	224.986	277.063	285.229	276.204	175.386	168.474	177.478	178.22	168.009	169.602	173.87	153.144	151.129	160.933	151.231	146.369	147.485	126.121	119.291	221.556	253.471	172.609	151.715	0.56925	-0.812865	0.47063	-1.08733	1.05725	0.0803231	0.730674	-0.4527	0.8313	-0.266559	8.20515e-09
TbTc_0596	OG0000523	TcIL3000.A.H_000630600.1_1	Tb927.4.5320_mRNA-p1, Tb927.8.7090_mRNA-p1	Component of IIS longevity pathway SMK-1, putative	95.8942	97.1058	80.6451	89.31	80.0576	79.3102	78.4836	77.8856	80.0709	86.4573	84.8924	86.1436	107.502	116.574	111.676	107.223	143.752	143.953	155.265	156.885	148.863	151.07	181.567	168.985	150.045	154.658	158.499	156.967	90.7388	78.9342	84.3911	110.744	149.964	161.787	1.07522	0.104629	0.712765	-0.488501	1.14955	0.201068	0.605069	-0.724829	0.560854	-0.834302	0.00946425
TbTc_0597	OG0000524	TcIL3000.A.H_000582900.1_1	Tb927.8.2250_mRNA-p1	Fungal tRNA ligase phosphodiesterase domain containing protein, putative	64.6656	69.2755	64.7346	76.4625	65.0624	64.6145	62.7896	64.4281	48.4446	46.7633	47.878	47.8943	64.7808	67.4234	66.1209	52.0732	67.4448	73.7346	65.7932	66.263	75.8343	72.8095	79.0895	74.1366	80.5996	72.7389	65.9984	65.5856	68.7846	64.2237	47.7451	62.5996	70.3132	73.0248	1.44066	0.526733	1.02594	0.036952	1.07102	0.0989797	0.978259	-0.0317111	0.941935	-0.0863009	0.00431886
TbTc_0598	OG0000525	TcIL3000.A.H_000593500.1_1	Tb927.8.3220_mRNA-p1	Exodeoxyribonuclease 1	34.6625	38.8055	28.4974	42.2386	45.7656	45.5471	45.4127	47.1415	113.156	108.801	106.805	106.522	96.93	93.5344	91.2545	94.6345	48.758	49.0687	46.7541	46.9313	50.524	48.6293	49.023	44.298	44.0318	46.9408	43.7626	45.995	36.051	45.9667	108.821	94.0884	48.4442	45.6752	0.331288	-1.59384	0.488548	-1.03343	0.784285	-0.35055	0.744175	-0.426285	0.789291	-0.341372	4.81012e-10
TbTc_0599	OG0000526	TcIL3000.A.H_000768200.1_1	Tb11.v5.0197.1-p1, Tb11.v5.0198.1-p1, Tb927.10.6050_mRNA-p1	clathrin heavy chain, putative	137.855	186.665	232.584	262.227	284.915	288.292	281.168	283.361	262.244	241.097	286.504	310.151	348.325	337.602	321.013	501.263	302.369	309.86	278.657	276.244	299.794	289.49	249.282	243.932	287.282	292.85	208.997	212.352	204.833	284.434	274.999	377.051	292.736	249.116	0.74485	-0.424978	0.754366	-0.406664	0.720142	-0.473647	0.69972	-0.515151	0.82224	-0.282369	0.155782
TbTc_0600	OG0000527	TcIL3000.A.H_000316900.1_1	Tb927.3.1310.1_mRNA-p1, Tb927.3.1310.2_mRNA-p1	hypothetical protein, conserved	27.2567	23.9381	25.5975	28.4219	30.7287	32.9795	31.5679	32.4542	95.8075	101.657	96.6344	96.6849	110.306	111.816	106.107	114.295	33.5104	30.3934	31.9129	30.6032	29.5568	30.8544	24.6382	25.0812	27.485	28.1187	24.9467	29.509	26.3036	31.9326	97.6959	110.631	31.1385	26.6298	0.269239	-1.89304	0.28864	-1.79266	0.823721	-0.279772	0.844727	-0.243442	0.987748	-0.0177848	3.96747e-14
TbTc_0601	OG0000528	TcIL3000.A.H_000919100.1_1	Tb927.11.5970_mRNA-p1	phosphoinositide-specific phospholipase C	206.755	219.92	211.33	132.041	56.9151	55.4193	54.9322	54.539	90.4115	86.7872	78.5312	78.5686	24.1159	23.4605	21.5739	34.2101	104.609	104.304	136.633	131.656	90.5008	89.0345	150.084	148.444	125.55	126.076	231.76	235.38	192.512	55.4514	83.5746	25.8401	109.456	169.549	2.30347	1.20381	2.14594	1.10161	3.47172	1.79565	1.7588	0.814591	1.13543	0.183244	0.211757
TbTc_0602	OG0000529	TcIL3000.A.H_000454400.1_1	Tb927.6.1750_mRNA-p1	Rab-GTPase-TBC domain containing protein, putative	70.1341	67.8378	82.0215	80.2137	70.9842	72.7523	73.5364	72.057	73.7294	70.9501	64.9052	63.9917	83.9055	85.1443	89.1817	64.2758	78.5573	76.9394	78.3448	84.6547	81.4244	76.38	71.5135	73.5698	67.5148	65.8903	68.0536	66.4365	75.0518	72.3325	68.3941	80.6268	79.3834	68.8298	1.09734	0.134014	0.897127	-0.156617	1.03759	0.0532428	0.945434	-0.0809514	1.0904	0.124853	0.870958
TbTc_0603	OG0000530	TcIL3000.A.H_001001300.1_1	Tb927.11.13380_mRNA-p1	ATP-dependent helicase, putative	46.3678	43.4664	42.6468	41.8531	35.8982	38.0615	36.454	37.7412	52.2424	59.6203	57.423	58.1208	57.6488	57.3556	53.5679	65.2538	55.735	60.8187	54.3221	57.6425	54.3597	55.6872	40.1464	42.2553	46.2847	49.2783	47.4042	47.8032	43.5835	37.0387	56.8516	58.4565	56.4275	45.5287	0.766619	-0.383419	0.633611	-0.65833	1.1767	0.234749	0.77238	-0.372617	0.957276	-0.0629933	1.757e-07
TbTc_0604	OG0000531	TcIL3000.A.H_000101300.1_1, TcIL3000.A.H_000951800.1_1	Tb927.11.9390_mRNA-p1	Octanoyltransferase, putative	52.377	44.819	45.3925	47.2727	62.77	60.9906	57.2134	61.3167	63.1406	64.2977	60.2135	65.2375	55.4427	62.5483	54.4724	52.1258	39.5765	39.7372	35.9461	44.5633	41.6872	45.7317	34.2822	29.4996	32.1621	26.7772	31.0045	29.9838	47.4653	60.5727	63.2223	56.1473	41.207	30.6182	0.750768	-0.413561	1.07882	0.10945	0.783609	-0.351794	1.15187	0.203983	1.55023	0.632481	0.649048
TbTc_0605	OG0000532	TcIL3000.A.H_000953800.1_1, TcIL3000.A.H_000954000.1_1, TcIL3000.A.H_000954200.1_1	Tb927.11.9600_mRNA-p1	hypothetical protein, conserved	164.669	139.548	148.677	165.482	176.716	187.323	178.36	186.852	151.59	136.399	138.496	144.154	165.323	171.903	164.958	118.726	224.229	228.465	236.498	253.506	249.141	238.839	255.275	240.358	214.269	228.749	233.896	232.594	154.594	182.313	142.66	155.227	238.446	234.19	1.08366	0.115906	1.17449	0.232033	0.84796	-0.237931	0.648338	-0.625181	0.660121	-0.599197	0.0114484
TbTc_0606	OG0000533	TcIL3000.A.H_000955000.1_1	Tb927.11.9670_mRNA-p1	aminomethyltransferase, mitochondrial, putative	40.6007	37.5176	38.9124	50.4118	53.2682	52.5056	52.1954	54.27	34.9292	32.504	30.267	28.6803	71.8435	68.0076	68.2168	69.314	58.7066	66.3851	67.3129	70.5204	73.6384	66.0714	73.0257	66.6988	73.8576	68.1466	58.3364	65.8654	41.8606	53.0598	31.5951	69.3455	67.1058	67.6551	1.32491	0.405892	0.765151	-0.386183	0.788933	-0.342025	0.623801	-0.680843	0.618736	-0.692605	0.442519
TbTc_0607	OG0000534	TcIL3000.A.H_000390000.1_1	Tb927.4.4150_mRNA-p1, Tb927.8.8180_mRNA-p1	mitochondrial RNA binding complex 1 subunit MRB4150	54.9703	55.618	47.6846	40.6701	61.0609	64.3718	60.6131	64.4234	98.1306	91.6224	86.1526	86.853	98.551	95.3417	93.9907	97.5391	74.7474	79.6502	81.9604	82.6019	82.3366	82.7659	82.1499	75.5539	69.7707	71.0498	88.8674	83.4298	49.7357	62.6173	90.6897	96.3556	80.6771	78.4703	0.548417	-0.866655	0.649857	-0.621807	0.794281	-0.332279	0.616479	-0.697875	0.633817	-0.657863	9.05603e-06
TbTc_0608	OG0000535	TcIL3000.A.H_000943100.1_1, TcIL3000.A.H_000934800.1_1	Tb11.02.5420b.1-p1, Tb11.02.5420_mRNA-p1, Tb927.11.8380_mRNA-p1	NADPH-cytochrome p450 reductase, putative	171.928	152.198	185.728	165.588	182.984	189.345	187.933	193.358	228.483	214.489	212.243	212.975	234.706	231.195	228.749	205.275	181.066	178.753	178.411	178.821	169.685	176.185	153.447	167.756	144.484	144.479	147.548	142.185	168.861	188.405	217.047	224.981	177.154	149.983	0.777989	-0.362178	0.837426	-0.255967	0.896264	-0.158005	0.953187	-0.0691686	1.12586	0.171032	0.00561932
TbTc_0609	OG0000536	TcIL3000.A.H_000303600.1_1, TcIL3000.A.H_000304600.1_1	Tb927.2.4740_mRNA-p1, Tb927.2.4890_mRNA-p1	mitochondrial ribosomal protein l11	105.054	85.1628	84.3214	89.4395	91.8448	100.301	95.07	96.9858	96.3041	106.763	94.9913	91.9262	89.9415	96.9241	93.7627	63.5951	92.6488	93.0191	94.9813	108.463	95.156	94.4554	103.415	99.6974	92.2048	95.0597	101.686	100.83	90.9945	96.0503	97.4961	86.0559	96.4539	98.8156	0.933314	-0.0995658	1.11614	0.158516	0.947363	-0.0780111	0.943398	-0.0840614	0.920851	-0.11896	0.480618
TbTc_0610	OG0000537	TcIL3000.A.H_000641700.1_1, TcIL3000.A.H_000642000.1_1, TcIL3000.A.H_000202100.1_1	Tb927.9.1500_mRNA-p1	Serine/threonine-protein kinase NEK15, putative	204.212	166.56	229.906	194.297	157.783	168.592	157.244	164.594	194.233	161.101	197.173	204.571	123.054	132.712	136.12	96.822	172.52	174.29	179.198	189	183.205	180.574	168.207	167.71	158.018	168.405	159	152.464	198.744	162.053	189.27	122.177	179.798	162.301	1.05006	0.0704683	1.32638	0.407496	1.22641	0.294442	1.10537	0.144534	1.22454	0.292243	0.284177
TbTc_0611	OG0000538	TcIL3000.A.H_000336300.1_1, TcIL3000.A.H_000214000.1_1, TcIL3000.A.H_000351100.1_1, TcIL3000.A.H_000214400.1_1	Tb927.3.4740_mRNA-p1, Tb927.3.4780_mRNA-p1	NAD-dependent glycerol-3-phosphate dehydrogenase N-terminus, putative	55.8321	50.5288	57.5029	59.1921	73.5762	76.6914	74.9889	73.1621	65.1616	60.2441	61.5869	57.2858	76.8546	70.5002	74.9731	63.8282	68.5966	70.2227	79.533	77.0619	78.6923	74.3835	86.77	92.141	73.5822	73.571	88.4425	83.5797	55.764	74.6047	61.0696	71.539	74.7483	83.0144	0.913122	-0.13112	1.04285	0.0605351	0.74746	-0.419931	0.746024	-0.422707	0.671739	-0.574027	0.323829
TbTc_0612	OG0000539	TcIL3000.A.H_000575700.1_1	Tb927.8.1510_mRNA-p1	ATP-dependent RNA helicase DBP2B, putative	233.561	204.054	228.089	191.814	123.077	132.142	129.291	129.381	95.6731	109.289	110.239	102.928	80.2716	84.0354	76.9614	93.2512	258.279	247.237	282.347	274.304	270.223	262.624	298.176	315.381	308.958	314.967	392.742	388.036	214.379	128.472	104.532	83.6299	265.836	336.377	2.05085	1.03622	1.5362	0.619368	1.66868	0.738707	0.806435	-0.310369	0.637319	-0.649912	0.00256466
TbTc_0613	OG0000540	TcIL3000.A.H_000844900.1_1, TcIL3000.A.H_000844500.1_1, TcIL3000.A.H_000844200.1_1, TcIL3000.A.H_000242500.1_1	Tb927.10.14080_mRNA-p1, Tb927.10.13570_mRNA-p1	RNA-binding protein 27, putative	78.5539	60.8026	54.9001	43.8095	49.3558	53.7471	46.3203	53.538	83.108	65.5674	64.5404	65.9939	77.17	78.6494	76.5444	52.7059	50.95	46.0176	51.6734	44.3286	50.4988	48.5089	57.1761	57.1337	48.387	57.4831	53.7165	48.3984	59.5165	50.7403	69.8024	71.2674	48.6629	53.7158	0.852643	-0.229987	0.71197	-0.490111	1.17296	0.230159	1.22304	0.290469	1.10799	0.147944	0.00118673
TbTc_0614	OG0000542	TcIL3000.A.H_000634200.1_1	Tb927.4.5000_mRNA-p1, Tb927.8.7420_mRNA-p1, Tb11.v5.0696.1-p1	TerD domain containing protein, putative	91.1369	85.3303	76.4581	77.2587	74.3695	78.3508	74.1324	78.0007	59.5416	57.0863	56.3029	55.2096	123.185	127.999	122.806	118.388	81.8166	85.192	88.7208	89.3217	82.1376	88.0921	100.771	101.471	82.1761	84.4517	108.448	101.19	82.546	76.2134	57.0351	123.094	85.8801	96.4179	1.44728	0.533348	0.619146	-0.691648	1.08309	0.115154	0.961177	-0.0571265	0.856127	-0.224104	0.540038
TbTc_0615	OG0000543	TcIL3000.A.H_001030800.1_1	Tb927.11.16480_mRNA-p1	enoyl-CoA hydratase/isomerase family protein, putative	146.08	136.373	138.997	125.367	119.075	128.022	128.102	128.962	144.692	173.682	201.4	174.789	64.7345	69.4839	63.3434	42.5685	232.354	210.372	195.474	195.866	176.671	182.288	291.006	300.555	333.852	316.168	339.302	339.897	136.704	126.04	173.641	60.0326	198.838	320.13	0.787282	-0.345047	2.09953	1.07007	1.08461	0.117172	0.687517	-0.540533	0.427027	-1.2276	0.194681
TbTc_0616	OG0000544	TcIL3000.A.H_000067500.1_1, TcIL3000.A.H_000103200.1_1, TcIL3000.A.H_000146600.1_1	Tb927.4.3780_mRNA-p1	hypothetical protein, conserved	61.0107	52.5886	62.034	50.9785	59.5988	60.1252	59.2936	63.5349	37.6752	29.3686	35.8491	38.9	57.3807	68.035	62.2962	38.9208	50.6294	62.9297	54.1087	49.3936	45.8211	56.3646	58.3196	54.0556	51.0506	59.1936	59.2884	59.5124	56.6529	60.6381	35.4482	56.6582	53.2079	56.9034	1.59819	0.676438	1.07025	0.0979415	0.934279	-0.0980748	1.06475	0.0905114	0.995599	-0.00636316	0.00265608
TbTc_0617	OG0000545	TcIL3000.A.H_000067600.1_1, TcIL3000.A.H_000103300.1_1, TcIL3000.A.H_000146500.1_1	Tb927.4.3790_mRNA-p1	ubiquitin carboxyl-terminal hydrolase, putative	125.541	123.935	136.079	115.45	81.8537	83.3031	82.4651	84.6248	107.769	99.4579	115.668	125.959	140.067	137.312	136.717	105.957	100.654	100.869	97.0911	102.481	118.466	114.111	130.368	129.675	123.138	120.342	128.161	125.578	125.251	83.0617	112.214	130.013	105.612	126.21	1.11619	0.158578	0.638871	-0.646404	1.50793	0.59257	1.18596	0.24605	0.992401	-0.0110053	0.00732838
TbTc_0618	OG0000546	TcIL3000.A.H_000389800.1_1	Tb927.8.8200_mRNA-p1, Tb927.4.4130.2_mRNA-p1, Tb927.4.4130.1_mRNA-p1	Flagellar-associated protein 59, putative	68.8417	76.1545	63.126	58.7187	85.8341	87.7798	87.595	90.0019	99.9174	97.6337	96.3817	99.1166	137.649	129.815	127.58	154.217	81.1752	76.7682	78.2006	80.4942	83.9845	84.6903	84.2539	86.2501	77.3335	82.3098	79.8882	72.3128	66.7102	87.8027	98.2623	137.315	80.8855	80.3914	0.678899	-0.558731	0.639426	-0.645152	0.759774	-0.396358	0.824749	-0.277974	0.829818	-0.269133	0.00149956
TbTc_0619	OG0000548	TcIL3000.A.H_000588400.1_1	Tb927.8.2780_mRNA-p1	RNA-binding protein RBP10, putative	110.199	138.945	129.092	183.622	114.535	118.697	109.213	116.139	6.30915	6.40829	5.78992	6.06091	21.2287	20.2588	20.3971	22.9503	117.876	117.375	106.49	113.076	129.437	120.378	137.165	129.153	136.308	121.875	129.032	132.049	140.464	114.646	6.14207	21.2087	117.439	130.931	22.8692	4.51534	5.4056	2.43445	1.2252	0.29302	1.19607	0.258299	1.07282	0.101403	1.77307e-10
TbTc_0620	OG0000549	TcIL3000.A.H_000430400.1_1	Tb927.5.3830_mRNA-p1	dihydroorotate dehydrogenase (fumarate)	195.639	198.398	199.47	205.25	164.078	169.098	178.873	173.742	168.064	183.813	187.753	192.03	156.043	164.239	158.47	160.425	233.896	232.738	203.305	211.403	264.194	243.878	193.836	193.284	209.771	208.375	218.772	216.757	199.689	171.448	182.915	159.794	231.569	206.799	1.09171	0.126585	1.07293	0.101553	1.16472	0.219988	0.862332	-0.213685	0.96562	-0.0504731	0.647479
TbTc_0621	OG0000550	TcIL3000.A.H_000629400.1_1	Tb927.4.5340_mRNA-p1, Tb927.8.6980_mRNA-p1	Flagellum attachment zone protein 11	125.939	138.873	119.255	119.512	150.007	149.092	143.413	142.479	69.7103	70.4997	62.8771	64.4323	117.02	114.955	109.868	123.876	150.52	152.628	160.65	167.193	143.686	151.378	143.586	155.97	147.478	143.514	153.923	154.049	125.895	146.248	66.8798	116.43	154.343	149.753	1.8824	0.912573	1.2561	0.328954	0.860832	-0.216197	0.815683	-0.29392	0.84068	-0.25037	6.00613e-05
TbTc_0622	OG0000552	TcIL3000.A.H_000393100.1_1, TcIL3000.A.H_000132000.1_1	Tb927.8.7840_mRNA-p1	dynein heavy chain, cytosolic, putative	37.9888	40.4369	40.1791	33.1742	29.1937	31.3579	30.9188	31.9338	26.5785	28.2018	28.4478	29.1702	29.8907	28.4603	24.368	33.7914	37.294	35.2856	44.9296	44.3152	39.3276	38.0121	40.623	43.2323	36.9302	35.6812	44.5488	47.7744	37.9447	30.8511	28.0996	29.1276	39.8607	41.465	1.35037	0.433351	1.05917	0.082933	1.22993	0.298579	0.951934	-0.0710671	0.915103	-0.127995	0.103549
TbTc_0623	OG0000553	TcIL3000.A.H_000421500.1_1	Tb927.5.2980_mRNA-p1	Exocyst complex component Sec3, putative	34.6455	33.4545	26.7784	33.8693	28.4292	29.7349	28.7624	29.9652	50.0565	44.867	46.0288	44.846	73.6762	74.7659	75.7947	66.469	42.8149	38.2495	35.3619	34.6273	42.7343	46.5595	35.3815	35.0683	34.4231	37.7173	37.0217	37.5711	32.1869	29.2229	46.4496	72.6765	40.0579	36.1972	0.692943	-0.529191	0.402097	-1.31439	1.10143	0.139373	0.80351	-0.315612	0.889211	-0.169403	1.52833e-07
TbTc_0624	OG0000554	TcIL3000.A.H_000390800.1_1	Tb927.8.8130_mRNA-p1	hypothetical protein, conserved	15.1451	16.6875	15.4935	16.4653	26.7075	28.8558	24.9677	27.6544	101.564	73.4362	72.7337	69.8971	43.7725	44.0593	42.7079	30.3886	28.4027	32.4824	26.7759	27.8269	33.0869	28.3547	20.3006	20.9978	20.64	21.1035	24.9016	23.0103	15.9479	27.0464	79.4077	40.2321	29.4883	21.8256	0.200835	-2.31591	0.672258	-0.572913	0.58965	-0.76207	0.540821	-0.886776	0.730694	-0.45266	4.339e-05
TbTc_0625	OG0000555	TcIL3000.A.H_000321600.1_1	Tb927.3.1870.1_mRNA-p1, Tb927.3.1870.2_mRNA-p1	CHAP domain containing protein, putative	64.2823	70.6795	68.8161	54.4654	41.8621	42.2866	42.9141	48.9002	269.926	222.811	202.339	203.729	128.472	128.808	118.586	91.5859	34.2901	38.9926	47.6093	39.26	36.8303	46.8619	32.7402	36.7096	35.0897	37.2272	33.5465	41.4785	64.5608	43.9908	224.701	116.863	40.6407	36.132	0.287318	-1.79928	0.376431	-1.40954	1.4676	0.553458	1.58858	0.667734	1.78681	0.837383	2.98946e-08
TbTc_0626	OG0000556	TcIL3000.A.H_000352300.1_1, TcIL3000.A.H_000159600.1_1	Tb927.4.310_mRNA-p1	SPRY domain/HECT-domain (ubiquitin-transferase), putative	16.1221	16.7214	12.1191	18.4833	31.1905	31.8485	30.1626	32.0027	14.8971	16.4498	17.1463	18.9299	24.5035	24.1364	24.4856	20.6302	21.1161	23.1556	20.1011	20.4926	22.6677	22.8897	13.9014	13.901	17.7586	17.6084	20.3507	20.0862	15.8615	31.301	16.8558	23.4389	21.7371	17.2677	0.941013	-0.087713	1.33543	0.417304	0.50674	-0.980683	0.729695	-0.454634	0.918563	-0.122549	0.0456872
TbTc_0627	OG0000557	TcIL3000.A.H_000482500.1_1	Tb927.6.4760_mRNA-p1	T-complex protein 11, putative	59.5851	61.8652	46.4827	43.138	41.2419	44.1049	41.4469	46.9153	68.5519	72.3427	71.8327	67.5839	90.425	89.983	89.0141	51.2741	53.7725	52.8684	49.3607	53.7281	55.9929	59.6337	65.4571	68.0491	53.8296	52.0084	60.7669	75.2649	52.7678	43.4273	70.0778	80.1741	54.2261	62.5627	0.752988	-0.409301	0.541663	-0.884534	1.21508	0.281055	0.973107	-0.0393293	0.843438	-0.245645	6.83694e-06
TbTc_0628	OG0000558	TcIL3000.A.H_000337700.1_1	Tb927.3.3470_mRNA-p1	cytochrome b5, putative	108.949	99.5144	92.9925	89.5102	99.0422	109.149	96.0362	92.2391	77.7005	72.4285	74.4418	66.9894	135.117	135.187	136.64	80.5121	81.4769	97.2207	85.7365	79.451	106.583	107.289	107.585	98.4663	109.575	114.954	83.2684	76.6556	97.7416	99.1166	72.89	121.864	92.9596	98.4175	1.34095	0.423251	0.813336	-0.298076	0.986127	-0.0201539	1.05144	0.0723687	0.993132	-0.00994326	0.485965
TbTc_0629	OG0000560	TcIL3000.A.H_000936800.1_1, TcIL3000.A.H_000937000.1_1	Tb927.11.7685_mRNA-p1, Tb927.11.7675_mRNA-p1	ribosomal protein S10p/S20	2687.63	2469.16	2796.59	2641.3	2083.24	2120.66	2050.92	2056.99	1598.62	1381.79	1468.45	1445.53	1052.87	1053.62	1124.76	1278.1	1828.08	1728.92	1892.74	1878.69	1684.48	1674.63	1884.86	1891.65	1888.8	1852.3	1896.41	1982.68	2648.67	2077.95	1473.6	1127.34	1781.26	1899.45	1.79742	0.845924	1.84324	0.88224	1.27465	0.350103	1.48697	0.572371	1.39444	0.479686	7.58627e-06
TbTc_0630	OG0000561	TcIL3000.A.H_000850900.1_1	Tb927.10.14620_mRNA-p1, Tb11.v5.1063.1-p1, Tb927.10.14740_mRNA-p1	hypothetical protein, conserved	172.157	173.065	197.646	234.68	205.552	203.541	205.001	196.763	156.02	169.476	173.247	173.83	342.543	337.163	352.903	284.036	286.72	294.756	258.227	258.538	278.782	263.216	228.425	234.548	241.513	234.695	164.517	179.951	194.387	202.714	168.143	329.161	273.373	213.941	1.15608	0.20924	0.615851	-0.699347	0.958921	-0.0605158	0.711068	-0.49194	0.908599	-0.138285	0.204552
TbTc_0631	OG0000562	TcIL3000.A.H_000671900.1_1, TcIL3000.A.H_000242900.1_1	Tb927.9.8820_mRNA-p1	hypothetical protein, conserved	120.631	138.761	103.41	104.74	89.6486	90.3592	93.4625	90.1979	61.7063	65.9443	62.1356	56.4946	114.327	109.983	114.632	82.0148	105.768	104	105.333	111.128	106.285	111.618	98.419	99.4224	104.011	99.7006	106.972	107.68	116.885	90.9171	61.5702	105.239	107.355	102.701	1.89841	0.924791	0.86391	-0.211048	1.28563	0.362472	1.08877	0.122701	1.13812	0.186647	0.0930519
TbTc_0632	OG0000563	TcIL3000.A.H_000632100.1_1	Tb927.8.7200_mRNA-p1	Region in Clathrin and VPS, putative	51.4918	48.7213	60.9871	70.4102	68.499	72.7363	71.5455	74.5003	51.1411	49.8444	51.1001	51.6031	54.8819	57.4998	56.8508	53.201	112.432	113.14	120.252	115.172	120.375	119.587	100.308	109.713	111.779	114.575	92.2129	85.095	57.9026	71.8202	50.9222	55.6084	116.826	102.28	1.13708	0.185335	1.29154	0.369089	0.806216	-0.310762	0.49563	-1.01266	0.566116	-0.82083	0.000683346
TbTc_0633	OG0000567	TcIL3000.A.H_000507600.1_1	Tb927.7.3020_mRNA-p1, Tb927.7.2980_mRNA-p1	Nitroreductase family, putative	245.992	186.242	222.398	59.844	48.5498	45.1699	42.8698	44.7917	143.331	178.551	189.199	188.702	60.7301	67.0717	60.5834	96.4174	53.5303	44.669	77.4286	77.1068	50.8557	46.2969	59.3473	57.3133	43.0897	47.6196	96.3498	87.9952	178.619	45.3453	174.946	71.2006	58.3145	65.2858	1.021	0.0299798	0.636866	-0.650937	3.93909	1.97786	3.06303	1.61496	2.73595	1.45204	0.0307036
TbTc_0634	OG0000568	TcIL3000.A.H_000504400.1_1, TcIL3000.A.H_000504700.1_1	Tb927.7.1810_mRNA-p1, Tb927.7.1850_mRNA-p1	hypothetical protein, conserved	68.4394	67.1897	62.391	79.8943	90.5136	91.3061	83.6508	98.9071	130.957	118.075	126.016	136.399	50.7411	53.6599	52.7343	59.7444	78.1663	70.98	68.1047	70.8846	81.4422	81.8873	63.3835	66.3614	76.9126	78.5026	64.9765	63.7535	69.4786	91.0944	127.862	54.2199	75.2442	68.9817	0.543388	-0.879945	1.68009	0.748539	0.76271	-0.390794	0.923375	-0.115012	1.0072	0.0103548	0.8226
TbTc_0635	OG0000572	TcIL3000.A.H_000155000.1_1, TcIL3000.A.H_000775800.1_1	Tb927.10.6880_mRNA-p1, Tb11.v5.0516.1-p1	glyceraldehyde 3-phosphate dehydrogenase, cytosolic	116.938	193.166	244.88	298.675	434.343	430.865	442.43	449.761	76.9997	69.2063	82.8461	91.0981	243.206	228.278	228.498	427.746	349.513	346.008	292.484	311.688	406.497	395.884	420.787	425.875	450.468	468.202	306.125	340.168	213.415	439.35	80.0375	281.932	350.346	401.937	2.66643	1.41491	1.55835	0.640021	0.485752	-1.04171	0.609155	-0.715118	0.530965	-0.91331	0.000995809
TbTc_0636	OG0000573	TcIL3000.A.H_000291525.1_1	Tb927.2.2340_mRNA-p1	Glycerophosphoryl diester phosphodiesterase family, putative	0	0	0	0	0	0	0	0	12.5423	16.3621	15.5198	15.1182	4.83902	5.81026	5.84039	7.82232	0	0	0	0	0	0	0	0	0	0	0	0	0	0	14.8856	6.07799	0	0	0	N/A	0	N/A	N/A	N/A	N/A	N/A	N/A	N/A	N/A
TbTc_0637	OG0000574	TcIL3000.A.H_000459400.1_1	Tb927.6.2260_mRNA-p1, Tb927.6.2320_mRNA-p1	hypothetical protein, conserved	193.183	154.355	111.735	94.024	86.1554	89.161	87.4023	92.3299	96.8968	104.227	95.1639	95.1896	180.821	164.195	162.59	163.905	100.324	102.716	111.232	102.584	94.4788	88.8283	97.7846	103.301	79.208	87.5985	117.124	124.683	138.324	88.7621	97.8692	167.878	100.027	101.616	1.41336	0.499127	0.528731	-0.919394	1.55837	0.640037	1.38287	0.467664	1.36124	0.44492	0.0341841
TbTc_0638	OG0000575	TcIL3000.A.H_000459600.1_1	Tb927.6.2340_mRNA-p1, Tb927.6.2280_mRNA-p1	prefoldin subunit, putative	355.814	316.439	284.002	303.512	224.504	218.358	228.443	223.862	139.695	151.389	154.806	157.296	131.022	138.542	126.34	147.814	220.926	207.825	216.245	211.822	225.114	204.083	193.66	167.576	212.797	237.973	198.352	199.625	314.942	223.792	150.796	135.929	214.336	201.664	2.08852	1.06248	1.64638	0.7193	1.4073	0.492929	1.46939	0.555213	1.56172	0.643133	1.80043e-05
TbTc_0639	OG0000576	TcIL3000.A.H_000463500.1_1	Tb927.6.2770_mRNA-p1	Vacuolar assembly protein vps41	34.4922	33.2583	34.4352	38.3188	38.2135	37.6061	37.4343	38.8714	73.4324	59.8729	57.8739	56.9545	76.8579	76.8203	77.8119	63.4972	51.7795	51.7236	53.0251	51.2318	57.1438	52.8359	38.9061	39.8722	47.4401	45.5588	43.9712	41.3164	35.1261	38.0313	62.0334	73.7468	52.9566	42.8441	0.566245	-0.820501	0.515701	-0.955393	0.923611	-0.114643	0.6633	-0.592266	0.819859	-0.286552	2.04701e-09
TbTc_0640	OG0000578	TcIL3000.A.H_000259150.1_1, TcIL3000.A.H_000695000.1_1	Tb927.9.12310_mRNA-p1	hypothetical protein, conserved	23.4786	28.7117	30.0695	31.3503	36.0932	34.55	34.6601	35.0757	111.926	84.5915	83.4902	85.652	64.1198	60.7519	62.0802	46.7199	27.3075	26.9157	23.9546	27.3033	30.6788	28.5857	26.5593	28.1633	25.3789	24.5367	29.3125	22.679	28.4025	35.0947	91.415	58.4179	27.4576	26.1049	0.310699	-1.68641	0.600753	-0.735156	0.80931	-0.305235	1.03441	0.0488139	1.08801	0.121697	1.24256e-07
TbTc_0641	OG0000579	TcIL3000.A.H_000697200.1_1	Tb927.9.12650_mRNA-p1, Tb11.v5.0675.1-p1	ubiquitin-activating enzyme E1, putative	139.391	208.187	158.889	172.802	250.036	247.562	252.493	256.92	166.399	181.009	219.312	241.619	412.893	409.286	400.971	502.976	167.029	162.549	150.055	143.71	174.411	173.073	142.86	137.003	162.253	160.369	134.309	141.069	169.817	251.753	202.085	431.532	161.805	146.311	0.840327	-0.250977	0.583394	-0.777458	0.674539	-0.568025	1.04952	0.0697299	1.16066	0.214948	0.152685
TbTc_0642	OG0000580	TcIL3000.A.H_000856800.1_1	Tb927.10.15410_mRNA-p1	glycosomal malate dehydrogenase	576.008	532.95	548.034	536.607	296.772	309.096	285.394	288.27	126.669	114.733	118.916	119.295	48.5951	48.4376	45.2082	40.7121	729.239	724.337	840.734	817.152	605.626	571.702	657.77	688.035	658.084	683.947	626.189	617.423	548.4	294.883	119.903	45.7382	714.798	655.241	4.57368	2.19336	6.44719	2.68867	1.85972	0.895086	0.767209	-0.382308	0.836943	-0.256799	3.816e-07
TbTc_0643	OG0000581	TcIL3000.A.H_000859200.1_1	Tb927.10.15680_mRNA-p1	hypothetical protein, conserved	22.8996	26.8651	23.21	26.6051	42.374	43.7048	41.7551	42.3127	41.369	43.3869	46.1902	46.7604	48.006	47.6841	48.472	47.2627	34.3815	33.1933	32.1361	31.1371	37.029	36.3617	26.4693	27.725	27.6347	29.1797	32.2011	29.6566	24.8949	42.5367	44.4266	47.8562	34.0398	28.8111	0.560361	-0.835572	0.888843	-0.169999	0.585258	-0.772854	0.731348	-0.451369	0.864075	-0.210771	0.137335
TbTc_0644	OG0000582	TcIL3000.A.H_000917200.1_1	Tb927.11.5800_mRNA-p1	hypothetical protein, conserved	30.0206	33.2287	27.4476	29.2266	33.7527	33.9229	34.7293	36.9232	64.8533	60.5713	56.8177	57.836	61.4734	57.979	58.3775	46.6461	33.9484	30.949	30.5214	30.5726	39.2544	34.3745	35.4554	37.2739	35.4976	34.3567	35.9133	33.1972	29.9809	34.832	60.0196	56.119	33.2701	35.2824	0.499518	-1.00139	0.620681	-0.688075	0.860728	-0.216371	0.901137	-0.150181	0.849742	-0.234904	2.54139e-08
TbTc_0645	OG0000583	TcIL3000.A.H_000971300.1_1	Tb927.11.10900_mRNA-p1	Component of motile flagella 9	82.772	94.6276	86.7283	77.3745	61.0462	59.4228	59.5585	59.6676	92.67	77.8353	75.0136	76.6325	115.791	111.317	110.959	81.271	79.6525	75.4173	77.218	75.0676	84.8515	80.0793	92.6179	83.6313	79.6038	78.6948	77.2922	86.939	85.3756	59.9238	80.5378	104.834	78.7143	83.1299	1.06007	0.0841567	0.571604	-0.806913	1.42474	0.510696	1.08463	0.117197	1.02701	0.038457	0.00142352
TbTc_0646	OG0000584	TcIL3000.A.H_000803200.1_1	Tb927.10.10190_mRNA-p1	Leucine-rich repeat domain containing protein	130.778	155.13	135.837	136.681	61.1835	62.1025	60.2255	65.5591	111.114	85.676	87.6759	92.2814	79.7481	83.616	83.6348	66.5334	140.212	134.337	139.769	141.692	149.396	149.667	154.589	154.957	167.435	167.409	166.271	165.297	139.607	62.2676	94.1867	78.3831	142.512	162.66	1.48223	0.567771	0.794402	-0.332059	2.24204	1.16481	0.979613	-0.0297168	0.858274	-0.220489	0.364348
TbTc_0647	OG0000585	TcIL3000.A.H_000968100.1_1	Tb927.11.10550_mRNA-p1	hypothetical protein, conserved	22.3345	28.0574	26.8803	31.2023	48.2625	46.8003	46.2016	49.2946	54.5604	43.1315	44.565	42.5059	61.4771	62.4902	63.9312	52.6169	43.29	39.6459	38.5143	37.7189	44.9854	43.5036	34.3015	36.4652	34.2044	37.8869	30.7248	34.1387	27.1186	47.6397	46.1907	60.1289	41.2764	34.6203	0.587101	-0.768318	0.792294	-0.335892	0.569244	-0.812882	0.657001	-0.606032	0.783317	-0.352333	0.15304
TbTc_0648	OG0000586	TcIL3000.A.H_000295200.1_1	Tb927.2.3000_mRNA-p1	hypothetical protein, conserved	61.945	64.2416	51.4055	51.1531	54.3627	51.6115	51.9426	55.6159	64.339	57.2722	51.7089	56.3601	63.4441	63.1645	62.1414	64.2782	66.8876	61.7595	56.9081	56.208	72.433	68.9207	66.7121	60.2439	64.702	57.4585	60.4529	58.1493	57.1863	53.3832	57.42	63.2571	63.8528	61.2864	0.995929	-0.00588464	0.843908	-0.244842	1.07124	0.0992845	0.895596	-0.15908	0.933099	-0.0998982	0.0360195
TbTc_0649	OG0000587	TcIL3000.A.H_000654600.1_1	Tb927.9.3820_mRNA-p1	syntaxin, putative	76.8996	78.3217	89.4006	124.457	137.25	135.467	139.588	135.354	63.6903	58.7643	63.9235	60.241	141.668	133.647	139.861	103.351	156.036	148.503	151.322	151.377	175.102	156.429	152.167	160.708	199.76	190.231	95.3825	109.341	92.2698	136.915	61.6548	129.631	156.461	151.265	1.49656	0.581646	1.05618	0.0788625	0.673922	-0.569347	0.589729	-0.761877	0.609988	-0.713146	0.0164621
TbTc_0650	OG0000588	TcIL3000.A.H_000747900.1_1	Tb11.v5.0583.1-p1, Tb11.v5.0603.1-p1, Tb927.10.3790_mRNA-p1	hypothetical protein, conserved	49.2537	41.2676	32.9654	27.869	26.0627	26.5538	24.2301	27.3534	51.5547	48.7143	47.1017	46.7712	40.2144	39.6485	38.0989	44.0433	28.9582	30.1629	31.9583	30.1735	28.7128	28.8889	25.4562	23.6877	25.1265	22.8032	32.5506	34.5302	37.8389	26.05	48.5355	40.5013	29.8091	27.3591	0.779614	-0.359168	0.643189	-0.636685	1.45255	0.538588	1.26938	0.34412	1.38305	0.467853	9.90939e-05
TbTc_0651	OG0000589	TcIL3000.A.H_000941600.1_1	Tb11.v5.0573.1-p1, Tb11.v5.0572.1-p1, Tb927.11.8210_mRNA-p1	RAD50 DNA repair-like protein, putative	58.8879	70.8209	61.5133	80.6137	100.511	99.3418	103.16	106.044	77.5712	78.4488	78.3747	78.04	84.106	83.3009	76.6099	98.2311	68.7065	73.4693	72.9758	71.0152	72.3565	76.333	64.229	64.7533	72.4429	70.1327	65.8355	63.1069	67.959	102.264	78.1087	85.562	72.4761	66.7501	0.870056	-0.200819	1.19521	0.257259	0.664543	-0.589565	0.937675	-0.0928405	1.01811	0.0258948	0.118182
TbTc_0652	OG0000590	TcIL3000.A.H_000932600.1_1	Tb11.v5.0254.1-p1, Tb927.11.7290_mRNA-p1	pantothenate kinase subunit, putative	53.9293	58.3864	44.6704	57.2517	43.2789	47.1193	43.6551	46.7352	123.566	132.941	145.111	144.857	111.712	104.41	106.152	133.692	105.837	101.712	101.693	98.4872	112.28	109.624	64.4492	63.7889	73.6686	76.3616	81.4505	71.0663	53.5595	45.1972	136.619	113.991	104.939	71.7975	0.392036	-1.35094	0.396496	-1.33462	1.18502	0.24491	0.510387	-0.970336	0.745979	-0.422793	2.37327e-11
TbTc_0653	OG0000591	TcIL3000.A.H_000277400.1_1, TcIL3000.A.H_000281400.1_1	Tb11.v5.0887.1-p1, Tb927.1.1670_mRNA-p1	hypothetical protein, conserved	165.477	176.963	139.585	137.389	215.265	220.659	218.172	226.249	137.309	110.03	110.744	112.705	104.799	105.649	105.609	98.056	190.669	194.162	187.814	185.902	209.702	209.954	223.744	235.663	281.421	276.704	325.375	313.347	154.853	220.086	117.697	103.528	196.367	276.042	1.31569	0.395823	2.12585	1.08804	0.703602	-0.507168	0.78859	-0.342653	0.560976	-0.833989	3.26334e-06
TbTc_0654	OG0000592	TcIL3000.A.H_000375800.1_1	Tb927.4.2720_mRNA-p1, Tb11.v5.0842.1-p1	ATP dependent DEAD-box helicase	47.8081	41.882	42.5773	41.4579	41.1423	41.6594	38.7212	42.7031	118.984	94.6873	96.1479	97.0279	77.5865	78.566	77.781	57.2251	55.4424	57.7801	56.2139	59.4475	57.0628	57.7148	56.0106	51.2706	49.7125	54.8483	47.9962	51.489	43.4313	41.0565	101.712	72.7897	57.2769	51.8879	0.427004	-1.22768	0.564043	-0.826122	1.05784	0.081125	0.758269	-0.399217	0.837023	-0.256661	3.53871e-09
TbTc_0655	OG0000593	TcIL3000.A.H_000547400.1_1	Tb927.7.6480_mRNA-p1	hypothetical protein, conserved	39.1663	39.874	35.1377	39.4145	38.2847	39.1758	37.3431	41.2022	34.453	35.1613	29.8159	27.6795	59.8426	58.4257	57.9446	51.6872	42.8198	42.4363	49.0167	50.2308	43.7178	42.99	50.0007	56.061	46.6424	44.1531	43.0667	46.622	38.3981	39.0014	31.7774	56.975	45.2019	47.7576	1.20835	0.273034	0.684536	-0.546802	0.984531	-0.0224918	0.84948	-0.235348	0.80402	-0.314696	0.414664
TbTc_0656	OG0000594	TcIL3000.A.H_000327600.1_1	Tb927.3.2490_mRNA-p1	hypothetical protein, conserved	79.9273	87.1644	77.8507	84.1269	80.639	78.4558	79.5514	81.5435	111.24	114.095	107.621	111.261	134.315	130.91	129.742	96.7551	126.084	133.099	126.602	130.104	128.439	129.768	129.565	131.667	140.988	144.727	138.572	144.139	82.2673	80.0474	111.054	122.931	129.016	138.276	0.740785	-0.432874	0.651159	-0.618918	1.02773	0.0394651	0.637652	-0.649159	0.594949	-0.749161	4.54428e-07
TbTc_0657	OG0000595	TcIL3000.A.H_000491300.1_1	Tb927.7.480_mRNA-p1	hypothetical protein, conserved	36.7517	37.6938	42.8776	44.9406	38.6291	39.7987	37.3621	40.7532	75.3343	65.5517	59.5629	58.354	75.7572	74.3729	76.1577	61.1378	58.0381	53.224	49.7231	53.1448	58.3867	56.3657	40.0023	42.1213	42.1803	39.5273	41.5576	41.5002	40.5659	39.1358	64.7007	71.8564	54.8137	41.1481	0.626977	-0.673515	0.544639	-0.876628	1.03654	0.0517796	0.740068	-0.43427	0.98585	-0.0205598	5.01342e-09
TbTc_0658	OG0000596	TcIL3000.A.H_001013100.1_1	Tb927.11.14630_mRNA-p1	ATP-dependent DNA DEAD/DEAH box helicase, putative	17.2618	24.4215	22.5621	22.7382	21.848	21.7758	22.9108	23.3585	27.5677	23.3084	30.7884	31.6574	23.6204	24.9347	23.7516	22.8193	34.5028	34.6211	38.2334	37.7023	40.179	36.2219	32.0517	31.7512	33.0227	28.0019	35.7267	36.2413	21.7459	22.4733	28.3305	23.7815	36.9101	32.7992	0.76758	-0.381611	0.94499	-0.0816285	0.967634	-0.0474672	0.589159	-0.763271	0.663	-0.59292	0.0361275
TbTc_0659	OG0000597	TcIL3000.A.H_000718000.1_1	Tb927.10.740_mRNA-p1, Tb11.v5.0749.1-p1, Tb11.v5.0750.1-p1	structural maintenance of chromosome 4, putative	72.8182	82.8602	87.6703	82.9836	93.5828	90.3096	90.3229	92.1425	140.504	105.628	103.271	106.37	108.067	103.112	100.843	83.4334	89.8053	86.0426	83.9541	88.8038	89.1569	91.144	82.5132	82.8264	80.6188	80.2997	86.054	83.2642	81.5831	91.5894	113.943	98.8638	88.1511	82.5961	0.715998	-0.481973	0.92642	-0.110262	0.890748	-0.166911	0.925491	-0.111709	0.987736	-0.0178028	0.0118736
TbTc_0660	OG0000598	TcIL3000.A.H_000716300.1_1	Tb11.v5.0581.1-p1, Tb927.10.570_mRNA-p1	Sec8 exocyst complex component specific domain/Invariant surface glycoprotein, putative	45.5337	45.6862	46.5933	59.0624	48.4263	50.717	49.0722	50.1759	84.292	76.1565	75.4258	76.675	73.4728	68.9547	68.7072	56.4854	67.0405	69.4859	65.0356	62.5461	67.25	65.8041	50.0601	49.5553	57.6364	62.7524	47.0763	48.2076	49.2189	49.5979	78.1373	66.905	66.1937	52.548	0.629903	-0.666799	0.741317	-0.431837	0.99236	-0.0110651	0.743559	-0.427481	0.936646	-0.0944238	1.13355e-06
TbTc_0661	OG0000599	TcIL3000.A.H_000506200.1_1	Tb11.v5.0733.1-p1, Tb927.7.3160_mRNA-p1	dynein heavy chain, cytosolic, putative	5.70286	6.88594	6.43434	9.81865	14.0214	13.7863	13.547	14.1198	26.547	30.8182	28.0195	27.5482	40.721	39.8941	39.805	35.3087	13.6896	12.6508	12.8967	12.5561	12.7747	13.0884	7.40733	7.01869	8.66051	9.23918	8.12013	9.75466	7.21045	13.8686	28.2332	38.9322	12.9427	8.36675	0.255389	-1.96923	0.356224	-1.48914	0.519912	-0.943662	0.557104	-0.843981	0.861798	-0.214578	3.81897e-06
TbTc_0662	OG0000600	TcIL3000.A.H_000799000.1_1	Tb927.10.9000_mRNA-p1	Mitochondrial processome subunit 2	35.6298	36.7496	32.7273	37.888	38.3981	38.6331	38.3668	40.1041	32.5445	31.146	31.4058	31.0183	44.3755	44.4936	45.9676	42.8267	53.4693	51.5727	49.4201	47.7567	54.4789	52.2121	39.1304	39.1253	43.2429	44.2853	44.0834	46.6206	35.7487	38.8755	31.5286	44.4159	51.485	42.748	1.13385	0.181227	0.875262	-0.192213	0.919568	-0.120972	0.694352	-0.526261	0.836266	-0.257966	0.638537
TbTc_0663	OG0000602	TcIL3000.A.H_000361600.1_1	Tb927.4.1300_mRNA-p1	amidinotransferase, putative	541.672	624.954	583.671	521.691	719.335	722.797	720.849	686.747	125.482	151.232	153.932	153.983	267.885	258.967	245.82	711.679	542.911	528.414	479.21	498.457	543.867	560.255	540.978	549.451	604.467	590.722	550.412	538.163	567.997	712.432	146.157	371.088	525.519	562.366	3.88621	1.95836	1.91985	0.940992	0.797265	-0.326869	1.08083	0.11214	1.01001	0.0143751	1.94644e-06
TbTc_0664	OG0000603	TcIL3000.A.H_000632800.1_1	Tb927.4.5130_mRNA-p1	KH domain/Domain of unknown function (DUF1771)/Smr domain containing protein, putative	330.828	333.242	314.048	214.22	117.833	121.222	116.768	127.419	43.6062	50.9916	45.705	50.9238	58.6046	56.0926	56.289	50.6862	175.139	173.422	197.911	192.231	171.658	162.4	175.462	187.477	184.32	180.735	223.66	232.491	298.084	120.81	47.8066	55.4181	178.794	197.357	6.23521	2.64044	2.17998	1.12431	2.46738	1.30298	1.6672	0.737425	1.51038	0.59491	3.93243e-05
TbTc_0665	OG0000604	TcIL3000.A.H_000632700.1_1	Tb927.8.7250_mRNA-p1, Tb927.4.5140_mRNA-p1	repressor of RNA polymerase III transcription MAF1	52.6245	46.2766	52.0182	62.9868	63.7879	67.3764	59.2196	74.25	49.4144	42.6696	47.0749	51.0385	50.9724	53.6549	49.3489	49.3477	77.1328	70.9354	71.1861	72.4026	92.7795	88.7536	73.5493	72.6796	77.3715	75.8548	56.7925	49.4623	53.4766	66.1584	47.5493	50.831	78.865	67.6183	1.12465	0.169481	1.30154	0.380217	0.80831	-0.307019	0.678077	-0.560479	0.790859	-0.338508	0.0017392
TbTc_0666	OG0000605	TcIL3000.A.H_000584800.1_1	Tb11.v5.0799.1-p1, Tb927.8.2470_mRNA-p1	hypothetical protein, conserved	364.934	349.099	450.671	267.37	136.498	139.81	141.989	150.129	190.246	184.302	152.437	162.672	96.3838	114.265	111.563	77.181	170.119	190.709	145.139	153.762	137.574	143.88	153.932	147.499	102.16	93.9325	140.796	136.209	358.019	142.107	172.414	99.8481	156.864	129.088	2.0765	1.05416	1.42323	0.509166	2.51937	1.33306	2.28235	1.19052	2.77344	1.47168	0.248452
TbTc_0667	OG0000606	TcIL3000.A.H_000287200.1_1, TcIL3000.A.H_000287000.1_1, TcIL3000.A.H_000126800.1_1	Tb927.11.13140_mRNA-p1, Tb927.11.13125_mRNA-p1	cytochrome oxidase subunit X	168.006	149.329	144.136	139.802	220.62	231.93	211.478	225.153	232.332	211.585	202.718	190.499	152.879	176.347	181.952	99.6049	112.982	97.0444	96.0538	112.29	132.41	118.782	108.346	99.3431	92.9556	100.289	115.958	101.989	150.318	222.295	209.284	152.696	111.594	103.147	0.718251	-0.47744	1.45581	0.541818	0.676209	-0.564458	1.34701	0.429765	1.45732	0.543322	0.197608
TbTc_0668	OG0000607	TcIL3000.A.H_000929700.1_1, TcIL3000.A.H_000929500.1_1	Tb927.11.7060_mRNA-p1, Tb927.11.7080_mRNA-p1	acidocalcisomal pyrophosphatase	151.767	169.55	157.006	225.491	259.617	260.456	271.278	270.972	348.186	406.694	410.427	393.976	319.355	334.71	334.489	255.807	321.305	336.914	362.667	349.487	343.852	318.547	305.558	297.95	294.785	298.598	245.839	236.791	175.953	265.581	389.821	311.09	338.795	279.92	0.45137	-1.14762	0.85371	-0.228183	0.662524	-0.593956	0.51935	-0.945221	0.628584	-0.669822	0.00596157
TbTc_0669	OG0000608	TcIL3000.A.H_000730700.1_1	Tb927.10.2040_mRNA-p1	STE group serine/threonine-protein kinase, putative	77.9456	87.7228	80.2888	75.7809	46.5426	48.3535	46.5279	48.0625	67.3481	68.9079	62.7812	62.8678	67.0056	64.8222	65.7749	54.8087	82.9327	84.2282	96.8094	94.8972	88.4167	88.9916	87.1545	84.3443	79.4839	71.4697	109.717	103.626	80.4345	47.3716	65.4762	63.1029	89.3793	89.2993	1.22845	0.296843	0.750704	-0.413683	1.69795	0.763792	0.899923	-0.152126	0.900729	-0.150834	0.0896258
TbTc_0670	OG0000609	TcIL3000.A.H_000728900.1_1	Tb927.10.1910_mRNA-p1	STE/STE11 serine/threonine-protein kinase, putative	44.5822	39.3673	30.9292	41.0691	38.7268	39.5288	37.9509	39.7862	29.0597	30.8151	29.7077	27.8996	31.9074	32.3488	30.4824	34.4546	49.1022	52.1795	50.3134	51.4518	50.8202	51.9558	36.2652	40.5762	41.755	44.8063	50.5649	44.3886	38.9869	38.9982	29.3705	32.2983	50.9705	43.0594	1.32742	0.408621	1.20744	0.271948	0.999712	-0.000415005	0.764893	-0.386671	0.905423	-0.143336	0.000197254
TbTc_0671	OG0000610	TcIL3000.A.H_000594700.1_1	Tb11.v5.0792.1-p1, Tb927.8.3350_mRNA-p1	DNA polymerase theta (helicase domain only), putative	26.2718	27.8026	22.8788	29.6685	40.7309	42.094	41.5251	44.0424	54.8487	47.4542	45.3431	47.9539	59.6625	58.6444	61.7644	45.211	35.2464	33.3597	28.9776	29.3295	37.6614	37.742	28.6377	28.2579	28.8812	28.746	33.0427	28.3981	26.6554	42.0981	48.9	56.3206	33.7194	29.3273	0.545101	-0.875404	0.747473	-0.419907	0.633174	-0.659326	0.790506	-0.339151	0.908896	-0.137813	0.0123809
TbTc_0672	OG0000611	TcIL3000.A.H_000953400.1_1	Tb927.11.9550_mRNA-p1	replication factor C, subunit 4, putative	75.8176	67.1657	52.6651	66.8283	98.5191	104.119	97.7675	96.7226	114.915	130.328	125.53	123.747	102.053	102.79	100.755	83.2613	95.0216	96.1275	88.6995	81.3723	106.981	110.15	89.986	98.0508	101.543	98.4885	76.7069	73.5855	65.6192	99.282	123.63	97.2148	96.392	89.7269	0.53077	-0.913842	1.02126	0.030356	0.660937	-0.597414	0.680753	-0.554796	0.731321	-0.451422	0.101676
TbTc_0673	OG0000612	TcIL3000.A.H_000600400.1_1, TcIL3000.A.H_000218900.1_1	Tb927.8.3940_mRNA-p1	hypothetical protein, conserved	20.8778	15.2323	13.9535	10.8664	18.5291	20.651	19.0242	21.0655	21.1244	18.6617	16.601	18.1638	34.5549	30.153	32.1108	34.7031	10.1757	8.88533	8.15368	9.77864	8.63501	9.45614	17.6997	13.5899	10.238	9.0747	12.4975	9.33039	15.2325	19.8174	18.6377	32.8804	9.18075	12.0717	0.817293	-0.291075	0.602712	-0.730459	0.76864	-0.379619	1.65918	0.730468	1.26184	0.335525	0.0519338
TbTc_0674	OG0000613	TcIL3000.A.H_000354400.1_1	Tb927.4.540_mRNA-p1	hypothetical protein, conserved	66.7412	64.2206	66.3764	62.2608	66.147	68.6827	67.9467	71.2008	80.4528	70.7244	72.0091	72.5256	71.76	73.4328	69.3014	47.6853	91.435	96.8509	96.9247	98.6625	105.231	110.969	73.9415	69.2834	75.5048	77.0534	61.7664	63.896	64.8997	68.4943	73.928	65.5449	100.012	70.2409	0.877878	-0.187908	1.045	0.0635011	0.94752	-0.0777715	0.648918	-0.623891	0.923959	-0.114099	0.73897
TbTc_0675	OG0000614	TcIL3000.A.H_000998100.1_1	Tb927.1.3950_mRNA-p1	alanine aminotransferase	213.986	224.714	190.373	202.133	168.939	173.771	170.999	165.835	110.596	121.559	105.888	103.679	411.849	391.257	371.775	421.851	189.771	198.383	188.564	211.673	215.538	219.805	191.355	201.589	237.862	237.586	205.835	218.177	207.801	169.886	110.431	399.183	203.956	215.401	1.88174	0.912066	0.425584	-1.23248	1.22318	0.290639	1.01886	0.026949	0.96472	-0.0518183	0.410635
TbTc_0676	OG0000615	TcIL3000.A.H_000759600.1_1	Tb927.10.5150_mRNA-p1	zinc finger protein family member, putative	34.0703	49.5424	36.7521	55.9575	17.0357	17.1086	16.9524	18.1381	1.04231	1.234	1.04999	1.37352	0.81608	0.622232	0.589052	1.05594	39.2798	38.6988	36.2846	40.0094	43.4374	42.4785	46.1639	43.435	52.8295	57.613	25.6834	33.5673	44.0806	17.3087	1.17495	0.770826	40.0314	43.2153	37.5168	5.22947	22.4548	4.48895	2.54673	1.34865	1.10115	0.13901	1.02002	0.0285989	2.42768e-09
TbTc_0677	OG0000616	TcIL3000.A.H_000769200.1_1	Tb11.v5.0207.1-p1, Tb927.10.6150_mRNA-p1	neurobeachin/beige protein, putative	23.3378	23.4336	22.1655	29.5827	34.9488	36.6506	33.6907	36.5518	36.9601	44.5067	46.6718	45.1984	53.9211	52.6357	51.2176	49.3044	36.2651	36.2963	36.2231	34.6817	37.96	36.0291	24.3805	25.0237	29.3897	29.8033	26.327	26.4862	24.6299	35.4605	43.3342	51.7697	36.2425	26.9017	0.568371	-0.815096	0.684967	-0.545895	0.694573	-0.525802	0.679586	-0.557273	0.915551	-0.127288	0.00101072
TbTc_0678	OG0000617	TcIL3000.A.H_000317900.1_1, TcIL3000.A.H_000318000.1_1	Tb927.3.1410_mRNA-p1	cytochrome oxidase subunit VII	424.888	384.815	483.703	415.547	253.876	263.514	261.624	284.442	326.5	302.962	305.922	287.143	132.752	143.733	141.879	125.871	212.069	220.415	192.049	192.422	192.518	189.357	191.249	181.896	170.03	178.825	246.187	228.693	427.238	265.864	305.632	136.059	199.805	199.48	1.39789	0.483246	1.95404	0.96646	1.60698	0.684352	2.13828	1.09645	2.14176	1.0988	0.0424031
TbTc_0679	OG0000618	TcIL3000.A.H_000291300.1_1	Tb927.2.2260_mRNA-p1	phosphatidylinositol kinase related protein, putative	18.2449	20.7955	20.0308	26.8745	30.6743	31.1696	29.8828	32.037	19.7393	20.4564	19.9574	20.4233	34.3991	33.4059	29.701	27.0935	32.9946	34.515	31.2177	34.1293	35.4836	34.3218	23.79	23.4878	25.7987	24.6819	21.2331	21.035	21.4864	30.9409	20.1441	31.1499	33.777	23.3377	1.06664	0.0930671	0.993292	-0.0097098	0.694433	-0.526093	0.636126	-0.652616	0.920672	-0.11924	0.170159
TbTc_0680	OG0000619	TcIL3000.A.H_000226500.1_1, TcIL3000.A.H_000355900.1_1	Tb927.4.690_mRNA-p1	geranylgeranyl transferase type II beta subunit, putative	52.9732	52.1078	58.9011	57.5244	69.4667	70.0276	71.4858	76.4195	66.8574	57.6876	53.8215	54.1502	67.3942	68.4552	67.6236	58.9924	79.4692	88.1916	84.6932	88.4129	85.7566	92.025	95.1212	91.6351	81.4659	75.7426	98.4443	85.3467	55.3766	71.8499	58.1292	65.6164	86.4247	87.9593	0.952648	-0.069985	1.095	0.130931	0.770727	-0.375709	0.64075	-0.642167	0.629571	-0.667559	0.124673
TbTc_0681	OG0000620	TcIL3000.A.H_001032600.1_1	Tb927.11.16640_mRNA-p1	Uncharacterised protein family UPF0564, putative	52.6564	60.6915	63.7414	61.9165	58.8885	57.8806	58.8855	62.0081	49.9497	43.1712	42.8814	42.1659	61.3274	62.8098	63.4685	43.3181	62.6512	64.4413	62.1409	69.148	62.8069	69.9411	64.3089	65.2428	61.1712	62.2107	63.7993	65.0003	59.7515	59.4157	44.5421	57.7309	65.1882	63.6222	1.34146	0.423806	1.02918	0.0414992	1.00565	0.00813022	0.916599	-0.125637	0.939161	-0.0905558	0.00885924
TbTc_0682	OG0000622	TcIL3000.A.H_000752500.1_1	Tb927.10.4330_mRNA-p1, Tb10.v4.0043_mRNA-p1, Tb11.v5.1012.1-p1	2-oxoisovalerate dehydrogenase beta subunit, mitochondrial precursor, putative	101.391	85.6959	86.558	76.9628	53.0302	56.8889	56.1668	57.424	66.9339	70.809	67.3072	65.0122	38.0279	41.367	37.2062	34.9601	68.4006	70.7014	68.6264	69.9555	62.4678	62.6347	80.5011	85.2343	73.4148	77.988	90.3826	96.0742	87.6519	55.8775	67.5156	37.8903	67.1311	83.9325	1.29825	0.376565	1.47472	0.560438	1.56865	0.649519	1.30568	0.384805	1.04431	0.0625562	0.186813
TbTc_0683	OG0000623	TcIL3000.A.H_000953300.1_1	Tb927.11.9540_mRNA-p1	hypothetical protein, conserved	31.5508	34.7075	28.5876	37.3272	79.5329	73.8886	77.6387	85.0406	32.6637	38.5725	31.0399	33.4657	59.7623	51.1331	49.6046	58.6723	39.8843	43.2647	45.7495	36.7641	45.7511	45.2505	41.1232	41.9182	42.9759	45.8965	34.4767	35.0154	33.0432	79.0252	33.9355	54.7931	42.7774	40.2343	0.973709	-0.0384379	1.44225	0.528319	0.418135	-1.25796	0.772447	-0.372492	0.82127	-0.284071	0.0313964
TbTc_0684	OG0000624	TcIL3000.A.H_000952700.1_1	Tb927.11.9480_mRNA-p1	tubulin binding cofactor c, putative	110.747	110.742	110.938	98.3359	86.1943	87.354	84.7976	87.0132	69.6735	68.5592	62.3832	63.395	71.8366	72.2331	71.9395	68.3614	85.018	71.1117	84.4073	86.2644	88.3689	76.818	87.9099	92.5623	79.9578	85.3378	73.5014	76.5393	107.691	86.3398	66.0027	71.0927	81.9981	82.6348	1.63161	0.706298	1.21447	0.280325	1.24729	0.318798	1.31333	0.393234	1.30322	0.382075	0.000150585
TbTc_0685	OG0000625	TcIL3000.A.H_000953700.1_1, TcIL3000.A.H_000954100.1_1, TcIL3000.A.H_000953900.1_1	Tb927.11.9590_mRNA-p1	S-adenosylhomocysteine hydrolase, putative	1293.58	1122.88	1154.53	1286.73	666.01	676.523	702.582	694.543	286.094	422.051	466.809	423.691	511.728	475.2	467.987	1237.96	1492.72	1552.12	1442.76	1451.51	1548.13	1551.71	1822.03	1781.19	2097.5	2082.43	2116.39	2138.77	1214.43	684.914	399.661	673.218	1506.49	2006.39	3.03865	1.60343	1.01737	0.0248497	1.77311	0.826285	0.806132	-0.310912	0.605283	-0.724318	0.0185693
TbTc_0686	OG0000626	TcIL3000.A.H_000954400.1_1	Tb927.11.9620.1-p1, Tb927.11.9620.2-p1	hypothetical protein, conserved	63.4874	59.8492	43.102	44.048	47.0243	50.728	47.6027	49.4477	73.3696	75.8029	69.9318	66.5707	119.538	115.37	113.295	105.856	56.3174	61.4299	60.6983	54.8277	62.4408	61.2076	63.3281	59.8674	55.4869	57.4325	64.1169	56.3236	52.6217	48.7007	71.4188	113.515	59.4869	59.4259	0.736805	-0.440646	0.429025	-1.22087	1.08051	0.111715	0.884592	-0.176916	0.885501	-0.175435	1.21819e-06
TbTc_0687	OG0000627	TcIL3000.A.H_000391000.1_1	Tb927.4.4230_mRNA-p1	RNA-binding protein, putative	7.59945	11.6012	8.81919	12.7695	8.3961	9.12221	9.56737	9.00418	9.64336	7.04866	8.66171	7.37896	3.53612	5.17962	5.23184	3.001	13.6063	14.4046	14.3404	11.9113	18.9458	17.288	12.5306	11.2906	14.1895	13.713	7.51111	10.4477	10.1973	9.02247	8.18317	4.23715	15.0827	11.6138	1.24613	0.317458	2.12937	1.09043	1.13021	0.176596	0.676093	-0.564706	0.878036	-0.187647	0.00569431
TbTc_0688	OG0000628	TcIL3000.A.H_000935700.1_1	Tb927.11.7530_mRNA-p1	long-chain-fatty-acid-CoA ligase, putative	236.925	192.726	216.673	164.355	86.2969	88.7425	86.8641	88.922	132.623	89.7983	96.4822	96.1003	75.1056	74.5227	74.1001	64.5701	176.539	159.28	151.37	151.604	134.334	130.554	168.087	160.284	135.38	149.5	210.772	199.71	202.67	87.7064	103.751	72.0746	150.613	170.622	1.95343	0.966008	1.21688	0.28319	2.31078	1.20838	1.34563	0.428282	1.18783	0.248326	0.344218
TbTc_0689	OG0000630	TcIL3000.A.H_000978300.1_1, TcIL3000.A.H_000978200.1_1	Tb927.11.11550_mRNA-p1, Tb927.11.11560_mRNA-p1	DNA topoisomerase II alpha, putative	95.0195	109.316	91.783	102.396	131.075	131.364	131.617	134.419	62.4285	72.0321	68.2222	72.0559	184.176	176.371	192.738	111.041	102.402	99.7828	108.698	107.343	106.223	113.049	97.1479	95.6418	99.1941	101.661	102.38	102.255	99.6285	132.119	68.6847	166.082	106.25	99.7133	1.45052	0.53657	0.795506	-0.330055	0.754082	-0.407206	0.937683	-0.0928277	0.99915	-0.0012266	0.210482
TbTc_0690	OG0000631	TcIL3000.A.H_000427100.1_1	Tb927.5.3510_mRNA-p1	structural maintenance of chromosome 3 , putative	80.9698	107.7	72.6907	77.9324	84.7401	88.5238	77.6872	91.7024	82.9555	72.7869	68.1424	67.7184	81.677	78.5286	74.9151	90.769	92.1256	77.1418	77.9976	87.1533	81.483	88.237	89.4066	78.6118	84.3275	90.2599	74.5659	73.7371	84.8232	85.6634	72.9008	81.4724	84.023	81.8181	1.16354	0.218525	1.05144	0.0723673	0.990192	-0.0142198	1.00952	0.0136742	1.03673	0.0520384	0.0913184
TbTc_0691	OG0000632	TcIL3000.A.H_000876400.1_1, TcIL3000.A.H_000248000.1_1	Tb927.11.1460_mRNA-p1	phosphatidylinositol (3,5) kinase, putative	38.9512	39.623	32.8839	35.0019	38.6831	39.2209	37.7664	41.663	58.094	59.6514	63.8775	65.2102	68.7204	70.9158	67.7527	60.9865	46.3718	47.8586	47.2674	47.5138	51.2263	49.8751	36.1893	44.6818	42.2932	41.226	36.9276	42.2791	36.615	39.3334	61.7083	67.0939	48.3521	40.5995	0.593357	-0.753029	0.586244	-0.770427	0.930889	-0.103319	0.757257	-0.401145	0.901858	-0.149027	2.84998e-09
TbTc_0692	OG0000633	TcIL3000.A.H_000744600.1_1	Tb11.v5.0724.1-p1, Tb927.10.3390_mRNA-p1	hypothetical protein, conserved	51.8635	56.2993	54.0985	62.85	57.7856	58.7673	54.4209	56.8111	99.3225	106.393	102.115	101.617	58.7374	59.7839	62.4704	51.4254	77.8875	88.23	79.5042	86.5422	82.868	83.6589	75.8525	78.3898	82.0587	76.8566	84.2081	85.0185	56.2778	56.9462	102.362	58.1043	83.1151	80.3974	0.549794	-0.863038	0.98007	-0.029044	0.988263	-0.0170336	0.677107	-0.562544	0.699996	-0.514581	0.00243534
TbTc_0693	OG0000634	TcIL3000.A.H_000761900.1_1	Tb11.v5.0555.1-p1, Tb927.10.5390_mRNA-p1	hypothetical protein, conserved	53.4764	45.7022	55.9928	59.4259	50.0488	49.7469	47.499	47.6102	106.874	89.9221	103.228	101.776	74.5482	70.4132	69.8693	79.8094	69.485	64.2985	61.7557	65.1645	67.7467	65.2521	45.4062	47.5312	56.116	49.4204	50.3673	48.8941	53.6493	48.7262	100.45	73.6601	65.6171	49.6225	0.534091	-0.904844	0.661501	-0.596184	1.10104	0.138862	0.817612	-0.290512	1.08115	0.112564	9.41597e-08
TbTc_0694	OG0000635	TcIL3000.A.H_000333000.1_1	Tb927.3.3160_mRNA-p1	Nuclear poly(A) polymerase 1	138.218	122.871	131.168	140.221	99.3772	103.939	96.129	105.946	136.236	116.047	112.743	116.37	151.656	155.988	151.777	73.3943	124.738	129.23	137.359	129.621	102.528	109.864	122.719	126.639	128.647	105.244	136.285	144.539	133.12	101.348	120.349	133.204	122.223	127.345	1.10611	0.145499	0.760846	-0.394324	1.31349	0.39341	1.08915	0.123204	1.04534	0.0639784	0.159685
TbTc_0695	OG0000636	TcIL3000.A.H_000623900.1_1	Tb927.8.6450_mRNA-p1	inhibitor of cysteine peptidase	3051.93	3915.2	3519.65	4004.72	2548.23	2371.08	2454.55	2368.27	1679.08	1634.1	1474.47	1708.35	5772.61	5223.89	5568.14	2083.66	2989.28	2993.28	2623.61	2720.13	3120.7	3229.34	3592.58	3636.38	3937.17	3936.2	3553.82	3576.58	3622.88	2435.53	1624	4662.08	2946.06	3705.46	2.23084	1.15758	0.522414	-0.936735	1.48751	0.572897	1.22974	0.298351	0.977714	-0.0325153	0.949222
TbTc_0696	OG0000637	TcIL3000.A.H_000479700.1_1	Tb11.v5.0903.1-p1, Tb927.6.4410_mRNA-p1, Tb927.6.4460_mRNA-p1	S-adenosylmethionine decarboxylase proenzyme, putative	175.629	187.373	140.952	138.524	115.107	116.128	118.241	124.142	221.288	214.583	198.685	205.137	128.877	136.268	134.064	134.201	141.136	147.082	139.859	150.143	139.005	139.687	158.892	150.236	169.973	178.031	179.39	194.755	160.62	118.404	209.923	133.353	142.819	171.879	0.765135	-0.386214	0.887906	-0.171522	1.35653	0.439924	1.12464	0.169464	0.93449	-0.0977487	0.0077992
TbTc_0697	OG0000639	TcIL3000.A.H_000788600.1_1	Tb927.10.7790_mRNA-p1	ubiquitin fusion degradation protein, putative	112.733	120.005	136.887	132.145	170.135	163.254	180.582	180.794	102.263	106.557	98.986	110.567	139.368	140.396	144.273	103.09	153.542	159.762	156.17	163.182	190.928	176.696	149.906	168.535	187.097	167.746	151.81	154.388	125.442	173.691	104.593	131.782	166.713	163.247	1.19933	0.262233	1.31802	0.398374	0.722215	-0.4695	0.752445	-0.410343	0.768421	-0.380032	0.00145618
TbTc_0698	OG0000640	TcIL3000.A.H_000896500.1_1	Tb927.11.3520_mRNA-p1	Acyl CoA binding protein, putative	49.9529	45.7792	52.5538	55.9594	71.14	70.4595	67.926	69.9443	56.9156	59.353	50.5634	53.182	78.4783	76.9759	79.2881	65.1037	60.3122	59.3782	58.2406	58.1869	60.8751	65.5701	62.1244	58.6891	47.7368	53.2192	57.7345	47.5314	51.0613	69.8674	55.0035	74.9615	60.4272	54.5059	0.928329	-0.107291	0.932044	-0.101529	0.730832	-0.452389	0.845006	-0.242966	0.936804	-0.0941811	0.681412
TbTc_0699	OG0000641	TcIL3000.A.H_000643300.1_1	Tb927.9.1670_mRNA-p1, Tb11.v5.0874.1-p1	Aurora kinase 3, putative	35.7488	37.0272	30.6506	38.0653	44.7558	41.8187	40.9623	44.968	21.9972	26.0229	23.6392	21.6695	18.8618	16.2583	15.0251	17.5994	41.5568	33.8827	38.3963	35.621	35.5735	37.7009	38.4226	30.8916	36.1037	34.2848	41.3189	40.8916	35.373	43.1262	23.3322	16.9361	37.1219	36.9855	1.51606	0.600324	2.5464	1.34846	0.82022	-0.285917	0.952888	-0.0696222	0.956401	-0.0643131	4.16503e-08
TbTc_0700	OG0000642	TcIL3000.A.H_000663600.1_1	Tb11.v5.0854.1-p1, Tb927.9.6100_mRNA-p1, Tb927.9.6090_mRNA-p1	NLI interacting factor-like phosphatase, putative	589.398	465.16	499.333	362.474	86.5957	87.0384	89.3722	91.4741	989.993	947.796	902.915	936.542	431.661	487.729	435.689	419.445	325.491	323.655	378.394	373.151	302.894	300.908	428.359	434.084	385.505	355.573	492.425	522.676	479.091	88.6201	944.312	443.631	334.082	436.437	0.507345	-0.978962	0.199761	-2.32365	5.40612	2.43459	1.43405	0.520098	1.09773	0.134528	0.000183052
TbTc_0701	OG0000643	TcIL3000.A.H_000328500.1_1	Tb927.3.2690_mRNA-p1	AGC/RSK family serine/threonine kinase, putative	55.4959	61.611	59.8338	62.825	60.3679	66.2495	63.004	66.4885	56.626	48.5857	50.7861	52.8369	67.4238	66.7107	67.3449	47.0788	74.6999	78.4443	75.0556	73.5845	86.6267	89.6385	66.0588	61.4568	63.0948	64.2333	66.0518	66.9861	59.9414	64.0275	52.2087	62.1395	79.6749	64.6469	1.14811	0.199264	1.03038	0.0431794	0.936183	-0.095138	0.752325	-0.410572	0.927212	-0.109029	0.0428646
TbTc_0702	OG0000644	TcIL3000.A.H_000517300.1_1	Tb927.7.2090_mRNA-p1	hypothetical protein, conserved	142.97	168.029	144.976	151.624	58.5665	58.0967	52.9229	62.5709	8.18695	8.53512	11.387	10.7898	0.319871	0.419131	0.20497	0.617424	67.0633	68.9497	85.1048	75.6536	79.7408	81.9596	76.5326	66.1743	78.9919	63.0434	65.7668	78.8545	151.9	58.0392	9.72472	0.390349	76.412	71.5606	15.62	3.96532	148.686	7.21612	2.61719	1.38802	1.98791	0.991249	2.12267	1.08588	1.91806e-07
TbTc_0703	OG0000645	TcIL3000.A.H_000576600.1_1	Tb927.8.1590_mRNA-p1	ubiquitin-protein ligase, putative	68.5324	68.7163	76.4707	69.8485	46.7035	47.2058	44.9623	46.8881	56.4788	65.8572	66.1628	65.1821	54.182	54.4879	50.8786	41.5544	71.8865	72.9164	74.5313	74.8581	65.5777	65.1144	56.2336	57.2136	59.6425	58.9325	74.0291	74.9693	70.892	46.4399	63.4203	50.2757	70.8141	63.5034	1.11781	0.160679	0.923704	-0.114497	1.52653	0.610257	1.0011	0.00158623	1.11635	0.158787	0.255393
TbTc_0704	OG0000646	TcIL3000.A.H_000297900.1_1	Tb11.v5.0450.1-p1, Tb11.v5.0451.1-p1, Tb927.2.3660_mRNA-p1	hypothetical protein, conserved	15.7439	17.0666	14.3088	19.2342	22.7806	23.692	22.1221	23.3208	70.5838	76.929	74.9152	77.5808	70.002	69.8233	66.3189	62.6133	27.3453	28.7469	25.9637	24.8374	29.8919	31.7054	20.0523	19.8643	22.6261	23.3025	20.7617	20.6778	16.5884	22.9789	75.0022	67.1894	28.0818	21.2141	0.221172	-2.17676	0.342002	-1.54792	0.721897	-0.470136	0.590717	-0.759462	0.78195	-0.354852	2.08278e-11
TbTc_0705	OG0000647	TcIL3000.A.H_000927400.1_1	Tb927.11.6830_mRNA-p1	Domain of unknown function(DUF2779), putative	39.0271	39.7522	45.6696	46.9055	47.923	50.4393	47.8211	48.0043	63.6213	64.5917	57.9818	57.7495	80.5524	79.0438	80.5745	71.346	58.0868	54.8393	54.3188	56.9719	56.4543	61.6039	48.437	46.9944	50.5799	49.351	48.6905	50.3729	42.8386	48.5469	60.9861	77.8792	57.0458	49.0709	0.702432	-0.509569	0.623362	-0.681857	0.882416	-0.180469	0.750951	-0.41321	0.872993	-0.195958	5.28163e-06
TbTc_0706	OG0000648	TcIL3000.A.H_000927200.1_1	Tb11.v5.0901.1-p1, Tb927.11.6810_mRNA-p1	tubulin-tyrsoine ligase-like protein, putative	41.7575	44.0152	42.4762	51.6521	46.7007	48.1053	45.4695	50.7837	88.2057	88.9568	80.6971	81.1912	64.3675	65.7796	65.6284	60.6564	56.4898	54.751	50.85	56.1429	63.2341	61.1789	46.8489	50.5424	59.6968	59.4148	38.5085	38.2505	44.9753	47.7648	84.7627	64.108	57.1078	48.877	0.530602	-0.914298	0.745068	-0.424556	0.941598	-0.0868162	0.78755	-0.344556	0.920172	-0.120024	5.0486e-07
TbTc_0707	OG0000650	TcIL3000.A.H_000739000.1_1	Tb927.10.2780_mRNA-p1, Tb11.v5.0608.1-p1, Tb11.v5.0609.1-p1	DNA-directed RNA polymerase III subunit C1	62.998	61.347	52.6574	60.1556	59.1824	61.2429	57.8162	58.6074	82.4006	93.7938	84.5956	85.7513	84.7815	83.9985	85.2093	82.4509	82.0529	83.2152	83.7151	82.5783	86.5216	85.4932	64.4713	62.9553	71.7185	72.5914	67.6246	68.9638	59.2895	59.2122	86.6353	84.11	83.9294	68.0542	0.684357	-0.547179	0.703986	-0.506382	1.0013	0.00188053	0.706421	-0.5014	0.87121	-0.198907	1.31708e-08
TbTc_0708	OG0000651	TcIL3000.A.H_000739700.1_1	Tb927.10.2860_mRNA-p1	POC1 centriolar protein homolog	62.9422	58.7516	57.9357	67.684	61.4266	62.4958	61.6808	64.2793	43.2678	41.1371	39.5695	39.874	43.3472	42.7901	42.7889	40.4881	72.5377	71.222	73.8576	77.4931	77.4227	79.4724	83.5326	82.4005	75.2189	76.5302	60.0819	63.5857	61.8284	62.4706	40.9621	42.3536	75.3343	73.5583	1.5094	0.593979	1.47498	0.560694	0.989719	-0.0149089	0.820721	-0.285037	0.840536	-0.250619	2.38004e-09
TbTc_0709	OG0000652	TcIL3000.A.H_000248600.1_1, TcIL3000.A.H_000248200.1_1, TcIL3000.A.H_000740800.1_1	Tb927.10.2990_mRNA-p1, Tb11.v5.1039.1-p1	nuclear cap binding complex subunit CBP110	132.713	124.156	141.079	128.771	127.785	128.506	128.681	132.145	87.016	81.8408	83.9429	83.6985	120.247	122.398	124.022	95.1483	153.155	148.269	166.862	150.002	165.819	175.038	151.869	149.37	134.925	121.554	158.935	158.622	131.68	129.279	84.1246	115.454	159.857	145.879	1.56529	0.646432	1.11975	0.163176	1.01857	0.0265392	0.823731	-0.279755	0.902661	-0.147745	0.000209815
TbTc_0710	OG0000653	TcIL3000.A.H_000435700.1_1	Tb927.5.4480_mRNA-p1, Tb05.5K5.130_mRNA-p1	paraflagellar rod component par4, putative	161.391	175.567	139.65	141.375	211.999	202.402	211.378	196.057	112.331	112.26	100.464	98.9903	235.885	228.436	241.444	259.581	155.812	160.564	150.792	155.941	158.257	165.3	160.928	155.575	163.924	157.682	156.737	148.326	154.496	205.459	106.011	241.336	157.778	157.195	1.45735	0.543349	0.851339	-0.232195	0.751954	-0.411284	0.979199	-0.0303256	0.982827	-0.0249907	0.151834
TbTc_0711	OG0000654	TcIL3000.A.H_000050430.1_1, TcIL3000.A.H_000436000.1_1	Tb05.5K5.160_mRNA-p1, Tb927.5.4520_mRNA-p1	hypothetical protein, conserved	54.2644	59.6541	47.7226	46.7973	62.2514	59.9933	61.972	61.2964	58.0195	52.5398	45.0281	43.3443	46.0984	44.8108	45.4548	40.7556	25.9178	24.5337	27.4167	28.6947	26.4318	26.6005	22.1685	20.0342	22.4808	23.7019	25.1162	26.1471	52.1096	61.3783	49.7329	44.2799	26.5992	23.2748	1.04779	0.067348	1.38614	0.471076	0.84899	-0.23618	1.95907	0.970166	2.23889	1.16278	0.000910743
TbTc_0712	OG0000655	TcIL3000.A.H_000314400.1_1	Tb927.3.1060_mRNA-p1	cAMP Response Protein 4	59.3571	63.0524	47.7258	54.3841	67.3822	67.5951	68.4138	71.2179	36.9921	37.4789	30.2126	31.8568	63.3247	60.7337	60.4468	64.6025	49.5344	61.1599	54.493	54.7022	56.6967	58.9833	62.0887	63.0008	59.6124	61.2881	52.2467	65.1321	56.1298	68.6522	34.1351	62.2769	55.9283	60.5615	1.64434	0.717512	1.10237	0.140609	0.817597	-0.290539	1.0036	0.00519092	0.926825	-0.109632	0.00205634
TbTc_0713	OG0000656	TcIL3000.A.H_000533900.1_1	Tb11.v5.0171.1-p1, Tb927.7.4900_mRNA-p1	5'-3' exonuclease XRNA, putative	129.345	152.579	115.259	103.469	57.1039	57.7029	56.419	57.6349	116.94	92.9934	93.4487	98.5411	84.8056	86.035	79.7484	70.7602	116.791	118.002	127.516	127.246	115.173	108.903	109.622	107.162	108.34	107.86	127.14	133.417	125.163	57.2152	100.481	80.3373	118.939	115.59	1.24564	0.316886	0.712187	-0.489672	2.18758	1.12934	1.05233	0.0735904	1.08281	0.114786	0.0827863
TbTc_0714	OG0000657	TcIL3000.A.H_000532500.1_1	Tb927.7.4760_mRNA-p1, Tb11.v5.0159.1-p1	hypothetical protein, conserved	114.725	104.982	89.7828	94.9274	75.1418	77.0225	77.1351	83.4367	49.4184	58.4243	53.5014	54.8822	81.4473	78.3401	79.5312	59.1141	97.6438	99.9599	86.7335	99.7381	97.973	93.3756	82.9519	90.9042	100.639	90.5919	105.983	95.8085	101.105	78.184	54.0566	74.6082	95.904	94.4798	1.87035	0.903305	1.04793	0.0675401	1.29316	0.370902	1.05423	0.0761847	1.07012	0.0977696	0.00527869
TbTc_0715	OG0000658	TcIL3000.A.H_000634900.1_1	Tb927.8.7480_mRNA-p1, Tb927.4.4940_mRNA-p1	hypothetical protein, conserved	154.769	175.188	145.241	104.299	34.5756	37.9318	36.1453	35.9033	132.143	143.847	151.289	147.107	91.4095	99.6515	86.2503	83.6817	116.9	120.132	137.08	140.953	127.28	119.438	120.381	127.104	91.7183	92.7034	158.735	148.681	144.874	36.139	143.596	90.2483	126.964	123.22	1.0089	0.0127805	0.40044	-1.32034	4.0088	2.00317	1.14107	0.190383	1.17573	0.233559	0.00568917
TbTc_0716	OG0000660	TcIL3000.A.H_000793200.1_1	Tb927.10.8290_mRNA-p1, Tb927.10.8270_mRNA-p1, Tb11.v5.0877.1-p1	eukaryotic translation initiation factor 3 subunit c	474.783	454.37	358.083	290.795	245.725	243.804	249.304	255.655	183.937	228.721	215.418	210.646	230.385	220.777	221.359	226.093	247.589	256.871	242.753	247.84	230.78	233.803	284.568	287.613	302.918	298.384	336.806	338.259	394.508	248.622	209.68	224.654	243.273	308.091	1.88147	0.911863	1.10669	0.146253	1.58678	0.666099	1.62167	0.697479	1.28049	0.356696	0.0728176
TbTc_0717	OG0000661	TcIL3000.A.H_000792900.1_1	Tb11.v5.0668.1-p1, Tb927.10.8230_mRNA-p1	protein disulfide isomerase	588.803	663.737	727.673	792.542	1127.26	1096.2	1107.08	1044.84	85.7728	121.487	125.793	144.714	413.611	386.721	389.548	1476.95	633.432	628.318	580.359	566.517	548.178	529.083	593.581	557.721	566.203	592.714	564.267	570.162	693.189	1093.85	119.442	666.707	580.981	574.108	5.80358	2.53694	1.64067	0.714283	0.633717	-0.658088	1.19314	0.254757	1.20742	0.271927	6.19925e-05
TbTc_0718	OG0000662	TcIL3000.A.H_000783600.1_1	Tb927.3.5240_mRNA-p1	kinetoplast ribosomal PPR-repeat containing protein 8	64.0844	56.6847	68.4208	72.1061	51.3218	53.5332	52.3534	54.4324	98.7221	85.7007	81.6798	82.809	76.7395	76.332	75.5636	60.0149	66.0553	75.7139	78.5011	81.6604	68.5335	68.0221	78.926	81.5587	73.5525	69.0014	72.5752	66.5038	65.324	52.9102	87.2279	72.1625	73.0811	73.6863	0.748889	-0.417176	0.733209	-0.447704	1.23462	0.304068	0.893857	-0.161884	0.886515	-0.173782	6.42676e-05
TbTc_0719	OG0000663	TcIL3000.A.H_000279500.1_1	Tb11.v5.0392.1-p1, Tb927.1.1350_mRNA-p1	kinesin heavy chain, putative	41.1361	41.9842	36.6584	42.3439	39.0081	35.7925	37.1265	39.6414	33.6348	32.8964	34.1975	36.2379	48.1311	46.0292	48.232	48.0344	36.7629	35.8153	36.175	34.9954	40.9159	36.7199	35.3127	34.3221	33.5462	29.3663	34.556	29.7935	40.5306	37.8921	34.2416	47.6067	36.8974	32.8161	1.18367	0.243262	0.795941	-0.329266	1.06963	0.0971149	1.09847	0.135494	1.23508	0.304608	0.478984
TbTc_0720	OG0000664	TcIL3000.A.H_000280200.1_1, TcIL3000.A.H_000182800.1_1	Tb11.v5.0315.1-p1, Tb927.1.1470_mRNA-p1	hypothetical protein, conserved	43.3365	57.2925	53.3926	33.491	17.7517	17.1419	17.0158	16.8421	53.3001	49.1255	46.0971	44.93	7.55477	9.35634	7.5956	10.9862	16.1823	21.7806	22.8468	22.2444	24.6911	19.193	16.646	22.8972	19.3136	20.151	23.2343	20.3077	46.8782	17.1879	48.3632	8.87323	21.1564	20.4249	0.969295	-0.0449928	1.93705	0.95386	2.7274	1.44753	2.21579	1.14782	2.29514	1.19858	0.894891
TbTc_0721	OG0000665	TcIL3000.A.H_000939500.1_1	Tb927.11.7960_mRNA-p1	kinetoplast poly(A) polymerase 1	111.12	114.433	92.4842	89.2641	103.283	105.025	109.764	108.84	74.054	76.0764	62.0009	58.3572	66.5462	64.952	65.8376	49.3346	97.3933	95.7807	94.7373	97.8378	99.2672	94.5273	99.3771	90.3689	106.232	100.403	108.702	105.767	101.825	106.728	67.6221	61.6676	96.5906	101.808	1.5058	0.590528	1.7307	0.791356	0.954062	-0.0678455	1.05419	0.0761402	1.00017	0.000240082	8.83279e-08
TbTc_0722	OG0000666	TcIL3000.A.H_000403900.1_1	Tb927.5.1140_mRNA-p1	choline/ethanolamine kinase	86.7691	87.9549	75.8602	88.8326	89.389	90.8536	88.1145	95.0103	63.6428	77.9783	79.3625	80.9898	93.7291	94.8387	92.048	71.6647	130.161	132.174	125.169	126.713	138.013	145.202	107.996	104.226	117.546	122.356	103.615	111.382	84.8542	90.8419	75.4934	88.0701	132.905	111.187	1.124	0.168636	1.03147	0.0447045	0.934087	-0.098371	0.638457	-0.647338	0.763168	-0.389928	0.0719658
TbTc_0723	OG0000667	TcIL3000.A.H_000690600.1_1, TcIL3000.A.H_000690700.1_1	Tb927.9.11580_mRNA-p1, Tb927.9.11600_mRNA-p1	glycosomal membrane protein	1269.69	1242.12	1338.34	1497.33	1462.51	1479.74	1379.44	1398.7	93.5006	95.4338	119.627	114.856	578.152	543.756	520.366	999.498	1057.66	1008.04	940.058	966.878	1173.14	1096.58	932.952	921.747	1083.91	1098.19	779.854	808.638	1336.87	1430.1	105.854	660.443	1040.39	937.549	12.6293	3.65871	2.16536	1.11461	0.934809	-0.0972564	1.28496	0.361729	1.42592	0.511891	3.57449e-06
TbTc_0724	OG0000668	TcIL3000.A.H_000523900.1_1	Tb927.7.3940_mRNA-p1	mitochondrial carrier protein	159.878	128.19	123.573	124.23	130.805	132.038	140.926	142.056	139.497	149.866	151.095	147.561	205.652	199.762	198.595	210.343	145.206	131.932	130.891	137.808	128.694	135.221	92.5327	102.505	139.002	124.741	115.594	119.185	133.968	136.456	147.005	203.588	134.959	115.593	0.911316	-0.133976	0.670256	-0.577216	0.981764	-0.0265511	0.992659	-0.0106304	1.15896	0.212829	0.00213983
TbTc_0725	OG0000669	TcIL3000.A.H_000723500.1_1	Tb927.10.1270_mRNA-p1	mismatch repair protein, putative	25.9653	25.1683	29.5565	30.9899	34.051	35.8391	34.3859	37.9938	37.1419	35.435	33.7239	32.4132	31.4842	31.3008	30.1055	30.828	37.2757	34.154	35.494	33.9822	39.5671	38.94	41.1515	42.4627	35.8405	33.5359	31.6876	31.2627	27.92	35.5675	34.6785	30.9296	36.5688	35.9901	0.80511	-0.312742	1.14995	0.201569	0.784987	-0.34926	0.763492	-0.389316	0.775767	-0.366304	0.578403
TbTc_0726	OG0000670	TcIL3000.A.H_000725300.1_1, TcIL3000.A.H_000724600.1_1	Tb927.10.1400_mRNA-p1, Tb927.10.1470_mRNA-p1	hypoxanthine-guanine phosphoribosyltransferase	382.798	360.121	430.045	429.192	351.531	352.425	363.715	374.844	143.314	147.322	141.555	140.674	197.996	193.767	196.214	262.46	429.291	409.219	473.326	490.229	343.844	354.917	480.156	486.114	373.505	388.408	488.911	471.588	400.539	360.629	143.216	212.609	416.804	448.114	2.79675	1.48375	1.6962	0.76231	1.11067	0.151428	0.960976	-0.0574272	0.893833	-0.161923	6.01346e-08
TbTc_0727	OG0000671	TcIL3000.A.H_000392500.1_1	Tb927.4.4370.2_mRNA-p1, Tb927.4.4370.1_mRNA-p1, Tb927.8.8000_mRNA-p1	hypothetical protein, conserved	48.8948	54.8022	55.8935	58.3408	92.1266	93.1822	90.1867	93.9946	177.602	161.187	148.003	155.705	182.744	185.826	179.442	189.313	86.5854	77.2592	73.1752	76.6683	91.5798	93.1189	67.9859	65.2003	68.4963	67.4115	69.9505	64.3811	54.4828	92.3725	160.624	184.331	83.0645	67.2376	0.339194	-1.55982	0.501123	-0.996763	0.589816	-0.761662	0.65591	-0.60843	0.810303	-0.303467	9.10016e-06
TbTc_0728	OG0000672	TcIL3000.A.H_000389600.1_1	Tb927.4.4110_mRNA-p1	hypothetical protein, conserved	36.8411	34.6197	30.2617	29.097	48.5507	51.3089	44.9551	50.8793	62.4651	51.9133	50.1549	51.1257	59.1565	65.853	61.5849	50.6472	65.869	59.5617	61.9873	64.748	65.0502	63.7119	61.3638	53.3817	60.5761	62.1723	63.11	65.6371	32.7049	48.9235	53.9147	59.3104	63.488	61.0402	0.606604	-0.721173	0.824873	-0.277757	0.66849	-0.581022	0.515135	-0.956978	0.535793	-0.900252	0.0502136
TbTc_0729	OG0000673	TcIL3000.A.H_000389700.1_1	Tb927.8.8210_mRNA-p1, Tb927.4.4120_mRNA-p1	Cleavage stimulating factor 64, putative	64.3659	64.937	67.4414	57.7893	115.677	110.838	108.166	117.223	171.691	155.854	162.683	174.415	208.731	220.254	220.775	159.204	103.616	103.419	92.5119	106.499	112.632	114.261	101.452	95.1514	102.333	95.2617	94.4063	89.236	63.6334	112.976	166.161	202.241	105.49	96.3068	0.382963	-1.38472	0.558622	-0.840056	0.563246	-0.828162	0.603218	-0.729248	0.660736	-0.597853	0.000381909
TbTc_0730	OG0000674	TcIL3000.A.H_000141200.1_1, TcIL3000.A.H_000387400.1_1	Tb927.4.3900_mRNA-p1	hypothetical protein, conserved	79.7708	72.59	74.5067	60.7922	70.0574	71.947	67.3383	73.0148	76.7742	70.1245	67.3047	71.0189	114.799	109.675	114.145	82.5989	96.3435	107.599	106.717	115.546	106.379	100.009	122.842	127.544	108.612	111.57	112.729	129.075	71.9149	70.5894	71.3056	105.304	105.432	118.729	1.00855	0.0122767	0.670336	-0.577043	1.01878	0.0268402	0.682097	-0.551951	0.605707	-0.723307	0.0161735
TbTc_0731	OG0000675	TcIL3000.A.H_000665700.1_1, TcIL3000.A.H_000153100.1_1, TcIL3000.A.H_000679200.1_1, TcIL3000.A.H_000153700.1_1	Tb927.9.6560_mRNA-p1	NAK family pseudokinase, putative	151.48	165.75	200.081	260.202	249.638	249.491	255.47	263.764	146.906	146.492	155.645	167.759	121.299	119.968	108.651	134.442	218.833	211.519	169.698	193.396	272.335	281.008	196.677	191.502	203.539	218.854	168.58	175.248	194.378	254.591	154.201	121.09	224.465	192.4	1.26055	0.334058	2.10249	1.0721	0.763492	-0.389315	0.865962	-0.207624	1.01028	0.0147572	8.0551e-06
TbTc_0732	OG0000676	TcIL3000.A.H_000308500.1_1, TcIL3000.A.H_000307800.1_1	Tb927.2.5480_mRNA-p1, Tb927.2.5650_mRNA-p1	hypothetical protein, conserved	108.196	91.624	74.3276	74.5653	54.1038	52.9171	51.5373	54.6814	75.7265	66.084	56.9401	53.2603	71.3484	71.9032	68.5808	62.639	72.746	73.8568	82.7637	74.955	74.7837	78.0251	85.3485	85.7117	71.3114	75.7999	106.853	107.709	87.1783	53.3099	63.0027	68.6179	76.1884	88.789	1.38372	0.468554	0.77691	-0.364181	1.63531	0.709565	1.14425	0.194397	0.981859	-0.0264124	0.319338
TbTc_0733	OG0000677	TcIL3000.A.H_000394000.1_1	Tb927.4.4550_mRNA-p1, Tb927.8.7780_mRNA-p1	hypothetical protein, conserved	129.963	133.304	129.459	116.975	100.364	105.864	101.071	104.557	170.457	164.678	175.905	184.433	247.481	249.409	242.615	178.119	117.674	111.608	118.688	115.718	116.696	120.15	121.36	123.105	103.58	107.976	132.371	135.444	127.425	102.964	173.868	229.406	116.756	120.639	0.732884	-0.448343	0.448829	-1.15576	1.23757	0.307512	1.09138	0.126156	1.05625	0.0789532	2.47683e-07
TbTc_0734	OG0000678	TcIL3000.A.H_001007200.1_1, TcIL3000.A.H_001007000.1_1	Tb927.11.14020_mRNA-p1, Tb927.11.14000_mRNA-p1	nuclear RNA binding domain 2	1533.86	1373.81	1525.76	1427.2	1189.21	1178.09	1125.36	1154.41	1724.06	1770.57	1857.61	1837.9	1136.27	1109.37	1121.08	1068.93	1552.68	1579.16	1637.2	1607.45	1541.86	1547.37	1525.21	1541.53	1555.16	1589.23	1631.14	1630.78	1465.16	1161.77	1797.54	1108.91	1577.62	1578.84	0.815093	-0.294963	1.04766	0.0671767	1.26115	0.334736	0.928716	-0.106691	0.927995	-0.107811	0.118883
TbTc_0735	OG0000679	TcIL3000.A.H_000430200.1_1	Tb927.5.3810_mRNA-p1	orotidine-5-phosphate decarboxylase/orotate phosphoribosyltransferase, putative	548.822	495.73	523.567	494.444	349.286	347.877	342.177	346.117	92.6718	107.468	124.659	129.237	102.402	103.986	92.1853	108.89	427.455	442.912	443.734	427.44	323.806	331.413	484.814	469.765	454.189	432.281	534.876	533.869	515.64	346.364	113.509	101.866	399.46	484.966	4.54273	2.18356	3.4002	1.76562	1.48872	0.574074	1.29084	0.368314	1.06325	0.0884823	3.71406e-10
TbTc_0736	OG0000680	TcIL3000.A.H_000838600.1_1	Tb927.10.13470_mRNA-p1	PA26 p53-induced protein (sestrin), putative	34.8808	37.0068	28.735	33.1771	37.3996	39.3326	36.6391	38.6453	43.8946	39.7977	37.0897	34.1823	55.4027	52.898	54.3236	46.7931	53.8328	42.2457	46.9691	40.8313	51.2041	46.1877	42.5251	45.863	39.2601	43.2061	41.2204	38.2243	33.4499	38.0041	38.7411	52.3543	46.8784	41.7165	0.863422	-0.211861	0.725902	-0.462153	0.880165	-0.184154	0.713546	-0.486922	0.801839	-0.318616	0.0153285
TbTc_0737	OG0000681	TcIL3000.A.H_000050500.1_1, TcIL3000.A.H_000436100.1_1	Tb05.5K5.170_mRNA-p1, Tb927.5.4530_mRNA-p1	elongation of very long chain fatty acids protein, putative	148.163	154.885	110.902	159.834	244.534	249.437	262.608	260.451	48.7128	55.1147	54.4113	54.0327	87.6285	87.9641	89.3393	113.853	171.132	165.386	159.249	148.042	197.081	178.172	133.839	148.874	175.652	176.104	149.761	169.936	143.446	254.257	53.0679	94.6963	169.844	159.028	2.70307	1.4346	2.68498	1.42491	0.564178	-0.825778	0.844579	-0.243697	0.902022	-0.148766	3.88249e-07
TbTc_0738	OG0000682	TcIL3000.A.H_000276600.1_1	Tb11.v5.0419.1-p1, Tb927.1.880_mRNA-p1	AAA domain (dynein-related subfamily), putative	95.8633	71.6535	58.4877	37.9933	18.703	18.8609	18.3777	18.3725	32.8432	35.5095	32.2339	31.0959	30.8406	31.5761	29.696	31.4041	34.5431	34.4925	40.7196	38.3872	30.9379	30.498	33.3108	33.9665	30.0878	30.7271	64.8223	61.1286	65.9995	18.5785	32.9206	30.8792	34.9297	42.3405	2.00481	1.00346	0.601651	-0.733001	3.55246	1.82882	1.88949	0.917999	1.55878	0.640416	0.214464
TbTc_0739	OG0000683	TcIL3000.A.H_000628900.1_1	Tb927.4.5390_mRNA-p1, Tb927.8.6930_mRNA-p1	serine/threonine-protein kinase NrkA	270.345	284.325	287.5	329.963	240.399	233.334	243.413	239.367	323.205	282.248	307.693	304.923	119.192	128.492	126.417	85.8899	317.855	314.167	309.76	335.85	292.696	289.379	325.291	319.097	321.908	324.169	283.062	276.865	293.033	239.128	304.517	114.998	309.951	308.399	0.962288	-0.0554596	2.07942	1.05618	1.22542	0.293279	0.945418	-0.0809765	0.950176	-0.0737335	0.0838561
TbTc_0740	OG0000684	TcIL3000.A.H_000669500.1_1	Tb927.9.8350_mRNA-p1	hypothetical protein, conserved	64.3923	71.2148	65.4909	76.3716	74.5294	76.0045	74.6783	81.1925	53.589	59.8588	54.8898	59.4017	63.6409	66.9437	61.4237	65.699	85.6415	87.186	84.2629	89.7802	92.3602	91.9034	77.0819	76.7975	82.8252	85.8242	75.0873	76.2866	69.3674	76.6012	56.9348	64.4268	88.5224	78.9838	1.21837	0.284947	1.18896	0.249705	0.905566	-0.143108	0.783614	-0.351784	0.878249	-0.187299	0.000167728
TbTc_0741	OG0000685	TcIL3000.A.H_000430700.1_1	Tb927.5.3860_mRNA-p1	tubulin tyrosine ligase, putative	49.9826	56.7644	49.5468	55.5967	75.1762	71.2841	70.637	73.7079	111.917	100.892	96.7333	96.0448	87.7127	86.9848	86.2256	72.5069	55.7034	51.7094	51.4366	45.5109	61.0994	53.526	43.2849	43.8032	50.5426	46.1202	39.1464	39.3243	52.9726	72.7013	101.397	83.3575	53.1643	43.7036	0.522428	-0.936695	0.872162	-0.197331	0.728634	-0.456734	0.996395	-0.00520981	1.21209	0.277496	0.00187184
TbTc_0742	OG0000686	TcIL3000.A.H_000264400.1_1, TcIL3000.A.H_000481100.1_1	Tb11.v5.0810.1-p1, Tb927.6.4590.1_mRNA-p1, Tb927.6.4590.2_mRNA-p1	glutamyl-tRNA synthetase, putative	169.641	224.968	153.856	124.044	140.3	134.026	143.352	140.715	120.981	133.973	135.244	118.727	237.965	227.013	215.767	272.797	154.892	150.106	158.356	151.549	157.259	156.067	185.66	183.151	196.74	186.373	225.266	227.481	168.127	139.598	127.231	238.386	154.705	200.778	1.32143	0.4021	0.585598	-0.772017	1.20437	0.268274	1.08676	0.120035	0.837378	-0.256049	0.112131
[truncated: 5,935 more rows]
[truncated: 1 more columns]

## Sheet: raw_reads_Tcongolense
geneID	CDS_length	TcEv1	TcEv2	TcEv3	TcEv4	TcIv1	TcIv2	TcIv3	TcIv4	Ascending11	Ascending12	Ascending21	Ascending22	Ascending31	Ascending32	Peak11	Peak12	Peak21	Peak22	Peak31	Peak32
TcIL3000.A.H_000005000.1	2198	3926	3269	3011	3276	3926	3736	2917	3057	558	575	670	607	727	642	544	568	678	625	603	567
[truncated: 10,096 more rows]

## Sheet: raw_reads_Tbrucei
geneID	CDS_length	TbEv1	TbEv2	TbEv3	TbEv4	TbIv1	TbIv2	TbIv3	TbIv4
[truncated: 11,203 more rows]

[truncated: 5 more sheets: RPK_Tcongolense, RPK_Tbrucei, scaling_factors, TPM_Tcongolense, TPM_Tbrucei]
