# Supplementary material for: Divergent metabolism between Trypanosoma congolense and Trypanosoma brucei results in differential sensitivity to metabolic inhibition
Source: PLoS Pathog. 2021 Jul 26;17(7):e1009734. doi: 10.1371/journal.ppat.1009734 (PMC8384185; doi:10.1371/journal.ppat.1009734)
Supplement: S2 Table — Further worksheets include lists of genes present in only T. brucei or only T. congolense, with no orthologue detected in the other. (XLSX) [file ppat.1009734.s011.xlsx]

## Sheet: Legend
Worksheet name	Details
Trypanosomatids	Orthofinder output comparing genomes of T. brucei (TREU 927), T. congolense (IL3000 - 2019), T. congolense (IL3000), T. cruzi (CL Brener Esmeraldo-like) and T. vivax (Y486)
Tbrucei_vs_Tcongolense	Orthofinder output comparing genomes of T. brucei (TREU 927), T. congolense (IL3000 - 2019)
Tbrucei_only	List of genes or groups of paralogous genes present in T. brucei (TREU 927) with no high confidence orthologue in T. congolense (IL3000 - 2019) (taken from orthofinder output)
Tcongolense_only	List of genes or groups of paralogous genes present in T. congolense (IL3000) with no high confidence orthologue in T. brucei (TREU 927) (taken from orthofinder output)

## Sheet: Trypanosomatids
OrthoGroup	TbruceiTREU927_TriTrypDB	TcongolenseIL3000_PacBio	TcongolenseIL3000_TriTrypDB	TcruziCLBrenerEsmeraldo-like_TriTrypDB	TvivaxY486_TriTrypDB
OG0000000	Tb09.v4.0013_mRNA-p1, Tb09.v4.0067_pseudogenic_transcript-p1, Tb10.v4.0219_pseudogenic_transcript-p1, Tb10.v4.0220_pseudogenic_transcript-p1, Tb11.0050_pseudogenic_transcript-p1, Tb11.0820_pseudogenic_transcript-p1, Tb11.1780.1-p1, Tb11.1800_pseudogenic_transcript-p1, Tb11.1810.1-p1, Tb11.1810b.1-p1, Tb11.v5.0214.1-p1, Tb11.v5.0294.1-p1, Tb11.v5.0295.1-p1, Tb11.v5.0325.1-p1, Tb11.v5.0326.1-p1, Tb…			TcCLB.401041.10_pseudogenic_transcript-p1, TcCLB.411337.10_pseudogenic_transcript-p1, TcCLB.430281.10_pseudogenic_transcript-p1, TcCLB.433033.10_pseudogenic_transcript-p1, TcCLB.447847.19_pseudogenic_transcript-p1, TcCLB.463155.10_pseudogenic_transcript-p1, TcCLB.463155.20_mRNA-p1, TcCLB.503397.10_pseudogenic_transcript-p1, TcCLB.503401.11_mRNA-p1, TcCLB.503441.10_pseudogenic_transcript-p1, TcCLB…	TvY486_0000020_mRNA-p1, TvY486_0000630_mRNA-p1, TvY486_0000640_mRNA-p1, TvY486_0000670_mRNA-p1, TvY486_0000760_mRNA-p1, TvY486_0000890_mRNA-p1, TvY486_0001500_mRNA-p1, TvY486_0001640_mRNA-p1, TvY486_0001710_mRNA-p1, TvY486_0001720_mRNA-p1, TvY486_0001750_mRNA-p1, TvY486_0001760_mRNA-p1, TvY486_0001770_mRNA-p1, TvY486_0001790_mRNA-p1, TvY486_0001970_mRNA-p1, TvY486_0002390_mRNA-p1, TvY486_0002520_…
OG0000001	Tb05.5K5.300_pseudogenic_transcript-p1, Tb05.5K5.330_pseudogenic_transcript-p1, Tb05.5K5.340_pseudogenic_transcript-p1, Tb05.5K5.360_pseudogenic_transcript-p1, Tb05.5K5.370_pseudogenic_transcript-p1, Tb05.5K5.380_pseudogenic_transcript-p1, Tb05.5K5.430_mRNA-p1, Tb05.5K5.440_pseudogenic_transcript-p1, Tb05.5K5.450_pseudogenic_transcript-p1, Tb05.5K5.460_mRNA-p1, Tb05.5K5.470_pseudogenic_transcript…	TcIL3000.A.H_000094770.1_1, TcIL3000.A.H_000094900.1_1, TcIL3000.A.H_000121600.1_1, TcIL3000.A.H_000128300.1_1, TcIL3000.A.H_000129890.1_1, TcIL3000.A.H_000130100.1_1, TcIL3000.A.H_000134000.1_1, TcIL3000.A.H_000136800.1_1, TcIL3000.A.H_000139900.1_1, TcIL3000.A.H_000140900.1_1, TcIL3000.A.H_000146900.1_1, TcIL3000.A.H_000151800.1_1, TcIL3000.A.H_000160900.1_1, TcIL3000.A.H_000170700.1_1, TcIL300…	TcIL3000_0_18160.1-p1
OG0000002	Tb10.v4.0050_mRNA-p1, Tb10.v4.0258_mRNA-p1, Tb927.1.240_pseudogenic_transcript-p1, Tb927.1.300_pseudogenic_transcript-p1, Tb927.1.500_pseudogenic_transcript-p1, Tb927.11.18610.1-p1, Tb927.11.18630.1-p1	TcIL3000.A.H_000014600.1_1, TcIL3000.A.H_000023490.1_1, TcIL3000.A.H_000023500.1_1, TcIL3000.A.H_000025400.1_1, TcIL3000.A.H_000032600.1_1, TcIL3000.A.H_000033300.1_1, TcIL3000.A.H_000035400.1_1, TcIL3000.A.H_000050700.1_1, TcIL3000.A.H_000053700.1_1, TcIL3000.A.H_000065100.1_1, TcIL3000.A.H_000077800.1_1, TcIL3000.A.H_000082900.1_1, TcIL3000.A.H_000083100.1_1, TcIL3000.A.H_000105400.1_1, TcIL300…	TcIL3000_0_00080.1-p1, TcIL3000_0_01000.1-p1, TcIL3000_0_02250.1-p1, TcIL3000_0_03680.1-p1, TcIL3000_0_05890.1-p1, TcIL3000_0_05970.1-p1, TcIL3000_0_06280.1-p1, TcIL3000_0_07650.1-p1, TcIL3000_0_07680.1-p1, TcIL3000_0_09800.1-p1, TcIL3000_0_11100.1-p1, TcIL3000_0_13810.1-p1, TcIL3000_0_14940.1-p1, TcIL3000_0_14950.1-p1, TcIL3000_0_18120.1-p1, TcIL3000_0_18440.1-p1, TcIL3000_0_18620.1-p1, TcIL3000…	TcCLB.506529.541_mRNA-p1, TcCLB.508681.31_mRNA-p1	TvY486_0000770_mRNA-p1, TvY486_0000910_mRNA-p1, TvY486_0001160_mRNA-p1, TvY486_0001170_mRNA-p1, TvY486_0001180_mRNA-p1, TvY486_0001410_mRNA-p1, TvY486_0001570_mRNA-p1, TvY486_0001960_mRNA-p1, TvY486_0001990_mRNA-p1, TvY486_0002040_mRNA-p1, TvY486_0002340_mRNA-p1, TvY486_0002370_mRNA-p1, TvY486_0002730_mRNA-p1, TvY486_0002750_mRNA-p1, TvY486_0003330_mRNA-p1, TvY486_0004268_mRNA-p1, TvY486_0005180_…
OG0000003	Tb10.v4.0259_mRNA-p1, Tb927.1.430_pseudogenic_transcript-p1, Tb927.10.16200_mRNA-p1, Tb927.11.17660_mRNA-p1	TcIL3000.A.H_000021200.1_1, TcIL3000.A.H_000024400.1_1, TcIL3000.A.H_000025300.1_1, TcIL3000.A.H_000026100.1_1, TcIL3000.A.H_000026200.1_1, TcIL3000.A.H_000033400.1_1, TcIL3000.A.H_000039100.1_1, TcIL3000.A.H_000055800.1_1, TcIL3000.A.H_000065200.1_1, TcIL3000.A.H_000071800.1_1, TcIL3000.A.H_000077900.1_1, TcIL3000.A.H_000080600.1_1, TcIL3000.A.H_000083200.1_1, TcIL3000.A.H_000100500.1_1, TcIL300…	TcIL3000_0_00040.1-p1, TcIL3000_0_03590.1-p1, TcIL3000_0_05880.1-p1, TcIL3000_0_06820.1-p1, TcIL3000_0_07130.1-p1, TcIL3000_0_07160.1-p1, TcIL3000_0_08560.1-p1, TcIL3000_0_09640.1-p1, TcIL3000_0_11190.1-p1, TcIL3000_0_15810.1-p1, TcIL3000_0_17230.1-p1, TcIL3000_0_18610.1-p1, TcIL3000_0_20790.1-p1, TcIL3000_0_20800.1-p1, TcIL3000_0_21900.1-p1, TcIL3000_0_22180.1-p1, TcIL3000_0_23510.1-p1, TcIL3000…	TcCLB.498829.21_mRNA-p1, TcCLB.503875.40_mRNA-p1, TcCLB.506501.300_mRNA-p1, TcCLB.506529.546_mRNA-p1, TcCLB.508143.110_mRNA-p1, TcCLB.508325.90_mRNA-p1, TcCLB.509699.240_mRNA-p1, TcCLB.510175.125_mRNA-p1, TcCLB.510269.40_mRNA-p1, TcCLB.511603.480_mRNA-p1, TcCLB.511695.10_mRNA-p1	TvY486_0000200_mRNA-p1, TvY486_0000250_mRNA-p1, TvY486_0001450_mRNA-p1, TvY486_0002030_mRNA-p1, TvY486_0002380_mRNA-p1, TvY486_0003640_mRNA-p1, TvY486_0003970_mRNA-p1, TvY486_0004010_mRNA-p1, TvY486_0004260_mRNA-p1, TvY486_0004470_mRNA-p1, TvY486_0005870_mRNA-p1, TvY486_0005880_mRNA-p1, TvY486_0006170_mRNA-p1, TvY486_0006420_mRNA-p1, TvY486_0007240_mRNA-p1, TvY486_0007340_mRNA-p1, TvY486_0007385_…
OG0000004	Tb10.v4.0232_pseudogenic_transcript-p1, Tb11.v5.0925.1-p1, Tb927.8.310_pseudogenic_transcript-p1, Tb927.9.17770_pseudogenic_transcript-p1	TcIL3000.A.H_000008500.1_1, TcIL3000.A.H_000008600.1_1, TcIL3000.A.H_000008700.1_1, TcIL3000.A.H_000008800.1_1, TcIL3000.A.H_000008900.1_1, TcIL3000.A.H_000009100.1_1, TcIL3000.A.H_000009800.1_1, TcIL3000.A.H_000009900.1_1, TcIL3000.A.H_000021600.1_1, TcIL3000.A.H_000021700.1_1, TcIL3000.A.H_000021800.1_1, TcIL3000.A.H_000021900.1_1, TcIL3000.A.H_000021910.1_1, TcIL3000.A.H_000022200.1_1, TcIL300…	TcIL3000_0_01350.1-p1, TcIL3000_0_01500.1-p1, TcIL3000_0_01510.1-p1, TcIL3000_0_02080.1-p1, TcIL3000_0_02530a.1-p1, TcIL3000_0_03646.1-p1, TcIL3000_0_04020.1-p1, TcIL3000_0_04130.1-p1, TcIL3000_0_04140.1-p1, TcIL3000_0_04160.1-p1, TcIL3000_0_04200.1-p1, TcIL3000_0_04350.1-p1, TcIL3000_0_04750.1-p1, TcIL3000_0_05860.1-p1, TcIL3000_0_05930.1-p1, TcIL3000_0_06800.1-p1, TcIL3000_0_07380.1-p1, TcIL300…
OG0000005		TcIL3000.A.H_000009000.1_1, TcIL3000.A.H_000009050.1_1, TcIL3000.A.H_000009775.1_1, TcIL3000.A.H_000010330.1_1, TcIL3000.A.H_000023450.1_1, TcIL3000.A.H_000024800.1_1, TcIL3000.A.H_000026320.1_1, TcIL3000.A.H_00002660.1_1, TcIL3000.A.H_000026840.1_1, TcIL3000.A.H_000027100.1_1, TcIL3000.A.H_000027190.1_1, TcIL3000.A.H_000027200.1_1, TcIL3000.A.H_000027300.1_1, TcIL3000.A.H_000027500.1_1, TcIL3000…	TcIL3000_0_00186.1-p1, TcIL3000_0_01370.1-p1, TcIL3000_0_01465.1-p1, TcIL3000_0_01550.1-p1, TcIL3000_0_01580.1-p1, TcIL3000_0_01830.1-p1, TcIL3000_0_01860.1-p1, TcIL3000_0_01880.1-p1, TcIL3000_0_01890.1-p1, TcIL3000_0_02155.1-p1, TcIL3000_0_02510.1-p1, TcIL3000_0_02520.1-p1, TcIL3000_0_02550.1-p1, TcIL3000_0_02980.1-p1, TcIL3000_0_03640.1-p1, TcIL3000_0_03695.1-p1, TcIL3000_0_03720.1-p1, TcIL3000…
OG0000006		TcIL3000.A.H_000005800.1_1, TcIL3000.A.H_000006900.1_1, TcIL3000.A.H_000008125.1_1, TcIL3000.A.H_000008200.1_1, TcIL3000.A.H_000023600.1_1, TcIL3000.A.H_000023700.1_1, TcIL3000.A.H_000025600.1_1, TcIL3000.A.H_000025700.1_1, TcIL3000.A.H_000025800.1_1, TcIL3000.A.H_000028300.1_1, TcIL3000.A.H_000032500.1_1, TcIL3000.A.H_000033900.1_1, TcIL3000.A.H_000034200.1_1, TcIL3000.A.H_000034600.1_1, TcIL300…	TcIL3000_0_00690.1-p1, TcIL3000_0_01060.1-p1, TcIL3000_0_01720.1-p1, TcIL3000_0_02130.1-p1, TcIL3000_0_03200.1-p1, TcIL3000_0_03760.1-p1, TcIL3000_0_04580.1-p1, TcIL3000_0_04940.1-p1, TcIL3000_0_05340.1-p1, TcIL3000_0_06030.1-p1, TcIL3000_0_06210.1-p1, TcIL3000_0_06260.1-p1, TcIL3000_0_06540.1-p1, TcIL3000_0_06860.1-p1, TcIL3000_0_06880.1-p1, TcIL3000_0_07580.1-p1, TcIL3000_0_07690.1-p1, TcIL3000…
OG0000007	Tb05.5K5.180_mRNA-p1, Tb05.5K5.190_mRNA-p1, Tb09.v4.0009_mRNA-p1, Tb11.v5.0209.1-p1, Tb11.v5.0217.1-p1, Tb11.v5.0281.1-p1, Tb11.v5.0379.1-p1, Tb11.v5.0380.1-p1, Tb11.v5.0424.1-p1, Tb11.v5.0425.1-p1, Tb11.v5.0429.1-p1, Tb11.v5.0431.1-p1, Tb11.v5.0456.1-p1, Tb11.v5.0470.1-p1, Tb11.v5.0484.1-p1, Tb11.v5.0546.1-p1, Tb11.v5.0576.1-p1, Tb11.v5.0654.1-p1, Tb11.v5.0821.1-p1, Tb11.v5.0830.1-p1, Tb11.v5.08…	TcIL3000.A.H_000005400.1_1, TcIL3000.A.H_000006100.1_1, TcIL3000.A.H_000028400.1_1, TcIL3000.A.H_000045900.1_1, TcIL3000.A.H_000046000.1_1, TcIL3000.A.H_000046100.1_1, TcIL3000.A.H_000053400.1_1, TcIL3000.A.H_000053500.1_1, TcIL3000.A.H_000064200.1_1, TcIL3000.A.H_000064400.1_1, TcIL3000.A.H_000070900.1_1, TcIL3000.A.H_000073000.1_1, TcIL3000.A.H_000073100.1_1, TcIL3000.A.H_000087400.1_1, TcIL300…	TcIL3000.11.10.1-p1, TcIL3000.11.14040.1-p1, TcIL3000.11.16970.1-p1, TcIL3000.11.6410.1-p1, TcIL3000_0_02830.1-p1, TcIL3000_0_03100.1-p1, TcIL3000_0_07200.1-p1, TcIL3000_0_07220.1-p1, TcIL3000_0_09160.1-p1, TcIL3000_0_09250.1-p1, TcIL3000_0_09360.1-p1, TcIL3000_0_09370.1-p1, TcIL3000_0_09840.1-p1, TcIL3000_0_12900.1-p1, TcIL3000_0_13600.1-p1, TcIL3000_0_13900.1-p1, TcIL3000_0_14050.1-p1, TcIL3000…	TcCLB.445635.10_pseudogenic_transcript-p1, TcCLB.506591.120_pseudogenic_transcript-p1, TcCLB.506717.20_mRNA-p1, TcCLB.507465.10_mRNA-p1, TcCLB.507467.10_mRNA-p1, TcCLB.509267.3_mRNA-p1, TcCLB.509449.10_mRNA-p1, TcCLB.509449.5_mRNA-p1, TcCLB.511043.60_mRNA-p1, TcCLB.511705.10_mRNA-p1	TvY486_0000650_mRNA-p1, TvY486_0001030_mRNA-p1, TvY486_0001060_mRNA-p1, TvY486_0003180_mRNA-p1, TvY486_0004830_mRNA-p1, TvY486_0007150_mRNA-p1, TvY486_0009550_mRNA-p1, TvY486_0014230_mRNA-p1, TvY486_0014610_mRNA-p1, TvY486_0017030_mRNA-p1, TvY486_0017110_mRNA-p1, TvY486_0018190_mRNA-p1, TvY486_0023530_mRNA-p1, TvY486_0026190_mRNA-p1, TvY486_0027430_mRNA-p1, TvY486_0035990_mRNA-p1, TvY486_0037000_…
OG0000008	Tb927.10.10445_mRNA-p1, Tb927.10.10460_mRNA-p1, Tb927.10.10470_mRNA-p1, Tb927.10.10480_mRNA-p1, Tb927.10.10490_mRNA-p1, Tb927.10.10500_mRNA-p1, Tb927.10.10510_mRNA-p1, Tb927.10.10520_mRNA-p1, Tb927.10.10530_mRNA-p1, Tb927.10.10540_mRNA-p1, Tb927.10.10550_mRNA-p1, Tb927.10.10560_mRNA-p1, Tb927.10.10570_mRNA-p1, Tb927.10.10580_mRNA-p1, Tb927.10.10590_mRNA-p1	TcIL3000.A.H_000196400.1_1, TcIL3000.A.H_000196500.1_1, TcIL3000.A.H_000196600.1_1, TcIL3000.A.H_000196700.1_1, TcIL3000.A.H_000196800.1_1, TcIL3000.A.H_000196900.1_1, TcIL3000.A.H_000197000.1_1, TcIL3000.A.H_000197100.1_1, TcIL3000.A.H_000197200.1_1, TcIL3000.A.H_000197300.1_1, TcIL3000.A.H_000197400.1_1, TcIL3000.A.H_000811400.1_1, TcIL3000.A.H_000811500.1_1, TcIL3000.A.H_000811600.1_1, TcIL300…	TcIL3000_10_8910.1-p1, TcIL3000_10_8920.1-p1	TcCLB.506779.150_mRNA-p1	TvY486_0403000_mRNA-p1, TvY486_1010220_mRNA-p1, TvY486_1010230_mRNA-p1, TvY486_1010240_mRNA-p1, TvY486_1010250_mRNA-p1, TvY486_1010260_mRNA-p1, TvY486_1010270_mRNA-p1
OG0000009	Tb927.10.16210_mRNA-p1, Tb927.10.3050_mRNA-p1, Tb927.4.5440_mRNA-p1	TcIL3000.A.H_000032000.1_1, TcIL3000.A.H_000065000.1_1, TcIL3000.A.H_000077700.1_1, TcIL3000.A.H_000083000.1_1, TcIL3000.A.H_000114700.1_1, TcIL3000.A.H_000127500.1_1, TcIL3000.A.H_000164600.1_1, TcIL3000.A.H_000186000.1_1, TcIL3000.A.H_000187800.1_1, TcIL3000.A.H_000191500.1_1, TcIL3000.A.H_000194600.1_1, TcIL3000.A.H_000204100.1_1, TcIL3000.A.H_000204200.1_1, TcIL3000.A.H_000252500.1_1, TcIL300…	TcIL3000_0_02240.1-p1, TcIL3000_0_06350.1-p1, TcIL3000_0_07670.1-p1, TcIL3000_0_25740.1-p1, TcIL3000_0_27460.1-p1, TcIL3000_0_27870.1-p1, TcIL3000_0_28770.1-p1, TcIL3000_0_30840.1-p1, TcIL3000_0_31160.1-p1, TcIL3000_0_31470.1-p1, TcIL3000_0_32280.1-p1, TcIL3000_0_55880.1-p1, TcIL3000_0_60710.1-p1, TcIL3000_5_5280.1-p1		TvY486_0000060_mRNA-p1, TvY486_0003260_mRNA-p1, TvY486_0003320_mRNA-p1, TvY486_0003550_mRNA-p1, TvY486_0006700_mRNA-p1, TvY486_0010200_mRNA-p1, TvY486_0011850_mRNA-p1, TvY486_0013990_mRNA-p1, TvY486_0015380_mRNA-p1, TvY486_0015390_mRNA-p1, TvY486_0016250_mRNA-p1, TvY486_0021740_mRNA-p1, TvY486_0021915_mRNA-p1, TvY486_0023985_mRNA-p1, TvY486_0024975_mRNA-p1, TvY486_0025760_mRNA-p1, TvY486_0026970_…
OG0000010	Tb11.0510_pseudogenic_transcript-p1, Tb11.v5.1027.1-p1, Tb927.10.10240_mRNA-p1, Tb927.10.5680_mRNA-p1, Tb927.11.14610_mRNA-p1, Tb927.11.18820.1-p1, Tb927.4.5500_pseudogenic_transcript-p1, Tb927.7.3250_mRNA-p1, Tb927.7.3260_mRNA-p1, Tb927.8.1660_pseudogenic_transcript-p1	TcIL3000.A.H_000009020.1_1, TcIL3000.A.H_000009070.1_1, TcIL3000.A.H_000009300.1_1, TcIL3000.A.H_000009600.1_1, TcIL3000.A.H_000010100.1_1, TcIL3000.A.H_000010200.1_1, TcIL3000.A.H_000021930.1_1, TcIL3000.A.H_000021940.1_1, TcIL3000.A.H_000024500.1_1, TcIL3000.A.H_000027600.1_1, TcIL3000.A.H_000027625.1_1, TcIL3000.A.H_000027800.1_1, TcIL3000.A.H_000028850.1_1, TcIL3000.A.H_000028900.1_1, TcIL300…	TcIL3000_0_01330.1-p1, TcIL3000_0_01460.1-p1, TcIL3000_0_01530.1-p1, TcIL3000_0_01540.1-p1, TcIL3000_0_01560.1-p1, TcIL3000_0_01570.1-p1, TcIL3000_0_01840.1-p1, TcIL3000_0_01850.1-p1, TcIL3000_0_02100.1-p1, TcIL3000_0_04100.1-p1, TcIL3000_0_04110.1-p1, TcIL3000_0_07700.1-p1, TcIL3000_0_07710.1-p1, TcIL3000_0_10130.1-p1, TcIL3000_0_10980.1-p1, TcIL3000_0_10990.1-p1, TcIL3000_0_11360.1-p1, TcIL3000…
OG0000011		TcIL3000.A.H_000008400.1_1, TcIL3000.A.H_000009530.1_1, TcIL3000.A.H_000010900.1_1, TcIL3000.A.H_000021500.1_1, TcIL3000.A.H_000021510.1_1, TcIL3000.A.H_000023400.1_1, TcIL3000.A.H_000026600.1_1, TcIL3000.A.H_000028500.1_1, TcIL3000.A.H_000029100.1_1, TcIL3000.A.H_000029425.1_1, TcIL3000.A.H_000029650.1_1, TcIL3000.A.H_000029900.1_1, TcIL3000.A.H_000030600.1_1, TcIL3000.A.H_000030650.1_1, TcIL300…	TcIL3000_0_00240.1-p1, TcIL3000_0_01030.1-p1, TcIL3000_0_01520.1-p1, TcIL3000_0_01960.1-p1, TcIL3000_0_02090.1-p1, TcIL3000_0_03960.1-p1, TcIL3000_0_04000.1-p1, TcIL3000_0_04030.1-p1, TcIL3000_0_04060.1-p1, TcIL3000_0_04080.1-p1, TcIL3000_0_04210.1-p1, TcIL3000_0_06080.1-p1, TcIL3000_0_06930.1-p1, TcIL3000_0_07460.1-p1, TcIL3000_0_09190.1-p1, TcIL3000_0_10060.1-p1, TcIL3000_0_10310.1-p1, TcIL3000…
OG0000012	Tb927.2.2670_mRNA-p1, Tb927.5.4170_mRNA-p1, Tb927.5.4180_mRNA-p1, Tb927.5.4190_mRNA-p1, Tb927.5.4200_mRNA-p1, Tb927.5.4210_mRNA-p1, Tb927.5.4220_mRNA-p1, Tb927.5.4230_mRNA-p1, Tb927.5.4240_mRNA-p1, Tb927.5.4250_mRNA-p1, Tb927.5.4260_mRNA-p1	TcIL3000.A.H_000205400.1_1, TcIL3000.A.H_000205500.1_1, TcIL3000.A.H_000205600.1_1, TcIL3000.A.H_000211900.1_1, TcIL3000.A.H_000212000.1_1, TcIL3000.A.H_000212100.1_1, TcIL3000.A.H_000212200.1_1, TcIL3000.A.H_000212300.1_1, TcIL3000.A.H_000212400.1_1, TcIL3000.A.H_000212500.1_1, TcIL3000.A.H_000212600.1_1, TcIL3000.A.H_000212700.1_1, TcIL3000.A.H_000212800.1_1, TcIL3000.A.H_000212900.1_1, TcIL300…	TcIL3000_0_14170.1-p1, TcIL3000_0_14180.1-p1, TcIL3000_5_4820.1-p1, TcIL3000_5_4830.1-p1, TcIL3000_5_4880.1-p1	TcCLB.507941.150_mRNA-p1, TcCLB.507941.160_mRNA-p1, TcCLB.507941.170_mRNA-p1, TcCLB.508203.20_mRNA-p1, TcCLB.508203.29_mRNA-p1, TcCLB.508203.38_mRNA-p1, TcCLB.508203.47_mRNA-p1, TcCLB.508203.56_mRNA-p1, TcCLB.510351.11_mRNA-p1, TcCLB.510351.20_mRNA-p1, TcCLB.510351.31_mRNA-p1, TcCLB.511681.20_mRNA-p1	TvY486_0200520_mRNA-p1, TvY486_0200530_mRNA-p1, TvY486_0200540_mRNA-p1, TvY486_0200550_mRNA-p1, TvY486_0503580_mRNA-p1, TvY486_0503590_mRNA-p1, TvY486_0503600_mRNA-p1, TvY486_0503610_mRNA-p1, TvY486_0503620_mRNA-p1
OG0000013					TvY486_0001350_mRNA-p1, TvY486_0004040_mRNA-p1, TvY486_0004750_mRNA-p1, TvY486_0006540_mRNA-p1, TvY486_0006860_mRNA-p1, TvY486_0007510_mRNA-p1, TvY486_0007670_mRNA-p1, TvY486_0008950_mRNA-p1, TvY486_0009900_mRNA-p1, TvY486_0011490_mRNA-p1, TvY486_0014010_mRNA-p1, TvY486_0015570_mRNA-p1, TvY486_0017820_mRNA-p1, TvY486_0021300_mRNA-p1, TvY486_0021620_mRNA-p1, TvY486_0023520_mRNA-p1, TvY486_0024390_…
OG0000014	Tb927.6.1000_mRNA-p1, Tb927.6.1010_mRNA-p1, Tb927.6.1020_mRNA-p1, Tb927.6.1030_mRNA-p1, Tb927.6.1040_mRNA-p1, Tb927.6.1050_mRNA-p1, Tb927.6.1060_mRNA-p1, Tb927.6.960_mRNA-p1, Tb927.6.970_mRNA-p1, Tb927.6.980_mRNA-p1, Tb927.6.990_mRNA-p1	TcIL3000.A.H_000049125.1_1, TcIL3000.A.H_000055250.1_1, TcIL3000.A.H_000090800.1_1, TcIL3000.A.H_000091400.1_1, TcIL3000.A.H_000091500.1_1, TcIL3000.A.H_000091600.1_1, TcIL3000.A.H_000091650.1_1, TcIL3000.A.H_000091700.1_1, TcIL3000.A.H_000091800.1_1, TcIL3000.A.H_000091900.1_1, TcIL3000.A.H_000092050.1_1, TcIL3000.A.H_000169650.1_1, TcIL3000.A.H_000190200.1_1, TcIL3000.A.H_000190300.1_1, TcIL300…	TcIL3000_0_11840.1-p1, TcIL3000_0_12120.1-p1, TcIL3000_0_17860.1-p1, TcIL3000_0_18880.1-p1, TcIL3000_0_25670.1-p1, TcIL3000_0_26770.1-p1, TcIL3000_0_26780.1-p1, TcIL3000_0_28270.1-p1, TcIL3000_0_28390.1-p1, TcIL3000_0_31720.1-p1, TcIL3000_0_31730.1-p1, TcIL3000_0_37240.1-p1, TcIL3000_0_44210.1-p1, TcIL3000_0_47610.1-p1, TcIL3000_0_47620.1-p1, TcIL3000_0_49190.1-p1, TcIL3000_0_53250.1-p1, TcIL3000…	TcCLB.506529.550_mRNA-p1, TcCLB.507537.10_pseudogenic_transcript-p1, TcCLB.507537.20_mRNA-p1, TcCLB.507603.260_mRNA-p1, TcCLB.507603.270_mRNA-p1, TcCLB.510073.10_pseudogenic_transcript-p1, TcCLB.510073.17_pseudogenic_transcript-p1	TvY486_0028580_mRNA-p1, TvY486_0037170_mRNA-p1, TvY486_0045940_mRNA-p1, TvY486_0600470_mRNA-p1, TvY486_0600480_mRNA-p1, TvY486_0600490_mRNA-p1, TvY486_0600500_mRNA-p1, TvY486_0600520_mRNA-p1, TvY486_0600530_mRNA-p1, TvY486_0600550_mRNA-p1, TvY486_0600560_mRNA-p1
OG0000015	Tb927.7.2820_mRNA-p1, Tb927.7.2830_mRNA-p1, Tb927.7.2840_mRNA-p1, Tb927.7.2850_mRNA-p1, Tb927.7.2860_mRNA-p1, Tb927.7.2870_mRNA-p1, Tb927.7.2880_mRNA-p1, Tb927.7.2890_mRNA-p1, Tb927.7.2900_mRNA-p1, Tb927.7.2910_mRNA-p1, Tb927.7.2920_mRNA-p1, Tb927.7.2930_mRNA-p1, Tb927.7.2940_mRNA-p1	TcIL3000.A.H_000246300.1_1, TcIL3000.A.H_000246400.1_1, TcIL3000.A.H_000246500.1_1, TcIL3000.A.H_000246600.1_1, TcIL3000.A.H_000246700.1_1, TcIL3000.A.H_000508200.1_1, TcIL3000.A.H_000508300.1_1, TcIL3000.A.H_000508400.1_1, TcIL3000.A.H_000508500.1_1, TcIL3000.A.H_000508600.1_1, TcIL3000.A.H_000508700.1_1, TcIL3000.A.H_000508800.1_1, TcIL3000.A.H_000508900.1_1, TcIL3000.A.H_000509000.1_1, TcIL300…	TcIL3000_7_2140.1-p1	TcCLB.508321.11_mRNA-p1, TcCLB.508321.21_mRNA-p1, TcCLB.510525.100_mRNA-p1, TcCLB.510525.80_mRNA-p1	TvY486_0000410_mRNA-p1, TvY486_0001840_mRNA-p1, TvY486_0017590_mRNA-p1, TvY486_0041330_mRNA-p1, TvY486_0702660_mRNA-p1, TvY486_0702670_mRNA-p1, TvY486_0702680_mRNA-p1, TvY486_0702690_mRNA-p1, TvY486_0702700_mRNA-p1, TvY486_0702710_mRNA-p1, TvY486_0702720_mRNA-p1, TvY486_0702730_mRNA-p1, TvY486_0702740_mRNA-p1, TvY486_0702760_mRNA-p1, TvY486_0702770_mRNA-p1, TvY486_0702780_mRNA-p1, TvY486_0702800_…
OG0000016	Tb11.v5.0789.1-p1, Tb927.4.3280_mRNA-p1	TcIL3000.A.H_000009210.1_1, TcIL3000.A.H_000024000.1_1, TcIL3000.A.H_000025000.1_1, TcIL3000.A.H_000026800.1_1, TcIL3000.A.H_000027900.1_1, TcIL3000.A.H_000030700.1_1, TcIL3000.A.H_000040400.1_1, TcIL3000.A.H_000051000.1_1, TcIL3000.A.H_000051100.1_1, TcIL3000.A.H_000051200.1_1, TcIL3000.A.H_000052100.1_1, TcIL3000.A.H_000057100.1_1, TcIL3000.A.H_000063600.1_1, TcIL3000.A.H_000065400.1_1, TcIL300…	TcIL3000_0_00790.1-p1, TcIL3000_0_01750.1-p1, TcIL3000_0_04890.1-p1, TcIL3000_0_04980.1-p1, TcIL3000_0_05200.1-p1, TcIL3000_0_05405.1-p1, TcIL3000_0_06915.1-p1, TcIL3000_0_07750.1-p1, TcIL3000_0_07930.1-p1, TcIL3000_0_11640.1-p1, TcIL3000_0_12620.1-p1, TcIL3000_0_14380.1-p1, TcIL3000_0_17130.1-p1, TcIL3000_0_17565.1-p1, TcIL3000_0_18510.1-p1, TcIL3000_0_23250.1-p1, TcIL3000_0_25260.1-p1, TcIL3000…
OG0000017	Tb11.01.6240.1-p1, Tb11.01.6241.1-p1, Tb11.v5.0676.1-p1, Tb11.v5.0816.1-p1, Tb927.1.2040_mRNA-p1, Tb927.1.4890_mRNA-p1, Tb927.1.5100_mRNA-p1, Tb927.10.100_pseudogenic_transcript-p1, Tb927.3.2510.1-p1, Tb927.3.2510.2-p1, Tb927.3.570_mRNA-p1, Tb927.3.5810_pseudogenic_transcript-p1, Tb927.6.3390_pseudogenic_transcript-p1, Tb927.6.470_mRNA-p1, Tb927.6.500_mRNA-p1, Tb927.6.540_mRNA-p1, Tb927.7.160_pse…	TcIL3000.A.H_000006010.1_1, TcIL3000.A.H_000009200.1_1, TcIL3000.A.H_000024200.1_1, TcIL3000.A.H_000024900.1_1, TcIL3000.A.H_000025100.1_1, TcIL3000.A.H_000026000.1_1, TcIL3000.A.H_000026700.1_1, TcIL3000.A.H_000032800.1_1, TcIL3000.A.H_000057200.1_1, TcIL3000.A.H_000057300.1_1, TcIL3000.A.H_000086600.1_1, TcIL3000.A.H_000093600.1_1, TcIL3000.A.H_000101400.1_1, TcIL3000.A.H_000104000.1_1, TcIL300…	TcIL3000_0_04900.1-p1, TcIL3000_0_05190.1-p1, TcIL3000_0_05210.1-p1, TcIL3000_0_07740.1-p1, TcIL3000_0_07940.1-p1, TcIL3000_0_18520.1-p1, TcIL3000_0_21680.1-p1, TcIL3000_0_25280.1-p1, TcIL3000_0_26265.1-p1, TcIL3000_0_29145.1-p1, TcIL3000_0_34930.1-p1, TcIL3000_0_36930.1-p1, TcIL3000_0_38010.1-p1, TcIL3000_0_41180a.1-p1, TcIL3000_0_41560.1-p1, TcIL3000_0_43520.1-p1, TcIL3000_0_44290.1-p1, TcIL300…
OG0000018	Tb11.v5.0538.1-p1, Tb11.v5.1055.1-p1, Tb927.3.4290_mRNA-p1, Tb927.3.4300_mRNA-p1, Tb927.3.4310_mRNA-p1, Tb927.3.4320_mRNA-p1, Tb927.3.4330_mRNA-p1, Tb927.8.4970_mRNA-p1, Tb927.8.4980_mRNA-p1, Tb927.8.4990_mRNA-p1, Tb927.8.5000_mRNA-p1, Tb927.8.5010_mRNA-p1	TcIL3000.A.H_000260000.1_1, TcIL3000.A.H_000260100.1_1, TcIL3000.A.H_000263000.1_1, TcIL3000.A.H_000263100.1_1, TcIL3000.A.H_000346600.1_1, TcIL3000.A.H_000346700.1_1, TcIL3000.A.H_000346800.1_1, TcIL3000.A.H_000346900.1_1, TcIL3000.A.H_000609700.1_1, TcIL3000.A.H_000609800.1_1, TcIL3000.A.H_000609900.1_1	TcIL3000_8_4750.1-p1, TcIL3000_8_4760.1-p1	TcCLB.434931.10_mRNA-p1, TcCLB.511215.119_mRNA-p1	TvY486_0019370_mRNA-p1, TvY486_0023120_mRNA-p1, TvY486_0045580_mRNA-p1, TvY486_0303560_mRNA-p1, TvY486_0303570_mRNA-p1, TvY486_0303600_mRNA-p1, TvY486_0303610_mRNA-p1, TvY486_0804480_mRNA-p1, TvY486_0804500_mRNA-p1, TvY486_0804510_mRNA-p1, TvY486_0804520_mRNA-p1, TvY486_0804550_mRNA-p1
OG0000019	Tb11.v5.0788.1-p1, Tb927.11.14620_mRNA-p1, Tb927.4.3290_mRNA-p1	TcIL3000.A.H_000006000.1_1, TcIL3000.A.H_000024190.1_1, TcIL3000.A.H_000024850.1_1, TcIL3000.A.H_000025200.1_1, TcIL3000.A.H_000025990.1_1, TcIL3000.A.H_000054300.1_1, TcIL3000.A.H_000065700.1_1, TcIL3000.A.H_000070500.1_1, TcIL3000.A.H_000070800.1_1, TcIL3000.A.H_000075800.1_1, TcIL3000.A.H_000085600.1_1, TcIL3000.A.H_000086500.1_1, TcIL3000.A.H_000103990.1_1, TcIL3000.A.H_000111000.1_1, TcIL300…	TcIL3000_0_01770.1-p1, TcIL3000_0_04910.1-p1, TcIL3000_0_05180.1-p1, TcIL3000_0_07720.1-p1, TcIL3000_0_10920.1-p1, TcIL3000_0_10930.1-p1, TcIL3000_0_11950.1-p1, TcIL3000_0_12490.1-p1, TcIL3000_0_18530.1-p1, TcIL3000_0_19970.1-p1, TcIL3000_0_25290.1-p1, TcIL3000_0_26560.1-p1, TcIL3000_0_27510.1-p1, TcIL3000_0_29150.1-p1, TcIL3000_0_34950.1-p1, TcIL3000_0_38020.1-p1, TcIL3000_0_41190.1-p1, TcIL3000…
OG0000020					TvY486_0000330_mRNA-p1, TvY486_0000350_mRNA-p1, TvY486_0000570_mRNA-p1, TvY486_0000810_mRNA-p1, TvY486_0002800_mRNA-p1, TvY486_0003020_mRNA-p1, TvY486_0003200_mRNA-p1, TvY486_0005340_mRNA-p1, TvY486_0005680_mRNA-p1, TvY486_0005830_mRNA-p1, TvY486_0006500_mRNA-p1, TvY486_0008280_mRNA-p1, TvY486_0009060_mRNA-p1, TvY486_0010150_mRNA-p1, TvY486_0010840_mRNA-p1, TvY486_0011880_mRNA-p1, TvY486_0014620_…
OG0000021	Tb927.9.14660_mRNA-p1, Tb927.9.14940_mRNA-p1	TcIL3000.A.H_000049500.1_1	TcIL3000_0_23620.1-p1		TvY486_0000820_mRNA-p1, TvY486_0003460_mRNA-p1, TvY486_0008520_mRNA-p1, TvY486_0008670_mRNA-p1, TvY486_0009880_mRNA-p1, TvY486_0010170_mRNA-p1, TvY486_0012470_mRNA-p1, TvY486_0014630_mRNA-p1, TvY486_0015220_mRNA-p1, TvY486_0017740_mRNA-p1, TvY486_0020395_mRNA-p1, TvY486_0021940_mRNA-p1, TvY486_0022290_mRNA-p1, TvY486_0022320_mRNA-p1, TvY486_0022955_mRNA-p1, TvY486_0024570_mRNA-p1, TvY486_0025215_…
OG0000022					TvY486_0000070_mRNA-p1, TvY486_0000790_mRNA-p1, TvY486_0002610_mRNA-p1, TvY486_0003250_mRNA-p1, TvY486_0004350_mRNA-p1, TvY486_0004840_mRNA-p1, TvY486_0005090_mRNA-p1, TvY486_0005650_mRNA-p1, TvY486_0005980_mRNA-p1, TvY486_0006430_mRNA-p1, TvY486_0006570_mRNA-p1, TvY486_0007580_mRNA-p1, TvY486_0007660_mRNA-p1, TvY486_0009360_mRNA-p1, TvY486_0010750_mRNA-p1, TvY486_0013560_mRNA-p1, TvY486_0014800_…
OG0000023					TvY486_0000370_mRNA-p1, TvY486_0000830_mRNA-p1, TvY486_0001090_mRNA-p1, TvY486_0001330_mRNA-p1, TvY486_0002050_mRNA-p1, TvY486_0005080_mRNA-p1, TvY486_0006330_mRNA-p1, TvY486_0007260_mRNA-p1, TvY486_0007460_mRNA-p1, TvY486_0008150_mRNA-p1, TvY486_0009000_mRNA-p1, TvY486_0010070_mRNA-p1, TvY486_0011440_mRNA-p1, TvY486_0011920_mRNA-p1, TvY486_0012710_mRNA-p1, TvY486_0014530_mRNA-p1, TvY486_0015620_…
OG0000024					TvY486_0001860_mRNA-p1, TvY486_0002130_mRNA-p1, TvY486_0002510_mRNA-p1, TvY486_0015120_mRNA-p1, TvY486_0016420_mRNA-p1, TvY486_0016610_mRNA-p1, TvY486_0017280_mRNA-p1, TvY486_0020630_mRNA-p1, TvY486_0021230_mRNA-p1, TvY486_0022400_mRNA-p1, TvY486_0026440_mRNA-p1, TvY486_0028620_mRNA-p1, TvY486_0030130_mRNA-p1, TvY486_0032720_mRNA-p1, TvY486_0033960_mRNA-p1, TvY486_0038830_mRNA-p1, TvY486_0038850_…
OG0000025					TvY486_0001310_mRNA-p1, TvY486_0001610_mRNA-p1, TvY486_0002710_mRNA-p1, TvY486_0002770_mRNA-p1, TvY486_0005430_mRNA-p1, TvY486_0010950_mRNA-p1, TvY486_0011180_mRNA-p1, TvY486_0012560_mRNA-p1, TvY486_0013420_mRNA-p1, TvY486_0013890_mRNA-p1, TvY486_0015350_mRNA-p1, TvY486_0015930_mRNA-p1, TvY486_0017250_mRNA-p1, TvY486_0019780_mRNA-p1, TvY486_0020310_mRNA-p1, TvY486_0020770_mRNA-p1, TvY486_0022730_…
OG0000026	Tb09.v4.0153_mRNA-p1	TcIL3000.A.H_000011200.1_1, TcIL3000.A.H_000011700.1_1, TcIL3000.A.H_000034700.1_1, TcIL3000.A.H_000035000.1_1, TcIL3000.A.H_000035600.1_1, TcIL3000.A.H_000049100.1_1, TcIL3000.A.H_000050600.1_1, TcIL3000.A.H_000055300.1_1, TcIL3000.A.H_000072000.1_1, TcIL3000.A.H_000090500.1_1, TcIL3000.A.H_000090900.1_1, TcIL3000.A.H_000091200.1_1, TcIL3000.A.H_000092000.1_1, TcIL3000.A.H_000169600.1_1, TcIL300…	TcIL3000_0_11850.1-p1, TcIL3000_0_12130.1-p1, TcIL3000_0_17870.1-p1, TcIL3000_0_28280.1-p1, TcIL3000_0_31590.1-p1, TcIL3000_0_44220.1-p1		TvY486_0001870_mRNA-p1, TvY486_0002330_mRNA-p1, TvY486_0004140_mRNA-p1, TvY486_0010670_mRNA-p1, TvY486_0015810_mRNA-p1, TvY486_0020700_mRNA-p1, TvY486_0023795_mRNA-p1, TvY486_0033768_mRNA-p1, TvY486_0041165_mRNA-p1, TvY486_1010950_mRNA-p1, TvY486_1110690_mRNA-p1, TvY486_1117080_mRNA-p1
OG0000027	Tb927.11.1330_mRNA-p1	TcIL3000.A.H_000875100.1_1		TcCLB.503893.100_mRNA-p1, TcCLB.503893.90_mRNA-p1	TvY486_1101260_mRNA-p1, TvY486_1101270_mRNA-p1, TvY486_1101280_mRNA-p1, TvY486_1101290_mRNA-p1, TvY486_1101300_mRNA-p1
OG0000028	Tb05.5K5.250_mRNA-p1	TcIL3000.A.H_000778500.1_1	TcIL3000.11.14120.1-p1, TcIL3000_0_59910.1-p1		TvY486_0004760_mRNA-p1, TvY486_0013295_mRNA-p1, TvY486_0017680_mRNA-p1, TvY486_0018680_mRNA-p1, TvY486_0020445_mRNA-p1, TvY486_0020690_mRNA-p1, TvY486_0021640_mRNA-p1, TvY486_0029090_mRNA-p1, TvY486_0033200_mRNA-p1, TvY486_0035415_mRNA-p1, TvY486_0039345_mRNA-p1, TvY486_0040335_mRNA-p1, TvY486_0301880_mRNA-p1, TvY486_0907320_mRNA-p1, TvY486_1110680_mRNA-p1
OG0000029					TvY486_0001590_mRNA-p1, TvY486_0001910_mRNA-p1, TvY486_0007020_mRNA-p1, TvY486_0007900_mRNA-p1, TvY486_0008870_mRNA-p1, TvY486_0010120_mRNA-p1, TvY486_0011030_mRNA-p1, TvY486_0012980_mRNA-p1, TvY486_0013400_mRNA-p1, TvY486_0015480_mRNA-p1, TvY486_0015850_mRNA-p1, TvY486_0016440_mRNA-p1, TvY486_0017270_mRNA-p1, TvY486_0017370_mRNA-p1, TvY486_0018440_mRNA-p1, TvY486_0019550_mRNA-p1, TvY486_0021670_…
OG0000030					TvY486_0002190_mRNA-p1, TvY486_0003270_mRNA-p1, TvY486_0006560_mRNA-p1, TvY486_0013150_mRNA-p1, TvY486_0015190_mRNA-p1, TvY486_0016480_mRNA-p1, TvY486_0016490_mRNA-p1, TvY486_0021020_mRNA-p1, TvY486_0022480_mRNA-p1, TvY486_0022840_mRNA-p1, TvY486_0023950_mRNA-p1, TvY486_0027880_mRNA-p1, TvY486_0029060_mRNA-p1, TvY486_0031640_mRNA-p1, TvY486_0032320_mRNA-p1, TvY486_0032380_mRNA-p1, TvY486_0035910_…
OG0000031	Tb927.10.2440_mRNA-p1, Tb927.11.3220_mRNA-p1, Tb927.6.930_mRNA-p1, Tb927.6.940_mRNA-p1	TcIL3000.A.H_000446600.1_1, TcIL3000.A.H_000735700.1_1	TcIL3000_0_46570.1-p1, TcIL3000_10_2070.1-p1	TcCLB.506531.50_mRNA-p1, TcCLB.507537.40_mRNA-p1	TvY486_0009220_mRNA-p1, TvY486_0019190_mRNA-p1, TvY486_0020990_mRNA-p1, TvY486_0024170_mRNA-p1, TvY486_0027080_mRNA-p1, TvY486_0028210_mRNA-p1, TvY486_0038760_mRNA-p1, TvY486_0041090_mRNA-p1, TvY486_0600410_mRNA-p1, TvY486_0600440_mRNA-p1, TvY486_0600450_mRNA-p1
OG0000032					TvY486_0002890_mRNA-p1, TvY486_0011620_mRNA-p1, TvY486_0012860_mRNA-p1, TvY486_0013480_mRNA-p1, TvY486_0018720_mRNA-p1, TvY486_0022610_mRNA-p1, TvY486_0022650_mRNA-p1, TvY486_0034850_mRNA-p1, TvY486_0035360_mRNA-p1, TvY486_0037470_mRNA-p1
OG0000033	Tb927.5.296b_mRNA-p1	TcIL3000.A.H_000072300.1_1, TcIL3000.A.H_000090700.1_1, TcIL3000.A.H_000091000.1_1, TcIL3000.A.H_000091300.1_1, TcIL3000.A.H_000209600.1_1, TcIL3000.A.H_000225300.1_1, TcIL3000.A.H_000343700.1_1, TcIL3000.A.H_000344400.1_1, TcIL3000.A.H_000437400.1_1, TcIL3000.A.H_000447400.1_1, TcIL3000.A.H_000638600.1_1, TcIL3000.A.H_000638900.1_1	TcIL3000_0_31580.1-p1, TcIL3000_0_50210.1-p1, TcIL3000_0_55020.1-p1, TcIL3000_0_55810.1-p1, TcIL3000_0_58640.1-p1, TcIL3000_0_60010.1-p1, TcIL3000_0_60050.1-p1		TvY486_0008330_mRNA-p1, TvY486_0031550_mRNA-p1, TvY486_0043270_mRNA-p1, TvY486_0043560_mRNA-p1, TvY486_0803130_mRNA-p1, TvY486_0804360_mRNA-p1, TvY486_1110670_mRNA-p1
OG0000034				TcCLB.504011.80_mRNA-p1, TcCLB.506731.10_mRNA-p1, TcCLB.507631.20_mRNA-p1, TcCLB.509581.35_pseudogenic_transcript-p1, TcCLB.510249.30_mRNA-p1, TcCLB.511047.70_mRNA-p1, TcCLB.511053.10_mRNA-p1, TcCLB.511129.60_mRNA-p1, TcCLB.511911.90_mRNA-p1	TvY486_0020860_mRNA-p1, TvY486_0028480_mRNA-p1, TvY486_0201460_mRNA-p1, TvY486_0201850_mRNA-p1, TvY486_0201860_mRNA-p1, TvY486_0201870_mRNA-p1, TvY486_0600010_mRNA-p1, TvY486_0600020_mRNA-p1, TvY486_0600030_mRNA-p1, TvY486_0600040_mRNA-p1, TvY486_0600050_mRNA-p1, TvY486_0802030_mRNA-p1
OG0000035		TcIL3000.A.H_000735400.1_1, TcIL3000.A.H_000735500.1_1	TcIL3000_10_2050.1-p1	TcCLB.462761.10_mRNA-p1, TcCLB.503479.60_mRNA-p1, TcCLB.503755.60_pseudogenic_transcript-p1, TcCLB.504239.330_pseudogenic_transcript-p1, TcCLB.505931.10_mRNA-p1, TcCLB.505931.20_mRNA-p1, TcCLB.505941.10_mRNA-p1, TcCLB.505965.10_mRNA-p1, TcCLB.506163.10_mRNA-p1, TcCLB.506163.20_mRNA-p1, TcCLB.506289.110_pseudogenic_transcript-p1, TcCLB.506289.210_mRNA-p1, TcCLB.506289.250_pseudogenic_transcript-p1…	TvY486_0000260_mRNA-p1, TvY486_0007570_mRNA-p1, TvY486_0008140_mRNA-p1, TvY486_0013370_mRNA-p1, TvY486_0014070_mRNA-p1, TvY486_0017070_mRNA-p1, TvY486_0017490_mRNA-p1, TvY486_0023730_mRNA-p1, TvY486_0025950_mRNA-p1, TvY486_0027280_mRNA-p1, TvY486_0028690_mRNA-p1, TvY486_0029100_mRNA-p1, TvY486_0029460_mRNA-p1, TvY486_0030600_mRNA-p1, TvY486_1108220_mRNA-p1
OG0000036	Tb927.1.2430_mRNA-p1, Tb927.1.2450_mRNA-p1, Tb927.1.2470_mRNA-p1, Tb927.1.2490_mRNA-p1, Tb927.1.2510_mRNA-p1, Tb927.1.2530_mRNA-p1, Tb927.1.2550_mRNA-p1	TcIL3000.A.H_000156900.1_1, TcIL3000.A.H_000157000.1_1, TcIL3000.A.H_000157100.1_1, TcIL3000.A.H_000157200.1_1, TcIL3000.A.H_000157300.1_1, TcIL3000.A.H_000157400.1_1, TcIL3000.A.H_000157600.1_1, TcIL3000.A.H_000157700.1_1, TcIL3000.A.H_000157800.1_1, TcIL3000.A.H_000157900.1_1, TcIL3000.A.H_000158000.1_1, TcIL3000.A.H_000559900.1_1, TcIL3000.A.H_000560000.1_1	TcIL3000_1_1300.1-p1, TcIL3000_1_1310.1-p1	TcCLB.505931.50_mRNA-p1	TvY486_0101160_mRNA-p1, TvY486_0101170_mRNA-p1, TvY486_0101190_mRNA-p1
OG0000037	Tb927.5.297b_mRNA-p1	TcIL3000.A.H_000011300.1_1, TcIL3000.A.H_000011800.1_1, TcIL3000.A.H_000034800.1_1, TcIL3000.A.H_000035700.1_1, TcIL3000.A.H_000072100.1_1, TcIL3000.A.H_000072200.1_1, TcIL3000.A.H_000090600.1_1, TcIL3000.A.H_000091100.1_1, TcIL3000.A.H_000199200.1_1, TcIL3000.A.H_000206900.1_1, TcIL3000.A.H_000209500.1_1, TcIL3000.A.H_000225400.1_1, TcIL3000.A.H_000343600.1_1, TcIL3000.A.H_000344300.1_1, TcIL300…	TcIL3000_0_05000.1-p1, TcIL3000_0_07260.1-p1, TcIL3000_0_12780.1-p1, TcIL3000_0_18020.1-p1, TcIL3000_0_28410.1-p1, TcIL3000_0_47080.1-p1, TcIL3000_0_54800.1-p1, TcIL3000_0_55030.1-p1, TcIL3000_0_55800.1-p1, TcIL3000_0_60000.1-p1, TcIL3000_0_60040.1-p1, TcIL3000_3_2710.1-p1, TcIL3000_5_350.1-p1		TvY486_0004520_mRNA-p1, TvY486_0007890_mRNA-p1, TvY486_0028880_mRNA-p1, TvY486_0040995_mRNA-p1, TvY486_1101870_mRNA-p1, TvY486_1112040_mRNA-p1
OG0000038	Tb05.5K5.350_pseudogenic_transcript-p1, Tb05.5K5.420_pseudogenic_transcript-p1, Tb05.5K5.500_pseudogenic_transcript-p1, Tb08.27P2.160_pseudogenic_transcript-p1, Tb08.27P2.250_pseudogenic_transcript-p1, Tb08.27P2.400_pseudogenic_transcript-p1, Tb08.27P2.520_pseudogenic_transcript-p1, Tb09.v4.0027_pseudogenic_transcript-p1, Tb09.v4.0033_pseudogenic_transcript-p1, Tb09.v4.0045_pseudogenic_transcript…
OG0000039	Tb927.10.12290_mRNA-p1, Tb927.3.5660_mRNA-p1, Tb927.4.4250_mRNA-p1, Tb927.4.4270_mRNA-p1, Tb927.4.4290_mRNA-p1, Tb927.5.2760_mRNA-p1, Tb927.8.8080_pseudogenic_transcript-p1, Tb927.8.8090_mRNA-p1, Tb927.8.8100_mRNA-p1	TcIL3000.A.H_000391300.1_1, TcIL3000.A.H_000391400.1_1, TcIL3000.A.H_000391600.1_1, TcIL3000.A.H_000419200.1_1, TcIL3000.A.H_000637900.1_1, TcIL3000.A.H_000779100.1_1, TcIL3000.A.H_000827900.1_1	TcIL3000_0_01410.1-p1, TcIL3000_0_02030.1-p1, TcIL3000_0_02050.1-p1, TcIL3000_0_02070.1-p1, TcIL3000_0_07830.1-p1, TcIL3000_0_27160.1-p1, TcIL3000_0_27720.1-p1, TcIL3000_0_35690.1-p1, TcIL3000_0_35710.1-p1, TcIL3000_0_47550.1-p1, TcIL3000_0_47570.1-p1, TcIL3000_0_60450.1-p1, TcIL3000_10_10510.1-p1, TcIL3000_3_3600.1-p1, TcIL3000_4_3630.1-p1	TcCLB.422207.10_mRNA-p1, TcCLB.424889.10_mRNA-p1, TcCLB.503487.50_mRNA-p1, TcCLB.503615.10_mRNA-p1, TcCLB.503949.40_mRNA-p1, TcCLB.504033.21_mRNA-p1, TcCLB.504557.10_mRNA-p1, TcCLB.504557.20_mRNA-p1, TcCLB.506483.40_pseudogenic_transcript-p1, TcCLB.507107.30_mRNA-p1, TcCLB.507757.21_mRNA-p1, TcCLB.508367.20_mRNA-p1, TcCLB.508605.20_mRNA-p1, TcCLB.508673.20_mRNA-p1, TcCLB.508805.120_mRNA-p1, TcCLB…	TvY486_0038690_mRNA-p1, TvY486_0200980_mRNA-p1, TvY486_0305070_mRNA-p1, TvY486_0403910_mRNA-p1, TvY486_0404510_mRNA-p1, TvY486_0502130_mRNA-p1, TvY486_0807480_mRNA-p1, TvY486_1011980_mRNA-p1
OG0000040	Tb11.v5.0540.1-p1, Tb927.4.3990_mRNA-p1, Tb927.4.4000_mRNA-p1, Tb927.4.4010_mRNA-p1, Tb927.4.4020_mRNA-p1, Tb927.4.4820_mRNA-p1, Tb927.4.4830_mRNA-p1, Tb927.4.4840_mRNA-p1, Tb927.4.4850_mRNA-p1, Tb927.4.4860_mRNA-p1, Tb927.4.4870_mRNA-p1, Tb927.8.7600_mRNA-p1, Tb927.8.7610_mRNA-p1, Tb927.8.7620_mRNA-p1, Tb927.8.7630_mRNA-p1, Tb927.8.7640_mRNA-p1, Tb927.8.7650_mRNA-p1, Tb927.8.7660_pseudogenic_tra…	TcIL3000.A.H_000144500.1_1, TcIL3000.A.H_000173100.1_1, TcIL3000.A.H_000173200.1_1, TcIL3000.A.H_000173400.1_1, TcIL3000.A.H_000173500.1_1, TcIL3000.A.H_000173600.1_1, TcIL3000.A.H_000173700.1_1, TcIL3000.A.H_000186700.1_1, TcIL3000.A.H_000186800.1_1, TcIL3000.A.H_000388400.1_1, TcIL3000.A.H_000388500.1_1, TcIL3000.A.H_000388600.1_1, TcIL3000.A.H_000636500.1_1, TcIL3000.A.H_000636600.1_1, TcIL300…	TcIL3000_0_12050.1-p1, TcIL3000_0_13920.1-p1, TcIL3000_0_13930.1-p1, TcIL3000_0_13950.1-p1, TcIL3000_0_13960.1-p1, TcIL3000_0_13970.1-p1, TcIL3000_0_13980.1-p1, TcIL3000_0_48380.1-p1, TcIL3000_0_48390.1-p1, TcIL3000_0_48400.1-p1, TcIL3000_0_48420.1-p1, TcIL3000_0_48430.1-p1, TcIL3000_10_13950.1-p1, TcIL3000_10_13960.1-p1, TcIL3000_10_13970.1-p1	TcCLB.507585.10_mRNA-p1	TvY486_0026450_mRNA-p1, TvY486_0404230_mRNA-p1, TvY486_0807050_mRNA-p1, TvY486_0807690_mRNA-p1, TvY486_0807730_mRNA-p1
OG0000041					TvY486_0001360_mRNA-p1, TvY486_0001460_mRNA-p1, TvY486_0009760_mRNA-p1, TvY486_0010570_mRNA-p1, TvY486_0010600_mRNA-p1, TvY486_0012190_mRNA-p1, TvY486_0012220_mRNA-p1, TvY486_0013770_mRNA-p1, TvY486_0014090_mRNA-p1, TvY486_0015700_mRNA-p1, TvY486_0019060_mRNA-p1, TvY486_0021190_mRNA-p1, TvY486_0021680_mRNA-p1, TvY486_0025120_mRNA-p1, TvY486_0026070_mRNA-p1, TvY486_0027700_mRNA-p1, TvY486_0034780_…
OG0000042	Tb10.v4.0194_mRNA-p1, Tb10.v4.0195_mRNA-p1, Tb10.v4.0196_mRNA-p1, Tb11.0060_mRNA-p1, Tb11.0070_mRNA-p1, Tb11.0080_mRNA-p1, Tb11.0430_mRNA-p1, Tb11.0440_mRNA-p1, Tb11.0450_mRNA-p1, Tb11.0460_mRNA-p1, Tb11.0470_mRNA-p1, Tb11.0480_mRNA-p1, Tb11.0760_mRNA-p1, Tb11.0770_mRNA-p1, Tb11.0780_mRNA-p1, Tb11.0790_mRNA-p1, Tb11.0800_mRNA-p1, Tb11.0810_mRNA-p1, Tb11.1270_mRNA-p1, Tb11.1280_mRNA-p1, Tb11.1290_…		TcIL3000_0_41850.1-p1, TcIL3000_0_55270.1-p1		TvY486_0045740_mRNA-p1
OG0000043					TvY486_0012620_mRNA-p1, TvY486_0016530_mRNA-p1, TvY486_0016540_mRNA-p1, TvY486_0044170_mRNA-p1, TvY486_1000710_mRNA-p1, TvY486_1001150_mRNA-p1, TvY486_1001160_mRNA-p1
OG0000044	Tb05.5K5.260_mRNA-p1, Tb05.5K5.410_pseudogenic_transcript-p1, Tb09.v4.0011_mRNA-p1, Tb09.v4.0012_mRNA-p1, Tb09.v4.0044_pseudogenic_transcript-p1, Tb09.v4.0150_pseudogenic_transcript-p1, Tb10.v4.0216_pseudogenic_transcript-p1, Tb11.v5.0213.1-p1, Tb11.v5.0336.1-p1, Tb11.v5.0476.1-p1, Tb11.v5.0747.1-p1, Tb11.v5.0891.1-p1, Tb11.v5.0909.1-p1, Tb11.v5.0985.1-p1, Tb927.1.5060_mRNA-p1, Tb927.1.5170_mRNA-…
OG0000045	Tb927.5.640_mRNA-p1, Tb927.7.6830_mRNA-p1, Tb927.7.6850_mRNA-p1, Tb927.7.7480_mRNA-p1, Tb927.8.7340_mRNA-p1, Tb927.8.7350_mRNA-p1	TcIL3000.A.H_000007000.1_1, TcIL3000.A.H_000007200.1_1, TcIL3000.A.H_000007400.1_1, TcIL3000.A.H_000007600.1_1, TcIL3000.A.H_000123100.1_1, TcIL3000.A.H_000184600.1_1, TcIL3000.A.H_000336700.1_1, TcIL3000.A.H_000336800.1_1, TcIL3000.A.H_000398600.1_1, TcIL3000.A.H_000550800.1_1	TcIL3000_0_01140.1-p1, TcIL3000_0_01210.1-p1, TcIL3000_0_07070.1-p1, TcIL3000_0_09450.1-p1, TcIL3000_0_09500.1-p1, TcIL3000_0_12970.1-p1, TcIL3000_0_17070.1-p1, TcIL3000_0_33450.1-p1, TcIL3000_0_33860.1-p1, TcIL3000_0_35120.1-p1, TcIL3000_0_42170.1-p1, TcIL3000_7_5530.1-p1	TcCLB.505931.30_mRNA-p1, TcCLB.506515.29_mRNA-p1, TcCLB.506895.80_mRNA-p1, TcCLB.507611.260_pseudogenic_transcript-p1, TcCLB.507979.30_mRNA-p1, TcCLB.508089.10_mRNA-p1, TcCLB.509817.50_mRNA-p1, TcCLB.510055.20_mRNA-p1	TvY486_0024490_mRNA-p1, TvY486_0027090_mRNA-p1, TvY486_0038450_mRNA-p1, TvY486_0039990_mRNA-p1, TvY486_0706570_mRNA-p1, TvY486_0806830_mRNA-p1
OG0000046	Tb11.v5.0469.1-p1, Tb927.1.2330_mRNA-p1, Tb927.1.2350_mRNA-p1, Tb927.1.2370_mRNA-p1, Tb927.1.2390_mRNA-p1, Tb927.1.2410_pseudogenic_transcript-p1	TcIL3000.A.H_000151100.1_1, TcIL3000.A.H_000208500.1_1, TcIL3000.A.H_000208700.1_1, TcIL3000.A.H_000288900.1_1, TcIL3000.A.H_000560400.1_1, TcIL3000.A.H_000560700.1_1, TcIL3000.A.H_000561100.1_1, TcIL3000.A.H_000561300.1_1, TcIL3000.A.H_000561900.1_1	TcIL3000_0_31240.1-p1	TcCLB.506563.40_mRNA-p1	TvY486_0101100_mRNA-p1, TvY486_0101140_mRNA-p1, TvY486_0101200_mRNA-p1
OG0000047					TvY486_0004380_mRNA-p1
OG0000048	Tb09.v4.0058_mRNA-p1, Tb09.v4.0059_mRNA-p1, Tb09.v4.0146_mRNA-p1, Tb09.v4.0147_mRNA-p1, Tb09.v4.0148_mRNA-p1, Tb09.v4.0149_mRNA-p1, Tb11.v5.0368.1-p1, Tb11.v5.0369.1-p1, Tb11.v5.0582.1-p1, Tb927.2.4760_mRNA-p1, Tb927.2.4920_mRNA-p1, Tb927.2.5290_mRNA-p1, Tb927.2.5300_mRNA-p1, Tb927.2.5310_mRNA-p1, Tb927.2.5320_mRNA-p1, Tb927.2.5330_mRNA-p1, Tb927.2.5340_mRNA-p1, Tb927.2.5350_mRNA-p1, Tb927.2.5360…	TcIL3000.A.H_000006800.1_1, TcIL3000.A.H_000021100.1_1, TcIL3000.A.H_000044400.1_1, TcIL3000.A.H_000044500.1_1, TcIL3000.A.H_000122900.1_1, TcIL3000.A.H_000242700.1_1, TcIL3000.A.H_000242800.1_1, TcIL3000.A.H_000307600.1_1	TcIL3000_0_01110.1-p1, TcIL3000_0_01980.1-p1, TcIL3000_0_02000.1-p1, TcIL3000_0_12820.1-p1, TcIL3000_0_13740.1-p1, TcIL3000_0_27940.1-p1, TcIL3000_0_33420.1-p1, TcIL3000_2_110.1-p1, TcIL3000_2_1410.1-p1
OG0000049	Tb11.v5.1035.1-p1, Tb927.11.11330_mRNA-p1, Tb927.11.7460_mRNA-p1, Tb927.11.7510_mRNA-p1, Tb927.7.710_mRNA-p1	TcIL3000.A.H_000493500.1_1, TcIL3000.A.H_000935000.1_1, TcIL3000.A.H_000935500.1_1, TcIL3000.A.H_000975600.1_1, TcIL3000.A.H_000975700.1_1, TcIL3000.A.H_000975800.1_1, TcIL3000.A.H_000975900.1_1, TcIL3000.A.H_000976000.1_1, TcIL3000.A.H_000976100.1_1	TcIL3000.11.11980.1-p1, TcIL3000.11.11990.1-p1, TcIL3000_0_02950.1-p1, TcIL3000_0_21650.1-p1, TcIL3000_0_40200.1-p1, TcIL3000_0_55930.1-p1	TcCLB.418069.10_mRNA-p1, TcCLB.511211.160_mRNA-p1, TcCLB.511211.170_mRNA-p1	TvY486_0030700_mRNA-p1, TvY486_0700470_mRNA-p1, TvY486_1112330_mRNA-p1
OG0000050	Tb11.v5.0514.1-p1, Tb927.11.9000_mRNA-p1, Tb927.11.9010_mRNA-p1, Tb927.11.9020_mRNA-p1, Tb927.11.9030_mRNA-p1	TcIL3000.A.H_000946790.1_1, TcIL3000.A.H_000946800.1_1, TcIL3000.A.H_000946900.1_1, TcIL3000.A.H_000947000.1_1, TcIL3000.A.H_000947100.1_1, TcIL3000.A.H_000947200.1_1	TcIL3000.11.9350.1-p1	TcCLB.507527.40_mRNA-p1, TcCLB.507527.50_mRNA-p1, TcCLB.509197.10_mRNA-p1, TcCLB.509197.20_mRNA-p1, TcCLB.509197.30_mRNA-p1	TvY486_1109520_mRNA-p1, TvY486_1109530_mRNA-p1
OG0000051	Tb11.v5.1046.1-p1, Tb927.10.2090_mRNA-p1, Tb927.10.2100_mRNA-p1, Tb927.10.2110_mRNA-p1	TcIL3000.A.H_000188800.1_1, TcIL3000.A.H_000256000.1_1, TcIL3000.A.H_000256100.1_1, TcIL3000.A.H_000256200.1_1, TcIL3000.A.H_000731200.1_1, TcIL3000.A.H_000731600.1_1, TcIL3000.A.H_000731700.1_1, TcIL3000.A.H_000731800.1_1, TcIL3000.A.H_000731900.1_1, TcIL3000.A.H_000732000.1_1, TcIL3000.A.H_000732600.1_1	TcIL3000_10_1730.1-p1, TcIL3000_10_1740.1-p1	TcCLB.511369.10_mRNA-p1, TcCLB.511369.20_mRNA-p1, TcCLB.511369.30_mRNA-p1, TcCLB.511369.5_mRNA-p1	TvY486_0006340_mRNA-p1, TvY486_1002080_mRNA-p1, TvY486_1002090_mRNA-p1, TvY486_1002100_mRNA-p1
OG0000052	Tb927.11.9400_mRNA-p1	TcIL3000.A.H_000101200.1_1, TcIL3000.A.H_000951900.1_1	TcIL3000.11.9810.1-p1, TcIL3000.11.9820.1-p1		TvY486_0000130_mRNA-p1, TvY486_0004440_mRNA-p1, TvY486_0007620_mRNA-p1, TvY486_0007850_mRNA-p1, TvY486_0024450_mRNA-p1, TvY486_0024890_mRNA-p1, TvY486_0036280_mRNA-p1, TvY486_0039735_mRNA-p1, TvY486_0044145_mRNA-p1, TvY486_1000030_mRNA-p1, TvY486_1000040_mRNA-p1, TvY486_1109940_mRNA-p1
OG0000053		TcIL3000.A.H_000077500.1_1, TcIL3000.A.H_000119400.1_1	TcIL3000_0_22110.1-p1
OG0000054	Tb927.1.2340_mRNA-p1, Tb927.1.2360_mRNA-p1, Tb927.1.2380_mRNA-p1, Tb927.1.2400_mRNA-p1	TcIL3000.A.H_000150300.1_1, TcIL3000.A.H_000151000.1_1, TcIL3000.A.H_000151600.1_1, TcIL3000.A.H_000208400.1_1, TcIL3000.A.H_000208600.1_1, TcIL3000.A.H_000289000.1_1, TcIL3000.A.H_000561000.1_1, TcIL3000.A.H_000561200.1_1, TcIL3000.A.H_000561800.1_1, TcIL3000.A.H_000562000.1_1	TcIL3000_0_31230.1-p1		TvY486_0101130_mRNA-p1
OG0000055	Tb11.v5.0705.1-p1, Tb927.1.4540_mRNA-p1, Tb927.1.4560_mRNA-p1, Tb927.1.4580_mRNA-p1, Tb927.1.4600_mRNA-p1, Tb927.1.4630_mRNA-p1, Tb927.1.4650_mRNA-p1	TcIL3000.A.H_000995600.1_1, TcIL3000.A.H_000995625.1_1	TcIL3000_0_59410.1-p1, TcIL3000_1_1860.1-p1, TcIL3000_1_1870.1-p1	TcCLB.506529.80_mRNA-p1	TvY486_0000850_mRNA-p1, TvY486_0006080_mRNA-p1, TvY486_0011670_mRNA-p1, TvY486_0014220_mRNA-p1, TvY486_0018510_mRNA-p1, TvY486_0023885_mRNA-p1, TvY486_0038150_mRNA-p1, TvY486_0041100_mRNA-p1, TvY486_0102020_mRNA-p1, TvY486_0102030_mRNA-p1, TvY486_0102040_mRNA-p1, TvY486_0102050_mRNA-p1, TvY486_0404500_mRNA-p1
OG0000056	Tb11.0360_mRNA-p1, Tb11.0370_mRNA-p1, Tb11.0380_mRNA-p1, Tb11.v5.0510.1-p1, Tb11.v5.0511.1-p1, Tb11.v5.0601.1-p1, Tb11.v5.0710.1-p1, Tb927.10.2410_mRNA-p1, Tb927.11.7610_mRNA-p1, Tb927.11.7620_mRNA-p1, Tb927.11.7630.1-p1, Tb927.11.7640.1-p1, Tb927.11.7710.1-p1, Tb927.11.7720.1-p1, Tb927.11.7750_mRNA-p1, Tb927.11.7760_mRNA-p1, Tb927.11.8720_mRNA-p1, Tb927.8.1610_mRNA-p1, Tb927.8.1620_mRNA-p1, Tb92…	TcIL3000.A.H_000576800.1_1, TcIL3000.A.H_000576900.1_1, TcIL3000.A.H_000577000.1_1, TcIL3000.A.H_000937700.1_1, TcIL3000.A.H_000944200.1_1	TcIL3000.11.8250.1-p1, TcIL3000.11.9040.1-p1, TcIL3000_0_06370.1-p1, TcIL3000_0_06380.1-p1, TcIL3000_0_24590.1-p1, TcIL3000_0_44090.1-p1, TcIL3000_0_59960.1-p1	TcCLB.416761.10_mRNA-p1, TcCLB.505989.70_mRNA-p1, TcCLB.506401.380_mRNA-p1, TcCLB.507993.350_mRNA-p1, TcCLB.508609.10_mRNA-p1, TcCLB.508611.30_mRNA-p1, TcCLB.510263.30_mRNA-p1, TcCLB.510747.40_mRNA-p1, TcCLB.510761.80_mRNA-p1, TcCLB.511035.10_mRNA-p1	TvY486_1102790_mRNA-p1, TvY486_1108450_mRNA-p1
OG0000057	Tb11.v5.0543.1-p1, Tb927.10.10890_mRNA-p1, Tb927.10.10900_mRNA-p1, Tb927.10.10910_mRNA-p1, Tb927.10.10920_mRNA-p1, Tb927.10.10930_mRNA-p1, Tb927.10.10940_mRNA-p1, Tb927.10.10950_mRNA-p1, Tb927.10.10960_mRNA-p1, Tb927.10.10970_mRNA-p1, Tb927.10.10980_mRNA-p1	TcIL3000.A.H_000014700.1_1, TcIL3000.A.H_000014800.1_1, TcIL3000.A.H_000136400.1_1, TcIL3000.A.H_000136500.1_1, TcIL3000.A.H_000136600.1_1, TcIL3000.A.H_000161000.1_1, TcIL3000.A.H_000161100.1_1, TcIL3000.A.H_000164700.1_1, TcIL3000.A.H_000164800.1_1, TcIL3000.A.H_000164900.1_1, TcIL3000.A.H_000165000.1_1, TcIL3000.A.H_000165100.1_1, TcIL3000.A.H_000165200.1_1, TcIL3000.A.H_000165300.1_1, TcIL300…	TcIL3000_0_26130.1-p1, TcIL3000_0_26140.1-p1	TcCLB.507713.30_mRNA-p1	TvY486_0023660_mRNA-p1, TvY486_0303270_mRNA-p1, TvY486_1010590_mRNA-p1, TvY486_1010600_mRNA-p1
OG0000058	Tb927.6.560_mRNA-p1	TcIL3000.A.H_000077600.1_1, TcIL3000.A.H_000099800.1_1, TcIL3000.A.H_000118900.1_1, TcIL3000.A.H_000119000.1_1, TcIL3000.A.H_000135700.1_1, TcIL3000.A.H_000224200.1_1, TcIL3000.A.H_000224500.1_1, TcIL3000.A.H_000252000.1_1, TcIL3000.A.H_000439400.1_1, TcIL3000.A.H_000439900.1_1, TcIL3000.A.H_000440300.1_1, TcIL3000.A.H_000440800.1_1, TcIL3000.A.H_000441100.1_1, TcIL3000.A.H_000441800.1_1, TcIL300…	TcIL3000_0_03600.1-p1, TcIL3000_0_11180.1-p1, TcIL3000_0_15150.1-p1, TcIL3000_0_28450.1-p1, TcIL3000_0_32450.1-p1, TcIL3000_0_35720.1-p1, TcIL3000_0_41960.1-p1, TcIL3000_0_45430.1-p1, TcIL3000_0_48090.1-p1, TcIL3000_0_48140.1-p1, TcIL3000_0_56080.1-p1, TcIL3000_6_60.1-p1	TcCLB.510535.100_mRNA-p1	TvY486_0600060_mRNA-p1
OG0000059	Tb927.11.16630_mRNA-p1, Tb927.7.5930_mRNA-p1, Tb927.7.5940_mRNA-p1, Tb927.7.5950_mRNA-p1, Tb927.7.5960_mRNA-p1, Tb927.7.5970_mRNA-p1, Tb927.7.5980_mRNA-p1, Tb927.7.5990_mRNA-p1, Tb927.7.6000_mRNA-p1, Tb927.8.1650_mRNA-p1	TcIL3000.A.H_000040800.1_1, TcIL3000.A.H_000040900.1_1, TcIL3000.A.H_000041000.1_1, TcIL3000.A.H_000041100.1_1, TcIL3000.A.H_000216100.1_1, TcIL3000.A.H_000216200.1_1, TcIL3000.A.H_000216300.1_1, TcIL3000.A.H_000543700.1_1, TcIL3000.A.H_000543800.1_1, TcIL3000.A.H_000577100.1_1, TcIL3000.A.H_001032500.1_1	TcIL3000_0_02156.1-p1, TcIL3000_0_02160.1-p1, TcIL3000_0_06360.1-p1, TcIL3000_0_09050.1-p1, TcIL3000_0_18180.1-p1, TcIL3000_0_56370.1-p1, TcIL3000_7_4950.1-p1, TcIL3000_7_5000.1-p1, TcIL3000_7_5020.1-p1	TcCLB.504765.20_mRNA-p1, TcCLB.506551.10_mRNA-p1, TcCLB.506947.10_mRNA-p1, TcCLB.507089.110_mRNA-p1, TcCLB.509537.90_mRNA-p1, TcCLB.509669.160_mRNA-p1, TcCLB.509707.10_mRNA-p1, TcCLB.510103.24_mRNA-p1, TcCLB.510103.30_pseudogenic_transcript-p1, TcCLB.510605.10_mRNA-p1, TcCLB.510811.10_mRNA-p1, TcCLB.510811.20_mRNA-p1	TvY486_1117600_mRNA-p1
OG0000060	Tb927.6.740_mRNA-p1	TcIL3000.A.H_000093500.1_1, TcIL3000.A.H_000094980.1_1, TcIL3000.A.H_000118600.1_1, TcIL3000.A.H_000118875.1_1, TcIL3000.A.H_000128200.1_1, TcIL3000.A.H_000129150.1_1, TcIL3000.A.H_000133900.1_1, TcIL3000.A.H_000137100.1_1, TcIL3000.A.H_000139500.1_1, TcIL3000.A.H_000140100.1_1, TcIL3000.A.H_000183375.1_1, TcIL3000.A.H_000183890.1_1, TcIL3000.A.H_000185500.1_1, TcIL3000.A.H_000187475.1_1, TcIL300…	TcIL3000_0_01230.1-p1, TcIL3000_0_03560.1-p1, TcIL3000_0_30610.1-p1, TcIL3000_0_30870.1-p1, TcIL3000_0_31450.1-p1, TcIL3000_0_32540.1-p1, TcIL3000_6_290.1-p1	TcCLB.506861.10_mRNA-p1	TvY486_0600250_mRNA-p1
OG0000061		TcIL3000.A.H_000007900.1_1, TcIL3000.A.H_000008000.1_1, TcIL3000.A.H_000008100.1_1, TcIL3000.A.H_000010800.1_1, TcIL3000.A.H_000026300.1_1, TcIL3000.A.H_000031500.1_1, TcIL3000.A.H_000051300.1_1, TcIL3000.A.H_000054200.1_1, TcIL3000.A.H_000065300.1_1, TcIL3000.A.H_000076100.1_1, TcIL3000.A.H_000081050.1_1, TcIL3000.A.H_000100000.1_1, TcIL3000.A.H_000100100.1_1, TcIL3000.A.H_000104100.1_1, TcIL300…	TcIL3000_0_06490.1-p1, TcIL3000_0_12460.1-p1, TcIL3000_0_15990.1-p1, TcIL3000_0_17210.1-p1, TcIL3000_0_19120.1-p1, TcIL3000_0_19610.1-p1, TcIL3000_0_22080.1-p1, TcIL3000_0_23120.1-p1, TcIL3000_0_29290.1-p1, TcIL3000_0_29700.1-p1, TcIL3000_0_35150.1-p1, TcIL3000_0_35450.1-p1, TcIL3000_0_37210.1-p1, TcIL3000_0_42200.1-p1, TcIL3000_0_42210.1-p1, TcIL3000_0_42220.1-p1, TcIL3000_0_46210.1-p1
OG0000062					TvY486_0009290_mRNA-p1, TvY486_0009600_mRNA-p1, TvY486_0011020_mRNA-p1, TvY486_0013970_mRNA-p1, TvY486_0024600_mRNA-p1, TvY486_0030670_mRNA-p1, TvY486_0036990_mRNA-p1
OG0000063	Tb927.6.4840_mRNA-p1, Tb927.6.4850_mRNA-p1, Tb927.6.4860_mRNA-p1, Tb927.6.4870_mRNA-p1, Tb927.6.4880_mRNA-p1, Tb927.6.4890_mRNA-p1, Tb927.6.4900_mRNA-p1, Tb927.6.4910_mRNA-p1, Tb927.6.4920_mRNA-p1	TcIL3000.A.H_000483500.1_1, TcIL3000.A.H_000483600.1_1, TcIL3000.A.H_000483700.1_1, TcIL3000.A.H_000483800.1_1, TcIL3000.A.H_000483900.1_1, TcIL3000.A.H_000484000.1_1, TcIL3000.A.H_000484100.1_1, TcIL3000.A.H_000484200.1_1	TcIL3000_0_37490.1-p1, TcIL3000_6_4330.1-p1	TcCLB.506945.160_mRNA-p1	TvY486_0030550_mRNA-p1, TvY486_0045510_mRNA-p1, TvY486_0604220_mRNA-p1, TvY486_0604230_mRNA-p1, TvY486_0604240_mRNA-p1, TvY486_0604250_mRNA-p1
OG0000064					TvY486_0001230_mRNA-p1, TvY486_0005390_mRNA-p1, TvY486_0008110_mRNA-p1, TvY486_0009160_mRNA-p1, TvY486_0019020_mRNA-p1, TvY486_0020000_mRNA-p1, TvY486_0020050_mRNA-p1, TvY486_0020100_mRNA-p1, TvY486_0020140_mRNA-p1, TvY486_0023350_mRNA-p1, TvY486_0035830_mRNA-p1, TvY486_0041830_mRNA-p1, TvY486_0043460_mRNA-p1
OG0000065					TvY486_0003050_mRNA-p1, TvY486_0004980_mRNA-p1, TvY486_0009200_mRNA-p1, TvY486_0013310_mRNA-p1, TvY486_0015630_mRNA-p1, TvY486_0016270_mRNA-p1, TvY486_0016450_mRNA-p1, TvY486_0019150_mRNA-p1, TvY486_0023920_mRNA-p1, TvY486_0027560_mRNA-p1, TvY486_0031530_mRNA-p1, TvY486_0031840_mRNA-p1, TvY486_0031920_mRNA-p1, TvY486_0031980_mRNA-p1, TvY486_0032530_mRNA-p1, TvY486_0033540_mRNA-p1, TvY486_0042360_…
OG0000066	Tb09.v4.0041_pseudogenic_transcript-p1, Tb09.v4.0042_pseudogenic_transcript-p1, Tb09.v4.0104_pseudogenic_transcript-p1, Tb09.v4.0105_mRNA-p1, Tb11.v5.0448.1-p1, Tb11.v5.0551.1-p1, Tb11.v5.0560.1-p1, Tb11.v5.0602.1-p1, Tb11.v5.0703.1-p1, Tb11.v5.0838.1-p1, Tb927.1.290_mRNA-p1, Tb927.1.370.1_mRNA-p1, Tb927.1.370.2_mRNA-p1, Tb927.1.480_mRNA-p1, Tb927.11.1500_mRNA-p1, Tb927.11.1510.1-p1, Tb927.2.1310…	TcIL3000.A.H_000337100.1_1, TcIL3000.A.H_000490400.1_1, TcIL3000.A.H_000658600.1_1	TcIL3000_0_19350.1-p1, TcIL3000_0_28730.1-p1, TcIL3000_7_90.1-p1	TcCLB.510127.70_mRNA-p1	TvY486_0014370_mRNA-p1, TvY486_0031090_mRNA-p1
OG0000067	Tb08.27P2.580_pseudogenic_transcript-p1, Tb09.v4.0049_pseudogenic_transcript-p1, Tb09.v4.0053_mRNA-p1, Tb09.v4.0072_pseudogenic_transcript-p1, Tb09.v4.0098_pseudogenic_transcript-p1, Tb09.v4.0163_pseudogenic_transcript-p1, Tb10.v4.0072_pseudogenic_transcript-p1, Tb10.v4.0085_pseudogenic_transcript-p1, Tb10.v4.0183_pseudogenic_transcript-p1, Tb10.v4.0200_mRNA-p1, Tb10.v4.0226_pseudogenic_transcrip…	TcIL3000.A.H_000156600.1_1, TcIL3000.A.H_000188000.1_1, TcIL3000.A.H_000259560.1_1
OG0000068	Tb11.v5.1043.1-p1, Tb11.v5.1044.1-p1, Tb11.v5.1049.1-p1, Tb11.v5.1051.1-p1, Tb11.v5.1052.1-p1, Tb11.v5.1054.1-p1, Tb927.11.3610_mRNA-p1, Tb927.11.3620_mRNA-p1, Tb927.11.3630_mRNA-p1	TcIL3000.A.H_000024100.1_1, TcIL3000.A.H_000101600.1_1, TcIL3000.A.H_000113700.1_1, TcIL3000.A.H_000135200.1_1, TcIL3000.A.H_000711800.1_1, TcIL3000.A.H_000778300.1_1, TcIL3000.A.H_000897300.1_1, TcIL3000.A.H_000897400.1_1, TcIL3000.A.H_000897500.1_1, TcIL3000.A.H_000951700.1_1	TcIL3000.11.3570.1-p1, TcIL3000.11.3580.1-p1, TcIL3000.11.3590.1-p1, TcIL3000_0_12860.1-p1, TcIL3000_0_17680.1-p1, TcIL3000_0_38110.1-p1, TcIL3000_0_48120.1-p1, TcIL3000_0_55300.1-p1, TcIL3000_0_58780.1-p1, TcIL3000_0_59040.1-p1, TcIL3000_0_59770.1-p1	TcCLB.511051.30_mRNA-p1	TvY486_0011610_mRNA-p1, TvY486_0041960_mRNA-p1, TvY486_1103740_mRNA-p1, TvY486_1103760_mRNA-p1
OG0000069					TvY486_0002550_mRNA-p1, TvY486_0003780_mRNA-p1, TvY486_0010010_mRNA-p1, TvY486_0010650_mRNA-p1, TvY486_0011780_mRNA-p1, TvY486_0012270_mRNA-p1, TvY486_0013530_mRNA-p1, TvY486_0018530_mRNA-p1, TvY486_0030830_mRNA-p1, TvY486_0036260_mRNA-p1, TvY486_0040010_mRNA-p1, TvY486_0044450_mRNA-p1, TvY486_0044660_mRNA-p1
OG0000070	Tb11.v5.0343.1-p1, Tb11.v5.0344.1-p1, Tb11.v5.0345.1-p1, Tb11.v5.0346.1-p1, Tb11.v5.0402.1-p1, Tb11.v5.0403.1-p1, Tb927.9.15510_mRNA-p1, Tb927.9.15520_mRNA-p1, Tb927.9.15530_mRNA-p1, Tb927.9.15540_mRNA-p1, Tb927.9.15550_mRNA-p1, Tb927.9.15560_mRNA-p1, Tb927.9.15570_mRNA-p1, Tb927.9.15580_mRNA-p1, Tb927.9.15590_mRNA-p1, Tb927.9.15600_mRNA-p1, Tb927.9.15610_mRNA-p1, Tb927.9.15620_mRNA-p1, Tb927.9.1…	TcIL3000.A.H_000005500.1_1, TcIL3000.A.H_000005600.1_1, TcIL3000.A.H_000005700.1_1, TcIL3000.A.H_000156200.1_1, TcIL3000.A.H_000156300.1_1, TcIL3000.A.H_000156350.1_1, TcIL3000.A.H_000156400.1_1, TcIL3000.A.H_000258900.1_1, TcIL3000.A.H_000259000.1_1, TcIL3000.A.H_000259100.1_1	TcIL3000_0_07210.1-p1, TcIL3000_0_26030.1-p1, TcIL3000_0_60810.1-p1, TcIL3000_0_60820.1-p1, TcIL3000_0_60830.1-p1, TcIL3000_0_60840.1-p1, TcIL3000_0_60850.1-p1
OG0000071					TvY486_0004210_mRNA-p1, TvY486_0005060_mRNA-p1, TvY486_0008005_mRNA-p1, TvY486_0027290_mRNA-p1, TvY486_0028160_mRNA-p1, TvY486_0038930_mRNA-p1
OG0000072	Tb05.5K5.510_pseudogenic_transcript-p1, Tb08.27P2.555_pseudogenic_transcript-p1, Tb09.v4.0038_pseudogenic_transcript-p1, Tb09.v4.0080_mRNA-p1, Tb09.v4.0097_pseudogenic_transcript-p1, Tb09.v4.0101_pseudogenic_transcript-p1, Tb09.v4.0167_pseudogenic_transcript-p1, Tb09.v4.0209_pseudogenic_transcript-p1, Tb10.v4.0059_pseudogenic_transcript-p1, Tb10.v4.0103_pseudogenic_transcript-p1, Tb10.v4.0106_pse…
OG0000073	Tb927.4.1790_mRNA-p1, Tb927.4.1800_mRNA-p1	TcIL3000.A.H_000366400.1_1, TcIL3000.A.H_000366500.1_1	TcIL3000_4_1440.1-p1, TcIL3000_4_1450.1-p1	TcCLB.510879.110_mRNA-p1, TcCLB.510879.120_mRNA-p1	TvY486_0401510_mRNA-p1
OG0000074	Tb927.5.790_mRNA-p1, Tb927.5.800_mRNA-p1	TcIL3000.A.H_000399800.1_1, TcIL3000.A.H_000399900.1_1	TcIL3000_0_32110.1-p1, TcIL3000_5_440.1-p1, TcIL3000_5_480.1-p1	TcCLB.504929.10_mRNA-p1, TcCLB.508541.220_mRNA-p1, TcCLB.508541.225_mRNA-p1, TcCLB.508541.230_mRNA-p1, TcCLB.508541.240_mRNA-p1	TvY486_0026270_mRNA-p1, TvY486_0500310_mRNA-p1, TvY486_0500360_mRNA-p1, TvY486_0500390_mRNA-p1, TvY486_0500400_mRNA-p1
OG0000075	Tb927.1.580_mRNA-p1, Tb927.1.600_mRNA-p1	TcIL3000.A.H_000274300.1_1, TcIL3000.A.H_000274400.1_1	TcIL3000_0_52300.1-p1, TcIL3000_1_150.1-p1	TcCLB.511417.80_mRNA-p1, TcCLB.511417.90_mRNA-p1	TvY486_0100050_mRNA-p1, TvY486_0100070_mRNA-p1
OG0000076	Tb11.v5.1026.1-p1, Tb927.10.10210_mRNA-p1, Tb927.10.10220_mRNA-p1, Tb927.10.10230_mRNA-p1, Tb927.10.5690_mRNA-p1, Tb927.10.7160_mRNA-p1, Tb927.11.14600_mRNA-p1	TcIL3000.A.H_000026400.1_1, TcIL3000.A.H_000028200.1_1, TcIL3000.A.H_000037400.1_1, TcIL3000.A.H_000064000.1_1, TcIL3000.A.H_000065510.1_1, TcIL3000.A.H_000067200.1_1, TcIL3000.A.H_000070420.1_1, TcIL3000.A.H_000087580.1_1, TcIL3000.A.H_000092300.1_1, TcIL3000.A.H_000102600.1_1, TcIL3000.A.H_000102700.1_1, TcIL3000.A.H_000192000.1_1, TcIL3000.A.H_000296425.1_1, TcIL3000.A.H_000296900.1_1	TcIL3000_0_01050.1-p1, TcIL3000_0_04600.1-p1, TcIL3000_0_06100.1-p1, TcIL3000_0_11440.1-p1, TcIL3000_0_14840.1-p1, TcIL3000_0_20000.1-p1, TcIL3000_0_27910.1-p1, TcIL3000_0_28850.1-p1, TcIL3000_0_32170.1-p1, TcIL3000_0_33660.1-p1, TcIL3000_0_34030.1-p1, TcIL3000_0_38680.1-p1, TcIL3000_0_48730.1-p1, TcIL3000_0_53330.1-p1
OG0000077	Tb11.v5.0307.1-p1, Tb11.v5.0308.1-p1, Tb11.v5.0309.1-p1, Tb11.v5.0310.1-p1, Tb11.v5.0330.1-p1, Tb11.v5.0331.1-p1, Tb11.v5.0332.1-p1, Tb11.v5.0333.1-p1, Tb927.10.8440_mRNA-p1, Tb927.10.8450_mRNA-p1, Tb927.10.8460_mRNA-p1, Tb927.10.8470_mRNA-p1, Tb927.10.8480_mRNA-p1, Tb927.10.8490_mRNA-p1, Tb927.10.8500_mRNA-p1, Tb927.10.8510_mRNA-p1, Tb927.10.8520_mRNA-p1, Tb927.10.8530_mRNA-p1	TcIL3000.A.H_000260500.1_1, TcIL3000.A.H_000260600.1_1, TcIL3000.A.H_000260700.1_1, TcIL3000.A.H_000794500.1_1, TcIL3000.A.H_000794600.1_1, TcIL3000.A.H_000794700.1_1	TcIL3000_10_7310.1-p1, TcIL3000_10_7320.1-p1	TcCLB.508551.30_mRNA-p1, TcCLB.508551.39_mRNA-p1, TcCLB.511041.40_mRNA-p1	TvY486_1008330_mRNA-p1
OG0000078					TvY486_0007880_mRNA-p1, TvY486_0015510_mRNA-p1, TvY486_0024750_mRNA-p1, TvY486_0025040_mRNA-p1, TvY486_0034900_mRNA-p1
OG0000079	Tb927.10.13580_mRNA-p1, Tb927.10.14090_mRNA-p1	TcIL3000.A.H_000242400.1_1, TcIL3000.A.H_000844100.1_1, TcIL3000.A.H_000844600.1_1, TcIL3000.A.H_000845000.1_1	TcIL3000_10_11980.1-p1	TcCLB.507993.310_mRNA-p1	TvY486_0011510_mRNA-p1, TvY486_0012780_mRNA-p1, TvY486_0034140_mRNA-p1, TvY486_0035210_mRNA-p1, TvY486_1013150_mRNA-p1, TvY486_1013580_mRNA-p1
OG0000080					TvY486_0002540_mRNA-p1, TvY486_0004620_mRNA-p1, TvY486_0005010_mRNA-p1, TvY486_0014770_mRNA-p1, TvY486_0015230_mRNA-p1, TvY486_0018570_mRNA-p1, TvY486_0019230_mRNA-p1, TvY486_0020880_mRNA-p1, TvY486_0022350_mRNA-p1, TvY486_0024350_mRNA-p1, TvY486_0036400_mRNA-p1, TvY486_0043200_mRNA-p1
OG0000081	Tb11.v5.0868.1-p1, Tb927.9.2520_mRNA-p1	TcIL3000.A.H_000143200.1_1, TcIL3000.A.H_000143300.1_1, TcIL3000.A.H_000143400.1_1, TcIL3000.A.H_000143500.1_1, TcIL3000.A.H_000143600.1_1, TcIL3000.A.H_000143700.1_1, TcIL3000.A.H_000143800.1_1, TcIL3000.A.H_000143900.1_1, TcIL3000.A.H_000144000.1_1, TcIL3000.A.H_000144100.1_1, TcIL3000.A.H_000271700.1_1, TcIL3000.A.H_000271800.1_1, TcIL3000.A.H_000271900.1_1, TcIL3000.A.H_000272000.1_1, TcIL300…	TcIL3000_0_37790.1-p1, TcIL3000_0_37800.1-p1	TcCLB.508347.159_mRNA-p1	TvY486_0002640_mRNA-p1, TvY486_0033220_mRNA-p1
OG0000082	Tb11.v5.0394.1-p1, Tb927.10.15750_mRNA-p1	TcIL3000.A.H_000059300.1_1, TcIL3000.A.H_000059310.1_1, TcIL3000.A.H_000059400.1_1, TcIL3000.A.H_000059500.1_1, TcIL3000.A.H_000059600.1_1, TcIL3000.A.H_000059700.1_1, TcIL3000.A.H_000059800.1_1, TcIL3000.A.H_000059900.1_1, TcIL3000.A.H_000060000.1_1, TcIL3000.A.H_000060100.1_1, TcIL3000.A.H_000060200.1_1, TcIL3000.A.H_000060300.1_1, TcIL3000.A.H_000060400.1_1, TcIL3000.A.H_000060500.1_1, TcIL300…	TcIL3000_10_13540.1-p1	TcCLB.511363.10_mRNA-p1, TcCLB.511365.4_mRNA-p1	TvY486_1015140_mRNA-p1
OG0000083		TcIL3000.A.H_000101900.1_1, TcIL3000.A.H_000116500.1_1, TcIL3000.A.H_000129000.1_1, TcIL3000.A.H_000261600.1_1, TcIL3000.A.H_000273450.1_1, TcIL3000.A.H_000351500.1_1, TcIL3000.A.H_000631100.1_1, TcIL3000.A.H_000631200.1_1, TcIL3000.A.H_000631300.1_1, TcIL3000.A.H_000631400.1_1, TcIL3000.A.H_000631500.1_1, TcIL3000.A.H_000777000.1_1, TcIL3000.A.H_000951400.1_1	TcIL3000_0_18980.1-p1, TcIL3000_0_20680.1-p1, TcIL3000_0_20690.1-p1, TcIL3000_0_20710.1-p1, TcIL3000_0_26960.1-p1, TcIL3000_0_26980.1-p1, TcIL3000_0_29130.1-p1, TcIL3000_0_34690.1-p1, TcIL3000_0_34700.1-p1, TcIL3000_0_34720.1-p1, TcIL3000_0_37440.1-p1, TcIL3000_0_38800.1-p1, TcIL3000_0_51840.1-p1, TcIL3000_0_58810.1-p1, TcIL3000_0_59220.1-p1, TcIL3000_0_59230.1-p1, TcIL3000_0_59240.1-p1, TcIL3000…
OG0000084					TvY486_0003710_mRNA-p1, TvY486_0007470_mRNA-p1, TvY486_0012330_mRNA-p1, TvY486_0014910_mRNA-p1, TvY486_0018590_mRNA-p1, TvY486_0019320_mRNA-p1, TvY486_0021780_mRNA-p1, TvY486_0022590_mRNA-p1, TvY486_0026220_mRNA-p1, TvY486_0028920_mRNA-p1, TvY486_0038530_mRNA-p1, TvY486_0042560_mRNA-p1, TvY486_0042830_mRNA-p1
OG0000085	Tb927.5.1120_mRNA-p1	TcIL3000.A.H_000403200.1_1, TcIL3000.A.H_000403300.1_1, TcIL3000.A.H_000403400.1_1, TcIL3000.A.H_000403500.1_1, TcIL3000.A.H_000403600.1_1, TcIL3000.A.H_000403700.1_1, TcIL3000.A.H_000403725.1_1	TcIL3000_0_13390.1-p1, TcIL3000_0_51550.1-p1, TcIL3000_0_59150.1-p1, TcIL3000_5_970.1-p1	TcCLB.511181.110_mRNA-p1	TvY486_0018460_mRNA-p1, TvY486_0023880_mRNA-p1, TvY486_0036490_mRNA-p1, TvY486_0500720_mRNA-p1
OG0000086	Tb927.11.9430_mRNA-p1	TcIL3000.A.H_000952200.1_1	TcIL3000.11.9850.1-p1	TcCLB.511589.29_mRNA-p1	TvY486_0001400_mRNA-p1, TvY486_0003540_mRNA-p1, TvY486_0004420_mRNA-p1, TvY486_0005780_mRNA-p1, TvY486_0008080_mRNA-p1, TvY486_0024900_mRNA-p1, TvY486_0036210_mRNA-p1, TvY486_0039715_mRNA-p1, TvY486_1109960_mRNA-p1, TvY486_1110000_mRNA-p1
OG0000087					TvY486_0014400_mRNA-p1, TvY486_0302800_mRNA-p1, TvY486_0703370_mRNA-p1
OG0000088	Tb927.11.9420_mRNA-p1	TcIL3000.A.H_000101000.1_1, TcIL3000.A.H_000952100.1_1	TcIL3000.11.9840.1-p1	TcCLB.511589.10_mRNA-p1	TvY486_0004430_mRNA-p1, TvY486_0005790_mRNA-p1, TvY486_0008090_mRNA-p1, TvY486_0036220_mRNA-p1, TvY486_1000010_mRNA-p1, TvY486_1109950_mRNA-p1, TvY486_1109990_mRNA-p1
OG0000089	Tb927.11.9470_mRNA-p1	TcIL3000.A.H_000952600.1_1	TcIL3000.11.9940.1-p1	TcCLB.511589.70_mRNA-p1	TvY486_0008040_mRNA-p1, TvY486_0011340_mRNA-p1, TvY486_0015430_mRNA-p1, TvY486_0029230_mRNA-p1, TvY486_0034220_mRNA-p1, TvY486_0034920_mRNA-p1, TvY486_0042970_mRNA-p1, TvY486_0043760_mRNA-p1, TvY486_1110040_mRNA-p1
OG0000090					TvY486_0002960_mRNA-p1, TvY486_0003170_mRNA-p1, TvY486_0012210_mRNA-p1, TvY486_0013030_mRNA-p1, TvY486_0015580_mRNA-p1, TvY486_0015980_mRNA-p1, TvY486_0023410_mRNA-p1, TvY486_0024820_mRNA-p1, TvY486_0025500_mRNA-p1, TvY486_0038100_mRNA-p1, TvY486_0040020_mRNA-p1, TvY486_0041740_mRNA-p1, TvY486_0041900_mRNA-p1, TvY486_0043920_mRNA-p1, TvY486_0043940_mRNA-p1
OG0000091	Tb11.1390.1-p1, Tb11.v5.0802.1-p1, Tb927.11.1830_mRNA-p1, Tb927.8.6700_mRNA-p1, Tb927.8.6710_mRNA-p1, Tb927.8.6720_mRNA-p1, Tb927.8.6730_mRNA-p1	TcIL3000.A.H_000267000.1_1, TcIL3000.A.H_000626700.1_1, TcIL3000.A.H_000626800.1_1, TcIL3000.A.H_000879700.1_1	TcIL3000_0_05630.1-p1, TcIL3000_0_05640.1-p1, TcIL3000_0_05730.1-p1, TcIL3000_0_24630.1-p1, TcIL3000_8_6600.1-p1	TcCLB.505789.10_mRNA-p1, TcCLB.505789.20_mRNA-p1, TcCLB.509441.10_mRNA-p1, TcCLB.509835.30_mRNA-p1	TvY486_0806330_mRNA-p1, TvY486_0806340_mRNA-p1, TvY486_0806350_mRNA-p1, TvY486_1101740_mRNA-p1
OG0000092			TcIL3000_0_12770.1-p1, TcIL3000_0_47070.1-p1		TvY486_0042930_mRNA-p1, TvY486_0043250_mRNA-p1, TvY486_0200060_mRNA-p1, TvY486_1008220_mRNA-p1, TvY486_1101880_mRNA-p1
OG0000093					TvY486_0017190_mRNA-p1, TvY486_0017200_mRNA-p1, TvY486_0023240_mRNA-p1, TvY486_0023250_mRNA-p1, TvY486_0024530_mRNA-p1, TvY486_0024540_mRNA-p1, TvY486_0024550_mRNA-p1, TvY486_0027770_mRNA-p1, TvY486_0027780_mRNA-p1
OG0000094	Tb927.11.9440_mRNA-p1	TcIL3000.A.H_000952300.1_1	TcIL3000.11.9860.1-p1	TcCLB.511589.40_mRNA-p1	TvY486_0004410_mRNA-p1, TvY486_0005770_mRNA-p1, TvY486_0008070_mRNA-p1, TvY486_0014710_mRNA-p1, TvY486_0015400_mRNA-p1, TvY486_0029860_mRNA-p1, TvY486_0033150_mRNA-p1, TvY486_1109970_mRNA-p1, TvY486_1110010_mRNA-p1
OG0000095	Tb09.v4.0016_mRNA-p1, Tb09.v4.0107_mRNA-p1, Tb11.v5.0282.1-p1, Tb11.v5.0463.1-p1, Tb11.v5.0826.1-p1, Tb927.2.1920_mRNA-p1, Tb927.4.810_mRNA-p1, Tb927.5.340_mRNA-p1, Tb927.7.6860_mRNA-p1, Tb927.9.15890_mRNA-p1	TcIL3000.A.H_000006700.1_1, TcIL3000.A.H_000073200.1_1, TcIL3000.A.H_000073500.1_1, TcIL3000.A.H_000122800.1_1, TcIL3000.A.H_000211000.1_1, TcIL3000.A.H_000211200.1_1, TcIL3000.A.H_000284500.1_1, TcIL3000.A.H_000285000.1_1	TcIL3000_0_01080.1-p1, TcIL3000_0_09680.1-p1, TcIL3000_0_23450.1-p1, TcIL3000_0_27200.1-p1, TcIL3000_0_46900.1-p1, TcIL3000_0_47390.1-p1, TcIL3000_0_59580.1-p1, TcIL3000_1_1160.1-p1, TcIL3000_2_100.1-p1
OG0000096	Tb927.3.4070_mRNA-p1, Tb927.3.4080_mRNA-p1, Tb927.3.4090_mRNA-p1, Tb927.3.4100_mRNA-p1, Tb927.3.4110_mRNA-p1	TcIL3000.A.H_000344500.1_1, TcIL3000.A.H_000344600.1_1, TcIL3000.A.H_000344700.1_1, TcIL3000.A.H_000344800.1_1, TcIL3000.A.H_000344900.1_1	TcIL3000_3_2730.1-p1, TcIL3000_3_2740.1-p1, TcIL3000_3_2750.1-p1, TcIL3000_3_2760.1-p1, TcIL3000_3_2770.1-p1	TcCLB.506505.30_mRNA-p1, TcCLB.507529.30_mRNA-p1, TcCLB.507677.160_mRNA-p1, TcCLB.507707.20_mRNA-p1, TcCLB.509669.170_mRNA-p1	TvY486_0032350_mRNA-p1, TvY486_0303340_mRNA-p1
OG0000097	Tb927.8.2900_pseudogenic_transcript-p1, Tb927.8.2910_mRNA-p1, Tb927.8.2920_mRNA-p1, Tb927.8.2930_mRNA-p1, Tb927.8.2940_mRNA-p1	TcIL3000.A.H_000590300.1_1, TcIL3000.A.H_000590400.1_1, TcIL3000.A.H_000590500.1_1, TcIL3000.A.H_000590600.1_1	TcIL3000_0_41380.1-p1, TcIL3000_8_2820.1-p1, TcIL3000_8_2830.1-p1, TcIL3000_8_2840.1-p1	TcCLB.506345.120_mRNA-p1, TcCLB.507799.10_mRNA-p1, TcCLB.507799.5_mRNA-p1, TcCLB.508317.120_mRNA-p1, TcCLB.508317.129_mRNA-p1, TcCLB.508317.80_mRNA-p1, TcCLB.510513.10_mRNA-p1	TvY486_0802440_mRNA-p1, TvY486_0802450_mRNA-p1
OG0000098	Tb927.10.15090_mRNA-p1, Tb927.10.15100_mRNA-p1, Tb927.10.15110_mRNA-p1	TcIL3000.A.H_000853700.1_1	TcIL3000_10_12910.1-p1	TcCLB.507683.10_mRNA-p1, TcCLB.510029.80_mRNA-p1, TcCLB.510029.90_mRNA-p1	TvY486_0806240_mRNA-p1, TvY486_1014470_mRNA-p1, TvY486_1014480_mRNA-p1
OG0000099		TcIL3000.A.H_000035460.1_1, TcIL3000.A.H_000035470.1_1, TcIL3000.A.H_000037750.1_1, TcIL3000.A.H_000037850.1_1, TcIL3000.A.H_000038450.1_1, TcIL3000.A.H_000105010.1_1, TcIL3000.A.H_000487580.1_1, TcIL3000.A.H_000488450.1_1	TcIL3000_0_01870.1-p1, TcIL3000_0_07790.1-p1, TcIL3000_0_10021.1-p1, TcIL3000_0_20860.1-p1, TcIL3000_0_21710.1-p1, TcIL3000_0_28210.1-p1, TcIL3000_0_28782.1-p1, TcIL3000_0_29460.1-p1, TcIL3000_0_29900.1-p1, TcIL3000_0_33780.1-p1, TcIL3000_0_35460.1-p1, TcIL3000_0_38280.1-p1, TcIL3000_0_44140.1-p1, TcIL3000_0_44160.1-p1, TcIL3000_0_45175.1-p1, TcIL3000_0_45710.1-p1, TcIL3000_0_45780.1-p1, TcIL3000…
OG0000100	Tb09.v4.0106_mRNA-p1, Tb11.v5.0210.1-p1, Tb927.2.6150_mRNA-p1, Tb927.2.6200_mRNA-p1, Tb927.2.6220_mRNA-p1, Tb927.2.6240_mRNA-p1, Tb927.2.6280_mRNA-p1, Tb927.2.6320_mRNA-p1, Tb927.3.590_mRNA-p1, Tb927.5.286b_mRNA-p1, Tb927.6.220_mRNA-p1, Tb927.9.15980_mRNA-p1, Tb927.9.7470_mRNA-p1	TcIL3000.A.H_000665800.1_1, TcIL3000.A.H_000679300.1_1	TcIL3000_9_2500.1-p1	TcCLB.506203.10_mRNA-p1	TvY486_0014570_mRNA-p1, TvY486_0043680_mRNA-p1, TvY486_0202110_mRNA-p1, TvY486_1112030_mRNA-p1
OG0000101	Tb927.9.5770_mRNA-p1, Tb927.9.5860_mRNA-p1	TcIL3000.A.H_000662500.1_1, TcIL3000.A.H_000662700.1_1	TcIL3000_9_1950.1-p1, TcIL3000_9_1970.1-p1	TcCLB.487507.10_mRNA-p1, TcCLB.505983.9_mRNA-p1, TcCLB.509445.10_mRNA-p1	TvY486_0003245_mRNA-p1, TvY486_0005250_mRNA-p1, TvY486_0902100_mRNA-p1, TvY486_0902150_mRNA-p1
OG0000102	Tb11.v5.0526.1-p1, Tb11.v5.0661.1-p1, Tb11.v5.0711.1-p1, Tb11.v5.0756.1-p1, Tb11.v5.0764.1-p1, Tb11.v5.0878.1-p1, Tb11.v5.1050.1-p1, Tb11.v5.1056.1-p1, Tb11.v5.1058.1-p1, Tb927.11.8480_mRNA-p1, Tb927.11.8490.1-p1, Tb927.11.8500.1-p1, Tb927.11.8510.1-p1, Tb927.11.8520_mRNA-p1, Tb927.11.8530_mRNA-p1, Tb927.11.8580_mRNA-p1, Tb927.11.8680_mRNA-p1	TcIL3000.A.H_000943900.1_1, TcIL3000.A.H_000944000.1_1	TcIL3000.11.9000.1-p1, TcIL3000_0_59930.1-p1	TcCLB.503755.10_mRNA-p1, TcCLB.503755.30_mRNA-p1	TvY486_1109280_mRNA-p1, TvY486_1109290_mRNA-p1
OG0000103	Tb927.11.9480_mRNA-p1	TcIL3000.A.H_000952700.1_1	TcIL3000.11.9950.1-p1	TcCLB.504033.200_mRNA-p1, TcCLB.511589.80_mRNA-p1	TvY486_0008030_mRNA-p1, TvY486_0011330_mRNA-p1, TvY486_0015440_mRNA-p1, TvY486_0026750_mRNA-p1, TvY486_1110050_mRNA-p1
OG0000104		TcIL3000.A.H_000039200.1_1, TcIL3000.A.H_000077000.1_1, TcIL3000.A.H_000077100.1_1, TcIL3000.A.H_000094975.1_1, TcIL3000.A.H_000134600.1_1, TcIL3000.A.H_000170600.1_1, TcIL3000.A.H_000175300.1_1, TcIL3000.A.H_000191200.1_1, TcIL3000.A.H_000204450.1_1, TcIL3000.A.H_000209230.1_1, TcIL3000.A.H_000211800.1_1, TcIL3000.A.H_000215900.1_1, TcIL3000.A.H_000223600.1_1, TcIL3000.A.H_000225200.1_1, TcIL300…	TcIL3000_0_07350.1-p1, TcIL3000_0_07360.1-p1, TcIL3000_0_25820.1-p1, TcIL3000_0_37630.1-p1, TcIL3000_0_37810.1-p1, TcIL3000_BAC15B11_004.1-p1
OG0000105		TcIL3000.A.H_000128100.1_1, TcIL3000.A.H_000129350.1_1, TcIL3000.A.H_000129900.1_1, TcIL3000.A.H_000130000.1_1, TcIL3000.A.H_000134100.1_1, TcIL3000.A.H_000139600.1_1, TcIL3000.A.H_000140000.1_1, TcIL3000.A.H_000163500.1_1, TcIL3000.A.H_000172600.1_1, TcIL3000.A.H_000175500.1_1, TcIL3000.A.H_000207430.1_1, TcIL3000.A.H_000215800.1_1, TcIL3000.A.H_000218700.1_1, TcIL3000.A.H_000225150.1_1, TcIL300…
OG0000106					TvY486_0003690_mRNA-p1, TvY486_0004480_mRNA-p1, TvY486_0006490_mRNA-p1, TvY486_0007180_mRNA-p1, TvY486_0015150_mRNA-p1, TvY486_0020520_mRNA-p1, TvY486_0029700_mRNA-p1, TvY486_0029740_mRNA-p1, TvY486_0033680_mRNA-p1
OG0000107					TvY486_0006460_mRNA-p1, TvY486_0012140_mRNA-p1, TvY486_0013080_mRNA-p1, TvY486_0020810_mRNA-p1, TvY486_0027390_mRNA-p1, TvY486_0028490_mRNA-p1, TvY486_0030320_mRNA-p1, TvY486_0045640_mRNA-p1, TvY486_1102450_mRNA-p1
OG0000108					TvY486_0012300_mRNA-p1, TvY486_0013540_mRNA-p1, TvY486_0013670_mRNA-p1, TvY486_0014100_mRNA-p1, TvY486_0016410_mRNA-p1, TvY486_0018500_mRNA-p1, TvY486_0021610_mRNA-p1, TvY486_0022990_mRNA-p1, TvY486_0029800_mRNA-p1, TvY486_0035780_mRNA-p1, TvY486_0040910_mRNA-p1
OG0000109	Tb11.v5.0227.1-p1, Tb11.v5.0228.1-p1, Tb11.v5.0229.1-p1, Tb11.v5.0230.1-p1, Tb11.v5.0231.1-p1, Tb11.v5.0421.1-p1, Tb11.v5.0552.1-p1, Tb927.2.1600_mRNA-p1, Tb927.5.350_mRNA-p1, Tb927.5.360_mRNA-p1, Tb927.5.370_mRNA-p1, Tb927.5.380_mRNA-p1, Tb927.5.390_mRNA-p1, Tb927.5.400_mRNA-p1	TcIL3000.A.H_000014300.1_1, TcIL3000.A.H_000014500.1_1, TcIL3000.A.H_000073300.1_1, TcIL3000.A.H_000073600.1_1, TcIL3000.A.H_000136300.1_1	TcIL3000_0_09590.1-p1, TcIL3000_0_15280.1-p1, TcIL3000_0_15690.1-p1, TcIL3000_0_27210.1-p1, TcIL3000_0_35530.1-p1, TcIL3000_0_45520.1-p1
OG0000110	Tb927.9.13160_mRNA-p1	TcIL3000.A.H_000043190.1_1, TcIL3000.A.H_000043200.1_1, TcIL3000.A.H_000043500.1_1, TcIL3000.A.H_000043720.1_1, TcIL3000.A.H_000043810.1_1, TcIL3000.A.H_000049800.1_1, TcIL3000.A.H_000050100.1_1, TcIL3000.A.H_000050200.1_1, TcIL3000.A.H_000050310.1_1, TcIL3000.A.H_000050410.1_1, TcIL3000.A.H_000134800.1_1, TcIL3000.A.H_000135000.1_1, TcIL3000.A.H_000135100.1_1	TcIL3000_0_20640.1-p1, TcIL3000_0_23590.1-p1, TcIL3000_0_23600.1-p1, TcIL3000_0_32400.1-p1, TcIL3000_0_43490.1-p1, TcIL3000_0_43860.1-p1, TcIL3000_0_43870.1-p1, TcIL3000_0_46170.1-p1, TcIL3000_0_46190.1-p1, TcIL3000_0_51920.1-p1, TcIL3000_0_51950.1-p1
OG0000111	Tb11.v5.0561.1-p1, Tb11.v5.0825.1-p1, Tb927.10.3260_mRNA-p1, Tb927.9.4190_mRNA-p1, Tb927.9.4200_mRNA-p1, Tb927.9.4210_mRNA-p1, Tb927.9.4230_mRNA-p1	TcIL3000.A.H_000655750.1_1, TcIL3000.A.H_000655900.1_1, TcIL3000.A.H_000656000.1_1, TcIL3000.A.H_000656100.1_1, TcIL3000.A.H_000743100.1_1	TcIL3000_10_2700.1-p1, TcIL3000_9_1300.1-p1, TcIL3000_9_1330.1-p1, TcIL3000_9_1350.1-p1	TcCLB.503575.50_mRNA-p1, TcCLB.506829.100_mRNA-p1, TcCLB.506829.110_mRNA-p1, TcCLB.511581.10_mRNA-p1, TcCLB.511581.20_mRNA-p1	TvY486_0901430_mRNA-p1, TvY486_1003210_mRNA-p1
OG0000112	Tb927.11.9390_mRNA-p1	TcIL3000.A.H_000101300.1_1, TcIL3000.A.H_000951800.1_1	TcIL3000.11.9800.1-p1	TcCLB.511587.120_mRNA-p1	TvY486_0004460_mRNA-p1, TvY486_0006200_mRNA-p1, TvY486_0011740_mRNA-p1, TvY486_1109930_pseudogenic_transcript-p1
OG0000113				TcCLB.479721.10_pseudogenic_transcript-p1, TcCLB.504241.85_pseudogenic_transcript-p1, TcCLB.504637.10_mRNA-p1, TcCLB.506671.61_pseudogenic_transcript-p1, TcCLB.506689.20_pseudogenic_transcript-p1, TcCLB.507863.6_pseudogenic_transcript-p1, TcCLB.508121.15_pseudogenic_transcript-p1, TcCLB.508147.45_pseudogenic_transcript-p1, TcCLB.508149.40_pseudogenic_transcript-p1, TcCLB.508163.181_pseudogenic_tr…
OG0000114	Tb11.v5.0558.1-p1, Tb11.v5.0559.1-p1, Tb927.5.890_mRNA-p1, Tb927.5.900_mRNA-p1, Tb927.5.910_mRNA-p1	TcIL3000.A.H_000400800.1_1, TcIL3000.A.H_000400900.1_1, TcIL3000.A.H_000401000.1_1, TcIL3000.A.H_000401100.1_1	TcIL3000_5_530.1-p1, TcIL3000_5_600.1-p1	TcCLB.427355.10_mRNA-p1, TcCLB.503467.30_mRNA-p1	TvY486_0008265_mRNA-p1, TvY486_0028220_mRNA-p1, TvY486_0040980_mRNA-p1, TvY486_0500460_mRNA-p1, TvY486_0500465_mRNA-p1, TvY486_0500470_mRNA-p1
OG0000115	Tb927.8.3880.1_mRNA-p1, Tb927.8.3880.2_mRNA-p1, Tb927.8.3890_mRNA-p1, Tb927.8.3900_mRNA-p1	TcIL3000.A.H_000011100.1_1, TcIL3000.A.H_000011600.1_1, TcIL3000.A.H_000071900.1_1, TcIL3000.A.H_000206700.1_1, TcIL3000.A.H_000600050.1_1, TcIL3000.A.H_000931000.1_1, TcIL3000.A.H_000932250.1_1	TcIL3000_0_00850.1-p1, TcIL3000_0_05220.1-p1, TcIL3000_0_45630.1-p1, TcIL3000_0_47360.1-p1, TcIL3000_0_47660.1-p1, TcIL3000_0_54810.1-p1, TcIL3000_0_55740.1-p1, TcIL3000_8_3760.1-p1	TcCLB.506685.40_mRNA-p1	TvY486_0019390_mRNA-p1, TvY486_0803310_mRNA-p1
OG0000116	Tb08.27P2.110_mRNA-p1, Tb927.10.13400_mRNA-p1, Tb927.10.13700_mRNA-p1, Tb927.10.13930_mRNA-p1, Tb927.8.480_mRNA-p1	TcIL3000.A.H_000233700.1_1, TcIL3000.A.H_000233800.1_1, TcIL3000.A.H_000838200.1_1, TcIL3000.A.H_000840600.1_1, TcIL3000.A.H_000842900.1_1	TcIL3000_10_11530.1-p1, TcIL3000_10_11750.1-p1, TcIL3000_10_11760.1-p1, TcIL3000_10_11960.1-p1, TcIL3000_10_13740.1-p1	TcCLB.511355.30_mRNA-p1	TvY486_1013480_mRNA-p1, TvY486_1013670_mRNA-p1, TvY486_1013680_mRNA-p1, TvY486_1013690_mRNA-p1, TvY486_1015330_mRNA-p1
OG0000117	Tb11.v5.0432.1-p1, Tb11.v5.0702.1-p1, Tb11.v5.1010.1-p1, Tb11.v5.1038.1-p1, Tb927.11.1090_mRNA-p1, Tb927.11.1130_mRNA-p1	TcIL3000.A.H_000871800.1_1, TcIL3000.A.H_000872400.1_1, TcIL3000.A.H_000872500.1_1, TcIL3000.A.H_000873100.1_1	TcIL3000.11.1040.1-p1, TcIL3000_0_08120.1-p1, TcIL3000_0_11250.1-p1	TcCLB.504107.10_mRNA-p1, TcCLB.506925.550_pseudogenic_transcript-p1, TcCLB.509013.19_mRNA-p1, TcCLB.511441.20_mRNA-p1, TcCLB.511443.10_pseudogenic_transcript-p1	TvY486_0045390_mRNA-p1, TvY486_1100990_mRNA-p1, TvY486_1101010_mRNA-p1
OG0000118	Tb927.2.5540_mRNA-p1, Tb927.2.5600_mRNA-p1	TcIL3000.A.H_000308100.1_1, TcIL3000.A.H_000308300.1_1	TcIL3000_0_08730.1-p1, TcIL3000_0_13030.1-p1, TcIL3000_0_60340.1-p1	TcCLB.508811.30_mRNA-p1	TvY486_0201900_mRNA-p1
OG0000119	Tb11.v5.0867.1-p1, Tb927.5.3330_mRNA-p1	TcIL3000.A.H_000424700.1_1, TcIL3000.A.H_000424800.1_1, TcIL3000.A.H_000424900.1_1, TcIL3000.A.H_000425000.1_1, TcIL3000.A.H_000425100.1_1, TcIL3000.A.H_000425200.1_1	TcIL3000_0_12280.1-p1, TcIL3000_0_12290.1-p1, TcIL3000_0_19390.1-p1, TcIL3000_0_20380.1-p1, TcIL3000_0_20390.1-p1, TcIL3000_0_49740.1-p1, TcIL3000_5_3720.1-p1	TcCLB.509775.30_mRNA-p1	TvY486_0011110_mRNA-p1, TvY486_0029880_mRNA-p1, TvY486_0502790_mRNA-p1
OG0000120	Tb11.v5.0797.1-p1, Tb11.v5.0798.1-p1, Tb927.8.5440_mRNA-p1, Tb927.8.5460_mRNA-p1, Tb927.8.5465_mRNA-p1, Tb927.8.5470_mRNA-p1	TcIL3000.A.H_000614100.1_1, TcIL3000.A.H_000614300.1_1, TcIL3000.A.H_000614400.1_1, TcIL3000.A.H_000614500.1_1, TcIL3000.A.H_000614600.1_1, TcIL3000.A.H_000614700.1_1	TcIL3000_0_43820.1-p1, TcIL3000_0_43830.1-p1, TcIL3000_8_5250.1-p1, TcIL3000_8_5280.1-p1	TcCLB.506749.20_mRNA-p1, TcCLB.506749.30_mRNA-p1, TcCLB.509391.10_mRNA-p1, TcCLB.509391.20_mRNA-p1, TcCLB.509391.30_mRNA-p1	TvY486_0805005_mRNA-p1
OG0000121	Tb11.v5.0578.1-p1, Tb927.10.6720_mRNA-p1, Tb927.10.6730_mRNA-p1, Tb927.10.6740_mRNA-p1, Tb927.10.6750_mRNA-p1, Tb927.10.6760_mRNA-p1	TcIL3000.A.H_000774500.1_1, TcIL3000.A.H_000774600.1_1, TcIL3000.A.H_000774700.1_1	TcIL3000_10_5780.1-p1, TcIL3000_10_5800.1-p1, TcIL3000_10_5810.1-p1, TcIL3000_10_5820.1-p1	TcCLB.504213.50_mRNA-p1	TvY486_1006710_mRNA-p1, TvY486_1006730_mRNA-p1
OG0000122	Tb927.11.9405_mRNA-p1	TcIL3000.A.H_000101100.1_1, TcIL3000.A.H_000952000.1_1	TcIL3000.11.9830.1-p1		TvY486_0005800_mRNA-p1, TvY486_0036230_mRNA-p1, TvY486_1000020_mRNA-p1
OG0000123	Tb927.11.9460_mRNA-p1	TcIL3000.A.H_000952500.1_1	TcIL3000.11.9930.1-p1	TcCLB.511589.60_mRNA-p1	TvY486_0008050_mRNA-p1, TvY486_0015420_mRNA-p1, TvY486_0016230_mRNA-p1, TvY486_0036180_mRNA-p1, TvY486_0042960_mRNA-p1, TvY486_1110030_mRNA-p1
OG0000124		TcIL3000.A.H_000038900.1_1, TcIL3000.A.H_000039925.1_1, TcIL3000.A.H_000051400.1_1, TcIL3000.A.H_000054500.1_1, TcIL3000.A.H_000086830.1_1, TcIL3000.A.H_000103075.1_1, TcIL3000.A.H_000109100.1_1, TcIL3000.A.H_000170000.1_1, TcIL3000.A.H_000173950.1_1, TcIL3000.A.H_000222600.1_1	TcIL3000_0_04570.1-p1, TcIL3000_0_10720.1-p1, TcIL3000_0_11720.1-p1, TcIL3000_0_15890.1-p1, TcIL3000_0_22160.1-p1, TcIL3000_0_22300.1-p1, TcIL3000_0_23160.1-p1, TcIL3000_0_30210.1-p1, TcIL3000_0_33010.1-p1, TcIL3000_0_34450.1-p1, TcIL3000_0_39030.1-p1, TcIL3000_0_52390.1-p1, TcIL3000_0_56870.1-p1
OG0000125					TvY486_0002300_mRNA-p1, TvY486_0019040_mRNA-p1, TvY486_0024220_mRNA-p1
OG0000126					TvY486_0000300_mRNA-p1, TvY486_0005140_mRNA-p1, TvY486_0011220_mRNA-p1, TvY486_0016660_mRNA-p1, TvY486_0020500_mRNA-p1, TvY486_0021980_mRNA-p1, TvY486_0024270_mRNA-p1, TvY486_0025370_mRNA-p1, TvY486_0027570_mRNA-p1, TvY486_0033980_mRNA-p1, TvY486_0037560_mRNA-p1
OG0000127					TvY486_0005370_mRNA-p1, TvY486_0014110_mRNA-p1, TvY486_0014990_mRNA-p1, TvY486_0020270_mRNA-p1
OG0000128	Tb11.v5.0215.1-p1, Tb927.2.6180_mRNA-p1, Tb927.2.6210_mRNA-p1, Tb927.2.6230_mRNA-p1, Tb927.2.6270_mRNA-p1, Tb927.2.6310_mRNA-p1, Tb927.5.300_mRNA-p1, Tb927.5.300b_mRNA-p1, Tb927.7.7500_mRNA-p1, Tb927.9.14600_mRNA-p1	TcIL3000.A.H_000073400.1_1, TcIL3000.A.H_000162100.1_1	TcIL3000_0_09620.1-p1, TcIL3000_0_46870.1-p1	TcCLB.510141.10_mRNA-p1	TvY486_0006470_mRNA-p1, TvY486_0035050_mRNA-p1
OG0000129	Tb11.v5.0613.1-p1, Tb927.10.3650_mRNA-p1, Tb927.5.930_mRNA-p1, Tb927.5.940_mRNA-p1	TcIL3000.A.H_000401300.1_1, TcIL3000.A.H_000401400.1_1, TcIL3000.A.H_000746700.1_1	TcIL3000_0_22360.1-p1, TcIL3000_0_22370.1-p1, TcIL3000_0_37280.1-p1, TcIL3000_10_2980.1-p1, TcIL3000_5_620.1-p1, TcIL3000_5_640.1-p1	TcCLB.503467.9_mRNA-p1, TcCLB.508535.10_mRNA-p1, TcCLB.510213.110_mRNA-p1, TcCLB.510215.10_mRNA-p1	TvY486_0500500_mRNA-p1, TvY486_0500510_mRNA-p1, TvY486_1003670_mRNA-p1
OG0000130	Tb927.6.570_mRNA-p1	TcIL3000.A.H_000099700.1_1, TcIL3000.A.H_000135600.1_1, TcIL3000.A.H_000224300.1_1, TcIL3000.A.H_000224600.1_1, TcIL3000.A.H_000251700.1_1, TcIL3000.A.H_000252100.1_1, TcIL3000.A.H_000439000.1_1, TcIL3000.A.H_000439500.1_1, TcIL3000.A.H_000440000.1_1, TcIL3000.A.H_000440400.1_1, TcIL3000.A.H_000440900.1_1, TcIL3000.A.H_000441200.1_1, TcIL3000.A.H_000441300.1_1, TcIL3000.A.H_000441900.1_1, TcIL300…	TcIL3000_6_70.1-p1	TcCLB.510535.90_mRNA-p1	TvY486_0600070_mRNA-p1
OG0000131	Tb927.9.13785_mRNA-p1, Tb927.9.13795_mRNA-p1, Tb927.9.13820_mRNA-p1, Tb927.9.13860_mRNA-p1, Tb927.9.13920_mRNA-p1	TcIL3000.A.H_000704600.1_1, TcIL3000.A.H_000704700.1_1, TcIL3000.A.H_000704800.1_1, TcIL3000.A.H_000704900.1_1		TcCLB.510755.89_mRNA-p1, TcCLB.510755.98_mRNA-p1	TvY486_0906870_mRNA-p1, TvY486_0906880_mRNA-p1, TvY486_0906890_mRNA-p1, TvY486_0906900_mRNA-p1
OG0000132	Tb927.11.9490_mRNA-p1	TcIL3000.A.H_000952800.1_1	TcIL3000.11.9960.1-p1	TcCLB.511589.90_mRNA-p1	TvY486_0006970_mRNA-p1, TvY486_0015450_mRNA-p1, TvY486_0025175_mRNA-p1, TvY486_0029050_mRNA-p1, TvY486_0044770_mRNA-p1, TvY486_1110060_mRNA-p1
OG0000133					TvY486_0008220_mRNA-p1, TvY486_0012050_mRNA-p1, TvY486_0022060_mRNA-p1, TvY486_0023510_mRNA-p1, TvY486_0025030_mRNA-p1, TvY486_0033710_mRNA-p1, TvY486_0035170_mRNA-p1
OG0000134	Tb927.1.1740_mRNA-p1	TcIL3000.A.H_000164100.1_1, TcIL3000.A.H_000164200.1_1, TcIL3000.A.H_000282000.1_1, TcIL3000.A.H_000282100.1_1, TcIL3000.A.H_000282200.1_1, TcIL3000.A.H_000282300.1_1, TcIL3000.A.H_000282400.1_1, TcIL3000.A.H_000282500.1_1, TcIL3000.A.H_000282600.1_1, TcIL3000.A.H_000282700.1_1, TcIL3000.A.H_000282800.1_1, TcIL3000.A.H_000282900.1_1, TcIL3000.A.H_000283000.1_1, TcIL3000.A.H_000283100.1_1	TcIL3000_0_06410.1-p1, TcIL3000_0_51010.1-p1, TcIL3000_0_54740.1-p1, TcIL3000_1_1100.1-p1	TcCLB.511253.10_mRNA-p1, TcCLB.511431.20_mRNA-p1
OG0000135	Tb05.5K5.90_mRNA-p1, Tb11.0845_mRNA-p1, Tb927.11.11435_mRNA-p1, Tb927.11.18680_mRNA-p1, Tb927.11.320_mRNA-p1, Tb927.11.715_mRNA-p1, Tb927.5.4440_mRNA-p1	TcIL3000.A.H_000201600.1_1, TcIL3000.A.H_000435300.1_1, TcIL3000.A.H_000864200.1_1, TcIL3000.A.H_000868700.1_1, TcIL3000.A.H_000977100.1_1		TcCLB.506925.104_mRNA-p1, TcCLB.507093.44_mRNA-p1, TcCLB.508205.39_mRNA-p1	TvY486_0034050_mRNA-p1, TvY486_0503840_mRNA-p1, TvY486_1100540_mRNA-p1, TvY486_1100570_mRNA-p1
OG0000136	Tb11.v5.0377.1-p1, Tb11.v5.0378.1-p1, Tb11.v5.0762.1-p1, Tb927.11.10660_mRNA-p1	TcIL3000.A.H_000969000.1_1, TcIL3000.A.H_000969100.1_1, TcIL3000.A.H_000969200.1_1	TcIL3000.11.11320.1-p1, TcIL3000.11.11330.1-p1, TcIL3000_0_07000.1-p1, TcIL3000_0_07010.1-p1, TcIL3000_0_09270.1-p1	TcCLB.504703.20_mRNA-p1, TcCLB.506673.69_mRNA-p1	TvY486_0015840_mRNA-p1, TvY486_0035900_mRNA-p1, TvY486_1111580_mRNA-p1
OG0000137					TvY486_0002460_mRNA-p1, TvY486_0003035_mRNA-p1, TvY486_0027220_mRNA-p1, TvY486_1001820_mRNA-p1, TvY486_1114030_mRNA-p1
OG0000138					TvY486_0002290_mRNA-p1, TvY486_0008500_mRNA-p1, TvY486_0009650_mRNA-p1, TvY486_0015610_mRNA-p1, TvY486_0020490_mRNA-p1, TvY486_0033140_mRNA-p1, TvY486_0034440_mRNA-p1, TvY486_0034460_mRNA-p1
OG0000139	Tb927.2.3440_mRNA-p1, Tb927.2.3460_mRNA-p1	TcIL3000.A.H_000193600.1_1, TcIL3000.A.H_000193700.1_1, TcIL3000.A.H_000193800.1_1, TcIL3000.A.H_000297300.1_1, TcIL3000.A.H_000297400.1_1	TcIL3000_0_44670.1-p1, TcIL3000_0_44680.1-p1	TcCLB.486465.9_mRNA-p1, TcCLB.508771.10_mRNA-p1, TcCLB.508771.20_mRNA-p1	TvY486_0200780_mRNA-p1, TvY486_0200790_mRNA-p1, TvY486_1108110_mRNA-p1
OG0000140	Tb05.5K5.110_mRNA-p1, Tb11.v5.0275.1-p1, Tb11.v5.0641.1-p1, Tb11.v5.0866.1-p1, Tb927.10.1990_mRNA-p1, Tb927.10.6310_mRNA-p1, Tb927.5.4460_mRNA-p1	TcIL3000.A.H_000435500.1_1, TcIL3000.A.H_000770800.1_1	TcIL3000_10_5380.1-p1	TcCLB.507641.160_mRNA-p1, TcCLB.508951.70_mRNA-p1, TcCLB.510353.10_mRNA-p1	TvY486_0503860_mRNA-p1, TvY486_1001960_mRNA-p1, TvY486_1006270_mRNA-p1
OG0000141	Tb927.7.1730_mRNA-p1, Tb927.7.1740_mRNA-p1, Tb927.7.1750_mRNA-p1	TcIL3000.A.H_000503700.1_1, TcIL3000.A.H_000503800.1_1	TcIL3000_0_32580.1-p1	TcCLB.508207.100_mRNA-p1, TcCLB.508207.110_mRNA-p1	TvY486_0011040_mRNA-p1, TvY486_0011050_mRNA-p1, TvY486_0011060_mRNA-p1, TvY486_0701610_mRNA-p1
OG0000142	Tb927.7.1910_mRNA-p1	TcIL3000.A.H_000505200.1_1	TcIL3000_7_1350.1-p1	TcCLB.422507.10_mRNA-p1, TcCLB.463155.40_pseudogenic_transcript-p1, TcCLB.504229.20_pseudogenic_transcript-p1, TcCLB.507611.30_pseudogenic_transcript-p1, TcCLB.507881.30_pseudogenic_transcript-p1, TcCLB.508207.10_pseudogenic_transcript-p1, TcCLB.508325.150_pseudogenic_transcript-p1, TcCLB.508325.340_pseudogenic_transcript-p1, TcCLB.510175.170_pseudogenic_transcript-p1, TcCLB.510307.180_pseudogeni…	TvY486_0001980_mRNA-p1, TvY486_0701740_mRNA-p1, TvY486_0701750_mRNA-p1
OG0000143	Tb927.11.5920_mRNA-p1	TcIL3000.A.H_000918700.1_1	TcIL3000.11.6370.1-p1, TcIL3000_0_52780.1-p1	TcCLB.508515.120_mRNA-p1	TvY486_0001050_mRNA-p1, TvY486_0003430_mRNA-p1, TvY486_0007220_mRNA-p1, TvY486_0019094_mRNA-p1, TvY486_1106200_mRNA-p1
OG0000144	Tb927.11.9450_mRNA-p1	TcIL3000.A.H_000952400.1_1	TcIL3000.11.9920.1-p1	TcCLB.511589.50_mRNA-p1	TvY486_0008060_mRNA-p1, TvY486_0015410_mRNA-p1, TvY486_0036190_mRNA-p1, TvY486_0042950_mRNA-p1, TvY486_1109980_mRNA-p1, TvY486_1110020_mRNA-p1
OG0000145			TcIL3000_0_00680.1-p1, TcIL3000_0_02210.1-p1, TcIL3000_0_02790.1-p1, TcIL3000_0_05610.1-p1, TcIL3000_0_17810.1-p1, TcIL3000_0_32840.1-p1, TcIL3000_0_35490.1-p1, TcIL3000_0_36830.1-p1, TcIL3000_0_38840.1-p1, TcIL3000_0_51700.1-p1, TcIL3000_0_52050.1-p1, TcIL3000_0_59060.1-p1, TcIL3000_0_60100.1-p1
OG0000146					TvY486_0002580_mRNA-p1
OG0000147					TvY486_0008760_mRNA-p1, TvY486_0015020_mRNA-p1, TvY486_0022180_mRNA-p1, TvY486_0031660_mRNA-p1, TvY486_0036640_mRNA-p1
OG0000148	Tb927.2.5860_mRNA-p1, Tb927.2.5870_mRNA-p1	TcIL3000.A.H_000042500.1_1, TcIL3000.A.H_000258300.1_1, TcIL3000.A.H_000258400.1_1, TcIL3000.A.H_000258500.1_1, TcIL3000.A.H_000309600.1_1	TcIL3000_0_15580.1-p1, TcIL3000_0_15590.1-p1, TcIL3000_0_16880.1-p1, TcIL3000_0_50800.1-p1, TcIL3000_0_50810.1-p1, TcIL3000_0_50820.1-p1, TcIL3000_2_1530.1-p1	TcCLB.507803.30_mRNA-p1, TcCLB.511189.70_mRNA-p1	TvY486_0019580_mRNA-p1, TvY486_0703820_mRNA-p1
OG0000149	Tb927.5.1810_mRNA-p1, Tb927.5.1830_mRNA-p1	TcIL3000.A.H_000165800.1_1, TcIL3000.A.H_000166200.1_1, TcIL3000.A.H_000167100.1_1, TcIL3000.A.H_000179700.1_1, TcIL3000.A.H_000239300.1_1, TcIL3000.A.H_000239700.1_1, TcIL3000.A.H_000410000.1_1, TcIL3000.A.H_000410100.1_1, TcIL3000.A.H_000410500.1_1	TcIL3000_0_08610.1-p1, TcIL3000_0_35970.1-p1, TcIL3000_0_36390.1-p1, TcIL3000_0_37070.1-p1, TcIL3000_0_37100.1-p1, TcIL3000_0_50190.1-p1	TcCLB.505555.10_pseudogenic_transcript-p1	TvY486_0042850_mRNA-p1
OG0000150	Tb927.7.1840_mRNA-p1, Tb927.7.1880_mRNA-p1	TcIL3000.A.H_000504600.1_1, TcIL3000.A.H_000504900.1_1	TcIL3000_7_1320.1-p1	TcCLB.504229.44_pseudogenic_transcript-p1, TcCLB.507611.50_mRNA-p1, TcCLB.508207.40_mRNA-p1, TcCLB.508325.101_mRNA-p1, TcCLB.508325.110_mRNA-p1, TcCLB.508325.300_mRNA-p1, TcCLB.510175.140_pseudogenic_transcript-p1, TcCLB.510307.200_mRNA-p1, TcCLB.511055.60_mRNA-p1	TvY486_0701710_mRNA-p1
OG0000151	Tb927.7.4230_mRNA-p1, Tb927.7.4260_mRNA-p1, Tb927.7.4270_mRNA-p1, Tb927.7.4280_mRNA-p1	TcIL3000.A.H_000526600.1_1, TcIL3000.A.H_000527600.1_1, TcIL3000.A.H_000527700.1_1	TcIL3000_7_3410.1-p1, TcIL3000_7_3460.1-p1, TcIL3000_7_3470.1-p1	TcCLB.506661.160_mRNA-p1, TcCLB.506661.170_mRNA-p1	TvY486_0000420_mRNA-p1, TvY486_0704270_mRNA-p1, TvY486_0704290_mRNA-p1, TvY486_0704310_mRNA-p1
OG0000152	Tb927.9.13650_mRNA-p1, Tb927.9.13655_mRNA-p1, Tb927.9.13680_mRNA-p1, Tb927.9.13710_mRNA-p1, Tb927.9.13740_mRNA-p1	TcIL3000.A.H_000704000.1_1, TcIL3000.A.H_000704100.1_1, TcIL3000.A.H_000704200.1_1, TcIL3000.A.H_000704300.1_1	TcIL3000_9_5880.1-p1, TcIL3000_9_5890.1-p1	TcCLB.510755.50_mRNA-p1, TcCLB.510755.60_mRNA-p1	TvY486_0906830_mRNA-p1, TvY486_0906840_mRNA-p1
OG0000153	Tb927.11.16180_mRNA-p1				TvY486_0000240_mRNA-p1, TvY486_0006510_mRNA-p1, TvY486_0016580_mRNA-p1, TvY486_0021280_mRNA-p1, TvY486_0026210_mRNA-p1, TvY486_0032800_mRNA-p1, TvY486_0039050_mRNA-p1, TvY486_0039070_mRNA-p1, TvY486_0041060_mRNA-p1, TvY486_0041080_mRNA-p1
OG0000154		TcIL3000.A.H_000084900.1_1, TcIL3000.A.H_000085100.1_1, TcIL3000.A.H_000085800.1_1, TcIL3000.A.H_000117100.1_1, TcIL3000.A.H_000124000.1_1, TcIL3000.A.H_000124100.1_1, TcIL3000.A.H_000124200.1_1, TcIL3000.A.H_000124300.1_1, TcIL3000.A.H_000124400.1_1, TcIL3000.A.H_000170200.1_1	TcIL3000_0_16620.1-p1, TcIL3000_0_16630.1-p1, TcIL3000_0_16650.1-p1, TcIL3000_0_38190.1-p1, TcIL3000_0_47260.1-p1, TcIL3000_0_50500.1-p1, TcIL3000_0_50510.1-p1, TcIL3000_0_56680.1-p1, TcIL3000_8_6870.1-p1
OG0000155					TvY486_0005270_mRNA-p1, TvY486_0006880_mRNA-p1, TvY486_0010260_mRNA-p1, TvY486_0013960_mRNA-p1, TvY486_0026620_mRNA-p1, TvY486_0027530_mRNA-p1, TvY486_0027540_mRNA-p1, TvY486_0030020_mRNA-p1, TvY486_0034760_mRNA-p1, TvY486_0037340_mRNA-p1, TvY486_0040500_mRNA-p1, TvY486_0040800_mRNA-p1, TvY486_0042490_mRNA-p1
OG0000156					TvY486_0013200_mRNA-p1, TvY486_0027420_mRNA-p1, TvY486_0037360_mRNA-p1
OG0000157	Tb927.1.2420_mRNA-p1	TcIL3000.A.H_000038000.1_1, TcIL3000.A.H_000113350.1_1, TcIL3000.A.H_000151400.1_1, TcIL3000.A.H_000156500.1_1, TcIL3000.A.H_000201300.1_1, TcIL3000.A.H_000208200.1_1, TcIL3000.A.H_000560200.1_1, TcIL3000.A.H_000560300.1_1, TcIL3000.A.H_000560600.1_1, TcIL3000.A.H_000712300.1_1, TcIL3000.A.H_000736000.1_1	TcIL3000_0_19870.1-p1, TcIL3000_0_24010.1-p1, TcIL3000_0_44000.1-p1, TcIL3000_0_59070.1-p1, TcIL3000_0_59080.1-p1, TcIL3000_10_9520.1-p1
OG0000158	Tb927.5.2190_mRNA-p1, Tb927.5.2220_mRNA-p1, Tb927.5.2250_mRNA-p1	TcIL3000.A.H_000265500.1_1, TcIL3000.A.H_000265700.1_1, TcIL3000.A.H_000413900.1_1, TcIL3000.A.H_000414100.1_1, TcIL3000.A.H_000414400.1_1	TcIL3000_0_28500.1-p1, TcIL3000_0_28530.1-p1, TcIL3000_0_56890.1-p1, TcIL3000_0_56910.1-p1		TvY486_0501620_mRNA-p1, TvY486_0501630_mRNA-p1
OG0000159	Tb08.27P2.490_pseudogenic_transcript-p1, Tb09.v4.0029_pseudogenic_transcript-p1, Tb09.v4.0142_mRNA-p1, Tb10.v4.0068_pseudogenic_transcript-p1, Tb10.v4.0094_pseudogenic_transcript-p1, Tb10.v4.0159_mRNA-p1, Tb10.v4.0171_pseudogenic_transcript-p1, Tb10.v4.0211_mRNA-p1, Tb10.v4.0239_pseudogenic_transcript-p1, Tb11.1690_pseudogenic_transcript-p1, Tb11.v5.0142.1-p1, Tb11.v5.0708.1-p1, Tb927.10.16240_mR…
OG0000160	Tb11.v5.0638.1-p1, Tb927.10.1030_mRNA-p1, Tb927.10.1040_mRNA-p1, Tb927.10.1050_mRNA-p1	TcIL3000.A.H_000722000.1_1, TcIL3000.A.H_000722100.1_1, TcIL3000.A.H_000722200.1_1, TcIL3000.A.H_000722300.1_1, TcIL3000.A.H_000722400.1_1, TcIL3000.A.H_000722500.1_1, TcIL3000.A.H_000722600.1_1, TcIL3000.A.H_000722700.1_1, TcIL3000.A.H_000722800.1_1	TcIL3000_10_560.1-p1, TcIL3000_10_860.1-p1	TcCLB.508671.20_mRNA-p1	TvY486_1000990_mRNA-p1
OG0000161	Tb927.10.12780_mRNA-p1, Tb927.10.12800_mRNA-p1	TcIL3000.A.H_000832000.1_1, TcIL3000.A.H_000832100.1_1	TcIL3000_10_10880.1-p1, TcIL3000_10_10890.1-p1	TcCLB.507831.20_mRNA-p1, TcCLB.509805.240_pseudogenic_transcript-p1	TvY486_1012420_mRNA-p1, TvY486_1012440_mRNA-p1
OG0000162	Tb927.10.1500_mRNA-p1	TcIL3000.A.H_000725500.1_1	TcIL3000_10_1300.1-p1	TcCLB.509247.50_mRNA-p1	TvY486_0022230_mRNA-p1, TvY486_0042210_mRNA-p1
OG0000163	Tb927.10.200_mRNA-p1, Tb927.11.7480.1_mRNA-p1, Tb927.11.7480.2_mRNA-p1	TcIL3000.A.H_000712900.1_1, TcIL3000.A.H_000935300.1_1	TcIL3000_0_13350.1-p1, TcIL3000_0_21670.1-p1, TcIL3000_10_70.1-p1	TcCLB.506163.40_mRNA-p1, TcCLB.506867.20_mRNA-p1, TcCLB.511145.50_mRNA-p1	TvY486_0016810_mRNA-p1, TvY486_1000110_mRNA-p1
OG0000164	Tb927.11.9520_mRNA-p1	TcIL3000.A.H_000953100.1_1	TcIL3000.11.9990.1-p1	TcCLB.511589.120_mRNA-p1	TvY486_0005720_mRNA-p1, TvY486_0011530_mRNA-p1, TvY486_0018480_mRNA-p1, TvY486_0018770_mRNA-p1, TvY486_0019180_mRNA-p1, TvY486_1110100_mRNA-p1
OG0000165	Tb927.11.9550_mRNA-p1	TcIL3000.A.H_000953400.1_1	TcIL3000.11.10020.1-p1	TcCLB.511589.160_mRNA-p1	TvY486_0023700_mRNA-p1, TvY486_0044030_mRNA-p1, TvY486_1110130_mRNA-p1, TvY486_1110160_mRNA-p1
OG0000166		TcIL3000.A.H_000178500.1_1, TcIL3000.A.H_000178600.1_1, TcIL3000.A.H_000178700.1_1, TcIL3000.A.H_000178800.1_1, TcIL3000.A.H_000178900.1_1, TcIL3000.A.H_000179000.1_1, TcIL3000.A.H_000179100.1_1, TcIL3000.A.H_000179200.1_1, TcIL3000.A.H_000179300.1_1, TcIL3000.A.H_000179400.1_1, TcIL3000.A.H_000267200.1_1, TcIL3000.A.H_000267300.1_1, TcIL3000.A.H_000267400.1_1, TcIL3000.A.H_000267500.1_1, TcIL300…	TcIL3000_0_05560.1-p1, TcIL3000_0_15570.1-p1, TcIL3000_0_35940.1-p1
OG0000167					TvY486_0000780_mRNA-p1, TvY486_0019670_mRNA-p1, TvY486_0025940_pseudogenic_transcript-p1
OG0000168	Tb927.4.4790_mRNA-p1, Tb927.4.4810_mRNA-p1, Tb927.8.7710_mRNA-p1, Tb927.8.7720_mRNA-p1	TcIL3000.A.H_000396600.1_1	TcIL3000_0_02710.1-p1, TcIL3000_0_02730.1-p1, TcIL3000_0_14020.1-p1, TcIL3000_0_38440.1-p1, TcIL3000_0_38460.1-p1, TcIL3000_0_57090.1-p1		TvY486_0404210_mRNA-p1
OG0000169	Tb927.11.3250_mRNA-p1, Tb927.4.870_mRNA-p1	TcIL3000.A.H_000357500.1_1, TcIL3000.A.H_000357600.1_1, TcIL3000.A.H_000893700.1_1	TcIL3000.11.3020.1-p1, TcIL3000.11.3060.1-p1, TcIL3000_0_24770.1-p1, TcIL3000_0_41480.1-p1, TcIL3000_4_460.1-p1, TcIL3000_4_470.1-p1	TcCLB.506097.9_mRNA-p1, TcCLB.509583.19_mRNA-p1, TcCLB.509585.10_mRNA-p1	TvY486_0400600_mRNA-p1, TvY486_1103340_mRNA-p1
OG0000170	Tb927.5.2160_mRNA-p1, Tb927.5.2170_mRNA-p1, Tb927.5.2200_mRNA-p1, Tb927.5.2230_mRNA-p1, Tb927.5.2260_mRNA-p1	TcIL3000.A.H_000265400.1_1, TcIL3000.A.H_000265600.1_1, TcIL3000.A.H_000413800.1_1, TcIL3000.A.H_000414000.1_1, TcIL3000.A.H_000414200.1_1		TcCLB.511315.56_mRNA-p1	TvY486_0501590_mRNA-p1, TvY486_0501640_mRNA-p1
OG0000171	Tb05.5K5.210_mRNA-p1, Tb05.5K5.220_mRNA-p1, Tb11.v5.0364.1-p1, Tb927.5.4570_mRNA-p1, Tb927.5.4580_mRNA-p1, Tb927.8.4050_mRNA-p1, Tb927.8.4100_mRNA-p1	TcIL3000.A.H_000184400.1_1, TcIL3000.A.H_000398500.1_1, TcIL3000.A.H_000601100.1_1	TcIL3000_0_17090.1-p1, TcIL3000_0_31520.1-p1, TcIL3000_0_35140.1-p1	TcCLB.503571.19_mRNA-p1	TvY486_0803420_mRNA-p1
OG0000172	Tb927.7.1900_mRNA-p1	TcIL3000.A.H_000505100.1_1	TcIL3000_7_1340.1-p1	TcCLB.504229.30_mRNA-p1, TcCLB.507611.40_mRNA-p1, TcCLB.507881.60_mRNA-p1, TcCLB.508207.20_mRNA-p1, TcCLB.508325.130_mRNA-p1, TcCLB.508325.320_mRNA-p1, TcCLB.510175.160_mRNA-p1, TcCLB.510307.191_pseudogenic_transcript-p1, TcCLB.510911.45_pseudogenic_transcript-p1, TcCLB.511055.50_mRNA-p1, TcCLB.511471.60_mRNA-p1	TvY486_0701730_mRNA-p1
OG0000173	Tb927.9.8850_mRNA-p1, Tb927.9.8880_mRNA-p1	TcIL3000.A.H_000243000.1_1, TcIL3000.A.H_000243100.1_1, TcIL3000.A.H_000243200.1_1, TcIL3000.A.H_000672000.1_1, TcIL3000.A.H_000672100.1_1, TcIL3000.A.H_000672200.1_1, TcIL3000.A.H_000672300.1_1	TcIL3000_0_09560.1-p1, TcIL3000_0_09570.1-p1, TcIL3000_9_3120.1-p1	TcCLB.510127.79_mRNA-p1	TvY486_0018800_mRNA-p1, TvY486_0903650_mRNA-p1
OG0000174	Tb11.v5.0241.1-p1, Tb11.v5.0242.1-p1, Tb927.10.5350_mRNA-p1, Tb927.11.8160_mRNA-p1	TcIL3000.A.H_000761500.1_1, TcIL3000.A.H_000941000.1_1	TcIL3000.11.8710.1-p1, TcIL3000_0_17110.1-p1, TcIL3000_10_4500.1-p1	TcCLB.405179.10_mRNA-p1, TcCLB.433273.10_mRNA-p1, TcCLB.462617.10_pseudogenic_transcript-p1	TvY486_1005380_mRNA-p1, TvY486_1108890_mRNA-p1
OG0000175	Tb927.11.13020_mRNA-p1, Tb927.11.13030_mRNA-p1, Tb927.11.13040_mRNA-p1, Tb927.11.13050_mRNA-p1	TcIL3000.A.H_000992100.1_1, TcIL3000.A.H_000992200.1_1, TcIL3000.A.H_000992300.1_1, TcIL3000.A.H_000992400.1_1		TcCLB.507483.30_mRNA-p1, TcCLB.507483.39_mRNA-p1, TcCLB.507483.50_mRNA-p1	TvY486_1113890_mRNA-p1, TvY486_1113900_mRNA-p1
OG0000176	Tb927.11.9600_mRNA-p1	TcIL3000.A.H_000953800.1_1, TcIL3000.A.H_000954000.1_1, TcIL3000.A.H_000954200.1_1	TcIL3000.11.10080.1-p1, TcIL3000.11.10100.1-p1, TcIL3000_0_20490.1-p1, TcIL3000_0_20510.1-p1	TcCLB.511589.220_mRNA-p1	TvY486_1110210_mRNA-p1
OG0000177		TcIL3000.A.H_000033800.1_1, TcIL3000.A.H_000034100.1_1, TcIL3000.A.H_000034500.1_1, TcIL3000.A.H_000149600.1_1, TcIL3000.A.H_000183200.1_1, TcIL3000.A.H_000199000.1_1, TcIL3000.A.H_000233100.1_1, TcIL3000.A.H_000436600.1_1	TcIL3000_0_07590.1-p1, TcIL3000_0_12690.1-p1, TcIL3000_0_12750.1-p1, TcIL3000_0_16360.1-p1, TcIL3000_0_30170.1-p1, TcIL3000_0_36650.1-p1, TcIL3000_0_42970.1-p1, TcIL3000_0_59640.1-p1, TcIL3000_0_61080.1-p1
OG0000178				TcCLB.401569.10_mRNA-p1, TcCLB.418405.30_mRNA-p1, TcCLB.503659.30_mRNA-p1, TcCLB.503957.10_mRNA-p1, TcCLB.506653.10_mRNA-p1, TcCLB.507907.10_mRNA-p1, TcCLB.507981.10_pseudogenic_transcript-p1, TcCLB.507995.20_mRNA-p1, TcCLB.508099.50_mRNA-p1, TcCLB.508343.10_mRNA-p1, TcCLB.510055.10_mRNA-p1, TcCLB.510205.10_mRNA-p1, TcCLB.510209.9_mRNA-p1, TcCLB.510379.10_mRNA-p1, TcCLB.510833.10_mRNA-p1, TcCLB.5…	TvY486_0028930_mRNA-p1
OG0000179					TvY486_0007200_mRNA-p1, TvY486_0011300_mRNA-p1, TvY486_0017020_mRNA-p1, TvY486_0028180_mRNA-p1, TvY486_0034250_mRNA-p1, TvY486_0038620_mRNA-p1
OG0000180					TvY486_0002080_mRNA-p1, TvY486_0003340_mRNA-p1, TvY486_0005290_mRNA-p1, TvY486_0008860_mRNA-p1, TvY486_0016650_mRNA-p1, TvY486_0016720_mRNA-p1, TvY486_0018130_mRNA-p1, TvY486_0021370_mRNA-p1, TvY486_0032980_mRNA-p1, TvY486_0033570_mRNA-p1, TvY486_0037020_mRNA-p1, TvY486_0041670_mRNA-p1
OG0000181	Tb05.5K5.240_mRNA-p1, Tb09.v4.0018_mRNA-p1, Tb10.v4.0032_mRNA-p1, Tb11.v5.0367.1-p1, Tb11.v5.0813.1-p1, Tb11.v5.0814.1-p1, Tb927.10.4370_mRNA-p1, Tb927.10.9470_mRNA-p1, Tb927.10.9480_mRNA-p1, Tb927.10.9490_mRNA-p1, Tb927.10.9500_mRNA-p1, Tb927.11.1520_mRNA-p1, Tb927.11.1530_mRNA-p1, Tb927.2.2020_mRNA-p1, Tb927.5.4600_mRNA-p1, Tb927.9.15940_mRNA-p1
OG0000182	Tb927.11.10980_mRNA-p1, Tb927.2.3190_mRNA-p1, Tb927.7.7060_mRNA-p1	TcIL3000.A.H_000296400.1_1, TcIL3000.A.H_000296800.1_1, TcIL3000.A.H_000552400.1_1, TcIL3000.A.H_000972200.1_1	TcIL3000.11.11700.1-p1, TcIL3000_0_57280.1-p1, TcIL3000_7_5740.1-p1	TcCLB.503971.30_mRNA-p1, TcCLB.504769.89_mRNA-p1, TcCLB.510617.10_mRNA-p1	TvY486_0200740_mRNA-p1, TvY486_0706780_mRNA-p1, TvY486_1111960_mRNA-p1
OG0000183	Tb927.4.3500_mRNA-p1, Tb927.4.3520_mRNA-p1	TcIL3000.A.H_000383200.1_1, TcIL3000.A.H_000383400.1_1	TcIL3000_0_03260.1-p1	TcCLB.507485.10_mRNA-p1, TcCLB.507485.20_mRNA-p1, TcCLB.507485.30_mRNA-p1, TcCLB.507485.40_mRNA-p1, TcCLB.507485.45_mRNA-p1, TcCLB.507673.50_mRNA-p1, TcCLB.507673.60_mRNA-p1, TcCLB.507673.70_mRNA-p1	TvY486_0403290_mRNA-p1
OG0000184	Tb927.4.4400_mRNA-p1, Tb927.8.7950_mRNA-p1	TcIL3000.A.H_000186600.1_1, TcIL3000.A.H_000225700.1_1, TcIL3000.A.H_000392800.1_1, TcIL3000.A.H_000637600.1_1	TcIL3000_0_01660.1-p1, TcIL3000_0_21360.1-p1, TcIL3000_0_39260.1-p1, TcIL3000_0_39270.1-p1, TcIL3000_0_46810a.1-p1, TcIL3000_0_59340.1-p1	TcCLB.506907.14_mRNA-p1, TcCLB.510773.100_mRNA-p1	TvY486_0403940_mRNA-p1
OG0000185	Tb927.11.2430_mRNA-p1, Tb927.4.560_mRNA-p1	TcIL3000.A.H_00035425.1_1, TcIL3000.A.H_000354600.1_1, TcIL3000.A.H_000354700.1_1, TcIL3000.A.H_000885500.1_1	TcIL3000.11.2230.1-p1, TcIL3000.11.2240.1-p1, TcIL3000_4_180.1-p1, TcIL3000_4_190.1-p1	TcCLB.504153.90_pseudogenic_transcript-p1	TvY486_0400280_mRNA-p1, TvY486_1102460_mRNA-p1
OG0000186	Tb927.5.1360_mRNA-p1	TcIL3000.A.H_000406100.1_1	TcIL3000_0_29990.1-p1, TcIL3000_0_57260.1-p1	TcCLB.503501.60_pseudogenic_transcript-p1, TcCLB.504219.10_pseudogenic_transcript-p1, TcCLB.504239.115_pseudogenic_transcript-p1, TcCLB.506499.10_pseudogenic_transcript-p1, TcCLB.506737.100_mRNA-p1, TcCLB.506765.66_pseudogenic_transcript-p1, TcCLB.506767.155_pseudogenic_transcript-p1, TcCLB.508229.50_mRNA-p1, TcCLB.510025.230_mRNA-p1, TcCLB.510375.30_pseudogenic_transcript-p1	TvY486_1015530_mRNA-p1
OG0000187	Tb927.7.1570_mRNA-p1	TcIL3000.A.H_000502100.1_1	TcIL3000_0_02900.1-p1, TcIL3000_7_1070.1-p1	TcCLB.503901.18_mRNA-p1, TcCLB.508207.279_mRNA-p1	TvY486_0019990_mRNA-p1, TvY486_0033560_mRNA-p1, TvY486_0701370_mRNA-p1
OG0000188	Tb927.7.3320_mRNA-p1, Tb927.7.5900_mRNA-p1, Tb927.7.5910_mRNA-p1	TcIL3000.A.H_000517800.1_1, TcIL3000.A.H_000543400.1_1, TcIL3000.A.H_000543500.1_1	TcIL3000_7_2510.1-p1, TcIL3000_7_4900.1-p1, TcIL3000_7_4920.1-p1	TcCLB.510533.180_mRNA-p1	TvY486_0703170_mRNA-p1, TvY486_0706030_mRNA-p1, TvY486_0706040_mRNA-p1
OG0000189	Tb927.8.540_mRNA-p1	TcIL3000.A.H_000562700.1_1	TcIL3000_0_01640.1-p1, TcIL3000_0_18790.1-p1, TcIL3000_0_23950.1-p1, TcIL3000_0_37140.1-p1, TcIL3000_8_10.1-p1	TcCLB.425311.9_mRNA-p1, TcCLB.507477.20_pseudogenic_transcript-p1, TcCLB.509465.10_mRNA-p1, TcCLB.510853.120_mRNA-p1, TcCLB.510855.4_mRNA-p1	TvY486_0202100_mRNA-p1, TvY486_0800010_mRNA-p1
OG0000190	Tb11.v5.0671.1-p1, Tb927.10.13010_mRNA-p1, Tb927.9.11030_mRNA-p1, Tb927.9.11100_mRNA-p1	TcIL3000.A.H_000687600.1_1, TcIL3000.A.H_000688000.1_1, TcIL3000.A.H_000834200.1_1	TcIL3000_0_42000.1-p1, TcIL3000_0_54320.1-p1, TcIL3000_10_11110.1-p1	TcCLB.509805.10_mRNA-p1	TvY486_0905050_mRNA-p1, TvY486_1012660_mRNA-p1
OG0000191	Tb927.9.12550_mRNA-p1, Tb927.9.12570_mRNA-p1, Tb927.9.12590_mRNA-p1, Tb927.9.12610_mRNA-p1, Tb927.9.12630_mRNA-p1	TcIL3000.A.H_000696900.1_1, TcIL3000.A.H_000697000.1_1, TcIL3000.A.H_000697100.1_1	TcIL3000_0_55170.1-p1	TcCLB.510741.210_pseudogenic_transcript-p1	TvY486_0906060_mRNA-p1
OG0000192	Tb927.9.6210_mRNA-p1, Tb927.9.6250_mRNA-p1, Tb927.9.6290_mRNA-p1	TcIL3000.A.H_000664100.1_1, TcIL3000.A.H_000664300.1_1, TcIL3000.A.H_000664500.1_1	TcIL3000_0_36630.1-p1, TcIL3000_9_2150.1-p1	TcCLB.482369.29_mRNA-p1	TvY486_0902320_mRNA-p1
OG0000193	Tb927.10.12090_mRNA-p1, Tb927.10.12100_mRNA-p1	TcIL3000.A.H_000826000.1_1, TcIL3000.A.H_000826100.1_1	TcIL3000_10_10310.1-p1, TcIL3000_10_10320.1-p1	TcCLB.506565.12_mRNA-p1, TcCLB.506565.4_mRNA-p1, TcCLB.506565.8_mRNA-p1, TcCLB.508145.10_mRNA-p1, TcCLB.508145.20_mRNA-p1, TcCLB.508145.30_mRNA-p1	TvY486_1011750_mRNA-p1, TvY486_1011760_mRNA-p1, TvY486_1011780_mRNA-p1
OG0000194	Tb927.10.880_mRNA-p1	TcIL3000.A.H_000197800.1_1, TcIL3000.A.H_000197900.1_1, TcIL3000.A.H_000198000.1_1, TcIL3000.A.H_000204800.1_1, TcIL3000.A.H_000204900.1_1, TcIL3000.A.H_000205000.1_1, TcIL3000.A.H_000205100.1_1, TcIL3000.A.H_000719200.1_1	TcIL3000_0_01250.1-p1, TcIL3000_0_05400.1-p1, TcIL3000_10_720.1-p1, TcIL3000_10_740.1-p1	TcCLB.511133.20_mRNA-p1	TvY486_1000840_mRNA-p1
OG0000195	Tb11.v5.1011.1-p1, Tb927.11.1100_mRNA-p1, Tb927.11.1110.1-p1	TcIL3000.A.H_000872300.1_1, TcIL3000.A.H_000873000.1_1, TcIL3000.A.H_000873200.1_1	TcIL3000.11.1030.1-p1, TcIL3000.11.1060.1-p1, TcIL3000_0_05440.1-p1, TcIL3000_0_11260.1-p1	TcCLB.509013.10_mRNA-p1, TcCLB.511441.10_mRNA-p1, TcCLB.511445.10_mRNA-p1	TvY486_1101000_mRNA-p1, TvY486_1101020_mRNA-p1
OG0000196	Tb11.v5.0288.1-p1, Tb927.11.12780.1-p1, Tb927.11.12790_mRNA-p1, Tb927.11.12800_mRNA-p1, Tb927.11.12810_mRNA-p1, Tb927.11.12820_mRNA-p1	TcIL3000.A.H_000990200.1_1	TcIL3000_0_15160.1-p1, TcIL3000_0_35830.1-p1	TcCLB.511555.80_mRNA-p1	TvY486_1113660_mRNA-p1
OG0000197	Tb927.11.6300_mRNA-p1	TcIL3000.A.H_000210600.1_1, TcIL3000.A.H_000210700.1_1, TcIL3000.A.H_000922300.1_1, TcIL3000.A.H_000922400.1_1	TcIL3000.11.6840.1-p1, TcIL3000.11.6850.1-p1, TcIL3000_0_41060.1-p1, TcIL3000_0_41070.1-p1	TcCLB.510101.170_mRNA-p1, TcCLB.510101.180_mRNA-p1	TvY486_1106670_mRNA-p1, TvY486_1106680_mRNA-p1, TvY486_1106690_mRNA-p1
OG0000198	Tb927.11.9580.1-p1, Tb927.11.9580.2-p1		TcIL3000.11.10050.1-p1	TcCLB.511589.190_mRNA-p1	TvY486_1110180_mRNA-p1
OG0000199		TcIL3000.A.H_000144400.1_1, TcIL3000.A.H_000173300.1_1, TcIL3000.A.H_000173800.1_1, TcIL3000.A.H_000173900.1_1, TcIL3000.A.H_000186900.1_1, TcIL3000.A.H_000187000.1_1, TcIL3000.A.H_000396900.1_1, TcIL3000.A.H_000397000.1_1, TcIL3000.A.H_000636800.1_1, TcIL3000.A.H_000636900.1_1	TcIL3000_0_02760.1-p1, TcIL3000_0_12040.1-p1, TcIL3000_0_13940.1-p1, TcIL3000_0_13990.1-p1, TcIL3000_0_38410.1-p1, TcIL3000_0_48410.1-p1
OG0000200		TcIL3000.A.H_000253700.1_1, TcIL3000.A.H_000253800.1_1, TcIL3000.A.H_000253900.1_1, TcIL3000.A.H_000254000.1_1, TcIL3000.A.H_000254100.1_1, TcIL3000.A.H_000254200.1_1, TcIL3000.A.H_000254300.1_1, TcIL3000.A.H_000254400.1_1, TcIL3000.A.H_000369200.1_1, TcIL3000.A.H_000369300.1_1, TcIL3000.A.H_000369400.1_1, TcIL3000.A.H_000369500.1_1, TcIL3000.A.H_000369600.1_1	TcIL3000_0_18370.1-p1, TcIL3000_0_18380.1-p1, TcIL3000_0_31800.1-p1
OG0000201	Tb11.1790.1-p1, Tb11.v5.0567.1-p1, Tb11.v5.0713.1-p1, Tb927.1.420_mRNA-p1, Tb927.11.17840_pseudogenic_transcript-p1, Tb927.11.4770_pseudogenic_transcript-p1, Tb927.2.1080_mRNA-p1, Tb927.2.1170_mRNA-p1, Tb927.2.240_mRNA-p1, Tb927.2.720_pseudogenic_transcript-p1, Tb927.2.980_pseudogenic_transcript-p1, Tb927.4.190_pseudogenic_transcript-p1, Tb927.4.250_mRNA-p1, Tb927.5.160_pseudogenic_transcript-p1,…
OG0000202	Tb927.11.880_mRNA-p1, Tb927.2.1560_mRNA-p1, Tb927.2.1680_mRNA-p1	TcIL3000.A.H_000577500.1_1, TcIL3000.A.H_000577600.1_1, TcIL3000.A.H_000867100.1_1	TcIL3000.11.810.1-p1, TcIL3000_0_06320.1-p1, TcIL3000_0_06330.1-p1	TcCLB.506925.300_mRNA-p1, TcCLB.510259.50_mRNA-p1	TvY486_0200172_mRNA-p1, TvY486_1100730_mRNA-p1
OG0000203	Tb927.2.5480_mRNA-p1, Tb927.2.5650_mRNA-p1	TcIL3000.A.H_000307800.1_1, TcIL3000.A.H_000308500.1_1	TcIL3000_0_08690.1-p1, TcIL3000_0_13070.1-p1	TcCLB.503975.50_mRNA-p1	TvY486_0201932_mRNA-p1
OG0000204	Tb927.4.2030_mRNA-p1, Tb927.4.2040_mRNA-p1	TcIL3000.A.H_000368800.1_1, TcIL3000.A.H_000368900.1_1	TcIL3000_4_1780.1-p1, TcIL3000_4_1790.1-p1	TcCLB.510877.30_mRNA-p1, TcCLB.510877.40_mRNA-p1	TvY486_0401830_mRNA-p1, TvY486_0401840_mRNA-p1
OG0000205	Tb927.6.3740_mRNA-p1, Tb927.6.3750_mRNA-p1, Tb927.6.3800_mRNA-p1	TcIL3000.A.H_000177300.1_1, TcIL3000.A.H_000473100.1_1, TcIL3000.A.H_000473600.1_1	TcIL3000_0_08300.1-p1, TcIL3000_0_27070.1-p1	TcCLB.506941.280_mRNA-p1, TcCLB.511745.10_mRNA-p1	TvY486_0603220_mRNA-p1, TvY486_0603230_mRNA-p1
OG0000206	Tb927.6.5120_mRNA-p1, Tb927.6.5130_mRNA-p1, Tb927.9.5690_mRNA-p1	TcIL3000.A.H_000486400.1_1, TcIL3000.A.H_000486500.1_1	TcIL3000_6_4580.1-p1, TcIL3000_9_1910.1-p1	TcCLB.505977.26_mRNA-p1, TcCLB.507875.159_pseudogenic_transcript-p1, TcCLB.509165.40_mRNA-p1	TvY486_0604430_mRNA-p1, TvY486_0604440_mRNA-p1
OG0000207	Tb927.7.1120_mRNA-p1, Tb927.7.1130_mRNA-p1, Tb927.7.1140_mRNA-p1	TcIL3000.A.H_000497900.1_1, TcIL3000.A.H_000498000.1_1	TcIL3000_0_04420.1-p1, TcIL3000_0_04430.1-p1	TcCLB.503899.110_mRNA-p1, TcCLB.503899.119_mRNA-p1, TcCLB.503899.130_mRNA-p1	TvY486_0700940_mRNA-p1, TvY486_0700950_mRNA-p1
OG0000208	Tb927.11.15490_mRNA-p1, Tb927.7.7400_mRNA-p1	TcIL3000.A.H_000555300.1_1, TcIL3000.A.H_001021300.1_1	TcIL3000_0_04370.1-p1, TcIL3000_7_6020.1-p1	TcCLB.509269.4_mRNA-p1, TcCLB.510759.70_mRNA-p1	TvY486_0403480_mRNA-p1, TvY486_0404450_mRNA-p1, TvY486_0707000_mRNA-p1, TvY486_1116280_mRNA-p1
OG0000209	Tb927.8.4020_mRNA-p1, Tb927.8.4070_mRNA-p1, Tb927.8.4120_mRNA-p1	TcIL3000.A.H_000601300.1_1, TcIL3000.A.H_000601800.1_1	TcIL3000_0_31500.1-p1, TcIL3000_8_3790.1-p1, TcIL3000_8_3820.1-p1	TcCLB.503897.150_mRNA-p1	TvY486_0802950_mRNA-p1, TvY486_0803440_mRNA-p1
OG0000210	Tb927.8.7080_mRNA-p1	TcIL3000.A.H_000630200.1_1, TcIL3000.A.H_000630300.1_1, TcIL3000.A.H_000630400.1_1, TcIL3000.A.H_000630500.1_1	TcIL3000_0_19830.1-p1, TcIL3000_8_6970.1-p1, TcIL3000_8_7060.1-p1, TcIL3000_8_7140.1-p1	TcCLB.436497.10_mRNA-p1, TcCLB.510599.40_mRNA-p1	TvY486_0011540_mRNA-p1, TvY486_0404550_mRNA-p1, TvY486_0806600_mRNA-p1
OG0000211	Tb927.9.14650_mRNA-p1	TcIL3000.A.H_000042900.1_1, TcIL3000.A.H_000043000.1_1, TcIL3000.A.H_000043100.1_1, TcIL3000.A.H_000043900.1_1, TcIL3000.A.H_000044000.1_1, TcIL3000.A.H_000044200.1_1, TcIL3000.A.H_000044300.1_1, TcIL3000.A.H_000049600.1_1	TcIL3000_0_13690.1-p1, TcIL3000_0_13730.1-p1, TcIL3000_0_14280.1-p1, TcIL3000_0_32420.1-p1, TcIL3000_0_32430.1-p1, TcIL3000_0_43850.1-p1
OG0000212	Tb927.10.14820_mRNA-p1, Tb927.10.14830_mRNA-p1, Tb927.10.14840_mRNA-p1	TcIL3000.A.H_000240800.1_1, TcIL3000.A.H_000240900.1_1, TcIL3000.A.H_000241000.1_1, TcIL3000.A.H_000851700.1_1, TcIL3000.A.H_000851800.1_1	TcIL3000_10_12690.1-p1, TcIL3000_10_12700.1-p1	TcCLB.506211.160_mRNA-p1	TvY486_0041475_mRNA-p1, TvY486_1014250_mRNA-p1
OG0000213	Tb11.v5.0190.1-p1, Tb927.10.5930_mRNA-p1, Tb927.10.5940_mRNA-p1, Tb927.10.5950_mRNA-p1	TcIL3000.A.H_000766900.1_1, TcIL3000.A.H_000767000.1_1, TcIL3000.A.H_000767100.1_1, TcIL3000.A.H_000767200.1_1	TcIL3000_10_4970.1-p1, TcIL3000_10_4980.1-p1	TcCLB.509599.130_mRNA-p1, TcCLB.509599.150_mRNA-p1	TvY486_1005880_mRNA-p1, TvY486_1005890_mRNA-p1
OG0000214	Tb927.11.11360_mRNA-p1, Tb927.11.11370_mRNA-p1	TcIL3000.A.H_000976400.1_1, TcIL3000.A.H_000976500.1_1	TcIL3000.11.12030.1-p1	TcCLB.511211.120_mRNA-p1, TcCLB.511211.130_mRNA-p1	TvY486_1112360_mRNA-p1, TvY486_1112370_mRNA-p1
OG0000215	Tb927.11.18560.1-p1	TcIL3000.A.H_000005200.1_1, TcIL3000.A.H_000590100.1_1, TcIL3000.A.H_000638000.1_1, TcIL3000.A.H_000779000.1_1, TcIL3000.A.H_000973000.1_1	TcIL3000_0_32070.1-p1		TvY486_0030590_mRNA-p1
OG0000216	Tb927.11.9500_mRNA-p1	TcIL3000.A.H_000952900.1_1		TcCLB.511589.100_mRNA-p1	TvY486_0015460_mRNA-p1, TvY486_1110070_mRNA-p1
OG0000217	Tb927.11.9510_mRNA-p1	TcIL3000.A.H_000953000.1_1	TcIL3000.11.9980.1-p1	TcCLB.511589.110_mRNA-p1	TvY486_0005710_mRNA-p1, TvY486_0011270_mRNA-p1, TvY486_0018490_mRNA-p1, TvY486_0018760_mRNA-p1, TvY486_0028800_mRNA-p1, TvY486_0031510_mRNA-p1, TvY486_1110090_mRNA-p1
OG0000218	Tb927.11.9530_mRNA-p1	TcIL3000.A.H_000953200.1_1	TcIL3000.11.10000.1-p1	TcCLB.511589.130_mRNA-p1	TvY486_0004050_mRNA-p1, TvY486_0011520_mRNA-p1, TvY486_1110110_mRNA-p1
OG0000219	Tb927.11.9570_mRNA-p1	TcIL3000.A.H_000953600.1_1	TcIL3000.11.10040.1-p1	TcCLB.511589.180_mRNA-p1	TvY486_0017850_mRNA-p1, TvY486_0023720_mRNA-p1
OG0000220	Tb11.01.1680.v5.1-p1, Tb11.v5.0537.1-p1, Tb927.11.9920_mRNA-p1	TcIL3000.A.H_000957500.1_1	TcIL3000.11.10410.1-p1	TcCLB.506655.20_pseudogenic_transcript-p1, TcCLB.507483.4_pseudogenic_transcript-p1	TvY486_1110600_mRNA-p1
OG0000221		TcIL3000.A.H_000031200.1_1, TcIL3000.A.H_000089300.1_1, TcIL3000.A.H_000090000.1_1	TcIL3000_0_03710.1-p1, TcIL3000_0_11860.1-p1, TcIL3000_0_15070.1-p1, TcIL3000_0_15110.1-p1, TcIL3000_0_18650.1-p1, TcIL3000_0_25110.1-p1, TcIL3000_0_26580.1-p1, TcIL3000_0_29280.1-p1, TcIL3000_0_38000.1-p1, TcIL3000_0_58070.1-p1, TcIL3000_0_60190.1-p1, TcIL3000_0_60240.1-p1
OG0000222		TcIL3000.A.H_000050900.1_1	TcIL3000_0_01690.1-p1, TcIL3000_0_01700.1-p1, TcIL3000_0_01710.1-p1, TcIL3000_0_02150.1-p1, TcIL3000_0_05710.1-p1, TcIL3000_0_05720.1-p1, TcIL3000_0_12570.1-p1, TcIL3000_0_22130.1-p1, TcIL3000_0_22220.1-p1, TcIL3000_0_26100.1-p1, TcIL3000_0_26110.1-p1, TcIL3000_0_46610.1-p1, TcIL3000_0_57170.1-p1	TcCLB.510073.75_mRNA-p1
OG0000223		TcIL3000.A.H_000243600.1_1, TcIL3000.A.H_000243700.1_1, TcIL3000.A.H_000243800.1_1, TcIL3000.A.H_000243900.1_1, TcIL3000.A.H_000244100.1_1, TcIL3000.A.H_000808800.1_1, TcIL3000.A.H_000809000.1_1, TcIL3000.A.H_000809100.1_1, TcIL3000.A.H_000809900.1_1, TcIL3000.A.H_000810000.1_1, TcIL3000.A.H_000810100.1_1, TcIL3000.A.H_000810300.1_1, TcIL3000.A.H_000810400.1_1	TcIL3000_10_8820.1-p1		TvY486_1009360_mRNA-p1
OG0000224	Tb927.2.2510_mRNA-p1, Tb927.2.2520_mRNA-p1	TcIL3000.A.H_000293100.1_1, TcIL3000.A.H_000293200.1_1	TcIL3000_0_45310.1-p1	TcCLB.504225.20_mRNA-p1, TcCLB.509129.10_mRNA-p1, TcCLB.509141.40_mRNA-p1, TcCLB.511687.10_mRNA-p1, TcCLB.511687.19_mRNA-p1	TvY486_0007550_mRNA-p1, TvY486_0200476_mRNA-p1
OG0000225	Tb11.v5.0831.1-p1, Tb927.3.3390_mRNA-p1, Tb927.3.3400_mRNA-p1	TcIL3000.A.H_000335000.1_1, TcIL3000.A.H_000335100.1_1	TcIL3000_0_42500.1-p1	TcCLB.510323.120_mRNA-p1	TvY486_0021100_mRNA-p1, TvY486_0302780_mRNA-p1, TvY486_0302790_mRNA-p1
OG0000226	Tb927.3.4720_mRNA-p1, Tb927.3.4760_mRNA-p1	TcIL3000.A.H_000214200.1_1, TcIL3000.A.H_000336500.1_1, TcIL3000.A.H_000350900.1_1	TcIL3000_0_42670.1-p1, TcIL3000_3_2940.1-p1	TcCLB.503671.39_mRNA-p1	TvY486_0304110_mRNA-p1, TvY486_0304114_mRNA-p1
OG0000227	Tb927.3.4750_mRNA-p1, Tb927.3.4790_mRNA-p1	TcIL3000.A.H_000213900.1_1, TcIL3000.A.H_000214300.1_1, TcIL3000.A.H_000336200.1_1, TcIL3000.A.H_000351200.1_1	TcIL3000_0_42640.1-p1	TcCLB.503671.10_mRNA-p1, TcCLB.510325.69_mRNA-p1	TvY486_0304120_mRNA-p1
OG0000228	Tb927.10.5840_mRNA-p1, Tb927.4.3570_mRNA-p1, Tb927.4.3590_mRNA-p1	TcIL3000.A.H_000221100.1_1, TcIL3000.A.H_000383900.1_1, TcIL3000.A.H_000766000.1_1	TcIL3000_10_4890.1-p1	TcCLB.507671.30_mRNA-p1	TvY486_0403350_mRNA-p1, TvY486_0403370_mRNA-p1, TvY486_1005790_mRNA-p1
OG0000229	Tb927.4.4890_mRNA-p1, Tb927.8.7560_mRNA-p1	TcIL3000.A.H_000215400.1_1, TcIL3000.A.H_000215500.1_1, TcIL3000.A.H_000215600.1_1, TcIL3000.A.H_000635700.1_1, TcIL3000.A.H_000635800.1_1	TcIL3000_0_23030.1-p1, TcIL3000_0_23040.1-p1, TcIL3000_8_7810.1-p1, TcIL3000_8_7950.1-p1		TvY486_0404260_mRNA-p1, TvY486_0806970_mRNA-p1
OG0000230	Tb927.4.5120_mRNA-p1, Tb927.8.7260_mRNA-p1	TcIL3000.A.H_000633000.1_1	TcIL3000_0_23320.1-p1, TcIL3000_8_7370.1-p1, TcIL3000_8_7380.1-p1, TcIL3000_8_7490.1-p1	TcCLB.504625.70_mRNA-p1, TcCLB.510593.49_mRNA-p1	TvY486_0404440_mRNA-p1, TvY486_0806780_mRNA-p1
OG0000231	Tb927.5.1780_mRNA-p1	TcIL3000.A.H_000166100.1_1, TcIL3000.A.H_000166600.1_1, TcIL3000.A.H_000166700.1_1, TcIL3000.A.H_000166800.1_1, TcIL3000.A.H_000180000.1_1, TcIL3000.A.H_000239500.1_1, TcIL3000.A.H_000409800.1_1, TcIL3000.A.H_000410200.1_1	TcIL3000_0_35990.1-p1, TcIL3000_0_37090.1-p1	TcCLB.505555.40_mRNA-p1	TvY486_0501290_mRNA-p1
OG0000232	Tb11.v5.0159.1-p1, Tb927.7.4760_mRNA-p1	TcIL3000.A.H_000532500.1_1	TcIL3000_0_32810.1-p1, TcIL3000_7_3930.1-p1	TcCLB.507521.80_mRNA-p1	TvY486_0029850_mRNA-p1, TvY486_0704836_mRNA-p1, TvY486_0704842_mRNA-p1
OG0000233	Tb11.v5.0181.1-p1, Tb11.v5.0182.1-p1, Tb927.7.5000_mRNA-p1, Tb927.7.5020_mRNA-p1	TcIL3000.A.H_000534900.1_1, TcIL3000.A.H_000535100.1_1	TcIL3000_7_4200.1-p1, TcIL3000_7_4220.1-p1	TcCLB.509149.40_mRNA-p1, TcCLB.509149.60_mRNA-p1	TvY486_0705080_mRNA-p1, TvY486_0705100_mRNA-p1
OG0000234	Tb11.v5.1059.1-p1, Tb927.11.3590_mRNA-p1, Tb927.11.3600_mRNA-p1	TcIL3000.A.H_000897100.1_1, TcIL3000.A.H_000897200.1_1	TcIL3000.11.3560.1-p1, TcIL3000_0_55310.1-p1, TcIL3000_0_55320.1-p1	TcCLB.511051.39_mRNA-p1, TcCLB.511051.50_mRNA-p1	TvY486_1103720_mRNA-p1, TvY486_1103730_mRNA-p1
OG0000235	Tb927.11.5820_mRNA-p1	TcIL3000.A.H_000917400.1_1, TcIL3000.A.H_000917700.1_1	TcIL3000.11.6200.1-p1, TcIL3000.11.6230.1-p1, TcIL3000_0_02440.1-p1, TcIL3000_0_42100.1-p1	TcCLB.503487.70_mRNA-p1	TvY486_0002060_mRNA-p1, TvY486_1106050_mRNA-p1
OG0000236	Tb927.11.5910_mRNA-p1	TcIL3000.A.H_000918600.1_1	TcIL3000.11.6340.1-p1	TcCLB.508515.110_mRNA-p1	TvY486_0003420_mRNA-p1, TvY486_0044650_mRNA-p1, TvY486_1106170_mRNA-p1
OG0000237		TcIL3000.A.H_000022100.1_1, TcIL3000.A.H_000022400.1_1, TcIL3000.A.H_000074100.1_1, TcIL3000.A.H_000083900.1_1, TcIL3000.A.H_000105800.1_1, TcIL3000.A.H_000112200.1_1, TcIL3000.A.H_000112700.1_1, TcIL3000.A.H_000155900.1_1, TcIL3000.A.H_000167400.1_1	TcIL3000_0_13560.1-p1, TcIL3000_0_15030.1-p1, TcIL3000_0_30640.1-p1, TcIL3000_0_38040.1-p1, TcIL3000_0_46760.1-p1
OG0000238		TcIL3000.A.H_000033700.1_1, TcIL3000.A.H_000034000.1_1, TcIL3000.A.H_000034400.1_1, TcIL3000.A.H_000149400.1_1, TcIL3000.A.H_000149700.1_1, TcIL3000.A.H_000198900.1_1, TcIL3000.A.H_000233200.1_1, TcIL3000.A.H_000436700.1_1	TcIL3000_0_07600.1-p1, TcIL3000_0_12740.1-p1, TcIL3000_0_16350.1-p1, TcIL3000_0_30180.1-p1, TcIL3000_0_36660.1-p1, TcIL3000_0_59630.1-p1
OG0000239		TcIL3000.A.H_000249100.1_1, TcIL3000.A.H_000566700.1_1, TcIL3000.A.H_000566800.1_1, TcIL3000.A.H_000566900.1_1, TcIL3000.A.H_000567000.1_1, TcIL3000.A.H_000567100.1_1, TcIL3000.A.H_000567200.1_1, TcIL3000.A.H_000567300.1_1	TcIL3000_0_15610.1-p1, TcIL3000_0_15620.1-p1, TcIL3000_0_53810.1-p1, TcIL3000_0_53820.1-p1, TcIL3000_0_60360.1-p1, TcIL3000_8_510.1-p1
OG0000240		TcIL3000.A.H_000871900.1_1, TcIL3000.A.H_000872000.1_1, TcIL3000.A.H_000872100.1_1, TcIL3000.A.H_000872200.1_1		TcCLB.484311.10_mRNA-p1
OG0000241					TvY486_0014240_mRNA-p1, TvY486_0021255_mRNA-p1, TvY486_0025650_mRNA-p1, TvY486_0029480_mRNA-p1
OG0000242					TvY486_0001140_mRNA-p1, TvY486_0026360_mRNA-p1, TvY486_0034700_mRNA-p1, TvY486_0043520_mRNA-p1
OG0000243	Tb11.v5.0887.1-p1, Tb927.1.1670_mRNA-p1	TcIL3000.A.H_000277400.1_1, TcIL3000.A.H_000281400.1_1	TcIL3000_0_33910.1-p1, TcIL3000_0_40720.1-p1, TcIL3000_1_1010.1-p1, TcIL3000_1_1020.1-p1, TcIL3000_1_490.1-p1	TcCLB.511421.200_mRNA-p1	TvY486_0100350_mRNA-p1
OG0000244	Tb927.3.1410_mRNA-p1	TcIL3000.A.H_000317900.1_1, TcIL3000.A.H_000318000.1_1	TcIL3000_0_14100.1-p1, TcIL3000_0_44010.1-p1, TcIL3000_3_630.1-p1	TcCLB.509233.150_mRNA-p1	TvY486_0005610_mRNA-p1, TvY486_0300810_mRNA-p1, TvY486_0300830_mRNA-p1
OG0000245	Tb927.3.1420_mRNA-p1	TcIL3000.A.H_000318100.1_1	TcIL3000_0_14090.1-p1, TcIL3000_0_15560.1-p1, TcIL3000_0_25330.1-p1, TcIL3000_0_30220.1-p1, TcIL3000_0_44020.1-p1	TcCLB.509233.120_mRNA-p1	TvY486_0005620_mRNA-p1, TvY486_0034160_mRNA-p1, TvY486_0300835_mRNA-p1
OG0000246	Tb927.3.4730_mRNA-p1, Tb927.3.4770_mRNA-p1	TcIL3000.A.H_000214100.1_1, TcIL3000.A.H_000214500.1_1, TcIL3000.A.H_000336400.1_1, TcIL3000.A.H_000351000.1_1	TcIL3000_0_42660.1-p1	TcCLB.503671.30_mRNA-p1	TvY486_0304116_mRNA-p1
OG0000247	Tb927.4.3790_mRNA-p1	TcIL3000.A.H_000067600.1_1, TcIL3000.A.H_000103300.1_1, TcIL3000.A.H_000146500.1_1	TcIL3000_0_29070.1-p1, TcIL3000_0_32960.1-p1, TcIL3000_4_3320.1-p1	TcCLB.509953.9_mRNA-p1, TcCLB.509955.10_mRNA-p1	TvY486_0038700_mRNA-p1, TvY486_0403510_mRNA-p1
OG0000248	Tb927.4.3910_mRNA-p1, Tb927.8.8350_mRNA-p1	TcIL3000.A.H_000141100.1_1, TcIL3000.A.H_000387500.1_1	TcIL3000_0_33830.1-p1, TcIL3000_0_49160.1-p1, TcIL3000_4_3480.1-p1	TcCLB.508921.30_mRNA-p1, TcCLB.510841.10_mRNA-p1	TvY486_0018200_mRNA-p1, TvY486_0403640_mRNA-p1
OG0000249	Tb927.4.4530_mRNA-p1, Tb927.8.7800_mRNA-p1	TcIL3000.A.H_000393800.1_1	TcIL3000_0_24220.1-p1, TcIL3000_0_35600.1-p1, TcIL3000_0_45940.1-p1	TcCLB.509007.20_mRNA-p1	TvY486_0404030_mRNA-p1, TvY486_0807150_mRNA-p1
OG0000250	Tb927.4.4930_mRNA-p1, Tb927.8.7490_mRNA-p1	TcIL3000.A.H_000635000.1_1	TcIL3000_0_23770.1-p1, TcIL3000_0_30280.1-p1, TcIL3000_8_7740.1-p1, TcIL3000_8_7880.1-p1	TcCLB.511439.80_mRNA-p1	TvY486_0404270_mRNA-p1, TvY486_0806920_mRNA-p1
OG0000251	Tb927.11.16280_mRNA-p1, Tb927.5.1110_mRNA-p1	TcIL3000.A.H_000403100.1_1, TcIL3000.A.H_001029000.1_1	TcIL3000.11.16190.1-p1, TcIL3000_5_960.1-p1	TcCLB.511181.100_mRNA-p1, TcCLB.511527.34_mRNA-p1	TvY486_0500710_mRNA-p1, TvY486_1117190_mRNA-p1
OG0000252	Tb927.5.4020_mRNA-p1	TcIL3000.A.H_000211100.1_1, TcIL3000.A.H_000211300.1_1, TcIL3000.A.H_000284600.1_1, TcIL3000.A.H_000284700.1_1, TcIL3000.A.H_000284800.1_1, TcIL3000.A.H_000284900.1_1	TcIL3000_0_47400.1-p1, TcIL3000_0_47410.1-p1, TcIL3000_0_47420.1-p1, TcIL3000_0_59570.1-p1, TcIL3000_1_1170.1-p1, TcIL3000_1_1180.1-p1
OG0000253	Tb11.0290_mRNA-p1, Tb11.0390_mRNA-p1, Tb927.11.7705_mRNA-p1, Tb927.6.4980_mRNA-p1	TcIL3000.A.H_000484900.1_1, TcIL3000.A.H_000937500.1_1	TcIL3000_6_4410.1-p1	TcCLB.409117.20_mRNA-p1, TcCLB.506945.230_mRNA-p1	TvY486_0604300_mRNA-p1, TvY486_1108430_mRNA-p1
OG0000254	Tb11.v5.0656.1-p1, Tb11.v5.0657.1-p1, Tb927.6.5150_mRNA-p1	TcIL3000.A.H_000486700.1_1, TcIL3000.A.H_000487100.1_1	TcIL3000_0_20370.1-p1, TcIL3000_0_24430.1-p1, TcIL3000_0_26720.1-p1, TcIL3000_0_50520.1-p1	TcCLB.510491.80_mRNA-p1	TvY486_0024500_mRNA-p1, TvY486_0604470_mRNA-p1
OG0000255	Tb927.10.1570_mRNA-p1, Tb927.11.5280_mRNA-p1, Tb927.7.1470_mRNA-p1	TcIL3000.A.H_000501100.1_1, TcIL3000.A.H_000726200.1_1	TcIL3000_7_970.1-p1	TcCLB.503579.70_mRNA-p1, TcCLB.504125.40_mRNA-p1	TvY486_0701250_mRNA-p1, TvY486_1001580_mRNA-p1
OG0000256	Tb927.7.1810_mRNA-p1, Tb927.7.1850_mRNA-p1	TcIL3000.A.H_000504400.1_1, TcIL3000.A.H_000504700.1_1	TcIL3000_0_18850.1-p1, TcIL3000_7_1280.1-p1	TcCLB.508207.60_mRNA-p1	TvY486_0701670_mRNA-p1
OG0000257	Tb927.7.1830_mRNA-p1, Tb927.7.1870_mRNA-p1	TcIL3000.A.H_000504500.1_1, TcIL3000.A.H_000504800.1_1	TcIL3000_0_18840.1-p1, TcIL3000_7_1310.1-p1	TcCLB.508207.45_mRNA-p1	TvY486_0701700_mRNA-p1
OG0000258	Tb927.7.2640_mRNA-p1, Tb927.7.2650_mRNA-p1	TcIL3000.A.H_000510955.1_1, TcIL3000.A.H_000510975.1_1	TcIL3000_0_25940.1-p1, TcIL3000_0_25950.1-p1	TcCLB.506859.170_mRNA-p1, TcCLB.506859.180_mRNA-p1	TvY486_0028960_mRNA-p1, TvY486_0028980_mRNA-p1, TvY486_0702525_mRNA-p1
OG0000259	Tb927.7.2660_mRNA-p1, Tb927.7.2670_mRNA-p1	TcIL3000.A.H_000510800.1_1, TcIL3000.A.H_000510900.1_1	TcIL3000_7_1980.1-p1, TcIL3000_7_2000.1-p1, TcIL3000_7_2010.1-p1	TcCLB.506859.204_mRNA-p1, TcCLB.506859.230_mRNA-p1	TvY486_0702530_mRNA-p1, TvY486_0702540_mRNA-p1
OG0000260	Tb11.v5.0493.1-p1, Tb927.7.3830_mRNA-p1	TcIL3000.A.H_000273300.1_1, TcIL3000.A.H_000522700.1_1, TcIL3000.A.H_000522800.1_1	TcIL3000_7_3080.1-p1, TcIL3000_7_3090.1-p1	TcCLB.511253.20_mRNA-p1, TcCLB.511253.31_mRNA-p1	TvY486_0004610_mRNA-p1, TvY486_0703830_mRNA-p1
OG0000261	Tb927.7.4060_mRNA-p1, Tb927.7.4070_mRNA-p1	TcIL3000.A.H_000525000.1_1, TcIL3000.A.H_000525100.1_1	TcIL3000_7_3280.1-p1, TcIL3000_7_3290.1-p1	TcCLB.506563.110_pseudogenic_transcript-p1, TcCLB.506563.130_pseudogenic_transcript-p1, TcCLB.506563.50_pseudogenic_transcript-p1, TcCLB.508675.29_mRNA-p1, TcCLB.510091.119_pseudogenic_transcript-p1	TvY486_0704090_mRNA-p1
OG0000262	Tb11.v5.0154.1-p1, Tb927.7.4700_mRNA-p1	TcIL3000.A.H_000531900.1_1	TcIL3000_0_26980a.1-p1	TcCLB.507521.140_mRNA-p1	TvY486_0009400_mRNA-p1, TvY486_0704810_mRNA-p1
OG0000263	Tb927.8.1160_mRNA-p1, Tb927.8.1180_mRNA-p1, Tb927.8.1200_mRNA-p1	TcIL3000.A.H_000569200.1_1, TcIL3000.A.H_000569400.1_1, TcIL3000.A.H_000569600.1_1	TcIL3000_0_19160.1-p1, TcIL3000_8_780.1-p1, TcIL3000_8_810.1-p1	TcCLB.506401.170_mRNA-p1	TvY486_0800600_mRNA-p1
OG0000264	Tb927.8.3540_mRNA-p1	TcIL3000.A.H_000596400.1_1, TcIL3000.A.H_000596500.1_1, TcIL3000.A.H_000596600.1_1, TcIL3000.A.H_000596700.1_1	TcIL3000_8_3470.1-p1	TcCLB.445553.10_mRNA-p1, TcCLB.509473.10_pseudogenic_transcript-p1	TvY486_0032480_mRNA-p1, TvY486_0802940_mRNA-p1, TvY486_0802960_mRNA-p1
OG0000265	Tb11.v5.0766.1-p1, Tb927.8.3620_mRNA-p1, Tb927.8.3630_mRNA-p1, Tb927.8.3650_mRNA-p1	TcIL3000.A.H_000597400.1_1, TcIL3000.A.H_000597500.1_1, TcIL3000.A.H_000597700.1_1	TcIL3000_0_06950.1-p1	TcCLB.505945.90_mRNA-p1, TcCLB.506633.90_mRNA-p1, TcCLB.511575.130_mRNA-p1	TvY486_0803040_mRNA-p1
OG0000266	Tb927.8.4010_mRNA-p1, Tb927.8.4060_mRNA-p1, Tb927.8.4110_mRNA-p1	TcIL3000.A.H_000601200.1_1, TcIL3000.A.H_000601600.1_1, TcIL3000.A.H_000601700.1_1	TcIL3000_0_31510.1-p1, TcIL3000_8_3780.1-p1, TcIL3000_8_3810.1-p1	TcCLB.503571.10_mRNA-p1	TvY486_0803430_mRNA-p1
OG0000267	Tb11.v5.0569.1-p1, Tb927.8.4700_mRNA-p1, Tb927.8.4710_mRNA-p1, Tb927.8.4720_mRNA-p1, Tb927.8.4730_mRNA-p1, Tb927.8.4740_mRNA-p1	TcIL3000.A.H_000607200.1_1, TcIL3000.A.H_000607300.1_1	TcIL3000_0_00120.1-p1	TcCLB.511411.30_mRNA-p1	TvY486_0804170_mRNA-p1
OG0000268	Tb927.8.750_mRNA-p1, Tb927.8.760_mRNA-p1	TcIL3000.A.H_000203200.1_1, TcIL3000.A.H_000203300.1_1, TcIL3000.A.H_000203400.1_1, TcIL3000.A.H_000564800.1_1, TcIL3000.A.H_000564900.1_1	TcIL3000_8_310.1-p1	TcCLB.510859.10_mRNA-p1, TcCLB.510859.17_mRNA-p1	TvY486_0800220_mRNA-p1
OG0000269	Tb927.9.2390_mRNA-p1, Tb927.9.2400_mRNA-p1	TcIL3000.A.H_000648100.1_1, TcIL3000.A.H_000648200.1_1, TcIL3000.A.H_000648300.1_1	TcIL3000_0_10500.1-p1, TcIL3000_0_53760.1-p1, TcIL3000_0_53770.1-p1, TcIL3000_9_640.1-p1	TcCLB.504423.10_mRNA-p1, TcCLB.504423.15_mRNA-p1	TvY486_0900750_mRNA-p1
OG0000270	Tb927.9.5040_mRNA-p1, Tb927.9.5100_mRNA-p1	TcIL3000.A.H_000659600.1_1, TcIL3000.A.H_000659700.1_1	TcIL3000_0_03910.1-p1, TcIL3000_9_1670.1-p1	TcCLB.508277.100_mRNA-p1, TcCLB.508277.110_mRNA-p1	TvY486_0039420_mRNA-p1, TvY486_0901790_mRNA-p1
OG0000271	Tb10.v4.0052_mRNA-p1, Tb10.v4.0053_mRNA-p1, Tb927.10.10280_mRNA-p1, Tb927.10.10360_mRNA-p1	TcIL3000.A.H_000244000.1_1, TcIL3000.A.H_000808900.1_1, TcIL3000.A.H_000810200.1_1, TcIL3000.A.H_000810500.1_1	TcIL3000_10_8840.1-p1	TcCLB.507447.19_mRNA-p1	TvY486_1010185_mRNA-p1
OG0000272	Tb927.10.1080_mRNA-p1, Tb927.10.1090_mRNA-p1	TcIL3000.A.H_000721600.1_1, TcIL3000.A.H_000721700.1_1	TcIL3000_10_890.1-p1	TcCLB.504181.20_mRNA-p1, TcCLB.504181.30_mRNA-p1	TvY486_1001020_mRNA-p1, TvY486_1001030_mRNA-p1, TvY486_1001040_mRNA-p1
OG0000273	Tb11.v5.0732.1-p1, Tb927.10.2010_mRNA-p1, Tb927.10.2020_mRNA-p1	TcIL3000.A.H_000730400.1_1, TcIL3000.A.H_000730500.1_1	TcIL3000_0_38930.1-p1, TcIL3000_0_38940.1-p1	TcCLB.508951.20_mRNA-p1	TvY486_0041625_mRNA-p1, TvY486_1002000_mRNA-p1
OG0000274	Tb11.v5.0501.1-p1, Tb927.10.3930_mRNA-p1, Tb927.10.3940_mRNA-p1	TcIL3000.A.H_000749100.1_1, TcIL3000.A.H_000749200.1_1	TcIL3000_10_3260.1-p1	TcCLB.510999.39_mRNA-p1, TcCLB.511001.18_mRNA-p1, TcCLB.511001.9_mRNA-p1	TvY486_1003980_mRNA-p1, TvY486_1003990_mRNA-p1
OG0000275	Tb927.10.4110_mRNA-p1, Tb927.10.4120.1_mRNA-p1, Tb927.10.4120.2_mRNA-p1	TcIL3000.A.H_000750600.1_1, TcIL3000.A.H_000750700.1_1	TcIL3000_10_3430.1-p1, TcIL3000_10_3440.1-p1	TcCLB.503453.30_mRNA-p1, TcCLB.503453.40_mRNA-p1	TvY486_1004140_mRNA-p1, TvY486_1004150_mRNA-p1
OG0000276	Tb927.10.4560_mRNA-p1, Tb927.10.4570_mRNA-p1	TcIL3000.A.H_000754000.1_1, TcIL3000.A.H_000754100.1_1, TcIL3000.A.H_000754200.1_1	TcIL3000_10_3760.1-p1	TcCLB.508169.20_mRNA-p1, TcCLB.510963.90_mRNA-p1	TvY486_1004580_mRNA-p1, TvY486_1004590_mRNA-p1
OG0000277	Tb927.10.9880_mRNA-p1, Tb927.11.4300_mRNA-p1	TcIL3000.A.H_000806000.1_1, TcIL3000.A.H_000903200.1_1	TcIL3000.11.4350.1-p1, TcIL3000_0_41290.1-p1, TcIL3000_10_8490.1-p1	TcCLB.504147.20_mRNA-p1, TcCLB.506181.50_mRNA-p1	TvY486_1009740_mRNA-p1, TvY486_1104390_mRNA-p1
OG0000278	Tb927.11.10790_mRNA-p1, Tb927.11.10910_mRNA-p1	TcIL3000.A.H_000970400.1_1, TcIL3000.A.H_000971400.1_1	TcIL3000.11.11460.1-p1, TcIL3000.11.11590.1-p1	TcCLB.442383.9_mRNA-p1, TcCLB.503757.10_mRNA-p1, TcCLB.509825.14_mRNA-p1	TvY486_1111690_mRNA-p1, TvY486_1111700_mRNA-p1
OG0000279	Tb927.11.11740_mRNA-p1, Tb927.11.11750.1-p1	TcIL3000.A.H_000980300.1_1, TcIL3000.A.H_000980400.1_1, TcIL3000.A.H_000980500.1_1	TcIL3000.11.12400.1-p1, TcIL3000_0_48800.1-p1	TcCLB.506025.4_mRNA-p1	TvY486_0037510_mRNA-p1, TvY486_1112770_mRNA-p1
OG0000280	Tb927.11.2400_mRNA-p1, Tb927.11.2410_mRNA-p1	TcIL3000.A.H_000220000.1_1, TcIL3000.A.H_000885300.1_1	TcIL3000.11.2210.1-p1	TcCLB.504153.30_mRNA-p1, TcCLB.506125.20_mRNA-p1	TvY486_0013090_mRNA-p1, TvY486_1102400_mRNA-p1
OG0000281	Tb927.11.5770_mRNA-p1	TcIL3000.A.H_000916800.1_1, TcIL3000.A.H_000916900.1_1	TcIL3000.11.6140.1-p1, TcIL3000_0_02450.1-p1, TcIL3000_0_47380.1-p1, TcIL3000_0_56570.1-p1	TcCLB.506203.120_mRNA-p1	TvY486_0015490_mRNA-p1, TvY486_1105990_mRNA-p1
OG0000282	Tb927.11.5800_mRNA-p1	TcIL3000.A.H_000917200.1_1	TcIL3000.11.6180.1-p1, TcIL3000_0_42120.1-p1	TcCLB.503487.40_mRNA-p1	TvY486_0037820_mRNA-p1, TvY486_0037830_mRNA-p1, TvY486_1106030_mRNA-p1
OG0000283	Tb927.11.9540_mRNA-p1	TcIL3000.A.H_000953300.1_1	TcIL3000.11.10010.1-p1	TcCLB.511589.150_mRNA-p1	TvY486_0023690_mRNA-p1, TvY486_0035430_mRNA-p1, TvY486_1110120_mRNA-p1
OG0000284		TcIL3000.A.H_000007800.1_1, TcIL3000.A.H_000120300.1_1, TcIL3000.A.H_000135400.1_1, TcIL3000.A.H_000192500.1_1, TcIL3000.A.H_000778100.1_1, TcIL3000.A.H_000951000.1_1	TcIL3000_0_15520.1-p1, TcIL3000_0_17650.1-p1, TcIL3000_0_22060.1-p1, TcIL3000_0_25500.1-p1, TcIL3000_0_41610.1-p1, TcIL3000_0_42190.1-p1, TcIL3000_0_44410.1-p1
OG0000285		TcIL3000.A.H_000132400.1_1, TcIL3000.A.H_000144600.1_1, TcIL3000.A.H_000225800.1_1, TcIL3000.A.H_000637500.1_1	TcIL3000_0_09850.1-p1, TcIL3000_0_11790.1-p1, TcIL3000_0_21350.1-p1, TcIL3000_0_39280.1-p1, TcIL3000_0_42750.1-p1, TcIL3000_0_46820.1-p1, TcIL3000_0_59350.1-p1		TvY486_0003820_mRNA-p1
OG0000286					TvY486_0045100_mRNA-p1, TvY486_0600510_mRNA-p1, TvY486_0600540_mRNA-p1
OG0000287	Tb927.1.2100_mRNA-p1, Tb927.9.7540_mRNA-p1	TcIL3000.A.H_000290000.1_1, TcIL3000.A.H_000666100.1_1	TcIL3000_0_18970.1-p1, TcIL3000_0_54930.1-p1, TcIL3000_9_2560.1-p1	TcCLB.503855.40_mRNA-p1	TvY486_0100940_mRNA-p1, TvY486_0902890_mRNA-p1
OG0000288	Tb927.1.2110_mRNA-p1, Tb927.1.2120_mRNA-p1	TcIL3000.A.H_000289800.1_1, TcIL3000.A.H_000289900.1_1	TcIL3000_0_54940.1-p1, TcIL3000_1_1200.1-p1	TcCLB.506563.200_mRNA-p1, TcCLB.506563.210_mRNA-p1	TvY486_0100970_mRNA-p1, TvY486_0100980_mRNA-p1
OG0000289	Tb927.1.2230_mRNA-p1, Tb927.1.2260_mRNA-p1	TcIL3000.A.H_000289200.1_1, TcIL3000.A.H_000289300.1_1	TcIL3000_1_1260.1-p1, TcIL3000_1_1270.1-p1	TcCLB.506563.70_pseudogenic_transcript-p1, TcCLB.506563.79_pseudogenic_transcript-p1	TvY486_0101070_mRNA-p1, TvY486_0101080_mRNA-p1
OG0000290	Tb927.1.3180_mRNA-p1, Tb927.10.560_mRNA-p1	TcIL3000.A.H_000557400.1_1, TcIL3000.A.H_000716200.1_1	TcIL3000_10_420.1-p1, TcIL3000_1_1540.1-p1	TcCLB.507837.50_mRNA-p1, TcCLB.511139.20_mRNA-p1	TvY486_0101440_mRNA-p1, TvY486_1000500_mRNA-p1
OG0000291	Tb927.1.700_mRNA-p1, Tb927.1.710_mRNA-p1	TcIL3000.A.H_000275100.1_1, TcIL3000.A.H_000275200.1_1, TcIL3000.A.H_000275300.1_1	TcIL3000_0_37920.1-p1, TcIL3000_0_37930.1-p1, TcIL3000_1_220.1-p1, TcIL3000_1_230.1-p1	TcCLB.511419.40_mRNA-p1	TvY486_0100140_mRNA-p1
OG0000292	Tb11.v5.0614.1-p1, Tb927.2.2650_mRNA-p1	TcIL3000.A.H_000293800.1_1, TcIL3000.A.H_000293900.1_1	TcIL3000_0_44470.1-p1, TcIL3000_0_52790.1-p1, TcIL3000_2_260.1-p1	TcCLB.408573.9_mRNA-p1, TcCLB.425851.9_mRNA-p1, TcCLB.475705.9_mRNA-p1, TcCLB.503629.10_mRNA-p1	TvY486_0200510_mRNA-p1
OG0000293	Tb11.v5.0731.1-p1, Tb927.2.3270_mRNA-p1, Tb927.2.3280_mRNA-p1, Tb927.2.3290_mRNA-p1, Tb927.2.3300_mRNA-p1, Tb927.2.3310_mRNA-p1, Tb927.2.3320_mRNA-p1, Tb927.5.1390_mRNA-p1, Tb927.5.1410_mRNA-p1, Tb927.5.1430_mRNA-p1, Tb927.5.620_mRNA-p1, Tb927.5.630_mRNA-p1
OG0000294	Tb11.v5.0880.1-p1, Tb927.2.3370_mRNA-p1, Tb927.4.5240_mRNA-p1, Tb927.4.5250_mRNA-p1, Tb927.4.5260_mRNA-p1, Tb927.4.5270_mRNA-p1, Tb927.4.5280_mRNA-p1, Tb927.4.5290_mRNA-p1, Tb927.4.5300_mRNA-p1, Tb927.8.7140_mRNA-p1, Tb927.8.7150_mRNA-p1, Tb927.8.7160_pseudogenic_transcript-p1
OG0000295	Tb11.v5.0450.1-p1, Tb11.v5.0451.1-p1, Tb927.2.3660_mRNA-p1	TcIL3000.A.H_000297900.1_1	TcIL3000_0_07290.1-p1	TcCLB.511113.9_mRNA-p1, TcCLB.511115.10_mRNA-p1	TvY486_0013050_mRNA-p1, TvY486_0200840_mRNA-p1
OG0000296	Tb927.2.4050_mRNA-p1	TcIL3000.A.H_000299400.1_1	TcIL3000_0_38200.1-p1, TcIL3000_0_46580.1-p1, TcIL3000_0_46590.1-p1, TcIL3000_0_46600.1-p1, TcIL3000_0_47440.1-p1, TcIL3000_0_47450.1-p1, TcIL3000_2_560.1-p1	TcCLB.511109.40_mRNA-p1	TvY486_0201020_mRNA-p1
OG0000297	Tb927.2.5500_mRNA-p1, Tb927.2.5630_mRNA-p1	TcIL3000.A.H_000307900.1_1, TcIL3000.A.H_000308400.1_1	TcIL3000_0_08700.1-p1, TcIL3000_0_13060.1-p1	TcCLB.503975.60_mRNA-p1
OG0000298	Tb927.2.5530_mRNA-p1, Tb927.2.5610_mRNA-p1	TcIL3000.A.H_000308000.1_1	TcIL3000_0_08720.1-p1, TcIL3000_0_13050.1-p1	TcCLB.503975.100_mRNA-p1	TvY486_0201930_mRNA-p1
OG0000299	Tb927.10.15120_mRNA-p1, Tb927.2.5910_mRNA-p1	TcIL3000.A.H_000042300.1_1, TcIL3000.A.H_000309900.1_1, TcIL3000.A.H_000853800.1_1	TcIL3000_0_44580.1-p1, TcIL3000_10_12920.1-p1, TcIL3000_2_1570.1-p1	TcCLB.510029.70_mRNA-p1, TcCLB.511189.30_mRNA-p1	TvY486_0202000_mRNA-p1, TvY486_1014490_mRNA-p1
OG0000300	Tb927.3.1450_mRNA-p1, Tb927.3.1530_mRNA-p1	TcIL3000.A.H_000318400.1_1, TcIL3000.A.H_000318600.1_1	TcIL3000_0_15530.1-p1, TcIL3000_0_31330.1-p1	TcCLB.509233.50_mRNA-p1, TcCLB.509233.60_mRNA-p1	TvY486_0031265_mRNA-p1, TvY486_0300840_mRNA-p1
OG0000301	Tb11.v5.0629.1-p1, Tb927.11.5050_mRNA-p1, Tb927.3.4500_mRNA-p1	TcIL3000.A.H_000348800.1_1, TcIL3000.A.H_000909500.1_1	TcIL3000.11.5170.1-p1	TcCLB.507257.60_mRNA-p1, TcCLB.507669.10_mRNA-p1	TvY486_0303770_mRNA-p1, TvY486_1105200_mRNA-p1
OG0000302	Tb927.3.4740_mRNA-p1, Tb927.3.4780_mRNA-p1	TcIL3000.A.H_000214000.1_1, TcIL3000.A.H_000214400.1_1, TcIL3000.A.H_000336300.1_1, TcIL3000.A.H_000351100.1_1	TcIL3000_0_42650.1-p1	TcCLB.503671.20_mRNA-p1
OG0000303	Tb927.3.5050_mRNA-p1	TcIL3000.A.H_000785400.1_1, TcIL3000.A.H_000785500.1_1		TcCLB.503643.3_mRNA-p1	TvY486_0304410_mRNA-p1
OG0000304	Tb927.4.3620_mRNA-p1, Tb927.4.3630_mRNA-p1, Tb927.4.3640_mRNA-p1	TcIL3000.A.H_000384200.1_1, TcIL3000.A.H_000384300.1_1		TcCLB.438059.10_mRNA-p1, TcCLB.509633.50_mRNA-p1, TcCLB.509633.60_mRNA-p1	TvY486_0403330_mRNA-p1, TvY486_0403390_mRNA-p1
OG0000305	Tb927.4.4480_mRNA-p1, Tb927.8.7850_mRNA-p1	TcIL3000.A.H_000131900.1_1, TcIL3000.A.H_000393000.1_1, TcIL3000.A.H_000637200.1_1, TcIL3000.A.H_000637300.1_1	TcIL3000_0_01260.1-p1, TcIL3000_0_21230.1-p1, TcIL3000_0_36340.1-p1	TcCLB.507079.10_mRNA-p1	TvY486_0023540_mRNA-p1
OG0000306	Tb927.4.4510_mRNA-p1	TcIL3000.A.H_000393500.1_1	TcIL3000_0_24150.1-p1, TcIL3000_0_45980.1-p1, TcIL3000_0_55410.1-p1, TcIL3000_4_3790.1-p1	TcCLB.509007.70_mRNA-p1	TvY486_0023560_mRNA-p1, TvY486_0043090_mRNA-p1, TvY486_0404020_mRNA-p1
OG0000307	Tb927.4.4520_mRNA-p1, Tb927.8.7820_mRNA-p1	TcIL3000.A.H_000393600.1_1	TcIL3000_0_09950.1-p1, TcIL3000_0_24190.1-p1, TcIL3000_0_45960.1-p1, TcIL3000_0_46480.1-p1, TcIL3000_0_55460.1-p1	TcCLB.509007.40_mRNA-p1	TvY486_0014510_mRNA-p1, TvY486_0807180_mRNA-p1
OG0000308	Tb927.4.4740_mRNA-p1, Tb927.8.7730_mRNA-p1	TcIL3000.A.H_000396200.1_1	TcIL3000_0_02670.1-p1, TcIL3000_0_38500.1-p1, TcIL3000_0_52910.1-p1, TcIL3000_0_57130.1-p1	TcCLB.507395.10_mRNA-p1	TvY486_0404180_mRNA-p1
OG0000309	Tb11.v5.0696.1-p1, Tb927.4.5000_mRNA-p1, Tb927.8.7420_mRNA-p1	TcIL3000.A.H_000634200.1_1	TcIL3000_0_34260.1-p1, TcIL3000_4_4230.1-p1, TcIL3000_8_7660.1-p1	TcCLB.509011.50_mRNA-p1	TvY486_0404350_mRNA-p1, TvY486_0404380_mRNA-p1
OG0000310	Tb927.6.1640_mRNA-p1, Tb927.6.1650_mRNA-p1, Tb927.6.2890_mRNA-p1	TcIL3000.A.H_000453400.1_1, TcIL3000.A.H_000464600.1_1	TcIL3000_0_18860.1-p1, TcIL3000_6_1210.1-p1, TcIL3000_6_2390.1-p1	TcCLB.511753.20_mRNA-p1	TvY486_0601050_mRNA-p1
OG0000311	Tb927.6.4280_mRNA-p1, Tb927.6.4300_mRNA-p1	TcIL3000.A.H_000478100.1_1, TcIL3000.A.H_000478300.1_1	TcIL3000_0_05050.1-p1, TcIL3000_0_36950.1-p1, TcIL3000_6_3720.1-p1	TcCLB.506943.50_mRNA-p1, TcCLB.506943.60_mRNA-p1	TvY486_0603710_mRNA-p1
OG0000312	Tb927.10.1100_mRNA-p1, Tb927.6.4690_mRNA-p1	TcIL3000.A.H_000482000.1_1, TcIL3000.A.H_000721500.1_1	TcIL3000_10_900.1-p1, TcIL3000_6_4130.1-p1	TcCLB.504181.10_mRNA-p1, TcCLB.511729.40_mRNA-p1	TvY486_0604060_mRNA-p1, TvY486_1001050_mRNA-p1
OG0000313	Tb927.11.11230_mRNA-p1, Tb927.6.720_mRNA-p1	TcIL3000.A.H_000443500.1_1, TcIL3000.A.H_000974600.1_1	TcIL3000.11.11880.1-p1, TcIL3000_6_270.1-p1	TcCLB.506861.30_mRNA-p1, TcCLB.506937.30_mRNA-p1	TvY486_0600230_mRNA-p1, TvY486_1112230_mRNA-p1
OG0000314	Tb927.7.2330_mRNA-p1	TcIL3000.A.H_000271000.1_1, TcIL3000.A.H_000271100.1_1, TcIL3000.A.H_000271200.1_1, TcIL3000.A.H_000271300.1_1, TcIL3000.A.H_000514100.1_1, TcIL3000.A.H_000514200.1_1, TcIL3000.A.H_000514300.1_1	TcIL3000_0_08140.1-p1, TcIL3000_0_26870.1-p1, TcIL3000_0_26880.1-p1, TcIL3000_0_43590.1-p1
OG0000315	Tb927.10.5030_mRNA-p1, Tb927.7.3680_mRNA-p1	TcIL3000.A.H_000521500.1_1, TcIL3000.A.H_000758600.1_1	TcIL3000_10_4210.1-p1, TcIL3000_7_2940.1-p1	TcCLB.510293.40_mRNA-p1, TcCLB.510409.39_mRNA-p1	TvY486_0703580_mRNA-p1, TvY486_1005090_mRNA-p1
OG0000316	Tb11.v5.0157.1-p1, Tb927.7.4740_mRNA-p1	TcIL3000.A.H_000532300.1_1	TcIL3000_0_32790.1-p1	TcCLB.507521.100_mRNA-p1	TvY486_0009370_mRNA-p1, TvY486_0704838_mRNA-p1
OG0000317	Tb927.8.1330_mRNA-p1, Tb927.8.1340_mRNA-p1	TcIL3000.A.H_000570800.1_1, TcIL3000.A.H_000570900.1_1	TcIL3000_0_27750.1-p1, TcIL3000_0_39590.1-p1, TcIL3000_0_39600.1-p1	TcCLB.506401.320_mRNA-p1	TvY486_0800730_mRNA-p1, TvY486_0800740_mRNA-p1
OG0000318	Tb927.8.3490_mRNA-p1, Tb927.8.3930_mRNA-p1	TcIL3000.A.H_000218800.1_1, TcIL3000.A.H_000243300.1_1, TcIL3000.A.H_000595800.1_1, TcIL3000.A.H_000600300.1_1	TcIL3000_0_00580.1-p1, TcIL3000_0_46630.1-p1, TcIL3000_0_46640.1-p1	TcCLB.506685.10_mRNA-p1	TvY486_0802910_mRNA-p1
OG0000319	Tb11.v5.0737.1-p1, Tb927.8.3500_mRNA-p1, Tb927.8.3920_mRNA-p1	TcIL3000.A.H_000243400.1_1, TcIL3000.A.H_000595900.1_1, TcIL3000.A.H_000600200.1_1	TcIL3000_0_00570.1-p1, TcIL3000_0_46620.1-p1	TcCLB.506685.20_mRNA-p1	TvY486_0042190_mRNA-p1
OG0000320	Tb11.v5.0738.1-p1, Tb927.8.3510_mRNA-p1, Tb927.8.3910_mRNA-p1	TcIL3000.A.H_000243500.1_1, TcIL3000.A.H_000596000.1_1, TcIL3000.A.H_000600100.1_1	TcIL3000_0_00560.1-p1, TcIL3000_8_3770.1-p1	TcCLB.506685.30_mRNA-p1	TvY486_0003360_mRNA-p1
OG0000321	Tb927.8.5190_mRNA-p1	TcIL3000.A.H_000611800.1_1	TcIL3000_8_5020.1-p1	TcCLB.507275.70_mRNA-p1, TcCLB.508163.390_mRNA-p1, TcCLB.509123.20_mRNA-p1, TcCLB.509147.21_pseudogenic_transcript-p1, TcCLB.511217.209_mRNA-p1, TcCLB.511675.6_pseudogenic_transcript-p1, TcCLB.511875.123_pseudogenic_transcript-p1	TvY486_0804760_mRNA-p1
OG0000322	Tb927.8.6030_mRNA-p1, Tb927.9.14000_mRNA-p1	TcIL3000.A.H_000619900.1_1, TcIL3000.A.H_000705200.1_1	TcIL3000_8_5800.1-p1, TcIL3000_9_5960.1-p1	TcCLB.510755.129_mRNA-p1, TcCLB.511071.171_mRNA-p1	TvY486_0805540_mRNA-p1, TvY486_0906950_mRNA-p1
OG0000323	Tb927.8.6150_mRNA-p1, Tb927.8.6160_mRNA-p1	TcIL3000.A.H_000621000.1_1, TcIL3000.A.H_000621100.1_1	TcIL3000_8_6000.1-p1, TcIL3000_8_6010.1-p1	TcCLB.511069.10_mRNA-p1, TcCLB.511069.20_mRNA-p1	TvY486_0805740_mRNA-p1, TvY486_0805750_mRNA-p1
OG0000324	Tb927.8.7170_mRNA-p1	TcIL3000.A.H_000631150.1_1, TcIL3000.A.H_000631200.1.1_1, TcIL3000.A.H_000631600.1_1	TcIL3000_0_20700.1-p1, TcIL3000_0_34680.1-p1, TcIL3000_0_34710.1-p1, TcIL3000_0_37430.1-p1, TcIL3000_0_59210.1-p1, TcIL3000_0_59250.1-p1		TvY486_0806660_mRNA-p1
OG0000325	Tb927.9.12200_mRNA-p1, Tb927.9.12240_mRNA-p1	TcIL3000.A.H_000694500.1_1, TcIL3000.A.H_000694600.1_1	TcIL3000_0_19940.1-p1, TcIL3000_9_5060.1-p1	TcCLB.510737.70_mRNA-p1, TcCLB.510737.79_mRNA-p1	TvY486_0905800_mRNA-p1, TvY486_0905810_mRNA-p1
OG0000326	Tb927.9.1440_mRNA-p1	TcIL3000.A.H_000201900.1_1, TcIL3000.A.H_000202200.1_1, TcIL3000.A.H_000641600.1_1, TcIL3000.A.H_000641900.1_1	TcIL3000_0_59280.1-p1, TcIL3000_0_59320.1-p1, TcIL3000_9_110.1-p1	TcCLB.510345.40_mRNA-p1	TvY486_0900100_mRNA-p1
OG0000327	Tb927.10.190_mRNA-p1, Tb927.9.15360_mRNA-p1	TcIL3000.A.H_000710400.1_1, TcIL3000.A.H_000712800.1_1	TcIL3000_10_60.1-p1, TcIL3000_9_6460.1-p1	TcCLB.510769.49_mRNA-p1	TvY486_0907580_mRNA-p1, TvY486_1000100_mRNA-p1
OG0000328	Tb927.9.1810_mRNA-p1, Tb927.9.1850_mRNA-p1	TcIL3000.A.H_000644400.1_1, TcIL3000.A.H_000644500.1_1	TcIL3000_9_390.1-p1, TcIL3000_9_400.1-p1	TcCLB.509979.90_mRNA-p1, TcCLB.509979.95_mRNA-p1	TvY486_0900390_mRNA-p1, TvY486_0900400_mRNA-p1
OG0000329	Tb927.10.11540_mRNA-p1, Tb927.9.6070_mRNA-p1	TcIL3000.A.H_000663500.1_1, TcIL3000.A.H_000820600.1_1	TcIL3000_10_9750.1-p1, TcIL3000_9_2070.1-p1	TcCLB.430605.29_mRNA-p1, TcCLB.507677.39_mRNA-p1	TvY486_0902250_mRNA-p1, TvY486_1011200_mRNA-p1
OG0000330	Tb927.9.9380_mRNA-p1, Tb927.9.9390_mRNA-p1, Tb927.9.9400_mRNA-p1, Tb927.9.9410_mRNA-p1	TcIL3000.A.H_000675400.1_1, TcIL3000.A.H_000675500.1_1, TcIL3000.A.H_000675600.1_1	TcIL3000_0_10740.1-p1, TcIL3000_0_23720.1-p1, TcIL3000_0_23730.1-p1	TcCLB.506885.124_mRNA-p1	TvY486_0904020_mRNA-p1
OG0000331	Tb927.10.12680_mRNA-p1, Tb927.11.9730_mRNA-p1	TcIL3000.A.H_000831300.1_1, TcIL3000.A.H_000955600.1_1	TcIL3000.11.10210.1-p1, TcIL3000_10_10790.1-p1	TcCLB.506963.20_mRNA-p1, TcCLB.507831.90_mRNA-p1	TvY486_1012330_mRNA-p1, TvY486_1110370_mRNA-p1
OG0000332	Tb927.10.13500_mRNA-p1, Tb927.11.9710_mRNA-p1	TcIL3000.A.H_000839000.1_1, TcIL3000.A.H_000955400.1_1	TcIL3000.11.10200.1-p1, TcIL3000_0_35380.1-p1, TcIL3000_10_11600.1-p1	TcCLB.506963.10_mRNA-p1	TvY486_1013070_mRNA-p1, TvY486_1110350_mRNA-p1
OG0000333	Tb11.v5.0302.1-p1, Tb927.10.15900_mRNA-p1, Tb927.10.15920_mRNA-p1, Tb927.10.16080_mRNA-p1	TcIL3000.A.H_000062400.1_1	TcIL3000_10_13720.1-p1, TcIL3000_10_13750.1-p1	TcCLB.511353.34_mRNA-p1, TcCLB.511355.24_mRNA-p1, TcCLB.511357.9_mRNA-p1	TvY486_1015340_mRNA-p1, TvY486_1015480_mRNA-p1
OG0000334	Tb927.10.3370_mRNA-p1, Tb927.10.3380_mRNA-p1	TcIL3000.A.H_000744300.1_1, TcIL3000.A.H_000744400.1_1	TcIL3000_10_2810.1-p1, TcIL3000_10_2820.1-p1	TcCLB.510309.40_mRNA-p1, TcCLB.510309.50_mRNA-p1	TvY486_1003340_mRNA-p1, TvY486_1003350_mRNA-p1
OG0000335	Tb927.10.8430_mRNA-p1, Tb927.11.4290_mRNA-p1	TcIL3000.A.H_000794400.1_1, TcIL3000.A.H_000903100.1_1	TcIL3000.11.4340.1-p1, TcIL3000_10_7290.1-p1	TcCLB.506181.59_mRNA-p1, TcCLB.508551.20_mRNA-p1	TvY486_1008320_mRNA-p1, TvY486_1104380_mRNA-p1
OG0000336	Tb11.v5.0833.1-p1, Tb927.10.890_mRNA-p1	TcIL3000.A.H_000198100.1_1, TcIL3000.A.H_000198200.1_1, TcIL3000.A.H_000198300.1_1, TcIL3000.A.H_000198400.1_1, TcIL3000.A.H_000198500.1_1, TcIL3000.A.H_000719250.1_1	TcIL3000_0_01240.1-p1, TcIL3000_0_05390.1-p1, TcIL3000_0_47790.1-p1		TvY486_1000860_mRNA-p1
OG0000337	Tb11.02.5420_mRNA-p1, Tb11.02.5420b.1-p1, Tb927.11.8380_mRNA-p1	TcIL3000.A.H_000934800.1_1, TcIL3000.A.H_000943100.1_1	TcIL3000_0_00820.1-p1, TcIL3000_0_20750.1-p1, TcIL3000_0_54440.1-p1	TcCLB.503753.29_mRNA-p1, TcCLB.506931.80_mRNA-p1	TvY486_1109190_mRNA-p1
OG0000338	Tb927.11.12410_mRNA-p1, Tb927.11.12420_mRNA-p1	TcIL3000.A.H_000986700.1_1, TcIL3000.A.H_000986800.1_1	TcIL3000.11.13030.1-p1, TcIL3000_0_20360.1-p1, TcIL3000_0_27770.1-p1	TcCLB.511127.320_mRNA-p1, TcCLB.511127.330_mRNA-p1	TvY486_1113350_mRNA-p1
OG0000339	Tb11.v5.0365.1-p1, Tb11.v5.0366.1-p1, Tb927.11.12880_mRNA-p1	TcIL3000.A.H_000990800.1_1, TcIL3000.A.H_000990900.1_1	TcIL3000.11.13280.1-p1, TcIL3000.11.13290.1-p1, TcIL3000_0_31430.1-p1, TcIL3000_0_31440.1-p1, TcIL3000_0_35760.1-p1		TvY486_1113730_mRNA-p1
OG0000340	Tb927.11.13150_mRNA-p1	TcIL3000.A.H_000286900.1_1		TcCLB.505025.144_mRNA-p1, TcCLB.506597.36_pseudogenic_transcript-p1, TcCLB.506967.13_mRNA-p1, TcCLB.509097.28_mRNA-p1, TcCLB.510021.185_mRNA-p1, TcCLB.510377.475_pseudogenic_transcript-p1, TcCLB.510377.61_mRNA-p1	TvY486_1114000_mRNA-p1
OG0000341	Tb927.11.3530.1_mRNA-p1, Tb927.11.3530.2_mRNA-p1	TcIL3000.A.H_000896600.1_1	TcIL3000.11.3470.1-p1	TcCLB.504011.70_mRNA-p1, TcCLB.506633.74_pseudogenic_transcript-p1, TcCLB.506953.10_pseudogenic_transcript-p1, TcCLB.511049.30_mRNA-p1, TcCLB.511129.54_pseudogenic_transcript-p1, TcCLB.511911.81_pseudogenic_transcript-p1	TvY486_1103640_mRNA-p1
OG0000342	Tb927.11.5440_mRNA-p1, Tb927.11.5450_mRNA-p1	TcIL3000.A.H_000913500.1_1, TcIL3000.A.H_000913600.1_1	TcIL3000.11.5680.1-p1, TcIL3000.11.5690.1-p1	TcCLB.508647.270_mRNA-p1, TcCLB.508647.280_mRNA-p1	TvY486_1105620_mRNA-p1, TvY486_1105630_mRNA-p1
OG0000343	Tb927.11.5850_mRNA-p1	TcIL3000.A.H_000917900.1_1	TcIL3000.11.6250.1-p1, TcIL3000_0_42090.1-p1	TcCLB.508515.30_mRNA-p1	TvY486_0001240_mRNA-p1, TvY486_1106080_mRNA-p1, TvY486_1106090_mRNA-p1
OG0000344	Tb927.11.5950_mRNA-p1, Tb927.11.5960_mRNA-p1	TcIL3000.A.H_000918900.1_1, TcIL3000.A.H_000919000.1_1	TcIL3000.11.6440.1-p1, TcIL3000.11.6480.1-p1	TcCLB.504149.175_mRNA-p1, TcCLB.506129.89_mRNA-p1, TcCLB.508039.70_mRNA-p1	TvY486_1106280_mRNA-p1
OG0000345	Tb927.11.6500_mRNA-p1, Tb927.11.6510_mRNA-p1	TcIL3000.A.H_000924100.1_1, TcIL3000.A.H_000924200.1_1	TcIL3000.11.7110.1-p1, TcIL3000.11.7120.1-p1	TcCLB.510101.420_mRNA-p1, TcCLB.510101.430_mRNA-p1	TvY486_1106880_mRNA-p1, TvY486_1106890_mRNA-p1
OG0000346	Tb927.11.9560_mRNA-p1	TcIL3000.A.H_000953500.1_1	TcIL3000.11.10030.1-p1	TcCLB.511589.170_mRNA-p1	TvY486_0009340_mRNA-p1, TvY486_0023710_mRNA-p1, TvY486_1110170_mRNA-p1
OG0000347	Tb927.11.9590_mRNA-p1	TcIL3000.A.H_000953700.1_1, TcIL3000.A.H_000953900.1_1, TcIL3000.A.H_000954100.1_1	TcIL3000.11.10090.1-p1, TcIL3000_0_20500.1-p1	TcCLB.511589.200_mRNA-p1	TvY486_1110190_mRNA-p1
OG0000348		TcIL3000.A.H_000056200.1_1, TcIL3000.A.H_000056500.1_1, TcIL3000.A.H_000080700.1_1, TcIL3000.A.H_000127600.1_1, TcIL3000.A.H_000128500.1_1, TcIL3000.A.H_000195600.1_1	TcIL3000_0_05040.1-p1, TcIL3000_0_12140.1-p1, TcIL3000_0_22100.1-p1, TcIL3000_0_22850.1-p1, TcIL3000_0_28580.1-p1, TcIL3000_0_46430.1-p1
OG0000349					TvY486_0022010_mRNA-p1, TvY486_0041640_mRNA-p1, TvY486_0042320_mRNA-p1, TvY486_0044130_mRNA-p1, TvY486_0045350_mRNA-p1
OG0000350					TvY486_0009580_mRNA-p1, TvY486_0018880_mRNA-p1
OG0000351					TvY486_0045660_mRNA-p1
OG0000352					TvY486_0003440_mRNA-p1, TvY486_0013950_mRNA-p1, TvY486_0016930_mRNA-p1, TvY486_0036160_mRNA-p1, TvY486_0038880_mRNA-p1
OG0000353					TvY486_0006710_mRNA-p1, TvY486_0017930_mRNA-p1, TvY486_0020390_mRNA-p1, TvY486_0022190_mRNA-p1, TvY486_0025110_mRNA-p1, TvY486_0026370_mRNA-p1, TvY486_0027060_mRNA-p1, TvY486_0028470_mRNA-p1, TvY486_0034930_mRNA-p1, TvY486_0038660_mRNA-p1
OG0000354	Tb11.v5.0317.1-p1, Tb11.v5.0855.1-p1, Tb11.v5.1031.1-p1, Tb927.1.350_pseudogenic_transcript-p1, Tb927.11.18020_mRNA-p1, Tb927.11.18620.1-p1, Tb927.11.3560.1-p1, Tb927.11.7980_mRNA-p1
OG0000355	Tb927.2.1700_mRNA-p1, Tb927.2.1760_mRNA-p1	TcIL3000.A.H_000045400.1_1, TcIL3000.A.H_000577400.1_1, TcIL3000.A.H_000577700.1_1	TcIL3000_0_05460.1-p1, TcIL3000_0_06310.1-p1, TcIL3000_0_06340.1-p1, TcIL3000_2_10.1-p1		TvY486_0200179_mRNA-p1
OG0000356	Tb927.2.4210_mRNA-p1	TcIL3000.A.H_000300300.1_1, TcIL3000.A.H_000300400.1_1, TcIL3000.A.H_000300500.1_1, TcIL3000.A.H_000300600.1_1, TcIL3000.A.H_000300700.1_1	TcIL3000_2_690.1-p1, TcIL3000_2_700.1-p1	TcCLB.507547.90_mRNA-p1	TvY486_0039220_mRNA-p1
OG0000357	Tb927.3.2490_mRNA-p1	TcIL3000.A.H_000327600.1_1	TcIL3000_3_1530.1-p1	TcCLB.504099.30_pseudogenic_transcript-p1, TcCLB.506961.110_pseudogenic_transcript-p1, TcCLB.507907.50_mRNA-p1, TcCLB.509871.39_pseudogenic_transcript-p1, TcCLB.511587.40_pseudogenic_transcript-p1	TvY486_0301870_mRNA-p1
OG0000358	Tb11.0880_mRNA-p1, Tb927.11.680_mRNA-p1, Tb927.4.1100_mRNA-p1	TcIL3000.A.H_000359900.1_1, TcIL3000.A.H_000869100.1_1	TcIL3000.11.670.1-p1	TcCLB.506405.149_mRNA-p1	TvY486_0400830_mRNA-p1, TvY486_1100520_mRNA-p1
OG0000359	Tb927.10.14910_mRNA-p1, Tb927.4.2380_mRNA-p1	TcIL3000.A.H_000372800.1_1, TcIL3000.A.H_000852500.1_1	TcIL3000_10_12790.1-p1, TcIL3000_4_2200.1-p1	TcCLB.506211.100_mRNA-p1	TvY486_0402240_mRNA-p1, TvY486_1014320_mRNA-p1
OG0000360	Tb927.4.3190_mRNA-p1, Tb927.4.3460_mRNA-p1	TcIL3000.A.H_000172300.1_1, TcIL3000.A.H_000380200.1_1, TcIL3000.A.H_000382900.1_1		TcCLB.504055.81_mRNA-p1	TvY486_0014730_mRNA-p1, TvY486_0403050_mRNA-p1, TvY486_0403070_mRNA-p1
OG0000361	Tb927.4.3550_mRNA-p1, Tb927.5.1610_mRNA-p1	TcIL3000.A.H_000383700.1_1, TcIL3000.A.H_000408200.1_1	TcIL3000_0_20590.1-p1	TcCLB.506739.150_mRNA-p1, TcCLB.507673.20_mRNA-p1	TvY486_0403320_mRNA-p1, TvY486_0501090_mRNA-p1
OG0000362	Tb927.4.4190_mRNA-p1, Tb927.8.8150_mRNA-p1	TcIL3000.A.H_000390400.1_1	TcIL3000_0_20280.1-p1, TcIL3000_4_3610.1-p1, TcIL3000_8_8300.1-p1	TcCLB.509895.60_mRNA-p1	TvY486_0403830_mRNA-p1, TvY486_0807530_mRNA-p1
OG0000363	Tb927.4.4230_mRNA-p1	TcIL3000.A.H_000391000.1_1	TcIL3000_0_12870.1-p1, TcIL3000_0_45350.1-p1, TcIL3000_0_47510.1-p1	TcCLB.505007.10_mRNA-p1, TcCLB.507885.10_mRNA-p1	TvY486_0021650_mRNA-p1, TvY486_0807370_mRNA-p1
OG0000364	Tb927.4.4330_mRNA-p1, Tb927.8.8040_mRNA-p1	TcIL3000.A.H_000392000.1_1	TcIL3000_4_3670.1-p1, TcIL3000_8_8080.1-p1, TcIL3000_8_8210.1-p1	TcCLB.505009.30_mRNA-p1	TvY486_0807310_mRNA-p1, TvY486_0807440_mRNA-p1
OG0000365	Tb927.4.4350_mRNA-p1, Tb927.8.8030_mRNA-p1	TcIL3000.A.H_000392200.1_1	TcIL3000_4_3690.1-p1, TcIL3000_8_8060.1-p1, TcIL3000_8_8190.1-p1	TcCLB.505009.49_mRNA-p1	TvY486_0807290_mRNA-p1, TvY486_0807410_mRNA-p1
OG0000366	Tb927.4.4490_mRNA-p1	TcIL3000.A.H_000393200.1_1	TcIL3000_0_01280.1-p1, TcIL3000_0_01290.1-p1, TcIL3000_0_36360.1-p1, TcIL3000_0_43390.1-p1, TcIL3000_4_3740.1-p1, TcIL3000_8_2170.1-p1	TcCLB.507079.30_mRNA-p1	TvY486_0403980_mRNA-p1
OG0000367	Tb927.4.4760_mRNA-p1	TcIL3000.A.H_000396400.1_1	TcIL3000_0_02690.1-p1, TcIL3000_0_38480.1-p1, TcIL3000_0_52930.1-p1, TcIL3000_0_57110.1-p1	TcCLB.507395.20_mRNA-p1	TvY486_0807740_mRNA-p1
OG0000368	Tb927.4.5140_mRNA-p1, Tb927.8.7250_mRNA-p1	TcIL3000.A.H_000632700.1_1	TcIL3000_0_17400.1-p1, TcIL3000_0_18330.1-p1, TcIL3000_0_23300.1-p1, TcIL3000_8_7350.1-p1	TcCLB.510595.40_mRNA-p1	TvY486_0031800_mRNA-p1, TvY486_0404480_mRNA-p1
OG0000369	Tb927.4.5340_mRNA-p1, Tb927.8.6980_mRNA-p1	TcIL3000.A.H_000629400.1_1	TcIL3000_0_34800.1-p1, TcIL3000_8_6940.1-p1	TcCLB.504835.29_mRNA-p1, TcCLB.507389.10_mRNA-p1	TvY486_0404570_mRNA-p1, TvY486_0806530_mRNA-p1
OG0000370	Tb927.5.1850_mRNA-p1	TcIL3000.A.H_000410700.1_1, TcIL3000.A.H_000410800.1_1, TcIL3000.A.H_000410900.1_1	TcIL3000_0_08180.1-p1, TcIL3000_0_25860.1-p1	TcCLB.404001.20_mRNA-p1	TvY486_0039760_mRNA-p1, TvY486_0042840_mRNA-p1
OG0000371	Tb927.5.2180_mRNA-p1, Tb927.5.2210_mRNA-p1, Tb927.5.2240_mRNA-p1	TcIL3000.A.H_000414300.1_1	TcIL3000_0_28510.1-p1	TcCLB.511315.44_pseudogenic_transcript-p1	TvY486_0501610_mRNA-p1
OG0000372	Tb927.5.3440_mRNA-p1, Tb927.5.3770_mRNA-p1	TcIL3000.A.H_000426300.1_1, TcIL3000.A.H_000429900.1_1	TcIL3000_0_05580.1-p1, TcIL3000_5_3900.1-p1	TcCLB.507083.40_mRNA-p1	TvY486_0503210_mRNA-p1
OG0000373	Tb927.5.3510_mRNA-p1	TcIL3000.A.H_000427000.1_1, TcIL3000.A.H_000427100.1_1	TcIL3000_0_00320.1-p1, TcIL3000_0_18230.1-p1, TcIL3000_0_46740.1-p1	TcCLB.503531.49_mRNA-p1, TcCLB.507813.10_mRNA-p1	TvY486_0502915_mRNA-p1
OG0000374	Tb05.5K5.160_mRNA-p1, Tb927.5.4520_mRNA-p1	TcIL3000.A.H_000050430.1_1, TcIL3000.A.H_000436000.1_1	TcIL3000_0_58570.1-p1, TcIL3000_5_5210.1-p1	TcCLB.419417.19_mRNA-p1, TcCLB.506717.4_mRNA-p1	TvY486_0503940_mRNA-p1
OG0000375	Tb927.7.1320_mRNA-p1, Tb927.7.1340_mRNA-p1	TcIL3000.A.H_000499700.1_1, TcIL3000.A.H_000499900.1_1	TcIL3000_7_940.1-p1	TcCLB.508209.100_mRNA-p1, TcCLB.508209.120_mRNA-p1, TcCLB.508209.90_mRNA-p1	TvY486_0701140_mRNA-p1, TvY486_0701160_mRNA-p1
OG0000376	Tb927.7.1790_mRNA-p1	TcIL3000.A.H_000504200.1_1	TcIL3000_7_1260.1-p1	TcCLB.508207.70_mRNA-p1	TvY486_0701650_mRNA-p1
OG0000377	Tb927.7.4240_mRNA-p1, Tb927.7.4250_mRNA-p1	TcIL3000.A.H_000526800.1_1, TcIL3000.A.H_000527100.1_1, TcIL3000.A.H_000527200.1_1, TcIL3000.A.H_000527500.1_1		TcCLB.506661.150_mRNA-p1	TvY486_0704280_mRNA-p1, TvY486_0704300_mRNA-p1
OG0000378	Tb11.v5.0155.1-p1, Tb927.7.4720_mRNA-p1	TcIL3000.A.H_000532100.1_1	TcIL3000_0_27000.1-p1	TcCLB.507521.115_mRNA-p1	TvY486_0009380_mRNA-p1
OG0000379	Tb927.7.6110_mRNA-p1, Tb927.7.6130_mRNA-p1, Tb927.7.6150_mRNA-p1, Tb927.7.6170_mRNA-p1	TcIL3000.A.H_000544300.1_1, TcIL3000.A.H_000544400.1_1	TcIL3000_0_09110.1-p1, TcIL3000_0_09120.1-p1	TcCLB.506513.14_mRNA-p1, TcCLB.506513.7_mRNA-p1	TvY486_0706078_mRNA-p1
OG0000380	Tb927.7.7110.1_mRNA-p1, Tb927.7.7110.2_mRNA-p1, Tb927.7.7180_mRNA-p1	TcIL3000.A.H_000552900.1_1, TcIL3000.A.H_000553600.1_1	TcIL3000_0_08160.1-p1, TcIL3000_0_35250.1-p1, TcIL3000_7_5790.1-p1		TvY486_0706800_mRNA-p1
OG0000381	Tb927.10.5610_mRNA-p1, Tb927.8.1110_mRNA-p1	TcIL3000.A.H_000568800.1_1, TcIL3000.A.H_000764100.1_1	TcIL3000_10_4740.1-p1, TcIL3000_8_730.1-p1	TcCLB.504163.30_mRNA-p1, TcCLB.506401.120_mRNA-p1	TvY486_0800570_mRNA-p1
OG0000382	Tb927.11.900_mRNA-p1, Tb927.8.3690_mRNA-p1	TcIL3000.A.H_000598000.1_1, TcIL3000.A.H_000866900.1_1	TcIL3000_0_43620.1-p1, TcIL3000_0_50590.1-p1	TcCLB.506925.319_mRNA-p1, TcCLB.511575.60_mRNA-p1	TvY486_0803090_mRNA-p1, TvY486_1100750_mRNA-p1
OG0000383	Tb11.v5.0861.1-p1, Tb927.8.4030_mRNA-p1, Tb927.8.4080_mRNA-p1, Tb927.8.4130_mRNA-p1	TcIL3000.A.H_000601400.1_1, TcIL3000.A.H_000601900.1_1	TcIL3000_0_06690.1-p1, TcIL3000_8_3830.1-p1	TcCLB.503897.140_mRNA-p1	TvY486_0803480_mRNA-p1
OG0000384	Tb927.8.6180_mRNA-p1, Tb927.9.14370_mRNA-p1	TcIL3000.A.H_000621300.1_1, TcIL3000.A.H_000707500.1_1	TcIL3000_9_6170.1-p1	TcCLB.510761.14_mRNA-p1, TcCLB.511067.20_mRNA-p1	TvY486_0805780_mRNA-p1, TvY486_0907220_mRNA-p1
OG0000385	Tb927.8.7440_mRNA-p1	TcIL3000.A.H_000634500.1_1	TcIL3000_4_4200.1-p1, TcIL3000_8_7680.1-p1, TcIL3000_8_7830.1-p1	TcCLB.509011.90_mRNA-p1, TcCLB.511437.30_mRNA-p1, TcCLB.511439.20_mRNA-p1, TcCLB.511439.30_mRNA-p1	TvY486_0404320_mRNA-p1
OG0000386	Tb927.8.8130_mRNA-p1	TcIL3000.A.H_000390800.1_1	TcIL3000_0_11600.1-p1, TcIL3000_0_47480.1-p1, TcIL3000_8_8260.1-p1	TcCLB.507277.20_mRNA-p1, TcCLB.509895.110_mRNA-p1	TvY486_0403870_mRNA-p1, TvY486_0403880_mRNA-p1, TvY486_0807500_mRNA-p1
OG0000387	Tb927.9.1500_mRNA-p1	TcIL3000.A.H_000202100.1_1, TcIL3000.A.H_000641700.1_1, TcIL3000.A.H_000642000.1_1	TcIL3000_0_59300.1-p1, TcIL3000_9_120.1-p1	TcCLB.510345.9_mRNA-p1, TcCLB.510347.5_mRNA-p1	TvY486_0035680_mRNA-p1, TvY486_0900090_mRNA-p1
OG0000388	Tb927.9.15110_mRNA-p1, Tb927.9.15170_mRNA-p1	TcIL3000.A.H_000709400.1_1	TcIL3000_9_6340.1-p1	TcCLB.510765.60_mRNA-p1, TcCLB.510765.70_mRNA-p1	TvY486_0907450_mRNA-p1, TvY486_0907460_mRNA-p1
OG0000389	Tb927.10.270_mRNA-p1, Tb927.9.15420_mRNA-p1	TcIL3000.A.H_000710700.1_1, TcIL3000.A.H_000713600.1_1	TcIL3000_10_130.1-p1	TcCLB.510769.90_mRNA-p1, TcCLB.511145.20_mRNA-p1	TvY486_0907610_mRNA-p1, TvY486_1000210_mRNA-p1
OG0000390	Tb927.9.3920_mRNA-p1, Tb927.9.3990_mRNA-p1	TcIL3000.A.H_000655100.1_1, TcIL3000.A.H_000655500.1_1	TcIL3000_0_19490.1-p1, TcIL3000_9_1270.1-p1	TcCLB.506829.39_mRNA-p1	TvY486_0901350_mRNA-p1, TvY486_0901360_mRNA-p1
OG0000391	Tb927.9.5520_mRNA-p1	TcIL3000.A.H_000661600.1_1	TcIL3000_0_04870.1-p1	TcCLB.508277.360_mRNA-p1	TvY486_0025980_mRNA-p1, TvY486_0033520_mRNA-p1, TvY486_0902000_mRNA-p1
OG0000392	Tb927.9.7590_mRNA-p1, Tb927.9.7620_mRNA-p1	TcIL3000.A.H_000666300.1_1, TcIL3000.A.H_000666400.1_1	TcIL3000_0_18940.1-p1, TcIL3000_0_18950.1-p1		TvY486_0902930_mRNA-p1
OG0000393	Tb927.9.8100_mRNA-p1, Tb927.9.8130_mRNA-p1	TcIL3000.A.H_000668300.1_1, TcIL3000.A.H_000668400.1_1	TcIL3000_9_2810.1-p1, TcIL3000_9_2820.1-p1, TcIL3000_9_2830.1-p1	TcCLB.510241.60_mRNA-p1	TvY486_0903190_mRNA-p1, TvY486_0903210_mRNA-p1
OG0000394	Tb11.v5.0627.1-p1, Tb927.10.13680_mRNA-p1	TcIL3000.A.H_000838100.1_1, TcIL3000.A.H_000843100.1_1	TcIL3000_10_11480.1-p1, TcIL3000_10_11520.1-p1	TcCLB.507993.180_mRNA-p1	TvY486_1012970_mRNA-p1, TvY486_1013000_mRNA-p1, TvY486_1013260_mRNA-p1
OG0000395	Tb927.10.14580_mRNA-p1, Tb927.11.4820_mRNA-p1	TcIL3000.A.H_000849600.1_1, TcIL3000.A.H_000907200.1_1	TcIL3000_10_12470.1-p1	TcCLB.503449.10_mRNA-p1, TcCLB.506213.80_mRNA-p1	TvY486_1104920_mRNA-p1
OG0000396	Tb927.10.14600_mRNA-p1, Tb927.10.14710_mRNA-p1	TcIL3000.A.H_000849800.1_1, TcIL3000.A.H_000850600.1_1	TcIL3000_10_12490.1-p1, TcIL3000_10_12580.1-p1	TcCLB.503833.40_mRNA-p1, TcCLB.506213.60_mRNA-p1	TvY486_1014050_mRNA-p1
OG0000397	Tb11.1210_mRNA-p1, Tb11.v5.0995.1-p1, Tb927.10.15240_mRNA-p1	TcIL3000.A.H_000855000.1_1, TcIL3000.A.H_000855100.1_1	TcIL3000_10_13020.1-p1	TcCLB.507963.30_mRNA-p1	TvY486_1014610_mRNA-p1
OG0000398	Tb11.v5.0243.1-p1, Tb11.v5.1060.1-p1, Tb927.10.5330_mRNA-p1, Tb927.10.5340_mRNA-p1	TcIL3000.A.H_000761300.1_1, TcIL3000.A.H_000761400.1_1	TcIL3000_10_4480.1-p1, TcIL3000_10_4490.1-p1		TvY486_1005370_mRNA-p1
OG0000399	Tb11.v5.0199.1-p1, Tb927.10.6060_mRNA-p1, Tb927.10.6070_mRNA-p1	TcIL3000.A.H_000768300.1_1, TcIL3000.A.H_000768400.1_1		TcCLB.507639.20_mRNA-p1, TcCLB.507639.30_mRNA-p1	TvY486_1006020_mRNA-p1, TvY486_1006030_mRNA-p1
OG0000400	Tb927.11.12830_mRNA-p1	TcIL3000.A.H_000990300.1_1	TcIL3000_0_22390.1-p1, TcIL3000_0_35820.1-p1	TcCLB.511555.90_mRNA-p1	TvY486_0036980_mRNA-p1
OG0000401	Tb927.11.13090_mRNA-p1, Tb927.11.13190_mRNA-p1	TcIL3000.A.H_000993000.1_1, TcIL3000.A.H_000999500.1_1	TcIL3000.11.13470.1-p1, TcIL3000.11.13550.1-p1, TcIL3000_0_43470.1-p1	TcCLB.510163.20_mRNA-p1	TvY486_1114060_mRNA-p1
OG0000402	Tb927.11.13650_mRNA-p1, Tb927.11.6640_mRNA-p1	TcIL3000.A.H_000925500.1_1, TcIL3000.A.H_001003600.1_1		TcCLB.503653.60_mRNA-p1, TcCLB.506753.110_mRNA-p1, TcCLB.506773.44_mRNA-p1, TcCLB.507047.160_mRNA-p1	TvY486_1107000_mRNA-p1, TvY486_1114490_mRNA-p1
OG0000403	Tb927.11.15020_mRNA-p1, Tb927.11.15910_mRNA-p1	TcIL3000.A.H_001017200.1_1, TcIL3000.A.H_001025400.1_1	TcIL3000.11.15220.1-p1, TcIL3000.11.15820.1-p1	TcCLB.507039.10_mRNA-p1, TcCLB.511715.10_mRNA-p1	TvY486_1115840_mRNA-p1, TvY486_1116720_mRNA-p1
OG0000404	Tb927.11.15840_mRNA-p1, Tb927.11.15860_mRNA-p1	TcIL3000.A.H_001024600.1_1, TcIL3000.A.H_001024900.1_1	TcIL3000.11.15770.1-p1, TcIL3000_0_49880.1-p1	TcCLB.506227.10_mRNA-p1, TcCLB.507811.100_mRNA-p1, TcCLB.511545.80_mRNA-p1	TvY486_0021710_mRNA-p1
OG0000405	Tb927.11.500_mRNA-p1, Tb927.11.510_mRNA-p1	TcIL3000.A.H_000262500.1_1, TcIL3000.A.H_000866000.1_1, TcIL3000.A.H_000866100.1_1	TcIL3000.11.470.1-p1, TcIL3000_0_08080.1-p1	TcCLB.507093.220_mRNA-p1, TcCLB.507093.229_mRNA-p1
OG0000406	Tb927.11.5780_mRNA-p1	TcIL3000.A.H_000917000.1_1	TcIL3000.11.6160.1-p1, TcIL3000_0_56560.1-p1	TcCLB.503487.10_mRNA-p1, TcCLB.506203.129_mRNA-p1	TvY486_1106000_mRNA-p1, TvY486_1106010_mRNA-p1
OG0000407	Tb927.11.5830_mRNA-p1	TcIL3000.A.H_000917500.1_1	TcIL3000.11.6210.1-p1, TcIL3000_0_02430.1-p1	TcCLB.508515.10_mRNA-p1	TvY486_1106060_mRNA-p1
OG0000408	Tb927.11.5840_mRNA-p1	TcIL3000.A.H_000917600.1_1, TcIL3000.A.H_000917800.1_1	TcIL3000.11.6220.1-p1, TcIL3000.11.6240.1-p1	TcCLB.508515.20_mRNA-p1	TvY486_1106070_mRNA-p1
OG0000409	Tb927.11.5890_mRNA-p1	TcIL3000.A.H_000918400.1_1	TcIL3000.11.6320.1-p1	TcCLB.508515.90_mRNA-p1	TvY486_1106150_pseudogenic_transcript-p1
OG0000410	Tb927.11.5900_mRNA-p1			TcCLB.508515.100_mRNA-p1	TvY486_0021630_mRNA-p1, TvY486_0023100_mRNA-p1, TvY486_1106160_mRNA-p1
OG0000411	Tb11.02.5050b.1-p1, Tb927.11.7210_mRNA-p1	TcIL3000.A.H_000930900.1_1	TcIL3000.11.7780.1-p1, TcIL3000_0_47340.1-p1	TcCLB.506777.120_mRNA-p1, TcCLB.508237.9_mRNA-p1	TvY486_0028120_mRNA-p1, TvY486_1107560_mRNA-p1
OG0000412	Tb927.11.8960_mRNA-p1	TcIL3000.A.H_000946400.1_1	TcIL3000.11.9270.1-p1, TcIL3000_0_48570.1-p1	TcCLB.463673.9_mRNA-p1, TcCLB.509199.40_mRNA-p1, TcCLB.511801.4_mRNA-p1	TvY486_1109470_mRNA-p1
OG0000413		TcIL3000.A.H_000126700.1_1, TcIL3000.A.H_000437600.1_1, TcIL3000.A.H_000438000.1_1	TcIL3000_0_05980.1-p1, TcIL3000_0_28700.1-p1
OG0000414		TcIL3000.A.H_000150200.1_1, TcIL3000.A.H_000150900.1_1, TcIL3000.A.H_000151500.1_1, TcIL3000.A.H_000158300.1_1, TcIL3000.A.H_000200800.1_1, TcIL3000.A.H_000208300.1_1, TcIL3000.A.H_000236700.1_1, TcIL3000.A.H_000237000.1_1, TcIL3000.A.H_000562100.1_1			TvY486_0027440_mRNA-p1
OG0000415		TcIL3000.A.H_000245900.1_1			TvY486_0013120_mRNA-p1, TvY486_0032470_mRNA-p1, TvY486_0033430_mRNA-p1
OG0000416			TcIL3000_0_07550.1-p1, TcIL3000_0_10520.1-p1, TcIL3000_0_10530.1-p1, TcIL3000_0_24730.1-p1, TcIL3000_0_27280.1-p1, TcIL3000_0_35430.1-p1, TcIL3000_0_35440.1-p1, TcIL3000_0_41570.1-p1, TcIL3000_0_43910.1-p1, TcIL3000_0_53980.1-p1, TcIL3000_0_61090.1-p1
OG0000417
OG0000418					TvY486_0000010_mRNA-p1, TvY486_0015670_mRNA-p1, TvY486_0025420_mRNA-p1, TvY486_0029140_mRNA-p1, TvY486_0040620_mRNA-p1
OG0000419					TvY486_0000430_mRNA-p1, TvY486_0000470_mRNA-p1, TvY486_0000490_mRNA-p1, TvY486_0007490_mRNA-p1, TvY486_0010080_mRNA-p1, TvY486_0015080_mRNA-p1, TvY486_0017010_mRNA-p1, TvY486_0024870_mRNA-p1, TvY486_0033370_mRNA-p1, TvY486_0038540_mRNA-p1
OG0000420					TvY486_0001600_mRNA-p1, TvY486_0010970_mRNA-p1, TvY486_0028610_mRNA-p1
OG0000421					TvY486_0007360_mRNA-p1, TvY486_0010210_mRNA-p1, TvY486_0022540_mRNA-p1, TvY486_0025010_mRNA-p1, TvY486_0033660_mRNA-p1, TvY486_0034910_mRNA-p1, TvY486_0037130_mRNA-p1, TvY486_0037160_mRNA-p1
OG0000422					TvY486_0013650_mRNA-p1
OG0000423					TvY486_0025925_mRNA-p1
OG0000424	Tb927.1.1660_mRNA-p1	TcIL3000.A.H_000277300.1_1, TcIL3000.A.H_000281300.1_1	TcIL3000_0_40730.1-p1, TcIL3000_1_1000.1-p1, TcIL3000_1_480.1-p1	TcCLB.511421.190_mRNA-p1	TvY486_0100340_mRNA-p1
OG0000425	Tb927.1.2820_mRNA-p1, Tb927.1.2850_mRNA-p1, Tb927.1.2880_mRNA-p1, Tb927.10.9080_mRNA-p1	TcIL3000.A.H_000531600.1_1, TcIL3000.A.H_000558900.1_1, TcIL3000.A.H_000799700.1_1	TcIL3000_0_13340.1-p1, TcIL3000_0_56730.1-p1, TcIL3000_10_7850.1-p1
OG0000426	Tb927.2.1820_mRNA-p1	TcIL3000.A.H_000006300.1_1, TcIL3000.A.H_000044900.1_1, TcIL3000.A.H_000288300.1_1	TcIL3000_0_14390.1-p1, TcIL3000_0_19260.1-p1, TcIL3000_2_60.1-p1	TcCLB.510257.130_mRNA-p1	TvY486_0200210_mRNA-p1
OG0000427	Tb927.2.5760_mRNA-p1	TcIL3000.A.H_000308920.1_1	TcIL3000_0_22890.1-p1, TcIL3000_0_25360.1-p1, TcIL3000_0_25370.1-p1	TcCLB.504117.50_pseudogenic_transcript-p1	TvY486_0030950_mRNA-p1, TvY486_0201950_mRNA-p1
OG0000428	Tb927.11.3230_mRNA-p1, Tb927.2.6090_mRNA-p1	TcIL3000.A.H_000041400.1_1, TcIL3000.A.H_000893500.1_1	TcIL3000.11.3000.1-p1, TcIL3000_7_4970.1-p1	TcCLB.507105.40_mRNA-p1, TcCLB.509583.4_mRNA-p1	TvY486_0202090_mRNA-p1, TvY486_1103320_mRNA-p1
OG0000429	Tb927.10.2840_mRNA-p1, Tb927.3.1370_mRNA-p1	TcIL3000.A.H_000317500.1_1, TcIL3000.A.H_000739500.1_1	TcIL3000_10_2450.1-p1, TcIL3000_3_580.1-p1	TcCLB.509233.190_mRNA-p1	TvY486_0300750_mRNA-p1
OG0000430	Tb927.3.3310_mRNA-p1, Tb927.3.3320_mRNA-p1	TcIL3000.A.H_000334300.1_1, TcIL3000.A.H_000334400.1_1	TcIL3000_0_42440.1-p1	TcCLB.510323.30_mRNA-p1	TvY486_0302680_mRNA-p1, TvY486_0302690_mRNA-p1
OG0000431	Tb927.3.3930_mRNA-p1, Tb927.3.3960_mRNA-p1	TcIL3000.A.H_000342100.1_1, TcIL3000.A.H_000342400.1_1	TcIL3000_0_37780.1-p1, TcIL3000_3_2560.1-p1, TcIL3000_3_2590.1-p1	TcCLB.503683.11_mRNA-p1	TvY486_0303250_mRNA-p1
OG0000432	Tb927.11.6140_mRNA-p1, Tb927.3.4360_mRNA-p1	TcIL3000.A.H_000347200.1_1, TcIL3000.A.H_000920700.1_1		TcCLB.508041.30_mRNA-p1, TcCLB.509381.20_mRNA-p1	TvY486_0303640_mRNA-p1, TvY486_1106490_mRNA-p1
OG0000433	Tb927.4.2760_mRNA-p1	TcIL3000.A.H_000225000.1_1, TcIL3000.A.H_000376200.1_1	TcIL3000_0_03380.1-p1, TcIL3000_0_19740.1-p1, TcIL3000_0_19750.1-p1	TcCLB.506637.30_mRNA-p1	TvY486_0402650_mRNA-p1
OG0000434	Tb927.4.310_mRNA-p1	TcIL3000.A.H_000159600.1_1, TcIL3000.A.H_000352300.1_1	TcIL3000_0_03290.1-p1, TcIL3000_0_25450.1-p1	TcCLB.507875.10_mRNA-p1, TcCLB.509891.70_pseudogenic_transcript-p1	TvY486_0400030_mRNA-p1
OG0000435	Tb927.4.3490_mRNA-p1, Tb927.4.3510_mRNA-p1	TcIL3000.A.H_000383100.1_1, TcIL3000.A.H_000383300.1_1		TcCLB.507485.15_mRNA-p1, TcCLB.507485.34_mRNA-p1, TcCLB.507673.65_mRNA-p1	TvY486_0403280_mRNA-p1
OG0000436	Tb927.4.3840_mRNA-p1	TcIL3000.A.H_000146000.1_1	TcIL3000_0_32910.1-p1, TcIL3000_0_52250.1-p1, TcIL3000_4_3390.1-p1	TcCLB.509951.10_mRNA-p1	TvY486_0000500_mRNA-p1, TvY486_0403570_mRNA-p1
OG0000437	Tb927.4.3900_mRNA-p1	TcIL3000.A.H_000141200.1_1, TcIL3000.A.H_000387400.1_1	TcIL3000_0_45220.1-p1, TcIL3000_4_3460.1-p1	TcCLB.505123.20_mRNA-p1, TcCLB.508921.20_mRNA-p1, TcCLB.510841.20_mRNA-p1	TvY486_0403630_mRNA-p1
OG0000438	Tb927.4.3930_mRNA-p1	TcIL3000.A.H_000141400.1_1, TcIL3000.A.H_000387800.1_1	TcIL3000_10_14050.1-p1	TcCLB.430539.20_mRNA-p1, TcCLB.507101.10_mRNA-p1, TcCLB.508557.20_mRNA-p1, TcCLB.508923.10_mRNA-p1, TcCLB.511325.10_pseudogenic_transcript-p1, TcCLB.511325.40_mRNA-p1
OG0000439	Tb927.4.3980.1_mRNA-p1, Tb927.4.3980.2_mRNA-p1, Tb927.8.8310_mRNA-p1	TcIL3000.A.H_000388300.1_1	TcIL3000_10_13980.1-p1	TcCLB.506387.9_mRNA-p1, TcCLB.508555.10_mRNA-p1, TcCLB.511337.10_mRNA-p1	TvY486_0403740_mRNA-p1
OG0000440	Tb927.4.4130.1_mRNA-p1, Tb927.4.4130.2_mRNA-p1, Tb927.8.8200_mRNA-p1	TcIL3000.A.H_000389800.1_1	TcIL3000_8_8360.1-p1	TcCLB.509893.20_mRNA-p1	TvY486_0403800_mRNA-p1, TvY486_0807610_mRNA-p1
OG0000441	Tb927.4.4180_mRNA-p1, Tb927.8.8160_mRNA-p1	TcIL3000.A.H_000390300.1_1	TcIL3000_0_20290.1-p1, TcIL3000_4_3590.1-p1, TcIL3000_8_8310.1-p1	TcCLB.509895.50_mRNA-p1	TvY486_0403820_mRNA-p1, TvY486_0807560_mRNA-p1
OG0000442	Tb927.4.4240_mRNA-p1, Tb927.4.4260_mRNA-p1, Tb927.4.4280_mRNA-p1, Tb927.8.8110_mRNA-p1	TcIL3000.A.H_000391100.1_1	TcIL3000_0_27700.1-p1, TcIL3000_0_47520.1-p1	TcCLB.505007.30_mRNA-p1	TvY486_0807350_mRNA-p1
OG0000443	Tb927.4.4310_mRNA-p1, Tb927.8.8050_mRNA-p1	TcIL3000.A.H_000391800.1_1	TcIL3000_0_01430.1-p1, TcIL3000_4_3650.1-p1, TcIL3000_8_8100.1-p1, TcIL3000_8_8230.1-p1	TcCLB.505009.10_mRNA-p1	TvY486_0807450_mRNA-p1
OG0000444	Tb927.4.4370.1_mRNA-p1, Tb927.4.4370.2_mRNA-p1, Tb927.8.8000_mRNA-p1	TcIL3000.A.H_000392500.1_1	TcIL3000_0_15710.1-p1, TcIL3000_8_8020.1-p1, TcIL3000_8_8150.1-p1	TcCLB.506591.130_mRNA-p1	TvY486_0807270_mRNA-p1
OG0000445	Tb927.4.4550_mRNA-p1, Tb927.8.7780_mRNA-p1	TcIL3000.A.H_000394000.1_1	TcIL3000_0_35630.1-p1, TcIL3000_0_45920.1-p1, TcIL3000_4_3820.1-p1	TcCLB.509007.10_mRNA-p1	TvY486_0404040_mRNA-p1, TvY486_0807110_mRNA-p1
OG0000446	Tb927.4.4700_mRNA-p1	TcIL3000.A.H_000181300.1_1, TcIL3000.A.H_000395800.1_1	TcIL3000_0_02630.1-p1, TcIL3000_0_28960.1-p1, TcIL3000_4_4140.1-p1		TvY486_0404160_mRNA-p1, TvY486_0807770_mRNA-p1
OG0000447	Tb927.4.4880_mRNA-p1, Tb927.8.7580_mRNA-p1	TcIL3000.A.H_000636000.1_1	TcIL3000_0_16510.1-p1, TcIL3000_0_23010.1-p1, TcIL3000_8_7970.1-p1	TcCLB.506107.10_mRNA-p1, TcCLB.507689.5_mRNA-p1	TvY486_0404240_mRNA-p1
OG0000448	Tb927.4.5050_pseudogenic_transcript-p1, Tb927.8.7380_mRNA-p1	TcIL3000.A.H_000633700.1_1	TcIL3000_0_00480.1-p1, TcIL3000_0_03450.1-p1, TcIL3000_4_4310.1-p1, TcIL3000_8_7580.1-p1	TcCLB.507757.70_mRNA-p1	TvY486_0806860_mRNA-p1
OG0000449	Tb927.4.5100_mRNA-p1, Tb927.8.7270_mRNA-p1	TcIL3000.A.H_000633200.1_1	TcIL3000_0_00550.1-p1, TcIL3000_0_33280.1-p1, TcIL3000_8_7410.1-p1, TcIL3000_8_7510.1-p1	TcCLB.510593.30_mRNA-p1	TvY486_0404430_mRNA-p1
OG0000450	Tb927.4.5130_mRNA-p1	TcIL3000.A.H_000632800.1_1	TcIL3000_0_17410.1-p1, TcIL3000_0_20030.1-p1, TcIL3000_0_23310.1-p1, TcIL3000_8_7360.1-p1	TcCLB.510595.20_mRNA-p1	TvY486_0031780_mRNA-p1, TvY486_0404470_mRNA-p1
OG0000451	Tb927.4.5150_mRNA-p1, Tb927.8.7240_mRNA-p1	TcIL3000.A.H_000632600.1_1	TcIL3000_0_17390.1-p1, TcIL3000_0_18320.1-p1, TcIL3000_0_23290.1-p1, TcIL3000_8_7330.1-p1	TcCLB.510595.49_mRNA-p1	TvY486_0000160_mRNA-p1
OG0000452	Tb927.4.5160_mRNA-p1, Tb927.8.7230_mRNA-p1	TcIL3000.A.H_000632500.1_1	TcIL3000_0_18310.1-p1, TcIL3000_0_23280.1-p1, TcIL3000_0_46980.1-p1, TcIL3000_8_7320.1-p1	TcCLB.510595.58_mRNA-p1	TvY486_0806770_mRNA-p1
OG0000453	Tb927.4.5320_mRNA-p1, Tb927.8.7090_mRNA-p1	TcIL3000.A.H_000630600.1_1	TcIL3000_0_19840.1-p1, TcIL3000_8_7150.1-p1	TcCLB.510599.30_mRNA-p1	TvY486_0404540_mRNA-p1, TvY486_0806610_mRNA-p1
OG0000454	Tb927.5.1140_mRNA-p1	TcIL3000.A.H_000403900.1_1	TcIL3000_5_1030.1-p1, TcIL3000_5_990.1-p1	TcCLB.508805.30_pseudogenic_transcript-p1, TcCLB.511181.160_pseudogenic_transcript-p1	TvY486_0500750_mRNA-p1, TvY486_0500790_mRNA-p1
OG0000455	Tb927.5.1790_mRNA-p1	TcIL3000.A.H_000166000.1_1, TcIL3000.A.H_000179900.1_1, TcIL3000.A.H_000409900.1_1, TcIL3000.A.H_000410300.1_1	TcIL3000_0_35980.1-p1, TcIL3000_0_37080.1-p1	TcCLB.505555.30_mRNA-p1	TvY486_0501300_mRNA-p1
OG0000456	Tb927.5.2430_mRNA-p1, Tb927.9.11810_mRNA-p1	TcIL3000.A.H_000416000.1_1, TcIL3000.A.H_000416100.1_1	TcIL3000_0_56980.1-p1, TcIL3000_0_56990.1-p1, TcIL3000_5_2320.1-p1	TcCLB.507011.20_mRNA-p1	TvY486_0501840_mRNA-p1, TvY486_0905530_mRNA-p1
OG0000457	Tb927.5.3050_mRNA-p1	TcIL3000.A.H_000422200.1_1	TcIL3000_5_3380.1-p1	TcCLB.510173.90_mRNA-p1	TvY486_0502440_mRNA-p1
OG0000458	Tb927.5.3320_mRNA-p1	TcIL3000.A.H_000424600.1_1	TcIL3000_0_19380.1-p1, TcIL3000_0_23960.1-p1	TcCLB.507809.170_mRNA-p1, TcCLB.509773.9_mRNA-p1, TcCLB.509775.9_mRNA-p1	TvY486_0502770_mRNA-p1, TvY486_0502780_mRNA-p1
OG0000459	Tb927.6.1320_mRNA-p1, Tb927.6.1340_mRNA-p1, Tb927.6.1360_mRNA-p1, Tb927.6.1380_mRNA-p1, Tb927.6.1400_mRNA-p1	TcIL3000.A.H_000451000.1_1	TcIL3000_0_54640.1-p1	TcCLB.505807.10_mRNA-p1	TvY486_0040680_mRNA-p1
OG0000460	Tb927.6.3150_mRNA-p1	TcIL3000.A.H_000467200.1_1	TcIL3000_0_11680.1-p1, TcIL3000_6_2700.1-p1	TcCLB.509171.100_mRNA-p1, TcCLB.509173.9_mRNA-p1, TcCLB.511749.9_mRNA-p1, TcCLB.511751.14_mRNA-p1	TvY486_0602630_mRNA-p1
OG0000461	Tb927.6.3280_mRNA-p1	TcIL3000.A.H_000468500.1_1	TcIL3000_0_43800.1-p1, TcIL3000_6_2810.1-p1, TcIL3000_6_2820.1-p1	TcCLB.503909.120_mRNA-p1, TcCLB.511747.7_mRNA-p1	TvY486_0602780_mRNA-p1
OG0000462	Tb927.6.5040_mRNA-p1, Tb927.9.15190_mRNA-p1	TcIL3000.A.H_000485500.1_1, TcIL3000.A.H_000709500.1_1	TcIL3000_6_4470.1-p1, TcIL3000_9_6350.1-p1	TcCLB.506945.290_mRNA-p1, TcCLB.510767.10_mRNA-p1	TvY486_0604350_mRNA-p1
OG0000463	Tb927.7.1040_mRNA-p1, Tb927.7.1050_mRNA-p1	TcIL3000.A.H_000497200.1_1, TcIL3000.A.H_000497300.1_1	TcIL3000_7_750.1-p1	TcCLB.503899.20_mRNA-p1, TcCLB.503899.30_mRNA-p1	TvY486_0700870_mRNA-p1, TvY486_0700880_mRNA-p1
OG0000464	Tb927.7.1760_mRNA-p1	TcIL3000.A.H_000503900.1_1	TcIL3000_0_32570.1-p1	TcCLB.508207.90_mRNA-p1	TvY486_0701620_mRNA-p1
OG0000465	Tb927.7.3410_mRNA-p1	TcIL3000.A.H_000518800.1_1, TcIL3000.A.H_000518900.1_1	TcIL3000_7_2650.1-p1	TcCLB.508323.60_mRNA-p1, TcCLB.508323.70_mRNA-p1	TvY486_0703270_mRNA-p1, TvY486_0703280_mRNA-p1
OG0000466	Tb11.v5.0161.1-p1, Tb927.7.4780_mRNA-p1	TcIL3000.A.H_000532700.1_1	TcIL3000_7_3950.1-p1	TcCLB.507521.60_mRNA-p1	TvY486_0704846_mRNA-p1, TvY486_0704850_mRNA-p1
OG0000467	Tb11.v5.0162.1-p1, Tb927.7.4790_mRNA-p1	TcIL3000.A.H_000532800.1_1	TcIL3000_7_3960.1-p1	TcCLB.507521.50_mRNA-p1	TvY486_0704848_mRNA-p1, TvY486_0704860_mRNA-p1
OG0000468	Tb927.7.6490_mRNA-p1, Tb927.7.6560_mRNA-p1, Tb927.7.6570_mRNA-p1, Tb927.7.6600_mRNA-p1	TcIL3000.A.H_000547600.1_1, TcIL3000.A.H_000547700.1_1, TcIL3000.A.H_000548040.1_1, TcIL3000.A.H_000548100.1_1	TcIL3000_0_27110.1-p1, TcIL3000_0_36460.1-p1
OG0000469	Tb927.8.7840_mRNA-p1	TcIL3000.A.H_000132000.1_1, TcIL3000.A.H_000393100.1_1, TcIL3000.A.H_000637100.1_1	TcIL3000_0_01270.1-p1, TcIL3000_0_36350.1-p1	TcCLB.507079.20_mRNA-p1, TcCLB.509009.10_mRNA-p1	TvY486_0013710_mRNA-p1
OG0000470	Tb927.9.11470_mRNA-p1, Tb927.9.11490_mRNA-p1	TcIL3000.A.H_000689700.1_1, TcIL3000.A.H_000689900.1_1	TcIL3000_0_56640.1-p1		TvY486_0905270_mRNA-p1, TvY486_0905290_mRNA-p1
OG0000471	Tb927.9.12400_mRNA-p1	TcIL3000.A.H_000695700.1_1	TcIL3000_0_37050.1-p1	TcCLB.503715.40_mRNA-p1, TcCLB.506529.340_mRNA-p1, TcCLB.509167.190_mRNA-p1, TcCLB.510741.70_mRNA-p1	TvY486_0026740_mRNA-p1, TvY486_0905920_mRNA-p1
OG0000472	Tb927.9.1350_mRNA-p1	TcIL3000.A.H_000170400.1_1, TcIL3000.A.H_000641000.1_1	TcIL3000_0_30710.1-p1, TcIL3000_0_30720.1-p1, TcIL3000_9_20.1-p1, TcIL3000_BAC15B11_001.1-p1	TcCLB.504769.70_mRNA-p1	TvY486_0900020_mRNA-p1
OG0000473	Tb927.10.1590_mRNA-p1, Tb927.9.15210_mRNA-p1	TcIL3000.A.H_000709600.1_1, TcIL3000.A.H_000726400.1_1	TcIL3000_9_6360.1-p1	TcCLB.510767.20_mRNA-p1	TvY486_0907480_mRNA-p1, TvY486_1001600_mRNA-p1
OG0000474	Tb927.9.15490_mRNA-p1	TcIL3000.A.H_000126300.1_1, TcIL3000.A.H_000711100.1_1, TcIL3000.A.H_001036900.1_1	TcIL3000_0_06580.1-p1, TcIL3000_0_26010.1-p1, TcIL3000_9_6580.1-p1	TcCLB.510769.140_mRNA-p1	TvY486_0009630_mRNA-p1
OG0000475	Tb927.9.2350_mRNA-p1	TcIL3000.A.H_000647900.1_1	TcIL3000_0_10490.1-p1	TcCLB.504421.10_mRNA-p1, TcCLB.506467.40_mRNA-p1, TcCLB.506467.50_mRNA-p1	TvY486_0900740_mRNA-p1
OG0000476	Tb927.9.2470_mRNA-p1, Tb927.9.2490_mRNA-p1	TcIL3000.A.H_000648500.1_1, TcIL3000.A.H_000648600.1_1	TcIL3000_9_660.1-p1, TcIL3000_9_670.1-p1, TcIL3000_9_680.1-p1	TcCLB.504423.30_mRNA-p1	TvY486_0900770_mRNA-p1
OG0000477	Tb927.9.5700_mRNA-p1	TcIL3000.A.H_000662200.1_1	TcIL3000_9_1920.1-p1	TcCLB.504449.14_mRNA-p1, TcCLB.505983.40_mRNA-p1	TvY486_0027580_mRNA-p1, TvY486_0902060_mRNA-p1, TvY486_0902070_mRNA-p1
OG0000478	Tb927.9.6110_mRNA-p1	TcIL3000.A.H_000663700.1_1	TcIL3000_9_2090.1-p1, TcIL3000_9_2100.1-p1	TcCLB.430605.10_mRNA-p1	TvY486_0902270_mRNA-p1
OG0000479	Tb927.9.6270_mRNA-p1	TcIL3000.A.H_000664200.1_1, TcIL3000.A.H_000664400.1_1	TcIL3000_0_36620.1-p1		TvY486_0902310_mRNA-p1
OG0000480	Tb927.9.6360_mRNA-p1, Tb927.9.6370_mRNA-p1, Tb927.9.6380_mRNA-p1	TcIL3000.A.H_000664900.1_1	TcIL3000_9_2200.1-p1	TcCLB.506579.40_mRNA-p1, TcCLB.506579.50_mRNA-p1	TvY486_0902380_mRNA-p1
OG0000481	Tb927.9.8070_mRNA-p1, Tb927.9.8420_mRNA-p1	TcIL3000.A.H_000668200.1_1, TcIL3000.A.H_000670000.1_1	TcIL3000_9_2800.1-p1, TcIL3000_9_2910.1-p1	TcCLB.510241.50_mRNA-p1, TcCLB.510243.40_mRNA-p1	TvY486_0903380_mRNA-p1
OG0000482	Tb927.10.10290_mRNA-p1, Tb927.10.10370_mRNA-p1	TcIL3000.A.H_000809200.1_1, TcIL3000.A.H_000810600.1_1	TcIL3000_10_8850.1-p1	TcCLB.507447.10_mRNA-p1	TvY486_1010190_mRNA-p1
OG0000483	Tb927.10.11840_mRNA-p1, Tb927.10.11850_mRNA-p1	TcIL3000.A.H_000823400.1_1, TcIL3000.A.H_000823500.1_1	TcIL3000_10_10020.1-p1	TcCLB.504009.4_mRNA-p1, TcCLB.506567.134_mRNA-p1	TvY486_0034600_mRNA-p1, TvY486_1011480_mRNA-p1
OG0000484	Tb927.10.13480_mRNA-p1, Tb927.10.13490_mRNA-p1	TcIL3000.A.H_000838900.1_1	TcIL3000_10_11580.1-p1, TcIL3000_10_11590.1-p1	TcCLB.464807.10_mRNA-p1	TvY486_1013050_mRNA-p1, TvY486_1013060_mRNA-p1
OG0000485	Tb11.v5.0301.1-p1, Tb11.v5.0406.1-p1, Tb927.10.15910_mRNA-p1	TcIL3000.A.H_000062500.1_1	TcIL3000_10_13730.1-p1	TcCLB.508943.4_mRNA-p1, TcCLB.511355.50_mRNA-p1, TcCLB.511357.5_mRNA-p1	TvY486_1015320_mRNA-p1
OG0000486	Tb927.10.16160_mRNA-p1	TcIL3000.A.H_000036000.1_1		TcCLB.507213.20_mRNA-p1	TvY486_0027190_mRNA-p1
OG0000487	Tb927.10.1720_mRNA-p1	TcIL3000.A.H_000727500.1_1	TcIL3000_10_1460.1-p1	TcCLB.511911.110_mRNA-p1	TvY486_0006190_mRNA-p1, TvY486_0009710_mRNA-p1
OG0000488	Tb927.10.1730_mRNA-p1	TcIL3000.A.H_000727600.1_1	TcIL3000_10_1470.1-p1	TcCLB.511911.102_mRNA-p1	TvY486_0009700_mRNA-p1, TvY486_1001760_mRNA-p1
OG0000489	Tb927.10.3660_mRNA-p1	TcIL3000.A.H_000746800.1_1	TcIL3000_10_2990.1-p1	TcCLB.503841.70_mRNA-p1	TvY486_1003680_mRNA-p1, TvY486_1003700_mRNA-p1
OG0000490	Tb11.v5.0583.1-p1, Tb11.v5.0603.1-p1, Tb927.10.3790_mRNA-p1	TcIL3000.A.H_000747900.1_1	TcIL3000_10_3120.1-p1, TcIL3000_10_3130.1-p1, TcIL3000_10_3140.1-p1	TcCLB.511001.160_mRNA-p1	TvY486_1003820_mRNA-p1
OG0000491	Tb927.10.3840_mRNA-p1, Tb927.11.14130_mRNA-p1	TcIL3000.A.H_000748300.1_1, TcIL3000.A.H_001008200.1_1	TcIL3000.11.14430.1-p1, TcIL3000_10_3180.1-p1	TcCLB.511001.120_mRNA-p1	TvY486_1003860_mRNA-p1, TvY486_1114970_mRNA-p1
OG0000492	Tb11.v5.0555.1-p1, Tb927.10.5390_mRNA-p1	TcIL3000.A.H_000761900.1_1, TcIL3000.A.H_000762000.1_1	TcIL3000_10_4540.1-p1	TcCLB.445011.10_mRNA-p1, TcCLB.503915.9_mRNA-p1	TvY486_1005430_mRNA-p1
OG0000493	Tb927.10.5460_mRNA-p1, Tb927.10.5480_mRNA-p1	TcIL3000.A.H_000762600.1_1, TcIL3000.A.H_000762800.1_1		TcCLB.503611.20_mRNA-p1, TcCLB.503611.40_mRNA-p1	TvY486_1005490_mRNA-p1, TvY486_1005510_mRNA-p1
OG0000494	Tb11.v5.0207.1-p1, Tb927.10.6150_mRNA-p1	TcIL3000.A.H_000769200.1_1	TcIL3000_10_5200.1-p1, TcIL3000_10_5210.1-p1	TcCLB.507639.110_mRNA-p1, TcCLB.507641.14_mRNA-p1	TvY486_1006120_mRNA-p1
OG0000495	Tb927.10.6400_mRNA-p1, Tb927.10.6510_mRNA-p1	TcIL3000.A.H_000771700.1_1, TcIL3000.A.H_000772600.1_1	TcIL3000_10_5470.1-p1	TcCLB.507641.280_mRNA-p1, TcCLB.507641.290_mRNA-p1	TvY486_1006480_mRNA-p1
OG0000496	Tb11.v5.0902.1-p1, Tb927.10.6700_mRNA-p1	TcIL3000.A.H_000774300.1_1	TcIL3000_10_5760.1-p1		TvY486_1006700_mRNA-p1
OG0000497	Tb10.v4.0247_mRNA-p1, Tb11.v5.0496.1-p1, Tb927.10.6910_mRNA-p1, Tb927.10.6950_mRNA-p1	TcIL3000.A.H_000154800.1_1, TcIL3000.A.H_000220700.1_1, TcIL3000.A.H_000776000.1_1		TcCLB.505683.10_mRNA-p1	TvY486_1006850_mRNA-p1
OG0000498	Tb10.v4.0249_mRNA-p1, Tb927.10.6930_mRNA-p1	TcIL3000.A.H_000154700.1_1, TcIL3000.A.H_000220400.1_1, TcIL3000.A.H_000220500.1_1, TcIL3000.A.H_000776200.1_1		TcCLB.503637.20_mRNA-p1	TvY486_1006870_mRNA-p1
OG0000499	Tb927.10.9800_mRNA-p1, Tb927.11.10160_mRNA-p1	TcIL3000.A.H_000806800.1_1, TcIL3000.A.H_000959900.1_1		TcCLB.504147.120_mRNA-p1, TcCLB.510719.160_mRNA-p1	TvY486_1009640_mRNA-p1, TvY486_1111010_mRNA-p1
OG0000500	Tb927.11.11550_mRNA-p1, Tb927.11.11560_mRNA-p1	TcIL3000.A.H_000978200.1_1, TcIL3000.A.H_000978300.1_1	TcIL3000.11.12150.1-p1, TcIL3000.11.12160.1-p1	TcCLB.509203.70_mRNA-p1	TvY486_1112580_mRNA-p1
OG0000501	Tb927.11.14000_mRNA-p1, Tb927.11.14020_mRNA-p1	TcIL3000.A.H_001007000.1_1, TcIL3000.A.H_001007200.1_1	TcIL3000.11.14360.1-p1		TvY486_1114860_mRNA-p1
OG0000502	Tb927.11.14070_mRNA-p1	TcIL3000.A.H_001007700.1_1		TcCLB.506811.180_mRNA-p1	TvY486_0044340_mRNA-p1, TvY486_0044360_mRNA-p1, TvY486_1114890_mRNA-p1
OG0000503	Tb927.11.14410_mRNA-p1	TcIL3000.A.H_000147100.1_1, TcIL3000.A.H_000147300.1_1, TcIL3000.A.H_000147700.1_1, TcIL3000.A.H_000148000.1_1, TcIL3000.A.H_001011300.1_1	TcIL3000_0_03510.1-p1, TcIL3000_0_19230.1-p1, TcIL3000_0_19250.1-p1	TcCLB.509489.10_mRNA-p1
OG0000504	Tb927.11.15880_mRNA-p1, Tb927.11.15900_mRNA-p1	TcIL3000.A.H_001025100.1_1, TcIL3000.A.H_001025300.1_1		TcCLB.511545.20_mRNA-p1, TcCLB.511545.40_mRNA-p1	TvY486_1116690_mRNA-p1, TvY486_1116710_mRNA-p1
OG0000505	Tb927.11.16890_mRNA-p1, Tb927.11.16900.1-p1	TcIL3000.A.H_001034900.1_1, TcIL3000.A.H_001035000.1_1	TcIL3000_0_44710.1-p1, TcIL3000_0_44720.1-p1	TcCLB.509067.60_mRNA-p1	TvY486_1117920_mRNA-p1, TvY486_1117925_mRNA-p1
OG0000506	Tb927.11.2290_mRNA-p1	TcIL3000.A.H_000271400.1_1, TcIL3000.A.H_000883900.1_1	TcIL3000.11.2060.1-p1, TcIL3000_0_56970.1-p1	TcCLB.506127.130_mRNA-p1	TvY486_0014170_mRNA-p1
OG0000507	Tb927.11.3520_mRNA-p1	TcIL3000.A.H_000896500.1_1	TcIL3000.11.3460.1-p1	TcCLB.506953.20_mRNA-p1, TcCLB.510249.14_mRNA-p1, TcCLB.511049.10_pseudogenic_transcript-p1, TcCLB.511129.47_pseudogenic_transcript-p1, TcCLB.511911.71_mRNA-p1	TvY486_1103630_mRNA-p1
OG0000508	Tb927.11.5290_mRNA-p1	TcIL3000.A.H_000911800.1_1, TcIL3000.A.H_000911900.1_1, TcIL3000.A.H_000912000.1_1, TcIL3000.A.H_000912100.1_1	TcIL3000.11.5530.1-p1, TcIL3000.11.5540.1-p1	TcCLB.504125.50_mRNA-p1	TvY486_0022930_mRNA-p1
OG0000509	Tb927.11.6180_mRNA-p1, Tb927.11.6200_mRNA-p1	TcIL3000.A.H_000921100.1_1, TcIL3000.A.H_000921300.1_1		TcCLB.510101.30_mRNA-p1, TcCLB.510101.40_mRNA-p1	TvY486_1106530_mRNA-p1, TvY486_1106550_mRNA-p1
OG0000510	Tb927.11.6720_mRNA-p1	TcIL3000.A.H_000216800.1_1, TcIL3000.A.H_000926300.1_1	TcIL3000.11.7270.1-p1, TcIL3000_0_06960.1-p1, TcIL3000_0_51130.1-p1	TcCLB.506773.120_mRNA-p1	TvY486_0006360_mRNA-p1, TvY486_1107070_mRNA-p1
OG0000511	Tb927.11.7060_mRNA-p1, Tb927.11.7080_mRNA-p1	TcIL3000.A.H_000929500.1_1, TcIL3000.A.H_000929700.1_1	TcIL3000.11.7660.1-p1, TcIL3000_0_38820.1-p1	TcCLB.503613.60_mRNA-p1	TvY486_1107390_mRNA-p1
OG0000512	Tb11.02.5130b.1-p1, Tb11.v5.0260.1-p1, Tb927.11.7220_mRNA-p1	TcIL3000.A.H_000931900.1_1	TcIL3000_0_00730.1-p1, TcIL3000_0_36120.1-p1, TcIL3000_0_48840.1-p1	TcCLB.508239.30_mRNA-p1	TvY486_1107690_mRNA-p1
OG0000513	Tb927.11.7370_mRNA-p1	TcIL3000.A.H_000933400.1_1	TcIL3000.11.7950.1-p1, TcIL3000_0_21580.1-p1	TcCLB.506779.170_mRNA-p1	TvY486_0043010_mRNA-p1, TvY486_1107910_mRNA-p1
OG0000514	Tb927.11.8450_mRNA-p1	TcIL3000.A.H_000943600.1_1	TcIL3000.11.8970.1-p1	TcCLB.507485.130_mRNA-p1, TcCLB.507485.150_mRNA-p1, TcCLB.507739.120_mRNA-p1, TcCLB.509965.390_mRNA-p1, TcCLB.509965.394_mRNA-p1	TvY486_1109240_mRNA-p1
OG0000515	Tb927.11.9610_mRNA-p1	TcIL3000.A.H_000954300.1_1	TcIL3000.11.10110.1-p1, TcIL3000_0_20520.1-p1	TcCLB.511589.230_mRNA-p1	TvY486_0000730_mRNA-p1, TvY486_1110220_mRNA-p1
OG0000516		TcIL3000.A.H_000007100.1_1, TcIL3000.A.H_000007300.1_1, TcIL3000.A.H_000007500.1_1, TcIL3000.A.H_000007700.1_1, TcIL3000.A.H_000192600.1_1	TcIL3000_0_01180.1-p1, TcIL3000_0_09490.1-p1, TcIL3000_0_12920.1-p1, TcIL3000_0_27520.1-p1, TcIL3000_0_42180.1-p1
OG0000517		TcIL3000.A.H_000177790.1_1, TcIL3000.A.H_000183895.1_1, TcIL3000.A.H_000195000.1_1, TcIL3000.A.H_000226600.1_1, TcIL3000.A.H_000234470.1_1, TcIL3000.A.H_000260400.1_1, TcIL3000.A.H_000270900.1_1			TvY486_0033690_mRNA-p1, TvY486_0042160_mRNA-p1
OG0000518		TcIL3000.A.H_000188310.1_1, TcIL3000.A.H_000201400.1_1, TcIL3000.A.H_000222660.1_1, TcIL3000.A.H_000222900.1_1, TcIL3000.A.H_000247500.1_1, TcIL3000.A.H_000247950.1_1, TcIL3000.A.H_000250600.1_1, TcIL3000.A.H_000266850.1_1	TcIL3000_0_03880.1-p1, TcIL3000_0_03890.1-p1
OG0000519		TcIL3000.A.H_000270600.1_1, TcIL3000.A.H_000392700.1_1, TcIL3000.A.H_000637700.1_1	TcIL3000_0_10580.1-p1, TcIL3000_0_17540.1-p1, TcIL3000_0_17550.1-p1, TcIL3000_0_21380.1-p1, TcIL3000_0_39240.1-p1, TcIL3000_0_48550.1-p1, TcIL3000_0_48560.1-p1
OG0000520			TcIL3000_0_29430.1-p1, TcIL3000_0_57590.1-p1	TcCLB.506973.61_pseudogenic_transcript-p1, TcCLB.508143.30_pseudogenic_transcript-p1, TcCLB.508159.26_pseudogenic_transcript-p1, TcCLB.510491.50_mRNA-p1, TcCLB.510493.4_mRNA-p1, TcCLB.510851.50_pseudogenic_transcript-p1, TcCLB.511171.25_pseudogenic_transcript-p1, TcCLB.511413.11_pseudogenic_transcript-p1
OG0000521					TvY486_0004860_mRNA-p1, TvY486_0034230_mRNA-p1
OG0000522					TvY486_0035190_mRNA-p1
OG0000523					TvY486_0003600_mRNA-p1, TvY486_0011820_mRNA-p1, TvY486_0014040_mRNA-p1
OG0000524					TvY486_0000390_mRNA-p1
OG0000525					TvY486_0044690_mRNA-p1
OG0000526					TvY486_0025850_mRNA-p1
OG0000527					TvY486_0014600_mRNA-p1, TvY486_0031360_mRNA-p1, TvY486_0043480_mRNA-p1
OG0000528					TvY486_0023940_mRNA-p1
OG0000529					TvY486_0004730_mRNA-p1, TvY486_0035540_mRNA-p1
OG0000530					TvY486_0009820_mRNA-p1, TvY486_0025930_mRNA-p1
OG0000531					TvY486_0001620_mRNA-p1, TvY486_0007480_mRNA-p1, TvY486_0010620_mRNA-p1, TvY486_0017230_mRNA-p1, TvY486_0017620_mRNA-p1, TvY486_0035080_mRNA-p1, TvY486_0042610_mRNA-p1, TvY486_0045770_mRNA-p1, TvY486_0045790_mRNA-p1
OG0000532	Tb11.v5.0436.1-p1, Tb927.1.1030_mRNA-p1	TcIL3000.A.H_000277200.1_1	TcIL3000_0_40740.1-p1, TcIL3000_1_460.1-p1, TcIL3000_1_470.1-p1	TcCLB.511421.160_mRNA-p1	TvY486_0100330_mRNA-p1
OG0000533	Tb11.v5.0392.1-p1, Tb927.1.1350_mRNA-p1	TcIL3000.A.H_000279500.1_1	TcIL3000_0_17770.1-p1, TcIL3000_1_810.1-p1	TcCLB.503803.20_mRNA-p1, TcCLB.503805.3_mRNA-p1	TvY486_0100570_mRNA-p1
OG0000534	Tb11.v5.0390.1-p1, Tb927.1.1380_mRNA-p1	TcIL3000.A.H_000279700.1_1	TcIL3000_0_17800.1-p1, TcIL3000_1_830.1-p1	TcCLB.503803.4_mRNA-p1, TcCLB.511425.10_mRNA-p1	TvY486_0100590_mRNA-p1
OG0000535	Tb11.v5.0315.1-p1, Tb927.1.1470_mRNA-p1	TcIL3000.A.H_000182800.1_1, TcIL3000.A.H_000280200.1_1	TcIL3000_0_37750.1-p1, TcIL3000_0_53370.1-p1	TcCLB.511425.49_mRNA-p1	TvY486_0100630_mRNA-p1
OG0000536	Tb927.1.1710_mRNA-p1	TcIL3000.A.H_000281700.1_1	TcIL3000_0_54370.1-p1, TcIL3000_1_1060.1-p1, TcIL3000_1_1070.1-p1	TcCLB.504247.79_mRNA-p1, TcCLB.511429.10_mRNA-p1	TvY486_0100780_mRNA-p1
OG0000537	Tb927.1.1880_mRNA-p1	TcIL3000.A.H_000283700.1_1	TcIL3000_0_39050.1-p1, TcIL3000_0_43050.1-p1, TcIL3000_0_50600.1-p1	TcCLB.511433.20_mRNA-p1, TcCLB.511435.10_mRNA-p1	TvY486_0100860_mRNA-p1
OG0000538	Tb927.1.3000_mRNA-p1	TcIL3000.A.H_000558500.1_1	TcIL3000_1_1430.1-p1	TcCLB.506363.70_mRNA-p1, TcCLB.506363.90_mRNA-p1	TvY486_0101320_mRNA-p1, TvY486_0101330_mRNA-p1
OG0000539	Tb11.v5.0585.1-p1, Tb927.1.3120_mRNA-p1	TcIL3000.A.H_000557800.1_1	TcIL3000_1_1500.1-p1	TcCLB.506363.159_mRNA-p1, TcCLB.507837.10_mRNA-p1	TvY486_0030850_mRNA-p1, TvY486_0101400_mRNA-p1
OG0000540	Tb927.1.3410.1_mRNA-p1, Tb927.1.3410.2_mRNA-p1	TcIL3000.A.H_000286600.1_1	TcIL3000_0_51070.1-p1, TcIL3000_0_60060.1-p1	TcCLB.506529.650_mRNA-p1	TvY486_0101590_mRNA-p1
OG0000541	Tb927.1.530.1_mRNA-p1, Tb927.1.530.2_mRNA-p1, Tb927.6.5200_mRNA-p1, Tb927.9.17640_mRNA-p1	TcIL3000.A.H_000273900.1_1	TcIL3000_1_110.1-p1	TcCLB.511417.30_mRNA-p1
OG0000542	Tb11.v5.0418.1-p1, Tb11.v5.0419.1-p1, Tb927.1.880_mRNA-p1	TcIL3000.A.H_000276600.1_1	TcIL3000_0_32360.1-p1, TcIL3000_1_370.1-p1	TcCLB.511421.80_pseudogenic_transcript-p1	TvY486_0100270_mRNA-p1
OG0000543	Tb11.v5.0782.1-p1, Tb927.2.3180_mRNA-p1	TcIL3000.A.H_000295900.1_1, TcIL3000.A.H_000296200.1_1, TcIL3000.A.H_000296600.1_1	TcIL3000_2_400.1-p1	TcCLB.399033.19_mRNA-p1	TvY486_0200730_mRNA-p1
OG0000544	Tb927.2.3390_mRNA-p1	TcIL3000.A.H_000194100.1_1, TcIL3000.A.H_000296500.1_1, TcIL3000.A.H_000297000.1_1	TcIL3000_0_17460.1-p1, TcIL3000_0_44640.1-p1	TcCLB.508771.50_mRNA-p1	TvY486_0200750_mRNA-p1
OG0000545	Tb11.v5.0827.1-p1, Tb927.2.4230_mRNA-p1	TcIL3000.A.H_000300800.1_1	TcIL3000_2_710.1-p1	TcCLB.509099.5_mRNA-p1, TcCLB.511617.9_pseudogenic_transcript-p1	TvY486_0039210_mRNA-p1, TvY486_0201120_mRNA-p1
OG0000546	Tb927.2.5820_mRNA-p1	TcIL3000.A.H_000258000.1_1, TcIL3000.A.H_000309300.1_1	TcIL3000_0_35360.1-p1, TcIL3000_2_1490.1-p1	TcCLB.511189.90_mRNA-p1	TvY486_0201975_mRNA-p1
OG0000547	Tb927.2.5830_mRNA-p1	TcIL3000.A.H_000042700.1_1, TcIL3000.A.H_000258100.1_1, TcIL3000.A.H_000309400.1_1	TcIL3000_0_35370.1-p1, TcIL3000_2_1500.1-p1, TcIL3000_2_1510.1-p1	TcCLB.511189.84_mRNA-p1	TvY486_0703800_mRNA-p1
OG0000548	Tb927.2.5950_mRNA-p1	TcIL3000.A.H_000042100.1_1	TcIL3000_0_25550.1-p1, TcIL3000_2_1590.1-p1	TcCLB.507041.80_mRNA-p1, TcCLB.511107.20_pseudogenic_transcript-p1, TcCLB.511189.10_pseudogenic_transcript-p1	TvY486_0202020_mRNA-p1
OG0000549	Tb927.2.6130_mRNA-p1	TcIL3000.A.H_000041200.1_1	TcIL3000_0_18170.1-p1, TcIL3000_7_4990.1-p1	TcCLB.507105.70_mRNA-p1	TvY486_0003500_mRNA-p1, TvY486_0021570_mRNA-p1
OG0000550	Tb927.3.1330_mRNA-p1	TcIL3000.A.H_000317100.1_1	TcIL3000_0_17600.1-p1, TcIL3000_0_40450.1-p1	TcCLB.509233.220_mRNA-p1, TcCLB.509451.24_mRNA-p1	TvY486_0300710_mRNA-p1
OG0000551	Tb927.3.2770.1_mRNA-p1, Tb927.3.2770.2_mRNA-p1	TcIL3000.A.H_000329200.1_1	TcIL3000_0_18540.1-p1, TcIL3000_0_19790.1-p1	TcCLB.508181.80_mRNA-p1	TvY486_0045410_mRNA-p1, TvY486_0302070_mRNA-p1
OG0000552	Tb927.3.2790_mRNA-p1	TcIL3000.A.H_000329400.1_1	TcIL3000_0_18560.1-p1	TcCLB.508181.110_mRNA-p1, TcCLB.510311.199_mRNA-p1, TcCLB.510313.10_mRNA-p1	TvY486_0302090_mRNA-p1
OG0000553	Tb927.3.5310_mRNA-p1	TcIL3000.A.H_000782900.1_1	TcIL3000_0_29920.1-p1, TcIL3000_0_31080.1-p1, TcIL3000_3_3260.1-p1	TcCLB.510143.50_mRNA-p1	TvY486_0304690_mRNA-p1
OG0000554	Tb927.3.930_mRNA-p1	TcIL3000.A.H_000313200.1_1	TcIL3000_3_190.1-p1	TcCLB.474341.9_mRNA-p1, TcCLB.479379.9_mRNA-p1, TcCLB.511867.209_mRNA-p1, TcCLB.511869.9_mRNA-p1	TvY486_0300330_mRNA-p1
OG0000555	Tb04.24M18.150_mRNA-p1, Tb927.8.6960_mRNA-p1	TcIL3000.A.H_000629200.1_1	TcIL3000_0_12070.1-p1, TcIL3000_0_34820.1-p1, TcIL3000_8_6920.1-p1	TcCLB.504835.10_mRNA-p1	TvY486_0404590_mRNA-p1
OG0000556	Tb927.4.1870_mRNA-p1	TcIL3000.A.H_000367200.1_1	TcIL3000_0_54170.1-p1, TcIL3000_4_1540.1-p1	TcCLB.508585.29_mRNA-p1	TvY486_0401620_mRNA-p1, TvY486_1013250_mRNA-p1, TvY486_1117990_mRNA-p1
OG0000557	Tb927.4.2640_mRNA-p1	TcIL3000.A.H_000375200.1_1	TcIL3000_0_44830.1-p1, TcIL3000_4_2530.1-p1	TcCLB.506635.30_mRNA-p1	TvY486_0040550_mRNA-p1, TvY486_0402540_mRNA-p1
OG0000558	Tb927.4.3780_mRNA-p1	TcIL3000.A.H_000067500.1_1, TcIL3000.A.H_000103200.1_1, TcIL3000.A.H_000146600.1_1	TcIL3000_4_3310.1-p1	TcCLB.506243.135_pseudogenic_transcript-p1, TcCLB.507611.142_pseudogenic_transcript-p1, TcCLB.509955.50_mRNA-p1
OG0000559	Tb11.v5.0905.1-p1, Tb927.4.3800_mRNA-p1	TcIL3000.A.H_000103400.1_1, TcIL3000.A.H_000146400.1_1	TcIL3000_0_29090.1-p1, TcIL3000_0_32950.1-p1, TcIL3000_4_3340.1-p1		TvY486_0503970_mRNA-p1
OG0000560	Tb927.4.3810_mRNA-p1	TcIL3000.A.H_000146300.1_1	TcIL3000_0_29100.1-p1, TcIL3000_0_32940.1-p1, TcIL3000_4_3350.1-p1	TcCLB.509951.49_mRNA-p1	TvY486_0403520_mRNA-p1
OG0000561	Tb927.4.3950_mRNA-p1, Tb927.8.8330_mRNA-p1	TcIL3000.A.H_000388000.1_1	TcIL3000_10_14020.1-p1	TcCLB.508555.60_mRNA-p1, TcCLB.511333.4_mRNA-p1	TvY486_0807840_mRNA-p1
OG0000562	Tb927.4.3970_mRNA-p1, Tb927.8.8320_mRNA-p1	TcIL3000.A.H_000388200.1_1	TcIL3000_10_13990.1-p1, TcIL3000_10_14000.1-p1	TcCLB.508555.20_mRNA-p1, TcCLB.511337.4_mRNA-p1	TvY486_0807830_mRNA-p1
OG0000563	Tb927.4.4060_mRNA-p1, Tb927.8.8270_mRNA-p1	TcIL3000.A.H_000389000.1_1	TcIL3000_0_49410.1-p1, TcIL3000_10_13920.1-p1	TcCLB.508927.30_mRNA-p1	TvY486_0403780_mRNA-p1, TvY486_0807680_mRNA-p1
OG0000564	Tb927.4.4140_mRNA-p1, Tb927.8.8190_mRNA-p1	TcIL3000.A.H_000389900.1_1	TcIL3000_8_8350.1-p1	TcCLB.509893.29_mRNA-p1	TvY486_0403810_mRNA-p1, TvY486_0807600_mRNA-p1
OG0000565	Tb927.4.4150_mRNA-p1, Tb927.8.8180_mRNA-p1	TcIL3000.A.H_000390000.1_1	TcIL3000_4_3560.1-p1, TcIL3000_8_8340.1-p1	TcCLB.509895.10_mRNA-p1	TvY486_0807590_mRNA-p1
OG0000566	Tb927.4.4160_mRNA-p1, Tb927.8.8170_mRNA-p1	TcIL3000.A.H_000390100.1_1	TcIL3000_4_3570.1-p1, TcIL3000_8_8330.1-p1	TcCLB.509895.20_mRNA-p1	TvY486_0807570_mRNA-p1
OG0000567	Tb927.4.4220_mRNA-p1, Tb927.8.8140_mRNA-p1	TcIL3000.A.H_000390700.1_1	TcIL3000_0_11610.1-p1, TcIL3000_8_8270.1-p1	TcCLB.507277.10_mRNA-p1, TcCLB.509895.100_mRNA-p1	TvY486_0403860_mRNA-p1
OG0000568	Tb927.4.4710_mRNA-p1	TcIL3000.A.H_000181200.1_1, TcIL3000.A.H_000395900.1_1	TcIL3000_0_02640.1-p1, TcIL3000_0_07120.1-p1, TcIL3000_0_28970.1-p1, TcIL3000_4_4150.1-p1		TvY486_0807760_mRNA-p1
OG0000569	Tb927.4.4910.1_mRNA-p1, Tb927.4.4910.2_mRNA-p1, Tb927.8.7530_mRNA-p1	TcIL3000.A.H_000635400.1_1	TcIL3000_8_7780.1-p1, TcIL3000_8_7920.1-p1	TcCLB.507107.40_mRNA-p1	TvY486_0806950_mRNA-p1
OG0000570	Tb11.v5.0836.1-p1, Tb927.4.4960_mRNA-p1, Tb927.8.7460_mRNA-p1	TcIL3000.A.H_000634700.1_1	TcIL3000_8_7700.1-p1, TcIL3000_8_7850.1-p1	TcCLB.511439.50_mRNA-p1	TvY486_0404310_mRNA-p1
OG0000571	Tb927.4.4970_mRNA-p1, Tb927.8.7450_mRNA-p1	TcIL3000.A.H_000634600.1_1	TcIL3000_4_4190.1-p1, TcIL3000_8_7690.1-p1, TcIL3000_8_7840.1-p1	TcCLB.509011.100_mRNA-p1	TvY486_0806900_mRNA-p1
OG0000572	Tb927.4.5010_mRNA-p1, Tb927.8.7410_mRNA-p1	TcIL3000.A.H_000634100.1_1	TcIL3000_0_16790.1-p1, TcIL3000_4_4260.1-p1, TcIL3000_8_7620.1-p1	TcCLB.509011.40_mRNA-p1	TvY486_0404360_mRNA-p1
OG0000573	Tb11.v5.0504.1-p1, Tb927.4.5020_mRNA-p1, Tb927.8.7400_mRNA-p1	TcIL3000.A.H_000634000.1_1	TcIL3000_4_4270.1-p1, TcIL3000_8_7610.1-p1	TcCLB.509011.20_mRNA-p1	TvY486_0806890_mRNA-p1
OG0000574	Tb927.4.5110_mRNA-p1	TcIL3000.A.H_000633100.1_1	TcIL3000_0_23330.1-p1, TcIL3000_0_33270.1-p1, TcIL3000_8_7400.1-p1, TcIL3000_8_7500.1-p1	TcCLB.510593.40_mRNA-p1	TvY486_0806790_mRNA-p1
OG0000575	Tb927.4.5310_mRNA-p1, Tb927.8.7110_mRNA-p1	TcIL3000.A.H_000630800.1_1	TcIL3000_8_7190.1-p1	TcCLB.508369.40_pseudogenic_transcript-p1	TvY486_0404520_mRNA-p1, TvY486_0806630_mRNA-p1
OG0000576	Tb927.4.5350_pseudogenic_transcript-p1, Tb927.8.6970_mRNA-p1	TcIL3000.A.H_000629300.1_1	TcIL3000_0_12080.1-p1, TcIL3000_0_34810.1-p1, TcIL3000_8_6930.1-p1	TcCLB.504835.20_mRNA-p1	TvY486_0404580_mRNA-p1
OG0000577	Tb927.4.5380_mRNA-p1, Tb927.8.6940_mRNA-p1	TcIL3000.A.H_000629000.1_1	TcIL3000_0_34830.1-p1, TcIL3000_8_6910.1-p1	TcCLB.510971.69_mRNA-p1	TvY486_0013240_mRNA-p1
OG0000578	Tb927.5.1010_mRNA-p1	TcIL3000.A.H_000402200.1_1	TcIL3000_0_47180.1-p1, TcIL3000_0_47190.1-p1, TcIL3000_5_760.1-p1	TcCLB.511181.10_mRNA-p1	TvY486_0500600_mRNA-p1, TvY486_0500610_mRNA-p1
OG0000579	Tb11.v5.0852.1-p1, Tb927.5.1500.1_mRNA-p1, Tb927.5.1500.2_mRNA-p1	TcIL3000.A.H_000407200.1_1	TcIL3000_0_05240.1-p1, TcIL3000_5_1400.1-p1	TcCLB.506739.20_mRNA-p1	TvY486_0500990_mRNA-p1
OG0000580	Tb927.5.2450_pseudogenic_transcript-p1	TcIL3000.A.H_000416300.1_1	TcIL3000_0_24820.1-p1, TcIL3000_0_24830.1-p1, TcIL3000_5_2340.1-p1	TcCLB.506351.9_mRNA-p1, TcCLB.511305.10_mRNA-p1	TvY486_0005970_mRNA-p1
OG0000581	Tb927.5.3080_mRNA-p1	TcIL3000.A.H_000422500.1_1	TcIL3000_5_3440.1-p1	TcCLB.510173.120_mRNA-p1	TvY486_0502480_mRNA-p1
OG0000582	Tb927.5.3150_mRNA-p1	TcIL3000.A.H_000423100.1_1	TcIL3000_0_14450.1-p1, TcIL3000_5_3540.1-p1	TcCLB.503955.100_mRNA-p1	TvY486_0037890_mRNA-p1, TvY486_0502560_mRNA-p1
OG0000583	Tb927.5.3520_mRNA-p1	TcIL3000.A.H_000427150.1_1, TcIL3000.A.H_000427200.1_1	TcIL3000_0_00310.1-p1, TcIL3000_0_18240.1-p1	TcCLB.507811.114_mRNA-p1	TvY486_0502920_mRNA-p1
OG0000584	Tb927.5.3590_mRNA-p1	TcIL3000.A.H_000427900.1_1	TcIL3000_0_04470.1-p1, TcIL3000_0_40650.1-p1, TcIL3000_5_4020.1-p1, TcIL3000_5_4030.1-p1	TcCLB.507811.40_mRNA-p1	TvY486_0502960_mRNA-p1
OG0000585	Tb927.5.670_mRNA-p1	TcIL3000.A.H_000184700.1_1, TcIL3000.A.H_000398700.1_1	TcIL3000_0_17060.1-p1, TcIL3000_0_35110.1-p1	TcCLB.461165.10_mRNA-p1	TvY486_0020200_mRNA-p1, TvY486_0500190_mRNA-p1
OG0000586	Tb927.5.680.1_mRNA-p1, Tb927.5.680.2_mRNA-p1	TcIL3000.A.H_000184800.1_1, TcIL3000.A.H_000398800.1_1	TcIL3000_0_17050.1-p1, TcIL3000_0_35100.1-p1	TcCLB.461165.4_mRNA-p1, TcCLB.508539.10_mRNA-p1	TvY486_0500200_mRNA-p1
OG0000587	Tb927.10.12260_mRNA-p1, Tb927.6.400_mRNA-p1	TcIL3000.A.H_000337200.1_1, TcIL3000.A.H_000827700.1_1	TcIL3000_0_43580.1-p1, TcIL3000_10_10490.1-p1	TcCLB.510257.80_mRNA-p1	TvY486_1011960_mRNA-p1
OG0000588	Tb927.6.4290_pseudogenic_transcript-p1, Tb927.6.4310_mRNA-p1	TcIL3000.A.H_000478200.1_1, TcIL3000.A.H_000478400.1_1	TcIL3000_0_05060.1-p1, TcIL3000_6_3730.1-p1	TcCLB.506943.69_mRNA-p1	TvY486_0603720_mRNA-p1
OG0000589	Tb927.7.1420_mRNA-p1	TcIL3000.A.H_000500600.1_1	TcIL3000_0_29390.1-p1, TcIL3000_0_59140.1-p1	TcCLB.503579.10_mRNA-p1, TcCLB.508209.10_pseudogenic_transcript-p1	TvY486_0701186_mRNA-p1, TvY486_0701190_mRNA-p1
OG0000590	Tb927.7.1670_mRNA-p1	TcIL3000.A.H_000503100.1_1	TcIL3000_0_51370.1-p1, TcIL3000_7_1220.1-p1	TcCLB.508207.180_mRNA-p1	TvY486_0701510_mRNA-p1
OG0000591	Tb927.7.1770_mRNA-p1	TcIL3000.A.H_000504000.1_1	TcIL3000_0_32560.1-p1	TcCLB.508207.80_mRNA-p1	TvY486_0701630_mRNA-p1
OG0000592	Tb927.7.2090_mRNA-p1	TcIL3000.A.H_000517300.1_1	TcIL3000_0_55060.1-p1	TcCLB.506683.10_pseudogenic_transcript-p1, TcCLB.506717.240_mRNA-p1, TcCLB.508085.20_mRNA-p1, TcCLB.508095.10_mRNA-p1	TvY486_0701815_mRNA-p1
OG0000593	Tb927.7.2100_mRNA-p1	TcIL3000.A.H_000517400.1_1	TcIL3000_0_27490.1-p1, TcIL3000_0_55050.1-p1	TcCLB.506683.19_pseudogenic_transcript-p1, TcCLB.508085.10_mRNA-p1, TcCLB.508093.39_pseudogenic_transcript-p1	TvY486_0701820_mRNA-p1
OG0000594	Tb927.7.2250_mRNA-p1	TcIL3000.A.H_000515100.1_1	TcIL3000_0_04800.1-p1, TcIL3000_7_1560.1-p1	TcCLB.507211.10_mRNA-p1, TcCLB.511351.41_mRNA-p1, TcCLB.511353.4_mRNA-p1	TvY486_0702090_mRNA-p1
OG0000595	Tb927.7.230_mRNA-p1, Tb927.7.240_mRNA-p1	TcIL3000.A.H_000489800.1_1, TcIL3000.A.H_000489900.1_1		TcCLB.506413.20_mRNA-p1, TcCLB.506413.30_mRNA-p1	TvY486_0700070_mRNA-p1, TvY486_0700080_mRNA-p1
OG0000596	Tb927.7.2340_mRNA-p1, Tb927.7.2370_mRNA-p1	TcIL3000.A.H_000513700.1_1, TcIL3000.A.H_000514000.1_1	TcIL3000_0_43600.1-p1, TcIL3000_7_1690.1-p1		TvY486_0702160_mRNA-p1
OG0000597	Tb927.7.2560_mRNA-p1	TcIL3000.A.H_000511800.1_1	TcIL3000_0_30250.1-p1, TcIL3000_0_43340.1-p1	TcCLB.506859.49_mRNA-p1	TvY486_0019300_mRNA-p1, TvY486_0702415_mRNA-p1, TvY486_0702430_mRNA-p1
OG0000598	Tb927.7.3440_mRNA-p1, Tb927.7.3450_mRNA-p1	TcIL3000.A.H_000519200.1_1, TcIL3000.A.H_000519300.1_1	TcIL3000_7_2690.1-p1, TcIL3000_7_2700.1-p1	TcCLB.508323.100_mRNA-p1	TvY486_0703340_mRNA-p1
OG0000599	Tb927.7.370_mRNA-p1, Tb927.7.390_mRNA-p1, Tb927.7.410_mRNA-p1, Tb927.7.430_mRNA-p1, Tb927.7.450_mRNA-p1	TcIL3000.A.H_000491100.1_1	TcIL3000_0_02360.1-p1	TcCLB.507747.210_mRNA-p1	TvY486_0700150_mRNA-p1
OG0000600	Tb927.10.11860_mRNA-p1, Tb927.7.4580_mRNA-p1	TcIL3000.A.H_000530600.1_1	TcIL3000_10_10030.1-p1, TcIL3000_7_3820.1-p1	TcCLB.506567.140_mRNA-p1, TcCLB.506605.174_mRNA-p1	TvY486_0704700_mRNA-p1
OG0000601	Tb11.v5.0158.1-p1, Tb927.7.4750_mRNA-p1	TcIL3000.A.H_000532400.1_1	TcIL3000_0_32800.1-p1	TcCLB.507521.90_mRNA-p1	TvY486_0704830_mRNA-p1, TvY486_0704840_mRNA-p1
OG0000602	Tb11.v5.0165.1-p1, Tb927.7.4830_mRNA-p1	TcIL3000.A.H_000533200.1_1	TcIL3000_7_4000.1-p1	TcCLB.507521.20_mRNA-p1	TvY486_0704900_mRNA-p1
OG0000603	Tb11.v5.0166.1-p1, Tb927.7.4840_mRNA-p1	TcIL3000.A.H_000533300.1_1	TcIL3000_7_4020.1-p1	TcCLB.507521.10_mRNA-p1	TvY486_0704910_mRNA-p1
OG0000604	Tb927.7.6480_mRNA-p1	TcIL3000.A.H_000547400.1_1	TcIL3000_0_38300.1-p1, TcIL3000_7_5380.1-p1	TcCLB.507979.40_mRNA-p1, TcCLB.510055.30_mRNA-p1	TvY486_0706420_mRNA-p1
OG0000605	Tb927.7.6810.1_mRNA-p1, Tb927.7.6810.2_mRNA-p1	TcIL3000.A.H_000550000.1_1	TcIL3000_0_14480.1-p1, TcIL3000_7_5500.1-p1	TcCLB.503967.4_mRNA-p1, TcCLB.510057.4_mRNA-p1	TvY486_0706540_mRNA-p1
OG0000606	Tb927.7.6840_mRNA-p1	TcIL3000.A.H_000084800.1_1, TcIL3000.A.H_000628800.1_1	TcIL3000_0_34860.1-p1, TcIL3000_0_56670.1-p1, TcIL3000_8_6880.1-p1	TcCLB.507875.30_mRNA-p1	TvY486_1112420_mRNA-p1
OG0000607	Tb927.7.6960.1_mRNA-p1, Tb927.7.6960.2_mRNA-p1	TcIL3000.A.H_000551600.1_1	TcIL3000_0_44030.1-p1	TcCLB.508387.100_mRNA-p1	TvY486_0706680_mRNA-p1
OG0000608	Tb11.v5.0871.1-p1, Tb927.8.1170_mRNA-p1, Tb927.8.1190_mRNA-p1	TcIL3000.A.H_000569300.1_1, TcIL3000.A.H_000569500.1_1	TcIL3000_0_19170.1-p1, TcIL3000_8_790.1-p1	TcCLB.506401.180_mRNA-p1
OG0000609	Tb927.8.1280_mRNA-p1	TcIL3000.A.H_000570300.1_1	TcIL3000_0_29000.1-p1, TcIL3000_0_52320.1-p1, TcIL3000_8_980.1-p1	TcCLB.506401.280_mRNA-p1	TvY486_0034210_mRNA-p1, TvY486_0800680_mRNA-p1
OG0000610	Tb11.v5.0588.1-p1, Tb927.8.1410_mRNA-p1	TcIL3000.A.H_000207400.1_1, TcIL3000.A.H_000574700.1_1	TcIL3000_8_1150.1-p1	TcCLB.508975.20_mRNA-p1	TvY486_0800820_mRNA-p1
OG0000611	Tb927.8.3250_mRNA-p1	TcIL3000.A.H_000593800.1_1	TcIL3000_8_3290.1-p1, TcIL3000_8_3300.1-p1	TcCLB.441061.9_mRNA-p1, TcCLB.448567.9_mRNA-p1, TcCLB.509769.148_mRNA-p1	TvY486_0802700_mRNA-p1
OG0000612	Tb11.v5.0860.1-p1, Tb927.8.4040_mRNA-p1, Tb927.8.4090_mRNA-p1	TcIL3000.A.H_000601500.1_1	TcIL3000_0_06670.1-p1	TcCLB.506867.10_mRNA-p1	TvY486_0803410_mRNA-p1
OG0000613	Tb927.8.5780_mRNA-p1	TcIL3000.A.H_000617800.1_1	TcIL3000_8_5570.1-p1	TcCLB.506743.110_mRNA-p1, TcCLB.506743.130_mRNA-p1, TcCLB.510603.60_mRNA-p1, TcCLB.510603.80_mRNA-p1	TvY486_0805290_mRNA-p1
OG0000614	Tb927.8.6750_mRNA-p1, Tb927.8.6760_mRNA-p1	TcIL3000.A.H_000627200.1_1, TcIL3000.A.H_000627300.1_1	TcIL3000_8_6640.1-p1, TcIL3000_8_6650.1-p1	TcCLB.506207.50_mRNA-p1	TvY486_0806380_mRNA-p1
OG0000615	Tb927.8.7130_mRNA-p1	TcIL3000.A.H_000631000.1_1	TcIL3000_0_23150.1-p1, TcIL3000_0_37450.1-p1, TcIL3000_0_40690.1-p1, TcIL3000_8_7220.1-p1	TcCLB.508369.10_mRNA-p1	TvY486_0806700_mRNA-p1
OG0000616	Tb927.8.7200_mRNA-p1	TcIL3000.A.H_000632100.1_1	TcIL3000_0_34640.1-p1, TcIL3000_0_55580.1-p1, TcIL3000_8_7270.1-p1	TcCLB.510597.30_mRNA-p1	TvY486_0025340_mRNA-p1, TvY486_0806690_mRNA-p1
OG0000617	Tb927.8.7540_mRNA-p1	TcIL3000.A.H_000215200.1_1, TcIL3000.A.H_000635500.1_1	TcIL3000_0_52760.1-p1, TcIL3000_8_7790.1-p1, TcIL3000_8_7930.1-p1		TvY486_0806960_mRNA-p1, TvY486_0806980_mRNA-p1
OG0000618	Tb927.8.7570_mRNA-p1	TcIL3000.A.H_000215700.1_1, TcIL3000.A.H_000635900.1_1	TcIL3000_0_23020.1-p1, TcIL3000_8_7960.1-p1	TcCLB.506107.20_mRNA-p1, TcCLB.507689.10_pseudogenic_transcript-p1	TvY486_0404250_mRNA-p1
OG0000619	Tb927.8.7810_mRNA-p1	TcIL3000.A.H_000393700.1_1	TcIL3000_0_09930.1-p1, TcIL3000_0_24210.1-p1, TcIL3000_0_35590.1-p1, TcIL3000_0_45950.1-p1	TcCLB.509007.30_mRNA-p1	TvY486_0807170_mRNA-p1
OG0000620	Tb927.9.11380_mRNA-p1, Tb927.9.11410_mRNA-p1	TcIL3000.A.H_000689500.1_1, TcIL3000.A.H_000689600.1_1			TvY486_0905250_mRNA-p1, TvY486_0905260_mRNA-p1
OG0000621	Tb927.9.12090_mRNA-p1	TcIL3000.A.H_000693700.1_1	TcIL3000_0_59510.1-p1, TcIL3000_9_4960.1-p1, TcIL3000_9_4970.1-p1	TcCLB.507011.250_mRNA-p1	TvY486_0039290_mRNA-p1, TvY486_0905720_mRNA-p1
OG0000622	Tb927.9.12310_mRNA-p1	TcIL3000.A.H_000259150.1_1, TcIL3000.A.H_000695000.1_1	TcIL3000_0_07500.1-p1, TcIL3000_9_5090.1-p1	TcCLB.510737.119_mRNA-p1, TcCLB.510739.10_mRNA-p1	TvY486_0905850_mRNA-p1
OG0000623	Tb11.v5.0675.1-p1, Tb927.9.12650_mRNA-p1	TcIL3000.A.H_000697200.1_1	TcIL3000_0_55160.1-p1	TcCLB.510741.229_mRNA-p1	TvY486_0906080_mRNA-p1
OG0000624	Tb927.9.1340_mRNA-p1	TcIL3000.A.H_000170500.1_1, TcIL3000.A.H_000640900.1_1	TcIL3000_0_30700.1-p1, TcIL3000_9_10.1-p1, TcIL3000_BAC15B11_002.1-p1	TcCLB.504769.80_mRNA-p1	TvY486_0900010_mRNA-p1
OG0000625	Tb927.9.13620_mRNA-p1	TcIL3000.A.H_000703800.1_1	TcIL3000_9_5850.1-p1, TcIL3000_9_5860.1-p1	TcCLB.510753.30_mRNA-p1, TcCLB.510755.19_mRNA-p1	TvY486_0016790_mRNA-p1, TvY486_0906810_mRNA-p1
OG0000626	Tb11.v5.0819.1-p1, Tb927.9.15470_mRNA-p1	TcIL3000.A.H_000126000.1_1, TcIL3000.A.H_000711000.1_1	TcIL3000_0_09170.1-p1, TcIL3000_9_6560.1-p1	TcCLB.510769.130_mRNA-p1	TvY486_0907650_mRNA-p1
OG0000627	Tb11.v5.0874.1-p1, Tb927.9.1670_mRNA-p1	TcIL3000.A.H_000643300.1_1	TcIL3000_9_260.1-p1	TcCLB.504769.5_mRNA-p1, TcCLB.506715.10_mRNA-p1, TcCLB.510349.80_mRNA-p1	TvY486_0900240_mRNA-p1
OG0000628	Tb927.9.2630_mRNA-p1	TcIL3000.A.H_000649600.1_1	TcIL3000_0_47090.1-p1, TcIL3000_9_800.1-p1	TcCLB.508347.90_mRNA-p1	TvY486_0003010_mRNA-p1, TvY486_0044960_mRNA-p1, TvY486_0900850_mRNA-p1
OG0000629	Tb927.9.2900_mRNA-p1	TcIL3000.A.H_000650300.1_1	TcIL3000_0_55260.1-p1, TcIL3000_9_850.1-p1	TcCLB.508347.10_mRNA-p1, TcCLB.510565.179_mRNA-p1	TvY486_0016370_mRNA-p1, TvY486_0900940_mRNA-p1
OG0000630	Tb927.9.5490_mRNA-p1	TcIL3000.A.H_000661500.1_1	TcIL3000_9_1870.1-p1	TcCLB.508277.350_mRNA-p1	TvY486_0901990_mRNA-p1
OG0000631	Tb11.v5.0854.1-p1, Tb927.9.6090_mRNA-p1, Tb927.9.6100_mRNA-p1	TcIL3000.A.H_000663600.1_1	TcIL3000_9_2080.1-p1	TcCLB.430605.20_mRNA-p1	TvY486_0902260_mRNA-p1
OG0000632	Tb927.9.6560_mRNA-p1	TcIL3000.A.H_000153100.1_1, TcIL3000.A.H_000153700.1_1, TcIL3000.A.H_000665700.1_1, TcIL3000.A.H_000679200.1_1	TcIL3000_9_2280.1-p1	TcCLB.504883.10_mRNA-p1	TvY486_0004960_mRNA-p1
OG0000633	Tb11.v5.0811.1-p1, Tb927.10.10340_mRNA-p1	TcIL3000.A.H_000809700.1_1	TcIL3000_10_8800.1-p1		TvY486_1010170_mRNA-p1
OG0000634	Tb927.10.10850_mRNA-p1	TcIL3000.A.H_000209000.1_1, TcIL3000.A.H_000209100.1_1, TcIL3000.A.H_000814700.1_1	TcIL3000_10_9140.1-p1, TcIL3000_10_9150.1-p1		TvY486_1010580_mRNA-p1
OG0000635	Tb927.10.11220_mRNA-p1	TcIL3000.A.H_000817800.1_1, TcIL3000.A.H_000824500.1_1	TcIL3000_10_9440.1-p1	TcCLB.507711.100_mRNA-p1, TcCLB.507711.110_mRNA-p1, TcCLB.507711.90_mRNA-p1	TvY486_1010870_mRNA-p1
OG0000636	Tb11.v5.0505.1-p1, Tb11.v5.0506.1-p1, Tb927.10.12120_mRNA-p1	TcIL3000.A.H_000826300.1_1	TcIL3000_10_10340.1-p1	TcCLB.508145.49_mRNA-p1	TvY486_1011810_mRNA-p1
OG0000637	Tb927.10.12500_mRNA-p1, Tb927.10.12510_mRNA-p1	TcIL3000.A.H_000829900.1_1, TcIL3000.A.H_000830000.1_1, TcIL3000.A.H_000830100.1_1	TcIL3000_10_10700.1-p1	TcCLB.506649.20_mRNA-p1	TvY486_1012190_mRNA-p1
OG0000638	Tb927.10.12810_mRNA-p1	TcIL3000.A.H_000832200.1_1	TcIL3000_10_10900.1-p1	TcCLB.509805.220_mRNA-p1	TvY486_1012430_mRNA-p1, TvY486_1012450_mRNA-p1
OG0000639	Tb927.10.13570_mRNA-p1, Tb927.10.14080_mRNA-p1	TcIL3000.A.H_000242500.1_1, TcIL3000.A.H_000844200.1_1, TcIL3000.A.H_000844500.1_1, TcIL3000.A.H_000844900.1_1	TcIL3000_10_11970.1-p1	TcCLB.507993.320_mRNA-p1
OG0000640	Tb927.10.13590_mRNA-p1, Tb927.10.14100_mRNA-p1	TcIL3000.A.H_000844000.1_1, TcIL3000.A.H_000844700.1_1, TcIL3000.A.H_000845100.1_1	TcIL3000_10_11990.1-p1	TcCLB.507993.300_mRNA-p1	TvY486_1013160_mRNA-p1
OG0000641	Tb927.10.1400_mRNA-p1, Tb927.10.1470_mRNA-p1	TcIL3000.A.H_000724600.1_1, TcIL3000.A.H_000725300.1_1	TcIL3000_10_1180.1-p1, TcIL3000_10_1280.1-p1	TcCLB.506457.30_mRNA-p1	TvY486_1001390_mRNA-p1
OG0000642	Tb11.v5.1063.1-p1, Tb927.10.14620_mRNA-p1, Tb927.10.14740_mRNA-p1	TcIL3000.A.H_000850900.1_1	TcIL3000_10_12610.1-p1	TcCLB.503833.10_mRNA-p1, TcCLB.506211.259_mRNA-p1	TvY486_1014160_mRNA-p1
OG0000643	Tb11.v5.0636.1-p1, Tb927.10.14890_mRNA-p1	TcIL3000.A.H_000852300.1_1	TcIL3000_10_12750.1-p1, TcIL3000_10_12760.1-p1	TcCLB.506211.114_mRNA-p1	TvY486_1014300_mRNA-p1
OG0000644	Tb11.1230_mRNA-p1, Tb11.v5.0997.1-p1, Tb927.10.15260_mRNA-p1	TcIL3000.A.H_000855300.1_1	TcIL3000_10_13050.1-p1	TcCLB.504111.10_mRNA-p1	TvY486_1014630_mRNA-p1
OG0000645	Tb11.v5.0999.1-p1, Tb927.10.15280_mRNA-p1	TcIL3000.A.H_000855500.1_1, TcIL3000.A.H_000855600.1_1	TcIL3000_10_13070.1-p1	TcCLB.504111.30_mRNA-p1	TvY486_1014650_mRNA-p1
OG0000646	Tb11.v5.0787.1-p1, Tb11.v5.0849.1-p1, Tb927.10.15400_mRNA-p1	TcIL3000.A.H_000856700.1_1	TcIL3000_10_13180.1-p1	TcCLB.506503.80_mRNA-p1	TvY486_1014780_mRNA-p1
OG0000647	Tb927.10.1740_mRNA-p1	TcIL3000.A.H_000727700.1_1	TcIL3000_10_1480.1-p1	TcCLB.511911.98_mRNA-p1	TvY486_1001790_mRNA-p1
OG0000648	Tb927.10.1750_mRNA-p1	TcIL3000.A.H_000727800.1_1	TcIL3000_10_1490.1-p1	TcCLB.511911.94_mRNA-p1	TvY486_1001800_mRNA-p1
OG0000649	Tb927.10.220_mRNA-p1, Tb927.10.6370_mRNA-p1	TcIL3000.A.H_000713100.1_1, TcIL3000.A.H_000771400.1_1		TcCLB.507641.233_mRNA-p1, TcCLB.511145.46_mRNA-p1	TvY486_1000140_mRNA-p1, TvY486_1000160_mRNA-p1, TvY486_1006330_mRNA-p1
OG0000650	Tb927.10.450_mRNA-p1	TcIL3000.A.H_000715300.1_1	TcIL3000_10_310.1-p1, TcIL3000_10_320.1-p1, TcIL3000_10_330.1-p1	TcCLB.503865.60_mRNA-p1, TcCLB.511143.12_mRNA-p1	TvY486_1000410_mRNA-p1
OG0000651	Tb927.10.5360_mRNA-p1, Tb927.10.5370_mRNA-p1	TcIL3000.A.H_000761600.1_1, TcIL3000.A.H_000761700.1_1	TcIL3000_10_4510.1-p1, TcIL3000_10_4520.1-p1		TvY486_1005410_mRNA-p1
OG0000652	Tb11.v5.0531.1-p1, Tb927.10.5620_mRNA-p1	TcIL3000.A.H_000764200.1_1, TcIL3000.A.H_000764300.1_1	TcIL3000_10_4760.1-p1	TcCLB.504163.40_mRNA-p1, TcCLB.504163.50_mRNA-p1	TvY486_1005670_mRNA-p1
OG0000653	Tb11.v5.0197.1-p1, Tb11.v5.0198.1-p1, Tb927.10.6050_mRNA-p1	TcIL3000.A.H_000768200.1_1	TcIL3000_10_5100.1-p1, TcIL3000_10_5120.1-p1	TcCLB.506167.50_mRNA-p1	TvY486_1005990_mRNA-p1
OG0000654	Tb11.v5.0516.1-p1, Tb927.10.6880_mRNA-p1	TcIL3000.A.H_000155000.1_1, TcIL3000.A.H_000775800.1_1	TcIL3000_10_5910.1-p1	TcCLB.508537.10_mRNA-p1, TcCLB.510105.230_mRNA-p1	TvY486_1006840_mRNA-p1
OG0000655	Tb927.10.7330_mRNA-p1, Tb927.10.7340_mRNA-p1	TcIL3000.A.H_000017800.1_1, TcIL3000.A.H_000017900.1_1	TcIL3000_10_6310.1-p1, TcIL3000_10_6320.1-p1		TvY486_1007170_mRNA-p1
OG0000656	Tb11.v5.0877.1-p1, Tb927.10.8270_mRNA-p1, Tb927.10.8290_mRNA-p1	TcIL3000.A.H_000793200.1_1	TcIL3000_10_7150.1-p1	TcCLB.507611.310_mRNA-p1	TvY486_1008140_mRNA-p1
OG0000657	Tb11.v5.0753.1-p1, Tb927.10.840_mRNA-p1	TcIL3000.A.H_000718800.1_1, TcIL3000.A.H_000718900.1_1	TcIL3000_10_690.1-p1	TcCLB.503479.40_mRNA-p1	TvY486_0002720_mRNA-p1, TvY486_1000810_mRNA-p1
OG0000658	Tb927.10.8950_mRNA-p1, Tb927.10.8970_mRNA-p1	TcIL3000.A.H_000798400.1_1, TcIL3000.A.H_000798600.1_1	TcIL3000_10_7740.1-p1	TcCLB.508719.40_mRNA-p1, TcCLB.508719.60_mRNA-p1	TvY486_1008800_mRNA-p1
OG0000659	Tb11.02.5090.1-p1, Tb11.02.5090b.1-p1	TcIL3000.A.H_000241800.1_1, TcIL3000.A.H_000931400.1_1	TcIL3000.11.7790.1-p1, TcIL3000_0_58580.1-p1	TcCLB.510381.60_mRNA-p1	TvY486_1107620_mRNA-p1
OG0000660	Tb11.02.5400_mRNA-p1, Tb11.02.5400b.1-p1	TcIL3000.A.H_000934600.1_1		TcCLB.508241.140_mRNA-p1, TcCLB.509149.9_mRNA-p1, TcCLB.510381.10_mRNA-p1, TcCLB.511691.10_mRNA-p1, TcCLB.511691.20_mRNA-p1	TvY486_1108080_mRNA-p1
OG0000661	Tb927.11.11820_mRNA-p1, Tb927.11.11830_mRNA-p1	TcIL3000.A.H_000981200.1_1, TcIL3000.A.H_000981300.1_1, TcIL3000.A.H_000981400.1_1	TcIL3000.11.12480.1-p1		TvY486_1112850_mRNA-p1
OG0000662	Tb927.11.11965_mRNA-p1, Tb927.11.11975_mRNA-p1, Tb927.11.11980_mRNA-p1, Tb927.11.16200_mRNA-p1	TcIL3000.A.H_000982700.1_1, TcIL3000.A.H_000982800.1_1, TcIL3000.A.H_000982900.1_1, TcIL3000.A.H_001028100.1_1	TcIL3000.11.16120.1-p1
OG0000663	Tb927.11.12450.1-p1, Tb927.11.12450.2-p1	TcIL3000.A.H_000987100.1_1	TcIL3000_0_20320.1-p1, TcIL3000_0_24890.1-p1	TcCLB.511127.360_mRNA-p1	TvY486_1113380_mRNA-p1
OG0000664	Tb927.11.12700_mRNA-p1	TcIL3000.A.H_000989500.1_1		TcCLB.511589.209_mRNA-p1	TvY486_1110200_mRNA-p1
OG0000665	Tb11.v5.0292.1-p1, Tb927.11.12740.1-p1, Tb927.11.12740.2-p1	TcIL3000.A.H_000989800.1_1	TcIL3000_0_14230.1-p1, TcIL3000_0_15200.1-p1	TcCLB.511555.30_mRNA-p1	TvY486_0006630_mRNA-p1
OG0000666	Tb11.v5.0289.1-p1, Tb927.11.12770_mRNA-p1	TcIL3000.A.H_000990100.1_1	TcIL3000_0_15170.1-p1, TcIL3000_0_35850.1-p1	TcCLB.511555.60_mRNA-p1	TvY486_0014470_mRNA-p1, TvY486_1113650_mRNA-p1
OG0000667	Tb927.11.1360_mRNA-p1	TcIL3000.A.H_000875400.1_1	TcIL3000.11.1290.1-p1, TcIL3000_0_11450.1-p1	TcCLB.503893.140_mRNA-p1	TvY486_1101330_mRNA-p1
OG0000668	Tb927.11.14920_mRNA-p1	TcIL3000.A.H_001016100.1_1	TcIL3000.11.15180.1-p1, TcIL3000_0_06760.1-p1, TcIL3000_0_30960.1-p1	TcCLB.503989.50_mRNA-p1, TcCLB.506221.20_mRNA-p1	TvY486_1115690_mRNA-p1
OG0000669	Tb927.11.1540_mRNA-p1	TcIL3000.A.H_000876600.1_1	TcIL3000_0_13370.1-p1	TcCLB.506367.10_mRNA-p1, TcCLB.508465.110_mRNA-p1, TcCLB.508951.40_mRNA-p1, TcCLB.509153.120_mRNA-p1, TcCLB.509829.20_mRNA-p1	TvY486_1101480_mRNA-p1
OG0000670	Tb927.11.15450_mRNA-p1	TcIL3000.A.H_001020850.1_1	TcIL3000.11.14110.1-p1, TcIL3000.11.15530.1-p1	TcCLB.509267.70_mRNA-p1	TvY486_0015520_mRNA-p1, TvY486_1116240_mRNA-p1
OG0000671	Tb927.11.2050_mRNA-p1, Tb927.11.2060_mRNA-p1	TcIL3000.A.H_000881600.1_1, TcIL3000.A.H_000881700.1_1	TcIL3000.11.1750.1-p1, TcIL3000.11.1760.1-p1		TvY486_1102050_mRNA-p1
OG0000672	Tb927.11.2280_mRNA-p1	TcIL3000.A.H_000271500.1_1, TcIL3000.A.H_000271600.1_1, TcIL3000.A.H_000883800.1_1	TcIL3000.11.2040.1-p1	TcCLB.506127.150_mRNA-p1	TvY486_1102270_mRNA-p1
OG0000673	Tb927.11.2310.1_mRNA-p1, Tb927.11.2310.2_mRNA-p1	TcIL3000.A.H_000884100.1_1	TcIL3000.11.2070.1-p1, TcIL3000_0_49710.1-p1	TcCLB.506127.100_mRNA-p1	TvY486_1102290_mRNA-p1
OG0000674	Tb927.11.2370_mRNA-p1	TcIL3000.A.H_000884700.1_1	TcIL3000.11.2170.1-p1	TcCLB.504153.10_mRNA-p1, TcCLB.506127.20_mRNA-p1, TcCLB.508271.4_mRNA-p1	TvY486_1102360_mRNA-p1
OG0000675	Tb927.11.2780.1_mRNA-p1, Tb927.11.2780.2_mRNA-p1	TcIL3000.A.H_000889100.1_1	TcIL3000.11.2520.1-p1, TcIL3000_0_14780.1-p1	TcCLB.506811.110_mRNA-p1	TvY486_1102860_mRNA-p1
OG0000676	Tb927.11.5810_mRNA-p1	TcIL3000.A.H_000917300.1_1	TcIL3000.11.6190.1-p1, TcIL3000_0_42110.1-p1	TcCLB.503487.60_mRNA-p1	TvY486_1106040_mRNA-p1
OG0000677	Tb927.11.5880_mRNA-p1	TcIL3000.A.H_000918300.1_1	TcIL3000.11.6310.1-p1	TcCLB.508515.80_mRNA-p1	TvY486_1106120_mRNA-p1, TvY486_1106140_mRNA-p1
OG0000678	Tb11.02.5100b.1-p1, Tb927.11.7214_mRNA-p1	TcIL3000.A.H_000241900.1_1, TcIL3000.A.H_000931500.1_1	TcIL3000.11.7800.1-p1, TcIL3000_0_58590.1-p1	TcCLB.510381.70_mRNA-p1	TvY486_1107630_mRNA-p1
OG0000679	Tb11.v5.0254.1-p1, Tb927.11.7290_mRNA-p1	TcIL3000.A.H_000932500.1_1, TcIL3000.A.H_000932600.1_1	TcIL3000_0_00870.1-p1	TcCLB.506779.80_mRNA-p1	TvY486_0043020_mRNA-p1, TvY486_1107820_mRNA-p1
OG0000680	Tb927.11.7340_mRNA-p1	TcIL3000.A.H_000933100.1_1	TcIL3000.11.7920.1-p1, TcIL3000_0_23550.1-p1	TcCLB.506779.140_mRNA-p1	TvY486_1107800_mRNA-p1
OG0000681	Tb927.11.7360_mRNA-p1	TcIL3000.A.H_000933300.1_1	TcIL3000.11.7940.1-p1, TcIL3000_0_21600.1-p1	TcCLB.506779.160_mRNA-p1	TvY486_1107900_mRNA-p1
OG0000682	Tb927.11.7470_mRNA-p1	TcIL3000.A.H_000935100.1_1	TcIL3000_0_02960.1-p1, TcIL3000_0_21660.1-p1	TcCLB.506163.30_mRNA-p1, TcCLB.506867.30_mRNA-p1
OG0000683	Tb927.11.7490_mRNA-p1, Tb927.11.7500_mRNA-p1, Tb927.11.8740_mRNA-p1	TcIL3000.A.H_000935400.1_1		TcCLB.462761.16_mRNA-p1, TcCLB.511201.49_mRNA-p1
OG0000684	Tb11.0320_mRNA-p1, Tb11.0420_mRNA-p1, Tb927.11.7690.1-p1	TcIL3000.A.H_000937100.1_1	TcIL3000_0_00400.1-p1, TcIL3000_0_02400.1-p1, TcIL3000_0_59690.1-p1		TvY486_0043500_mRNA-p1
OG0000685	Tb927.11.7960_mRNA-p1	TcIL3000.A.H_000939500.1_1	TcIL3000.11.8500.1-p1, TcIL3000_0_00160.1-p1	TcCLB.504075.10_mRNA-p1, TcCLB.506933.107_mRNA-p1	TvY486_1108690_mRNA-p1
OG0000686	Tb11.v5.0572.1-p1, Tb11.v5.0573.1-p1, Tb927.11.8210_mRNA-p1	TcIL3000.A.H_000941600.1_1	TcIL3000.11.8750.1-p1	TcCLB.503799.10_mRNA-p1, TcCLB.503801.9_mRNA-p1	TvY486_1108990_mRNA-p1
OG0000687	Tb927.11.9150_mRNA-p1	TcIL3000.A.H_000948400.1_1, TcIL3000.A.H_000948500.1_1	TcIL3000.11.9510.1-p1, TcIL3000_0_26280.1-p1		TvY486_0002420_mRNA-p1, TvY486_1109670_mRNA-p1
OG0000688	Tb927.11.9340_mRNA-p1	TcIL3000.A.H_000119800.1_1, TcIL3000.A.H_000950400.1_1	TcIL3000.11.9770.1-p1	TcCLB.505965.60_mRNA-p1	TvY486_1109870_mRNA-p1, TvY486_1109880_mRNA-p1
OG0000689	Tb927.11.9360_mRNA-p1	TcIL3000.A.H_000120000.1_1, TcIL3000.A.H_000950600.1_1	TcIL3000.11.9790.1-p1, TcIL3000_0_44740.1-p1	TcCLB.505965.30_mRNA-p1	TvY486_1109890_mRNA-p1
OG0000690	Tb927.11.9370_mRNA-p1	TcIL3000.A.H_000120100.1_1, TcIL3000.A.H_000950700.1_1	TcIL3000_0_44370.1-p1, TcIL3000_0_44750.1-p1	TcCLB.505965.20_mRNA-p1	TvY486_1109900_mRNA-p1
OG0000691	Tb927.11.9660.1_mRNA-p1, Tb927.11.9660.2_mRNA-p1	TcIL3000.A.H_000954800.1_1	TcIL3000.11.10160.1-p1, TcIL3000_0_52210.1-p1	TcCLB.504017.54_mRNA-p1	TvY486_1110300_mRNA-p1
OG0000692		TcIL3000.A.H_000011400.1_1, TcIL3000.A.H_000011900.1_1, TcIL3000.A.H_000035100.1_1, TcIL3000.A.H_000053600.1_1, TcIL3000.A.H_000169800.1_1, TcIL3000.A.H_000223500.1_1	TcIL3000_0_47680.1-p1, TcIL3000_0_54780.1-p1, TcIL3000_5_330.1-p1
OG0000693		TcIL3000.A.H_000028100.1_1, TcIL3000.A.H_000063900.1_1, TcIL3000.A.H_000065500.1_1, TcIL3000.A.H_000067100.1_1, TcIL3000.A.H_000087600.1_1, TcIL3000.A.H_000192100.1_1, TcIL3000.A.H_000211600.1_1	TcIL3000_0_32160.1-p1, TcIL3000_0_33650.1-p1
OG0000694		TcIL3000.A.H_000033925.1_1, TcIL3000.A.H_000034250.1_1, TcIL3000.A.H_000149255.1_1, TcIL3000.A.H_000149510.1_1, TcIL3000.A.H_000198650.1_1, TcIL3000.A.H_000436500.1_1	TcIL3000_0_07570.1-p1, TcIL3000_0_12710.1-p1, TcIL3000_0_25610.1-p1
OG0000695		TcIL3000.A.H_000043400.1_1, TcIL3000.A.H_000043700.1_1, TcIL3000.A.H_000043800.1_1, TcIL3000.A.H_000050120.1_1, TcIL3000.A.H_000050400.1_1	TcIL3000_0_32390.1-p1, TcIL3000_0_43880.1-p1, TcIL3000_0_46180.1-p1, TcIL3000_0_51940.1-p1
OG0000696		TcIL3000.A.H_000056800.1_1, TcIL3000.A.H_000093100.1_1, TcIL3000.A.H_000106500.1_1, TcIL3000.A.H_000130700.1_1, TcIL3000.A.H_000639200.1_1	TcIL3000_0_07420.1-p1, TcIL3000_0_10290.1-p1, TcIL3000_0_21270.1-p1, TcIL3000_0_22340.1-p1
OG0000697		TcIL3000.A.H_000063000.1_1, TcIL3000.A.H_000063100.1_1, TcIL3000.A.H_000251300.1_1	TcIL3000_0_24230.1-p1, TcIL3000_0_33790.1-p1, TcIL3000_0_60900.1-p1		TvY486_0033340_mRNA-p1, TvY486_0600590_mRNA-p1
OG0000698		TcIL3000.A.H_000092740.1_1, TcIL3000.A.H_000115400.1_1, TcIL3000.A.H_000120810.1_1, TcIL3000.A.H_000121200.1_1, TcIL3000.A.H_000125000.1_1, TcIL3000.A.H_000142600.1_1, TcIL3000.A.H_000217640.1_1	TcIL3000_0_05850.1-p1, TcIL3000_0_48630.1-p1
OG0000699		TcIL3000.A.H_000188700.1_1, TcIL3000.A.H_000189500.1_1, TcIL3000.A.H_000261900.1_1, TcIL3000.A.H_000262100.1_1, TcIL3000.A.H_000731500.1_1, TcIL3000.A.H_000732100.1_1		TcCLB.508949.4_mRNA-p1, TcCLB.511369.15_pseudogenic_transcript-p1
OG0000700				TcCLB.503717.60_mRNA-p1, TcCLB.506473.4_pseudogenic_transcript-p1, TcCLB.507237.320_mRNA-p1, TcCLB.508097.100_mRNA-p1, TcCLB.508109.70_pseudogenic_transcript-p1, TcCLB.508165.250_mRNA-p1, TcCLB.508165.80_mRNA-p1, TcCLB.509699.250_mRNA-p1, TcCLB.511349.40_mRNA-p1
OG0000701				TcCLB.506243.110_mRNA-p1, TcCLB.507611.120_mRNA-p1, TcCLB.509957.20_mRNA-p1, TcCLB.510165.60_mRNA-p1, TcCLB.511437.20_mRNA-p1, TcCLB.511437.40_mRNA-p1, TcCLB.511439.10_mRNA-p1	TvY486_0042500_mRNA-p1, TvY486_0043380_mRNA-p1
OG0000702				TcCLB.509233.40_mRNA-p1	TvY486_0001480_mRNA-p1, TvY486_0021930_mRNA-p1
OG0000703
OG0000704					TvY486_0003770_mRNA-p1, TvY486_0009410_mRNA-p1, TvY486_0403930_mRNA-p1
OG0000705					TvY486_0013110_mRNA-p1, TvY486_0033480_mRNA-p1
OG0000706					TvY486_0000170_mRNA-p1, TvY486_0002400_mRNA-p1, TvY486_0014060_mRNA-p1, TvY486_0015800_mRNA-p1, TvY486_0040050_mRNA-p1, TvY486_0040110_mRNA-p1, TvY486_0041510_mRNA-p1
OG0000707
OG0000708					TvY486_0030190_mRNA-p1
OG0000709	Tb11.v5.0536.1-p1, Tb927.1.1050_mRNA-p1	TcIL3000.A.H_000277500.1_1	TcIL3000_0_40710.1-p1, TcIL3000_1_500.1-p1	TcCLB.511421.217_mRNA-p1	TvY486_0100360_mRNA-p1
OG0000710	Tb11.v5.0356.1-p1, Tb927.1.1240_mRNA-p1	TcIL3000.A.H_000278900.1_1	TcIL3000_0_17700.1-p1, TcIL3000_1_750.1-p1	TcCLB.508993.10_mRNA-p1	TvY486_0100510_mRNA-p1
OG0000711	Tb11.v5.0357.1-p1, Tb927.1.1270_mRNA-p1	TcIL3000.A.H_000279000.1_1	TcIL3000_0_17710.1-p1, TcIL3000_1_760.1-p1	TcCLB.508993.20_mRNA-p1	TvY486_0100520_mRNA-p1
OG0000712	Tb11.v5.0373.1-p1, Tb927.1.1300_mRNA-p1	TcIL3000.A.H_000279100.1_1	TcIL3000_0_17730.1-p1, TcIL3000_1_770.1-p1	TcCLB.503805.30_mRNA-p1	TvY486_0100530_mRNA-p1
OG0000713	Tb11.v5.0372.1-p1, Tb927.1.1310_mRNA-p1	TcIL3000.A.H_000279200.1_1	TcIL3000_0_17740.1-p1, TcIL3000_1_780.1-p1	TcCLB.503805.20_mRNA-p1	TvY486_0100540_mRNA-p1
OG0000714	Tb11.v5.0371.1-p1, Tb927.1.1330_mRNA-p1	TcIL3000.A.H_000279300.1_1	TcIL3000_0_17750.1-p1, TcIL3000_1_790.1-p1	TcCLB.503805.10_mRNA-p1	TvY486_0100550_mRNA-p1
OG0000715	Tb11.v5.0391.1-p1, Tb927.1.1370_mRNA-p1	TcIL3000.A.H_000279600.1_1	TcIL3000_0_17790.1-p1, TcIL3000_1_820.1-p1	TcCLB.503803.10_mRNA-p1	TvY486_0100580_mRNA-p1
OG0000716	Tb11.v5.0534.1-p1, Tb927.1.1530_mRNA-p1	TcIL3000.A.H_000280400.1_1	TcIL3000_0_00130.1-p1, TcIL3000_0_12910.1-p1	TcCLB.508995.10_mRNA-p1	TvY486_0100670_mRNA-p1
OG0000717	Tb11.v5.0688.1-p1, Tb927.1.1600_mRNA-p1	TcIL3000.A.H_000280900.1_1	TcIL3000_0_23830.1-p1, TcIL3000_1_950.1-p1	TcCLB.508995.69_mRNA-p1	TvY486_0100720_mRNA-p1
OG0000718	Tb11.v5.0529.1-p1, Tb927.1.1620_mRNA-p1	TcIL3000.A.H_000281100.1_1	TcIL3000_0_13800.1-p1, TcIL3000_1_970.1-p1	TcCLB.504247.20_mRNA-p1	TvY486_0100740_mRNA-p1
OG0000719	Tb11.v5.0426.1-p1, Tb927.1.1640_mRNA-p1	TcIL3000.A.H_000281200.1_1	TcIL3000_0_45540.1-p1, TcIL3000_1_990.1-p1	TcCLB.511421.180_mRNA-p1	TvY486_0032280_mRNA-p1
OG0000720	Tb927.1.1720_mRNA-p1	TcIL3000.A.H_000281750.1_1, TcIL3000.A.H_000281800.1_1	TcIL3000_0_54360.1-p1, TcIL3000_1_1080.1-p1	TcCLB.511429.20_mRNA-p1	TvY486_0100790_mRNA-p1
OG0000721	Tb927.1.1820_mRNA-p1	TcIL3000.A.H_000163700.1_1, TcIL3000.A.H_000283500.1_1	TcIL3000_0_06440.1-p1, TcIL3000_0_40520.1-p1	TcCLB.511431.50_mRNA-p1	TvY486_0100850_mRNA-p1
OG0000722	Tb927.1.1840_mRNA-p1	TcIL3000.A.H_000163655.1_1, TcIL3000.A.H_000283550.1_1	TcIL3000_0_06450.1-p1, TcIL3000_0_40530.1-p1	TcCLB.511431.90_mRNA-p1	TvY486_0006040_mRNA-p1
OG0000723	Tb927.1.1930_mRNA-p1	TcIL3000.A.H_000284100.1_1	TcIL3000_0_50650.1-p1, TcIL3000_1_1110.1-p1	TcCLB.508997.20_pseudogenic_transcript-p1, TcCLB.511435.49_mRNA-p1	TvY486_0100900_mRNA-p1
OG0000724	Tb927.1.3250_mRNA-p1	TcIL3000.A.H_000557000.1_1	TcIL3000_0_27340.1-p1, TcIL3000_0_58850.1-p1, TcIL3000_1_1580.1-p1	TcCLB.507837.100_mRNA-p1	TvY486_0101480_mRNA-p1
OG0000725	Tb927.1.3880_mRNA-p1	TcIL3000.A.H_000998400.1_1	TcIL3000_0_01680.1-p1, TcIL3000_1_1590.1-p1	TcCLB.506529.480_mRNA-p1	TvY486_0022170_mRNA-p1, TvY486_0101690_mRNA-p1
OG0000726	Tb927.1.4720_mRNA-p1	TcIL3000.A.H_000995400.1_1	TcIL3000_0_38960.1-p1, TcIL3000_1_1930.1-p1	TcCLB.506529.14_mRNA-p1, TcCLB.507997.89_mRNA-p1	TvY486_0102090_mRNA-p1
OG0000727	Tb927.1.640_mRNA-p1	TcIL3000.A.H_000274700.1_1	TcIL3000_0_40580.1-p1, TcIL3000_0_40590.1-p1, TcIL3000_1_180.1-p1	TcCLB.511417.120_pseudogenic_transcript-p1	TvY486_0100100_mRNA-p1
OG0000728	Tb11.v5.0550.1-p1, Tb927.1.830.1_mRNA-p1, Tb927.1.830.2_mRNA-p1	TcIL3000.A.H_000276200.1_1	TcIL3000_1_330.1-p1	TcCLB.511421.30_mRNA-p1	TvY486_0100230_mRNA-p1
OG0000729	Tb927.2.1730_mRNA-p1	TcIL3000.A.H_000045500.1_1, TcIL3000.A.H_000045800.1_1	TcIL3000_0_05470.1-p1, TcIL3000_0_27880.1-p1	TcCLB.510259.30_mRNA-p1	TvY486_0200176_mRNA-p1
OG0000730	Tb927.2.1890_mRNA-p1	TcIL3000.A.H_000006600.1_1, TcIL3000.A.H_000044600.1_1, TcIL3000.A.H_000122700.1_1	TcIL3000_0_03190.1-p1, TcIL3000_0_09690.1-p1	TcCLB.510257.90_mRNA-p1
OG0000731	Tb927.2.2210_mRNA-p1	TcIL3000.A.H_000291000.1_1	TcIL3000_0_09870.1-p1, TcIL3000_0_14490.1-p1	TcCLB.448387.9_mRNA-p1, TcCLB.503653.104_mRNA-p1	TvY486_0200290_mRNA-p1
OG0000732	Tb927.2.2340_mRNA-p1	TcIL3000.A.H_000291525.1_1, TcIL3000.A.H_000291600.1_1	TcIL3000_2_180.1-p1	TcCLB.450061.10_mRNA-p1, TcCLB.509145.19_mRNA-p1	TvY486_0200380_mRNA-p1
OG0000733	Tb927.2.2380_mRNA-p1	TcIL3000.A.H_000291900.1_1	TcIL3000_0_41260.1-p1, TcIL3000_2_200.1-p1	TcCLB.503509.10_mRNA-p1	TvY486_0200410_mRNA-p1
OG0000734	Tb927.2.2410_mRNA-p1	TcIL3000.A.H_000292200.1_1, TcIL3000.A.H_000292300.1_1	TcIL3000_0_03470.1-p1, TcIL3000_0_43300.1-p1	TcCLB.503863.9_mRNA-p1	TvY486_0200440_mRNA-p1
OG0000735	Tb927.2.3480_mRNA-p1	TcIL3000.A.H_000193500.1_1, TcIL3000.A.H_000297500.1_1	TcIL3000_0_20780.1-p1, TcIL3000_0_44690.1-p1	TcCLB.511115.49_mRNA-p1	TvY486_0200800_mRNA-p1
OG0000736	Tb927.2.3580_mRNA-p1	TcIL3000.A.H_000193400.1_1, TcIL3000.A.H_000297600.1_1	TcIL3000_0_44700.1-p1, TcIL3000_0_50720.1-p1	TcCLB.511115.40_mRNA-p1	TvY486_0200810_mRNA-p1
OG0000737	Tb927.2.3800_mRNA-p1	TcIL3000.A.H_000223100.1_1, TcIL3000.A.H_000298400.1_1	TcIL3000_0_40480.1-p1, TcIL3000_2_500.1-p1	TcCLB.413977.10_mRNA-p1	TvY486_0200900_mRNA-p1
OG0000738	Tb927.2.4000_mRNA-p1	TcIL3000.A.H_000299200.1_1	TcIL3000_0_05740.1-p1, TcIL3000_0_39070.1-p1, TcIL3000_0_54190.1-p1	TcCLB.511109.60_mRNA-p1	TvY486_0201000_mRNA-p1
OG0000739	Tb927.2.4420.1_mRNA-p1, Tb927.2.4420.2_mRNA-p1	TcIL3000.A.H_000301700.1_1	TcIL3000_0_51420.1-p1, TcIL3000_2_820.1-p1	TcCLB.509099.100_mRNA-p1	TvY486_0201230_mRNA-p1
OG0000740	Tb927.2.4520_mRNA-p1	TcIL3000.A.H_000302300.1_1	TcIL3000_0_30150.1-p1, TcIL3000_2_860.1-p1, TcIL3000_2_870.1-p1	TcCLB.509099.160_mRNA-p1	TvY486_0201300_mRNA-p1
OG0000741	Tb927.2.4670_mRNA-p1	TcIL3000.A.H_000303100.1_1	TcIL3000_0_17840.1-p1, TcIL3000_2_930.1-p1	TcCLB.506979.5_pseudogenic_transcript-p1, TcCLB.511621.20_mRNA-p1	TvY486_0201380_mRNA-p1
OG0000742	Tb927.2.4740_mRNA-p1, Tb927.2.4890_mRNA-p1	TcIL3000.A.H_000303600.1_1, TcIL3000.A.H_000304600.1_1		TcCLB.511621.200_mRNA-p1, TcCLB.511621.70_mRNA-p1	TvY486_0201450_mRNA-p1
OG0000743	Tb927.2.4750_mRNA-p1, Tb927.2.4900_mRNA-p1	TcIL3000.A.H_000303700.1_1		TcCLB.511621.100_mRNA-p1	TvY486_0020870_mRNA-p1, TvY486_0201530_mRNA-p1
OG0000744	Tb927.2.4870_mRNA-p1	TcIL3000.A.H_000304500.1_1	TcIL3000_2_1060.1-p1	TcCLB.511621.190_mRNA-p1	TvY486_0201520_mRNA-p1
OG0000745	Tb927.2.4950_mRNA-p1	TcIL3000.A.H_000304900.1_1, TcIL3000.A.H_000305000.1_1	TcIL3000_2_1110.1-p1, TcIL3000_2_1120.1-p1	TcCLB.511621.240_mRNA-p1	TvY486_0201550_mRNA-p1
OG0000746	Tb927.2.5850_mRNA-p1	TcIL3000.A.H_000042600.1_1, TcIL3000.A.H_000258200.1_1, TcIL3000.A.H_000309500.1_1	TcIL3000_2_1520.1-p1	TcCLB.511189.80_mRNA-p1	TvY486_0703810_mRNA-p1
OG0000747	Tb927.2.5900_mRNA-p1	TcIL3000.A.H_000042400.1_1, TcIL3000.A.H_000309800.1_1	TcIL3000_0_44570.1-p1, TcIL3000_2_1560.1-p1	TcCLB.511189.50_pseudogenic_transcript-p1	TvY486_0201990_mRNA-p1
OG0000748	Tb927.2.5930_mRNA-p1	TcIL3000.A.H_000042200.1_1	TcIL3000_0_25540.1-p1, TcIL3000_2_1580.1-p1	TcCLB.511107.10_pseudogenic_transcript-p1, TcCLB.511189.20_mRNA-p1	TvY486_0202010_mRNA-p1
OG0000749	Tb927.2.5970_mRNA-p1	TcIL3000.A.H_000042000.1_1	TcIL3000_2_1600.1-p1, TcIL3000_2_1610.1-p1	TcCLB.507041.90_mRNA-p1, TcCLB.511107.30_mRNA-p1	TvY486_0202030_mRNA-p1
OG0000750	Tb927.2.5980_mRNA-p1	TcIL3000.A.H_000041900.1_1, TcIL3000.A.H_000042800.1_1	TcIL3000_2_1630.1-p1, TcIL3000_2_1650.1-p1	TcCLB.508807.10_mRNA-p1	TvY486_0202040_mRNA-p1
OG0000751	Tb927.2.6000_mRNA-p1	TcIL3000.A.H_000041800.1_1	TcIL3000_2_1640.1-p1, TcIL3000_2_1660.1-p1	TcCLB.507041.120_mRNA-p1, TcCLB.508765.30_mRNA-p1, TcCLB.508807.5_mRNA-p1	TvY486_0202050_mRNA-p1
OG0000752	Tb927.3.1010_mRNA-p1	TcIL3000.A.H_000313900.1_1	TcIL3000_0_13910.1-p1, TcIL3000_3_260.1-p1	TcCLB.511871.90_mRNA-p1	TvY486_0003560_mRNA-p1
OG0000753	Tb927.3.1070_mRNA-p1	TcIL3000.A.H_000314500.1_1	TcIL3000_0_51810.1-p1, TcIL3000_3_290.1-p1	TcCLB.509455.120_mRNA-p1	TvY486_0300440_mRNA-p1
OG0000754	Tb11.v5.0589.1-p1, Tb927.3.1110_mRNA-p1	TcIL3000.A.H_000314900.1_1	TcIL3000_0_55210.1-p1, TcIL3000_3_330.1-p1	TcCLB.509455.90_mRNA-p1	TvY486_0300490_mRNA-p1
OG0000755	Tb11.v5.0598.1-p1, Tb927.3.1220_mRNA-p1	TcIL3000.A.H_000316000.1_1	TcIL3000_0_20040.1-p1, TcIL3000_3_470.1-p1	TcCLB.509453.60_mRNA-p1	TvY486_0300590_mRNA-p1
OG0000756	Tb927.11.3705_mRNA-p1, Tb927.3.1250_mRNA-p1	TcIL3000.A.H_000316300.1_1, TcIL3000.A.H_000898300.1_1		TcCLB.503821.10_mRNA-p1, TcCLB.509453.40_mRNA-p1	TvY486_0300630_mRNA-p1
OG0000757	Tb927.3.1310.1_mRNA-p1, Tb927.3.1310.2_mRNA-p1	TcIL3000.A.H_000316900.1_1	TcIL3000_0_17620.1-p1	TcCLB.509233.239_mRNA-p1, TcCLB.509451.70_mRNA-p1	TvY486_0300690_mRNA-p1
OG0000758	Tb927.3.1320_mRNA-p1	TcIL3000.A.H_000317000.1_1	TcIL3000_0_17610.1-p1, TcIL3000_0_40460.1-p1	TcCLB.509233.230_mRNA-p1, TcCLB.509451.50_mRNA-p1	TvY486_0300700_mRNA-p1
OG0000759	Tb927.3.1680_mRNA-p1	TcIL3000.A.H_000319900.1_1	TcIL3000_3_770.1-p1	TcCLB.510089.200_mRNA-p1	TvY486_0300980_mRNA-p1, TvY486_0300990_mRNA-p1
OG0000760	Tb927.3.1870.1_mRNA-p1, Tb927.3.1870.2_mRNA-p1	TcIL3000.A.H_000321600.1_1	TcIL3000_3_1000.1-p1	TcCLB.506543.30_mRNA-p1, TcCLB.506543.40_mRNA-p1, TcCLB.506543.50_mRNA-p1	TvY486_0301150_mRNA-p1
OG0000761	Tb927.3.1880_mRNA-p1	TcIL3000.A.H_000321700.1_1, TcIL3000.A.H_000321800.1_1	TcIL3000_0_03010.1-p1, TcIL3000_0_03420.1-p1	TcCLB.506543.70_mRNA-p1	TvY486_0301160_mRNA-p1
OG0000762	Tb927.3.2070_mRNA-p1	TcIL3000.A.H_000323500.1_1	TcIL3000_3_1170.1-p1, TcIL3000_3_1180.1-p1	TcCLB.482097.10_mRNA-p1, TcCLB.504047.70_mRNA-p1	TvY486_0301410_mRNA-p1
OG0000763	Tb927.3.2480_mRNA-p1	TcIL3000.A.H_000327500.1_1	TcIL3000_0_42350.1-p1, TcIL3000_3_1520.1-p1	TcCLB.507907.40_mRNA-p1	TvY486_0301860_mRNA-p1
OG0000764	Tb927.3.2620.1_mRNA-p1, Tb927.3.2620.2_mRNA-p1	TcIL3000.A.H_000327900.1_1	TcIL3000_3_1580.1-p1	TcCLB.506691.30_mRNA-p1	TvY486_0301910_mRNA-p1
OG0000765	Tb11.v5.0584.1-p1, Tb927.3.3180_mRNA-p1	TcIL3000.A.H_000333200.1_1		TcCLB.510319.9_mRNA-p1	TvY486_0302540_mRNA-p1, TvY486_0302550_mRNA-p1
OG0000766	Tb11.v5.0741.1-p1, Tb927.3.3770_mRNA-p1, Tb927.3.3790_mRNA-p1	TcIL3000.A.H_000340600.1_1	TcIL3000_0_52750.1-p1, TcIL3000_0_54600.1-p1		TvY486_0303148_mRNA-p1
OG0000767	Tb927.3.3820_mRNA-p1	TcIL3000.A.H_000340900.1_1	TcIL3000_3_2450.1-p1, TcIL3000_3_2460.1-p1	TcCLB.504029.70_mRNA-p1	TvY486_0303154_mRNA-p1
OG0000768	Tb927.10.14260_mRNA-p1, Tb927.3.4000_mRNA-p1	TcIL3000.A.H_000342800.1_1	TcIL3000_0_51410.1-p1, TcIL3000_3_2650.1-p1	TcCLB.506525.104_mRNA-p1	TvY486_1013730_mRNA-p1
OG0000769	Tb927.3.5530_mRNA-p1	TcIL3000.A.H_000780500.1_1, TcIL3000.A.H_000780700.1_1	TcIL3000_3_3480.1-p1	TcCLB.507795.10_mRNA-p1	TvY486_0024020_mRNA-p1, TvY486_0304940_mRNA-p1
OG0000770	Tb927.3.5590_mRNA-p1	TcIL3000.A.H_000780000.1_1	TcIL3000_0_30550.1-p1, TcIL3000_0_33340.1-p1, TcIL3000_3_3530.1-p1	TcCLB.507795.80_mRNA-p1	TvY486_0305000_mRNA-p1
OG0000771	Tb927.3.5620_mRNA-p1	TcIL3000.A.H_000779500.1_1, TcIL3000.A.H_000779700.1_1	TcIL3000_3_3560.1-p1	TcCLB.509761.10_mRNA-p1	TvY486_0305030_mRNA-p1
OG0000772	Tb927.3.640_mRNA-p1	TcIL3000.A.H_000310400.1_1	TcIL3000_0_21570.1-p1, TcIL3000_0_40420.1-p1	TcCLB.506713.20_mRNA-p1	TvY486_0300034_mRNA-p1
OG0000773	Tb927.3.660_mRNA-p1	TcIL3000.A.H_000310500.1_1	TcIL3000_0_21560.1-p1, TcIL3000_0_40430.1-p1	TcCLB.506713.10_mRNA-p1	TvY486_0031740_mRNA-p1
OG0000774	Tb927.3.690_mRNA-p1	TcIL3000.A.H_000310800.1_1	TcIL3000_3_10.1-p1, TcIL3000_3_30.1-p1	TcCLB.509231.20_mRNA-p1	TvY486_0300070_mRNA-p1
OG0000775	Tb927.3.710_mRNA-p1	TcIL3000.A.H_000311000.1_1	TcIL3000_3_20.1-p1, TcIL3000_3_40.1-p1	TcCLB.509231.26_mRNA-p1	TvY486_0300090_mRNA-p1
OG0000776	Tb927.3.760_mRNA-p1	TcIL3000.A.H_000311500.1_1	TcIL3000_0_36020.1-p1, TcIL3000_3_130.1-p1	TcCLB.511867.30_mRNA-p1	TvY486_0300170_mRNA-p1
OG0000777	Tb927.3.980_mRNA-p1	TcIL3000.A.H_000313700.1_1	TcIL3000_0_25650.1-p1, TcIL3000_3_240.1-p1	TcCLB.511871.60_pseudogenic_transcript-p1	TvY486_0300400_mRNA-p1
OG0000778	Tb927.4.1180.1_mRNA-p1, Tb927.4.1180.2_mRNA-p1	TcIL3000.A.H_000360600.1_1	TcIL3000_0_15840.1-p1, TcIL3000_0_40370.1-p1	TcCLB.503865.40_mRNA-p1	TvY486_0400910_mRNA-p1
OG0000779	Tb927.4.1480_mRNA-p1	TcIL3000.A.H_000363400.1_1	TcIL3000_0_21620.1-p1, TcIL3000_4_970.1-p1	TcCLB.507099.20_mRNA-p1	TvY486_0401150_mRNA-p1
OG0000780	Tb927.4.2060_mRNA-p1	TcIL3000.A.H_000369000.1_1, TcIL3000.A.H_000369100.1_1	TcIL3000_4_1810.1-p1	TcCLB.510877.20_mRNA-p1	TvY486_0401850_mRNA-p1
OG0000781	Tb11.v5.0410.1-p1, Tb11.v5.0881.1-p1, Tb927.4.2070_mRNA-p1	TcIL3000.A.H_000369700.1_1	TcIL3000_0_13300.1-p1, TcIL3000_0_47470.1-p1		TvY486_0401870_mRNA-p1
OG0000782	Tb927.4.2590_mRNA-p1	TcIL3000.A.H_000374800.1_1	TcIL3000_4_2470.1-p1	TcCLB.508133.19_mRNA-p1, TcCLB.508135.10_mRNA-p1	TvY486_0025240_mRNA-p1
OG0000783	Tb927.4.2730_mRNA-p1	TcIL3000.A.H_000375900.1_1	TcIL3000_0_10170.1-p1, TcIL3000_4_2640.1-p1	TcCLB.506635.110_mRNA-p1, TcCLB.506635.120_mRNA-p1	TvY486_0402620_mRNA-p1
OG0000784	Tb11.v5.0962.1-p1, Tb927.4.3090_mRNA-p1	TcIL3000.A.H_000379300.1_1	TcIL3000_0_14150.1-p1, TcIL3000_4_2900.1-p1	TcCLB.506265.160_mRNA-p1	TvY486_0402960_mRNA-p1
OG0000785	Tb11.v5.0960.1-p1, Tb927.4.3110_mRNA-p1	TcIL3000.A.H_000379400.1_1	TcIL3000_0_14160.1-p1, TcIL3000_4_2920.1-p1	TcCLB.506265.180_mRNA-p1	TvY486_0402970_mRNA-p1
OG0000786	Tb927.4.3160_mRNA-p1	TcIL3000.A.H_000172420.1_1	TcIL3000_4_2960.1-p1	TcCLB.504055.40_mRNA-p1	TvY486_0403030_mRNA-p1
OG0000787	Tb927.4.3180_mRNA-p1			TcCLB.504055.60_mRNA-p1	TvY486_0403040_mRNA-p1, TvY486_0403060_mRNA-p1
OG0000788	Tb927.4.3770_mRNA-p1	TcIL3000.A.H_000067400.1_1, TcIL3000.A.H_000103100.1_1, TcIL3000.A.H_000146700.1_1, TcIL3000.A.H_000222500.1_1	TcIL3000_0_29040.1-p1, TcIL3000_0_32980.1-p1, TcIL3000_0_56880.1-p1
OG0000789	Tb927.4.3820_mRNA-p1	TcIL3000.A.H_000146200.1_1	TcIL3000_0_29110.1-p1, TcIL3000_0_32930.1-p1, TcIL3000_4_3370.1-p1	TcCLB.509951.30_mRNA-p1	TvY486_0403540_mRNA-p1
OG0000790	Tb927.4.3830_mRNA-p1	TcIL3000.A.H_000146100.1_1	TcIL3000_0_29120.1-p1, TcIL3000_0_32920.1-p1, TcIL3000_4_3380.1-p1	TcCLB.509951.20_mRNA-p1	TvY486_0403560_mRNA-p1
OG0000791	Tb927.4.4050_mRNA-p1	TcIL3000.A.H_000388900.1_1	TcIL3000_10_13930.1-p1, TcIL3000_4_3540.1-p1	TcCLB.508927.20_mRNA-p1	TvY486_0037480_mRNA-p1, TvY486_0807800_mRNA-p1
OG0000792	Tb927.4.4200_mRNA-p1	TcIL3000.A.H_000390500.1_1	TcIL3000_0_20270.1-p1, TcIL3000_4_3620.1-p1, TcIL3000_8_8290.1-p1	TcCLB.509895.70_mRNA-p1	TvY486_0403840_mRNA-p1
OG0000793	Tb927.4.4300_mRNA-p1	TcIL3000.A.H_000391700.1_1	TcIL3000_0_01420.1-p1, TcIL3000_0_15600.1-p1, TcIL3000_4_3640.1-p1	TcCLB.505007.39_mRNA-p1	TvY486_0807330_mRNA-p1
OG0000794	Tb927.4.4360_mRNA-p1, Tb927.8.8020_mRNA-p1	TcIL3000.A.H_000392300.1_1	TcIL3000_4_3730.1-p1, TcIL3000_8_8050.1-p1, TcIL3000_8_8180.1-p1		TvY486_0807390_mRNA-p1
OG0000795	Tb927.4.4380_mRNA-p1, Tb927.8.7980_mRNA-p1	TcIL3000.A.H_000392600.1_1	TcIL3000_0_02190.1-p1, TcIL3000_0_60300.1-p1	TcCLB.510773.20_mRNA-p1	TvY486_0807260_mRNA-p1
OG0000796	Tb927.4.4580_mRNA-p1, Tb927.8.7750_mRNA-p1	TcIL3000.A.H_000394400.1_1	TcIL3000_0_25430.1-p1, TcIL3000_0_45670.1-p1, TcIL3000_4_3860.1-p1		TvY486_0404070_mRNA-p1
OG0000797	Tb927.4.4680_mRNA-p1	TcIL3000.A.H_000181500.1_1, TcIL3000.A.H_000395600.1_1	TcIL3000_0_02610.1-p1, TcIL3000_0_28940.1-p1, TcIL3000_4_4120.1-p1		TvY486_0807790_mRNA-p1
OG0000798	Tb927.4.4690_mRNA-p1	TcIL3000.A.H_000181400.1_1, TcIL3000.A.H_000395700.1_1	TcIL3000_0_02620.1-p1, TcIL3000_0_28950.1-p1, TcIL3000_4_4130.1-p1		TvY486_0807780_mRNA-p1
OG0000799	Tb927.4.4750_mRNA-p1	TcIL3000.A.H_000396300.1_1	TcIL3000_0_02680.1-p1, TcIL3000_0_38490.1-p1, TcIL3000_0_52920.1-p1, TcIL3000_0_57120.1-p1	TcCLB.507395.14_mRNA-p1	TvY486_0404200_mRNA-p1
OG0000800	Tb927.4.4940_mRNA-p1, Tb927.8.7480_mRNA-p1	TcIL3000.A.H_000634900.1_1	TcIL3000_0_23790.1-p1, TcIL3000_8_7720.1-p1, TcIL3000_8_7870.1-p1	TcCLB.511439.70_mRNA-p1	TvY486_0806910_mRNA-p1
OG0000801	Tb927.4.5030_mRNA-p1, Tb927.8.7390_mRNA-p1	TcIL3000.A.H_000633900.1_1	TcIL3000_4_4280.1-p1, TcIL3000_8_7600.1-p1	TcCLB.507757.50_mRNA-p1	TvY486_0806880_mRNA-p1
OG0000802	Tb927.4.5040_mRNA-p1	TcIL3000.A.H_000633800.1_1	TcIL3000_0_00470.1-p1, TcIL3000_4_4300.1-p1, TcIL3000_8_7590.1-p1	TcCLB.507757.60_mRNA-p1	TvY486_0806870_mRNA-p1
OG0000803	Tb927.4.5180_mRNA-p1, Tb927.8.7220_mRNA-p1	TcIL3000.A.H_000632300.1_1	TcIL3000_0_46960.1-p1, TcIL3000_8_7300.1-p1	TcCLB.510597.9_mRNA-p1	TvY486_0806750_mRNA-p1
OG0000804	Tb927.4.5200_mRNA-p1	TcIL3000.A.H_000632000.1_1	TcIL3000_0_34650.1-p1, TcIL3000_0_55570.1-p1, TcIL3000_0_59180.1-p1	TcCLB.510597.40_mRNA-p1	TvY486_0806720_mRNA-p1
OG0000805	Tb927.4.5220_mRNA-p1, Tb927.8.7190_mRNA-p1	TcIL3000.A.H_000631800.1_1	TcIL3000_0_34660.1-p1, TcIL3000_0_55550.1-p1, TcIL3000_0_59190.1-p1		TvY486_0806680_mRNA-p1
OG0000806	Tb927.4.5390_mRNA-p1, Tb927.8.6930_mRNA-p1	TcIL3000.A.H_000628900.1_1	TcIL3000_0_34840.1-p1, TcIL3000_8_6900.1-p1	TcCLB.510971.60_mRNA-p1	TvY486_0006180_mRNA-p1
OG0000807	Tb927.4.690_mRNA-p1	TcIL3000.A.H_000226500.1_1, TcIL3000.A.H_000355900.1_1	TcIL3000_0_29030.1-p1, TcIL3000_4_310.1-p1	TcCLB.509597.4_mRNA-p1	TvY486_0400410_mRNA-p1
OG0000808	Tb927.4.960_mRNA-p1	TcIL3000.A.H_000358500.1_1	TcIL3000_4_580.1-p1	TcCLB.409101.9_mRNA-p1, TcCLB.506405.4_mRNA-p1	TvY486_0400690_mRNA-p1
OG0000809	Tb11.v5.0884.1-p1, Tb927.5.1340_mRNA-p1	TcIL3000.A.H_000405900.1_1	TcIL3000_0_29970.1-p1, TcIL3000_5_1380.1-p1	TcCLB.509767.40_mRNA-p1	TvY486_1015510_mRNA-p1
OG0000810	Tb927.5.2020_mRNA-p1	TcIL3000.A.H_000219120.1_1, TcIL3000.A.H_000412500.1_1	TcIL3000_0_29230.1-p1, TcIL3000_5_1860.1-p1	TcCLB.506519.51_mRNA-p1	TvY486_0045470_mRNA-p1
OG0000811	Tb927.5.2290_mRNA-p1	TcIL3000.A.H_000414700.1_1	TcIL3000_5_2070.1-p1, TcIL3000_5_2080.1-p1	TcCLB.511313.40_mRNA-p1, TcCLB.511315.9_mRNA-p1	TvY486_0501670_mRNA-p1
OG0000812	Tb11.v5.0574.1-p1, Tb927.5.2540_mRNA-p1	TcIL3000.A.H_000417100.1_1	TcIL3000_5_2460.1-p1, TcIL3000_5_2500.1-p1	TcCLB.511303.80_mRNA-p1	TvY486_0501920_mRNA-p1
OG0000813	Tb927.5.2770_mRNA-p1	TcIL3000.A.H_000420700.1_1	TcIL3000_0_08990.1-p1, TcIL3000_5_2910.1-p1	TcCLB.503955.30_mRNA-p1	TvY486_0502140_mRNA-p1
OG0000814	Tb927.5.2900_mRNA-p1	TcIL3000.A.H_000419300.1_1, TcIL3000.A.H_000419400.1_1	TcIL3000_0_22870.1-p1, TcIL3000_5_3160.1-p1	TcCLB.507803.49_mRNA-p1, TcCLB.507805.9_mRNA-p1	TvY486_0502265_mRNA-p1
OG0000815	Tb927.5.2950_mRNA-p1	TcIL3000.A.H_000421200.1_1	TcIL3000_5_3220.1-p1	TcCLB.506607.10_mRNA-p1	TvY486_0502320_mRNA-p1
OG0000816	Tb927.5.2970_mRNA-p1	TcIL3000.A.H_000421400.1_1	TcIL3000_0_57540.1-p1, TcIL3000_5_3240.1-p1	TcCLB.503777.10_mRNA-p1	TvY486_0502340_mRNA-p1
OG0000817	Tb927.5.2980_mRNA-p1	TcIL3000.A.H_000421500.1_1	TcIL3000_0_49650.1-p1, TcIL3000_0_57550.1-p1, TcIL3000_5_3250.1-p1	TcCLB.503777.4_mRNA-p1, TcCLB.510173.10_mRNA-p1	TvY486_0502360_mRNA-p1
OG0000818	Tb927.5.3030_mRNA-p1	TcIL3000.A.H_000421900.1_1, TcIL3000.A.H_000422000.1_1	TcIL3000_5_3300.1-p1	TcCLB.510173.60_mRNA-p1	TvY486_0502410_mRNA-p1
OG0000819	Tb927.5.3060_mRNA-p1	TcIL3000.A.H_000422300.1_1	TcIL3000_5_3390.1-p1	TcCLB.510173.100_mRNA-p1	TvY486_0502460_mRNA-p1
OG0000820	Tb927.5.3070_mRNA-p1	TcIL3000.A.H_000422400.1_1	TcIL3000_5_3400.1-p1	TcCLB.510173.110_mRNA-p1	TvY486_0502470_mRNA-p1
OG0000821	Tb927.5.3090_mRNA-p1	TcIL3000.A.H_000422600.1_1	TcIL3000_5_3450.1-p1	TcCLB.510173.130_mRNA-p1	TvY486_0502490_mRNA-p1
OG0000822	Tb927.5.3110_mRNA-p1	TcIL3000.A.H_000422800.1_1	TcIL3000_0_36580.1-p1, TcIL3000_5_3480.1-p1	TcCLB.503955.60_mRNA-p1	TvY486_0502510_mRNA-p1
OG0000823	Tb927.5.3120_mRNA-p1	TcIL3000.A.H_000422900.1_1	TcIL3000_0_36590.1-p1, TcIL3000_5_3490.1-p1	TcCLB.503955.70_mRNA-p1	TvY486_0502520_mRNA-p1
OG0000824	Tb927.5.3160_mRNA-p1	TcIL3000.A.H_000423200.1_1	TcIL3000_0_14460.1-p1, TcIL3000_5_3570.1-p1	TcCLB.503955.110_mRNA-p1, TcCLB.507809.14_mRNA-p1	TvY486_0502570_mRNA-p1
OG0000825	Tb927.5.3230_mRNA-p1	TcIL3000.A.H_000423600.1_1	TcIL3000_0_11980.1-p1, TcIL3000_0_19080.1-p1	TcCLB.507809.80_mRNA-p1	TvY486_0502640_mRNA-p1
OG0000826	Tb927.5.3240_mRNA-p1	TcIL3000.A.H_000423700.1_1	TcIL3000_0_19070.1-p1, TcIL3000_0_30130.1-p1	TcCLB.507809.90_mRNA-p1	TvY486_0502650_mRNA-p1
OG0000827	Tb927.5.3380_mRNA-p1	TcIL3000.A.H_000425700.1_1	TcIL3000_0_37640.1-p1, TcIL3000_5_3820.1-p1	TcCLB.509777.60_mRNA-p1	TvY486_0502850_mRNA-p1
OG0000828	Tb927.5.3430_mRNA-p1	TcIL3000.A.H_000426200.1_1	TcIL3000_5_3890.1-p1	TcCLB.509777.100_mRNA-p1	TvY486_0503220_mRNA-p1
OG0000829	Tb927.5.3460_mRNA-p1	TcIL3000.A.H_000426500.1_1	TcIL3000_0_11650.1-p1, TcIL3000_5_3920.1-p1	TcCLB.503529.30_mRNA-p1	TvY486_0017440_mRNA-p1
OG0000830	Tb927.5.3490_mRNA-p1	TcIL3000.A.H_000426800.1_1	TcIL3000_0_18210.1-p1, TcIL3000_5_3950.1-p1	TcCLB.503531.10_mRNA-p1	TvY486_0502900_mRNA-p1
OG0000831	Tb927.5.3600.1_mRNA-p1, Tb927.5.3600.2_mRNA-p1	TcIL3000.A.H_000428000.1_1	TcIL3000_0_04480.1-p1, TcIL3000_5_4040.1-p1	TcCLB.507811.30_mRNA-p1	TvY486_0502980_mRNA-p1
OG0000832	Tb927.10.1810_mRNA-p1, Tb927.5.3745_mRNA-p1	TcIL3000.A.H_000728000.1_1	TcIL3000_10_1530.1-p1, TcIL3000_5_4210.1-p1	TcCLB.503619.25_mRNA-p1, TcCLB.506495.9_mRNA-p1	TvY486_0503180_mRNA-p1
OG0000833	Tb927.5.3840_mRNA-p1	TcIL3000.A.H_000430500.1_1	TcIL3000_5_4310.1-p1, TcIL3000_5_4330.1-p1	TcCLB.506745.10_mRNA-p1, TcCLB.510601.20_mRNA-p1	TvY486_0503290_mRNA-p1
OG0000834	Tb927.5.3850_mRNA-p1	TcIL3000.A.H_000430600.1_1	TcIL3000_5_4320.1-p1, TcIL3000_5_4340.1-p1	TcCLB.506743.220_mRNA-p1, TcCLB.510601.30_mRNA-p1	TvY486_0503300_mRNA-p1
OG0000835	Tb927.5.3860_mRNA-p1	TcIL3000.A.H_000430700.1_1	TcIL3000_0_41520.1-p1, TcIL3000_5_4350.1-p1	TcCLB.506743.210_mRNA-p1, TcCLB.510601.40_pseudogenic_transcript-p1	TvY486_0503310_mRNA-p1
OG0000836	Tb927.5.3960_mRNA-p1	TcIL3000.A.H_000431600.1_1	TcIL3000_0_23820.1-p1, TcIL3000_5_4500.1-p1	TcCLB.506947.80_mRNA-p1	TvY486_0503410_mRNA-p1
OG0000837	Tb927.5.3970_mRNA-p1	TcIL3000.A.H_000431700.1_1	TcIL3000_0_23810.1-p1, TcIL3000_5_4510.1-p1	TcCLB.506947.90_mRNA-p1	TvY486_0503420_mRNA-p1
OG0000838	Tb11.v5.0224.1-p1, Tb11.v5.0225.1-p1, Tb11.v5.0226.1-p1, Tb927.5.410_mRNA-p1, Tb927.5.420_mRNA-p1, Tb927.5.430_mRNA-p1	TcIL3000.A.H_000013400.1_1	TcIL3000_5_50.1-p1
OG0000839	Tb927.5.4130_mRNA-p1	TcIL3000.A.H_000206000.1_1, TcIL3000.A.H_000433000.1_1	TcIL3000_0_13760.1-p1, TcIL3000_5_4770.1-p1	TcCLB.507941.100_mRNA-p1	TvY486_0503540_mRNA-p1
OG0000840	Tb927.5.4160.1_mRNA-p1, Tb927.5.4160.2_mRNA-p1	TcIL3000.A.H_000205700.1_1, TcIL3000.A.H_000433300.1_1	TcIL3000_0_14190.1-p1, TcIL3000_5_4810.1-p1	TcCLB.507941.130_mRNA-p1	TvY486_0503570_mRNA-p1
OG0000841	Tb05.5K5.30_mRNA-p1, Tb927.5.4380_mRNA-p1	TcIL3000.A.H_000434700.1_1	TcIL3000_0_18660.1-p1, TcIL3000_5_5010.1-p1	TcCLB.510351.150_mRNA-p1	TvY486_0503780_mRNA-p1
OG0000842	Tb05.5K5.50_mRNA-p1, Tb927.5.4400_mRNA-p1	TcIL3000.A.H_000434900.1_1	TcIL3000_0_18670.1-p1, TcIL3000_5_5040.1-p1	TcCLB.449247.20_mRNA-p1	TvY486_0503800_mRNA-p1
OG0000843	Tb05.5K5.60_mRNA-p1, Tb927.5.4410_mRNA-p1	TcIL3000.A.H_000435000.1_1	TcIL3000_0_18680.1-p1, TcIL3000_5_5050.1-p1	TcCLB.508205.10_mRNA-p1	TvY486_0503810_mRNA-p1
OG0000844	Tb05.5K5.70_mRNA-p1, Tb927.5.4420_mRNA-p1	TcIL3000.A.H_000435100.1_1	TcIL3000_0_18690.1-p1, TcIL3000_5_5060.1-p1	TcCLB.508205.20_mRNA-p1	TvY486_0503820_mRNA-p1
OG0000845	Tb05.5K5.80_mRNA-p1, Tb927.5.4430_mRNA-p1	TcIL3000.A.H_000435200.1_1	TcIL3000_0_18700.1-p1, TcIL3000_5_5070.1-p1	TcCLB.508205.30_mRNA-p1	TvY486_0503830_mRNA-p1
OG0000846	Tb11.v5.0221.1-p1, Tb927.5.470_mRNA-p1	TcIL3000.A.H_000013200.1_1	TcIL3000_0_01740.1-p1, TcIL3000_5_90.1-p1	TcCLB.509885.70_mRNA-p1	TvY486_0500070_mRNA-p1
OG0000847	Tb927.5.760_mRNA-p1	TcIL3000.A.H_000399500.1_1	TcIL3000_0_07300.1-p1, TcIL3000_5_380.1-p1	TcCLB.508541.190_mRNA-p1	TvY486_0500260_mRNA-p1, TvY486_0500270_mRNA-p1
OG0000848	Tb927.5.860_mRNA-p1	TcIL3000.A.H_000400700.1_1	TcIL3000_5_510.1-p1	TcCLB.503599.60_mRNA-p1, TcCLB.503599.70_mRNA-p1	TvY486_0500450_mRNA-p1
OG0000849	Tb927.5.960_mRNA-p1	TcIL3000.A.H_000207800.1_1, TcIL3000.A.H_000401700.1_1	TcIL3000_0_47230.1-p1, TcIL3000_5_690.1-p1	TcCLB.511179.110_mRNA-p1	TvY486_0500550_mRNA-p1
OG0000850	Tb927.5.980_mRNA-p1	TcIL3000.A.H_000207600.1_1, TcIL3000.A.H_000401900.1_1	TcIL3000_0_47210.1-p1, TcIL3000_5_720.1-p1	TcCLB.511179.120_mRNA-p1	TvY486_0500570_mRNA-p1
OG0000851	Tb927.6.1290_mRNA-p1	TcIL3000.A.H_000218500.1_1, TcIL3000.A.H_000450900.1_1	TcIL3000_0_44440.1-p1	TcCLB.507603.10_pseudogenic_transcript-p1	TvY486_0200490_mRNA-p1, TvY486_0600800_mRNA-p1
OG0000852	Tb11.v5.0553.1-p1, Tb927.6.1670_pseudogenic_transcript-p1	TcIL3000.A.H_000453600.1_1	TcIL3000_0_32700.1-p1, TcIL3000_6_1240.1-p1	TcCLB.505807.270_mRNA-p1	TvY486_0601080_mRNA-p1
OG0000853	Tb927.6.1720_mRNA-p1	TcIL3000.A.H_000454100.1_1	TcIL3000_6_1290.1-p1	TcCLB.509443.60_mRNA-p1	TvY486_0034010_mRNA-p1, TvY486_0601140_mRNA-p1
OG0000854	Tb927.6.2290_mRNA-p1, Tb927.6.2350_mRNA-p1	TcIL3000.A.H_000459700.1_1	TcIL3000_0_37900.1-p1, TcIL3000_6_1850.1-p1	TcCLB.509965.400_mRNA-p1	TvY486_0601830_mRNA-p1
OG0000855	Tb927.6.2730.1_mRNA-p1, Tb927.6.2730.2_mRNA-p1	TcIL3000.A.H_000463100.1_1	TcIL3000_0_22910.1-p1, TcIL3000_6_2190.1-p1	TcCLB.507925.50_mRNA-p1	TvY486_0602220_mRNA-p1
OG0000856	Tb927.6.2800_mRNA-p1	TcIL3000.A.H_000463800.1_1	TcIL3000_0_08110.1-p1, TcIL3000_6_2280.1-p1	TcCLB.511753.110_mRNA-p1, TcCLB.511753.150_mRNA-p1	TvY486_0602280_mRNA-p1
OG0000857	Tb11.v5.0720.1-p1, Tb927.6.3220_mRNA-p1	TcIL3000.A.H_000468000.1_1	TcIL3000_0_23680.1-p1	TcCLB.509171.40_mRNA-p1	TvY486_0602720_mRNA-p1
OG0000858	Tb11.v5.0714.1-p1, Tb927.6.3480_mRNA-p1	TcIL3000.A.H_000470000.1_1	TcIL3000_0_55630.1-p1, TcIL3000_6_3010.1-p1	TcCLB.469785.40_mRNA-p1	TvY486_0602960_mRNA-p1
OG0000859	Tb927.6.3550.1_mRNA-p1, Tb927.6.3550.2_mRNA-p1	TcIL3000.A.H_000470700.1_1	TcIL3000_6_3130.1-p1	TcCLB.506941.60_mRNA-p1, TcCLB.510877.80_mRNA-p1	TvY486_0603040_mRNA-p1
OG0000860	Tb927.6.3590.1_mRNA-p1, Tb927.6.3590.2_mRNA-p1	TcIL3000.A.H_000471300.1_1, TcIL3000.A.H_000471400.1_1	TcIL3000_0_33090.1-p1	TcCLB.506941.100_mRNA-p1	TvY486_0603080_mRNA-p1
OG0000861	Tb927.6.3900_mRNA-p1	TcIL3000.A.H_000250300.1_1, TcIL3000.A.H_000474500.1_1	TcIL3000_6_3360.1-p1	TcCLB.511741.20_mRNA-p1	TvY486_0603370_mRNA-p1
OG0000862	Tb927.6.4400_mRNA-p1, Tb927.6.4450_mRNA-p1	TcIL3000.A.H_000479600.1_1	TcIL3000_6_3870.1-p1	TcCLB.509167.130_mRNA-p1	TvY486_0603840_mRNA-p1
OG0000863	Tb11.v5.0903.1-p1, Tb927.6.4410_mRNA-p1, Tb927.6.4460_mRNA-p1	TcIL3000.A.H_000479700.1_1	TcIL3000_6_3880.1-p1	TcCLB.509167.120_mRNA-p1	TvY486_0603850_mRNA-p1
OG0000864	Tb11.v5.0810.1-p1, Tb927.6.4590.1_mRNA-p1, Tb927.6.4590.2_mRNA-p1	TcIL3000.A.H_000264400.1_1, TcIL3000.A.H_000481100.1_1	TcIL3000_6_4040.1-p1	TcCLB.511731.60_mRNA-p1	TvY486_0801410_mRNA-p1
OG0000865	Tb927.6.4780.1_mRNA-p1, Tb927.6.4780.2_mRNA-p1	TcIL3000.A.H_000482900.1_1	TcIL3000_0_54580.1-p1, TcIL3000_6_4250.1-p1	TcCLB.506945.80_mRNA-p1	TvY486_0604150_mRNA-p1
OG0000866	Tb927.11.14080_mRNA-p1, Tb927.6.5020_mRNA-p1	TcIL3000.A.H_000485300.1_1	TcIL3000_6_4450.1-p1	TcCLB.506945.270_mRNA-p1	TvY486_1114900_mRNA-p1
OG0000867	Tb927.6.5140_mRNA-p1	TcIL3000.A.H_000486600.1_1	TcIL3000_0_29420.1-p1, TcIL3000_0_57580.1-p1	TcCLB.507875.170_mRNA-p1, TcCLB.509165.34_mRNA-p1	TvY486_0604450_mRNA-p1
OG0000868	Tb927.6.730_mRNA-p1	TcIL3000.A.H_000204400.1_1, TcIL3000.A.H_000443600.1_1	TcIL3000_0_50320.1-p1, TcIL3000_6_280.1-p1	TcCLB.506861.20_mRNA-p1	TvY486_0600240_mRNA-p1
OG0000869	Tb11.v5.0730.1-p1, Tb927.6.820_mRNA-p1	TcIL3000.A.H_000445600.1_1	TcIL3000_6_350.1-p1	TcCLB.510073.30_mRNA-p1	TvY486_0042640_mRNA-p1
OG0000870	Tb11.v5.0618.1-p1, Tb927.6.900_mRNA-p1	TcIL3000.A.H_000446300.1_1	TcIL3000_6_510.1-p1	TcCLB.506531.20_mRNA-p1	TvY486_0600360_mRNA-p1, TvY486_0600370_mRNA-p1
OG0000871	Tb927.7.1560_mRNA-p1	TcIL3000.A.H_000502000.1_1	TcIL3000_7_1060.1-p1	TcCLB.503901.9_pseudogenic_transcript-p1	TvY486_0042800_mRNA-p1, TvY486_0701360_mRNA-p1
OG0000872	Tb927.7.1600_mRNA-p1	TcIL3000.A.H_000502400.1_1	TcIL3000_7_1130.1-p1	TcCLB.508207.240_mRNA-p1	TvY486_0024100_mRNA-p1, TvY486_0701420_mRNA-p1
OG0000873	Tb927.7.1660_mRNA-p1	TcIL3000.A.H_000503000.1_1	TcIL3000_7_1210.1-p1	TcCLB.508207.190_mRNA-p1	TvY486_0701490_mRNA-p1
OG0000874	Tb927.7.1680_mRNA-p1	TcIL3000.A.H_000503200.1_1		TcCLB.508207.160_mRNA-p1	TvY486_0701530_mRNA-p1, TvY486_0701540_mRNA-p1
OG0000875	Tb927.7.1690_mRNA-p1	TcIL3000.A.H_000503300.1_1	TcIL3000_0_37270.1-p1	TcCLB.508207.150_mRNA-p1	TvY486_0701550_mRNA-p1
OG0000876	Tb927.7.1700_mRNA-p1	TcIL3000.A.H_000503400.1_1	TcIL3000_7_1230.1-p1	TcCLB.508207.140_mRNA-p1	TvY486_0701560_mRNA-p1
OG0000877	Tb927.7.1710_mRNA-p1	TcIL3000.A.H_000503500.1_1	TcIL3000_7_1240.1-p1	TcCLB.508207.135_mRNA-p1	TvY486_0701580_mRNA-p1
OG0000878	Tb927.7.1720_mRNA-p1	TcIL3000.A.H_000503600.1_1	TcIL3000_7_1250.1-p1	TcCLB.508207.130_mRNA-p1	TvY486_0701590_mRNA-p1
OG0000879	Tb927.7.1780_mRNA-p1	TcIL3000.A.H_000504100.1_1	TcIL3000_0_32550.1-p1	TcCLB.508207.74_mRNA-p1	TvY486_0701640_mRNA-p1
OG0000880	Tb927.7.210_mRNA-p1	TcIL3000.A.H_000117400.1_1, TcIL3000.A.H_000489600.1_1	TcIL3000_0_07190.1-p1, TcIL3000_0_44530.1-p1	TcCLB.506411.30_mRNA-p1	TvY486_0700050_mRNA-p1
OG0000881	Tb927.7.2110_mRNA-p1	TcIL3000.A.H_000516400.1_1	TcIL3000_7_2460.1-p1	TcCLB.506683.30_mRNA-p1, TcCLB.506717.200_mRNA-p1, TcCLB.508093.29_pseudogenic_transcript-p1	TvY486_0701840_mRNA-p1
OG0000882	Tb927.7.2470_mRNA-p1	TcIL3000.A.H_000512700.1_1, TcIL3000.A.H_000512800.1_1	TcIL3000_0_02810.1-p1, TcIL3000_7_1780.1-p1	TcCLB.506857.50_mRNA-p1	TvY486_0702310_mRNA-p1
OG0000883	Tb927.7.3130_mRNA-p1	TcIL3000.A.H_000506500.1_1	TcIL3000_0_20300.1-p1, TcIL3000_0_50130.1-p1, TcIL3000_7_2290.1-p1	TcCLB.510531.60_mRNA-p1	TvY486_0702990_mRNA-p1
OG0000884	Tb11.v5.0733.1-p1, Tb927.7.3160_mRNA-p1	TcIL3000.A.H_000506200.1_1	TcIL3000_7_2300.1-p1	TcCLB.510531.109_mRNA-p1, TcCLB.510533.10_mRNA-p1	TvY486_0703030_mRNA-p1
OG0000885	Tb927.7.3330_mRNA-p1	TcIL3000.A.H_000518000.1_1	TcIL3000_7_2530.1-p1	TcCLB.510533.210_pseudogenic_transcript-p1	TvY486_0703180_mRNA-p1
OG0000886	Tb927.7.4160_mRNA-p1	TcIL3000.A.H_000525900.1_1	TcIL3000_0_00001.1-p1	TcCLB.506661.10_mRNA-p1, TcCLB.510989.10_mRNA-p1	TvY486_0704180_mRNA-p1, TvY486_0704190_mRNA-p1
OG0000887	Tb927.7.4370_mRNA-p1	TcIL3000.A.H_000528500.1_1	TcIL3000_7_3560.1-p1, TcIL3000_7_3570.1-p1	TcCLB.504213.60_mRNA-p1	TvY486_0000750_mRNA-p1, TvY486_0704440_mRNA-p1
OG0000888	Tb11.v5.0262.1-p1, Tb927.7.4490_mRNA-p1	TcIL3000.A.H_000529600.1_1	TcIL3000_0_52420.1-p1, TcIL3000_7_3720.1-p1	TcCLB.506605.70_mRNA-p1	TvY486_0704580_mRNA-p1
OG0000889	Tb11.v5.0149.1-p1, Tb927.7.4640_mRNA-p1	TcIL3000.A.H_000531200.1_1	TcIL3000_7_3890.1-p1, TcIL3000_7_3900.1-p1	TcCLB.506605.220_mRNA-p1	TvY486_0704760_mRNA-p1
OG0000890	Tb927.7.4710_mRNA-p1	TcIL3000.A.H_000532000.1_1	TcIL3000_0_26990.1-p1	TcCLB.507521.120_mRNA-p1	TvY486_0009390_mRNA-p1
OG0000891	Tb11.v5.0163.1-p1, Tb927.7.4810_mRNA-p1	TcIL3000.A.H_000533000.1_1	TcIL3000_7_3980.1-p1	TcCLB.507521.40_mRNA-p1	TvY486_0704880_mRNA-p1
OG0000892	Tb11.v5.0164.1-p1, Tb927.7.4820_mRNA-p1	TcIL3000.A.H_000533100.1_1	TcIL3000_7_3990.1-p1	TcCLB.507521.30_mRNA-p1	TvY486_0704890_mRNA-p1
OG0000893	Tb11.v5.0180.1-p1, Tb927.7.4990_mRNA-p1	TcIL3000.A.H_000534800.1_1	TcIL3000_7_4180.1-p1, TcIL3000_7_4190.1-p1	TcCLB.509149.30_mRNA-p1	TvY486_0705070_mRNA-p1
OG0000894	Tb927.7.5170_mRNA-p1, Tb927.7.5180_mRNA-p1	TcIL3000.A.H_000536500.1_1, TcIL3000.A.H_000536600.1_1	TcIL3000_0_13170.1-p1	TcCLB.509151.140_mRNA-p1	TvY486_0705240_mRNA-p1
OG0000895	Tb927.7.5410_mRNA-p1, Tb927.7.5430_mRNA-p1	TcIL3000.A.H_000538900.1_1	TcIL3000_0_20090.1-p1	TcCLB.509153.30_mRNA-p1	TvY486_0705450_mRNA-p1
OG0000896	Tb927.7.5570_mRNA-p1, Tb927.7.5580_mRNA-p1	TcIL3000.A.H_000540200.1_1, TcIL3000.A.H_000540300.1_1	TcIL3000_7_4580.1-p1		TvY486_0705650_mRNA-p1
OG0000897	Tb927.7.5790_mRNA-p1	TcIL3000.A.H_000542400.1_1	TcIL3000_7_4770.1-p1	TcCLB.508209.144_mRNA-p1	TvY486_0701120_mRNA-p1, TvY486_0705890_mRNA-p1
OG0000898	Tb927.7.6360_mRNA-p1	TcIL3000.A.H_000546200.1_1	TcIL3000_7_5270.1-p1	TcCLB.507979.4_mRNA-p1, TcCLB.510525.110_mRNA-p1, TcCLB.510525.90_mRNA-p1	TvY486_0706280_mRNA-p1
OG0000899	Tb927.7.6410_mRNA-p1	TcIL3000.A.H_000546700.1_1	TcIL3000_0_03490.1-p1, TcIL3000_7_5320.1-p1	TcCLB.510053.20_mRNA-p1	TvY486_0706330_mRNA-p1
OG0000900	Tb927.7.6460.1_mRNA-p1, Tb927.7.6460.2_mRNA-p1	TcIL3000.A.H_000547200.1_1	TcIL3000_7_5360.1-p1	TcCLB.506515.10_mRNA-p1	TvY486_0706380_mRNA-p1
OG0000901	Tb927.7.6930_mRNA-p1	TcIL3000.A.H_000551300.1_1	TcIL3000_7_5590.1-p1	TcCLB.508387.130_mRNA-p1	TvY486_0706660_mRNA-p1
OG0000902	Tb927.7.6950_mRNA-p1	TcIL3000.A.H_000551500.1_1	TcIL3000_0_44040.1-p1	TcCLB.508387.110_mRNA-p1	TvY486_0706670_mRNA-p1
OG0000903	Tb11.v5.0616.1-p1, Tb927.7.6970_mRNA-p1	TcIL3000.A.H_000551700.1_1	TcIL3000_7_5620.1-p1	TcCLB.508387.90_mRNA-p1	TvY486_0706690_mRNA-p1
OG0000904	Tb927.7.7420_mRNA-p1, Tb927.7.7430_mRNA-p1	TcIL3000.A.H_000555500.1_1, TcIL3000.A.H_000555600.1_1	TcIL3000_7_6050.1-p1	TcCLB.510609.40_pseudogenic_transcript-p1	TvY486_0707020_mRNA-p1
OG0000905	Tb927.7.920_mRNA-p1	TcIL3000.A.H_000495700.1_1, TcIL3000.A.H_000495800.1_1	TcIL3000_7_540.1-p1, TcIL3000_7_550.1-p1	TcCLB.508217.9_mRNA-p1	TvY486_0700720_mRNA-p1
OG0000906	Tb927.8.1100_mRNA-p1	TcIL3000.A.H_000568600.1_1, TcIL3000.A.H_000568700.1_1	TcIL3000_0_31920.1-p1, TcIL3000_8_720.1-p1	TcCLB.506401.110_mRNA-p1	TvY486_0800560_mRNA-p1
OG0000907	Tb11.v5.0562.1-p1, Tb927.8.1260_mRNA-p1	TcIL3000.A.H_000570100.1_1	TcIL3000_8_930.1-p1	TcCLB.506401.240_mRNA-p1	TvY486_0800660_mRNA-p1
OG0000908	Tb927.8.1290_mRNA-p1	TcIL3000.A.H_000570400.1_1	TcIL3000_8_1010.1-p1, TcIL3000_8_1020.1-p1	TcCLB.506401.290_mRNA-p1	TvY486_0034200_mRNA-p1
OG0000909	Tb927.8.1700.1_mRNA-p1, Tb927.8.1700.2_mRNA-p1	TcIL3000.A.H_000046500.1_1	TcIL3000_8_1560.1-p1	TcCLB.511395.50_mRNA-p1	TvY486_0039020_mRNA-p1, TvY486_0801110_mRNA-p1
OG0000910	Tb927.8.2680.1_mRNA-p1, Tb927.8.2680.2_mRNA-p1	TcIL3000.A.H_000589400.1_1	TcIL3000_8_2530.1-p1	TcCLB.420495.10_pseudogenic_transcript-p1	TvY486_1015400_mRNA-p1
OG0000911	Tb11.v5.0808.1-p1, Tb927.8.2770_mRNA-p1	TcIL3000.A.H_000588500.1_1	TcIL3000_8_2660.1-p1	TcCLB.510507.60_mRNA-p1, TcCLB.510509.9_mRNA-p1	TvY486_0802270_mRNA-p1
OG0000912	Tb927.8.2970_mRNA-p1	TcIL3000.A.H_000590900.1_1	TcIL3000_8_2880.1-p1	TcCLB.510513.40_mRNA-p1	TvY486_0802480_mRNA-p1
OG0000913	Tb927.8.3010_mRNA-p1	TcIL3000.A.H_000591300.1_1	TcIL3000_8_2940.1-p1	TcCLB.510513.80_mRNA-p1	TvY486_0802520_mRNA-p1
OG0000914	Tb927.8.3020_mRNA-p1	TcIL3000.A.H_000591400.1_1	TcIL3000_8_2970.1-p1	TcCLB.510515.20_pseudogenic_transcript-p1	TvY486_0802530_mRNA-p1
OG0000915	Tb927.8.3530_mRNA-p1	TcIL3000.A.H_000596200.1_1, TcIL3000.A.H_000596300.1_1	TcIL3000_8_3450.1-p1		TvY486_0802930_mRNA-p1
OG0000916	Tb927.8.3700_mRNA-p1	TcIL3000.A.H_000598400.1_1	TcIL3000_0_49950.1-p1	TcCLB.511575.50_mRNA-p1	TvY486_0803100_mRNA-p1
OG0000917	Tb927.8.3860_mRNA-p1	TcIL3000.A.H_000599900.1_1	TcIL3000_8_3740.1-p1	TcCLB.503905.40_mRNA-p1	TvY486_0030270_mRNA-p1, TvY486_0803290_mRNA-p1
OG0000918	Tb927.8.3980_mRNA-p1	TcIL3000.A.H_000600800.1_1	TcIL3000_0_22450.1-p1	TcCLB.505941.49_mRNA-p1, TcCLB.505943.10_mRNA-p1	TvY486_0803360_mRNA-p1, TvY486_0803380_mRNA-p1
OG0000919	Tb927.8.4000.1_mRNA-p1, Tb927.8.4000.2_mRNA-p1	TcIL3000.A.H_000601000.1_1	TcIL3000_0_22430.1-p1	TcCLB.505941.30_mRNA-p1	TvY486_0803370_mRNA-p1, TvY486_0803400_mRNA-p1
OG0000920	Tb11.v5.0617.1-p1, Tb927.8.4350_mRNA-p1	TcIL3000.A.H_000603900.1_1	TcIL3000_8_4060.1-p1	TcCLB.506865.79_mRNA-p1, TcCLB.511407.80_mRNA-p1	TvY486_0803760_mRNA-p1
OG0000921	Tb927.8.4780_mRNA-p1	TcIL3000.A.H_000608600.1_1, TcIL3000.A.H_000608700.1_1	TcIL3000_8_4610.1-p1	TcCLB.508837.80_mRNA-p1, TcCLB.508837.90_mRNA-p1	TvY486_0804220_mRNA-p1
OG0000922	Tb11.v5.0659.1-p1, Tb927.8.4820_mRNA-p1	TcIL3000.A.H_000608200.1_1	TcIL3000_8_4520.1-p1	TcCLB.508837.130_mRNA-p1	TvY486_0804260_mRNA-p1
OG0000923	Tb11.v5.0862.1-p1, Tb927.8.4900_mRNA-p1	TcIL3000.A.H_000609000.1_1	TcIL3000_8_4660.1-p1	TcCLB.511215.10_mRNA-p1	TvY486_0804400_mRNA-p1
OG0000924	Tb11.v5.0723.1-p1, Tb927.8.5090_mRNA-p1	TcIL3000.A.H_000610700.1_1	TcIL3000_8_4870.1-p1	TcCLB.403789.9_mRNA-p1, TcCLB.508839.89_mRNA-p1	TvY486_0804650_mRNA-p1
OG0000925	Tb927.8.5610.1_mRNA-p1, Tb927.8.5610.2_mRNA-p1	TcIL3000.A.H_000616100.1_1	TcIL3000_0_09990.1-p1, TcIL3000_0_47600.1-p1	TcCLB.503477.30_mRNA-p1	TvY486_0805140_mRNA-p1
OG0000926	Tb927.8.5650_mRNA-p1	TcIL3000.A.H_000616500.1_1	TcIL3000_8_5420.1-p1	TcCLB.507091.20_mRNA-p1, TcCLB.508375.70_mRNA-p1	TvY486_0805200_mRNA-p1
OG0000927	Tb927.8.5820_mRNA-p1	TcIL3000.A.H_000618100.1_1	TcIL3000_0_57250.1-p1, TcIL3000_8_5620.1-p1	TcCLB.506743.90_mRNA-p1, TcCLB.510603.100_mRNA-p1	TvY486_0805320_mRNA-p1
OG0000928	Tb927.8.6690_mRNA-p1	TcIL3000.A.H_000626600.1_1	TcIL3000_0_05660.1-p1, TcIL3000_8_6580.1-p1	TcCLB.503391.10_mRNA-p1, TcCLB.507433.9_mRNA-p1	TvY486_0806320_mRNA-p1
OG0000929	Tb927.8.6790_mRNA-p1	TcIL3000.A.H_000627600.1_1	TcIL3000_8_6680.1-p1, TcIL3000_8_6700.1-p1	TcCLB.506207.20_mRNA-p1	TvY486_0806410_mRNA-p1
OG0000930	Tb927.8.6860_mRNA-p1	TcIL3000.A.H_000628200.1_1	TcIL3000_8_6770.1-p1	TcCLB.504035.120_mRNA-p1	TvY486_0806460_mRNA-p1
OG0000931	Tb927.8.6870_mRNA-p1	TcIL3000.A.H_000628300.1_1	TcIL3000_8_6780.1-p1	TcCLB.504035.100_mRNA-p1	TvY486_0806470_mRNA-p1
OG0000932	Tb927.8.7100_mRNA-p1	TcIL3000.A.H_000630700.1_1	TcIL3000_0_19850.1-p1, TcIL3000_8_7160.1-p1	TcCLB.508369.50_mRNA-p1, TcCLB.510599.14_mRNA-p1	TvY486_0806620_mRNA-p1
OG0000933	Tb927.8.7280_mRNA-p1	TcIL3000.A.H_000633300.1_1	TcIL3000_0_00540.1-p1, TcIL3000_0_53310.1-p1, TcIL3000_8_7420.1-p1	TcCLB.510593.20_mRNA-p1	TvY486_0806810_mRNA-p1
OG0000934	Tb927.8.7290_mRNA-p1	TcIL3000.A.H_000633400.1_1	TcIL3000_0_00530.1-p1, TcIL3000_0_53320.1-p1, TcIL3000_8_7440.1-p1, TcIL3000_8_7520.1-p1	TcCLB.510593.10_mRNA-p1	TvY486_0806820_mRNA-p1
OG0000935	Tb927.8.7360_mRNA-p1	TcIL3000.A.H_000633600.1_1	TcIL3000_0_00500.1-p1, TcIL3000_0_19140.1-p1, TcIL3000_8_7560.1-p1	TcCLB.504765.9_mRNA-p1	TvY486_0806840_mRNA-p1
OG0000936	Tb927.8.7510_mRNA-p1	TcIL3000.A.H_000635200.1_1	TcIL3000_0_02570.1-p1, TcIL3000_8_7760.1-p1, TcIL3000_8_7900.1-p1	TcCLB.511439.100_mRNA-p1	TvY486_0806930_mRNA-p1
OG0000937	Tb927.8.7520_mRNA-p1	TcIL3000.A.H_000635300.1_1	TcIL3000_0_02580.1-p1, TcIL3000_8_7770.1-p1, TcIL3000_8_7910.1-p1	TcCLB.511439.120_mRNA-p1	TvY486_0806940_mRNA-p1
OG0000938	Tb927.8.7970_mRNA-p1	TcIL3000.A.H_000270700.1_1, TcIL3000.A.H_000392655.1_1, TcIL3000.A.H_000637800.1_1	TcIL3000_0_02170.1-p1, TcIL3000_0_17560.1-p1, TcIL3000_0_53870.1-p1, TcIL3000_0_60290.1-p1
OG0000939	Tb927.8.820_mRNA-p1	TcIL3000.A.H_000565500.1_1	TcIL3000_0_38870.1-p1, TcIL3000_8_420.1-p1	TcCLB.510861.40_mRNA-p1, TcCLB.510861.50_mRNA-p1	TvY486_0800280_mRNA-p1
OG0000940	Tb927.8.8220_mRNA-p1, Tb927.8.8230_mRNA-p1, Tb927.8.8240_mRNA-p1, Tb927.8.8250_mRNA-p1, Tb927.8.8260_mRNA-p1	TcIL3000.A.H_000389200.1_1	TcIL3000_10_13900.1-p1		TvY486_0807660_mRNA-p1
OG0000941	Tb927.8.8340_mRNA-p1	TcIL3000.A.H_000141000.1_1, TcIL3000.A.H_000141300.1_1, TcIL3000.A.H_000387600.1_1	TcIL3000_0_33820.1-p1, TcIL3000_0_49170.1-p1, TcIL3000_10_14060.1-p1, TcIL3000_4_3490.1-p1
OG0000942	Tb927.8.910_mRNA-p1	TcIL3000.A.H_000566400.1_1	TcIL3000_0_31310.1-p1, TcIL3000_0_35200.1-p1, TcIL3000_0_43040.1-p1	TcCLB.508569.10_mRNA-p1	TvY486_0800420_mRNA-p1
OG0000943	Tb927.8.940_mRNA-p1, Tb927.8.960_mRNA-p1	TcIL3000.A.H_000566600.1_1	TcIL3000_0_17970.1-p1, TcIL3000_0_53830.1-p1	TcCLB.508569.70_mRNA-p1	TvY486_0800440_mRNA-p1
OG0000944	Tb927.8.980_mRNA-p1	TcIL3000.A.H_000567400.1_1	TcIL3000_0_24070.1-p1, TcIL3000_0_34440.1-p1, TcIL3000_8_540.1-p1	TcCLB.508569.80_mRNA-p1	TvY486_0800460_mRNA-p1
OG0000945	Tb927.9.10530_mRNA-p1	TcIL3000.A.H_000685000.1_1	TcIL3000_9_4080.1-p1, TcIL3000_9_4110.1-p1	TcCLB.506147.110_mRNA-p1	TvY486_0003850_mRNA-p1, TvY486_0904750_mRNA-p1
OG0000946	Tb927.9.11580_mRNA-p1, Tb927.9.11600_mRNA-p1	TcIL3000.A.H_000690600.1_1, TcIL3000.A.H_000690700.1_1	TcIL3000_0_58130.1-p1, TcIL3000_0_58140.1-p1	TcCLB.507009.10_mRNA-p1	TvY486_0905350_mRNA-p1
OG0000947	Tb927.9.11890_mRNA-p1	TcIL3000.A.H_000692600.1_1	TcIL3000_9_4900.1-p1	TcCLB.507011.100_mRNA-p1, TcCLB.508787.20_mRNA-p1	TvY486_0042600_mRNA-p1, TvY486_0905600_mRNA-p1
OG0000948	Tb927.9.12330_mRNA-p1	TcIL3000.A.H_000259300.1_1, TcIL3000.A.H_000695200.1_1	TcIL3000_0_07520.1-p1, TcIL3000_9_5110.1-p1	TcCLB.510741.20_mRNA-p1	TvY486_0905870_mRNA-p1
OG0000949	Tb927.9.13300.1_mRNA-p1, Tb927.9.13300.2_mRNA-p1	TcIL3000.A.H_000701800.1_1	TcIL3000_9_5620.1-p1, TcIL3000_9_5630.1-p1	TcCLB.510747.110_mRNA-p1	TvY486_0906580_mRNA-p1
OG0000950	Tb927.9.13330_mRNA-p1	TcIL3000.A.H_000702000.1_1	TcIL3000_0_21910.1-p1, TcIL3000_9_5660.1-p1	TcCLB.510747.130_mRNA-p1	TvY486_0906610_mRNA-p1
OG0000951	Tb927.9.1400_mRNA-p1	TcIL3000.A.H_000202500.1_1, TcIL3000.A.H_000641300.1_1	TcIL3000_0_34960.1-p1, TcIL3000_9_70.1-p1	TcCLB.510341.4_mRNA-p1	TvY486_0900060_mRNA-p1
OG0000952	Tb927.9.14030_mRNA-p1	TcIL3000.A.H_000705300.1_1, TcIL3000.A.H_000705400.1_1	TcIL3000_9_5970.1-p1	TcCLB.510755.147_mRNA-p1, TcCLB.510757.9_mRNA-p1	TvY486_0906960_mRNA-p1
OG0000953	Tb927.9.1410_mRNA-p1	TcIL3000.A.H_000202400.1_1, TcIL3000.A.H_000641400.1_1	TcIL3000_0_20730.1-p1, TcIL3000_9_80.1-p1	TcCLB.510343.5_mRNA-p1	TvY486_0900070_mRNA-p1
OG0000954	Tb927.9.14190_mRNA-p1	TcIL3000.A.H_000706500.1_1	TcIL3000_0_13650.1-p1, TcIL3000_0_19820.1-p1, TcIL3000_9_6100.1-p1	TcCLB.510759.140_mRNA-p1	TvY486_0907100_mRNA-p1
OG0000955	Tb927.9.1420_mRNA-p1	TcIL3000.A.H_000202300.1_1, TcIL3000.A.H_000641500.1_1	TcIL3000_0_20720.1-p1, TcIL3000_9_90.1-p1	TcCLB.510343.10_mRNA-p1	TvY486_0900080_mRNA-p1
OG0000956	Tb927.9.14300_mRNA-p1	TcIL3000.A.H_000707300.1_1	TcIL3000_0_15680.1-p1, TcIL3000_9_6150.1-p1	TcCLB.503651.49_pseudogenic_transcript-p1, TcCLB.510761.4_mRNA-p1	TvY486_0907200_mRNA-p1
OG0000957	Tb927.9.1600_mRNA-p1	TcIL3000.A.H_000642800.1_1	TcIL3000_9_180.1-p1, TcIL3000_9_210.1-p1	TcCLB.510349.40_mRNA-p1	TvY486_0900190_mRNA-p1
OG0000958	Tb927.9.1680_mRNA-p1	TcIL3000.A.H_000643400.1_1	TcIL3000_9_270.1-p1	TcCLB.506463.10_mRNA-p1, TcCLB.506715.20_mRNA-p1, TcCLB.510349.90_mRNA-p1	TvY486_0900250_mRNA-p1
OG0000959	Tb927.9.1940.1_mRNA-p1, Tb927.9.1940.2_mRNA-p1	TcIL3000.A.H_000644900.1_1, TcIL3000.A.H_000645000.1_1, TcIL3000.A.H_000645100.1_1	TcIL3000_0_18420.1-p1, TcIL3000_9_440.1-p1	TcCLB.509979.130_mRNA-p1
OG0000960	Tb927.9.1970_mRNA-p1	TcIL3000.A.H_000645400.1_1	TcIL3000_9_450.1-p1	TcCLB.506501.270_pseudogenic_transcript-p1, TcCLB.506737.140_mRNA-p1, TcCLB.509979.249_pseudogenic_transcript-p1	TvY486_0900450_mRNA-p1
OG0000961	Tb927.10.3280_mRNA-p1, Tb927.9.2020_mRNA-p1	TcIL3000.A.H_000645700.1_1, TcIL3000.A.H_000743300.1_1		TcCLB.503575.34_mRNA-p1, TcCLB.503881.39_mRNA-p1, TcCLB.509351.4_mRNA-p1	TvY486_1003240_mRNA-p1
OG0000962	Tb927.9.2220_mRNA-p1	TcIL3000.A.H_000646800.1_1	TcIL3000_0_10410.1-p1, TcIL3000_0_59400.1-p1	TcCLB.503407.20_mRNA-p1	TvY486_0900610_mRNA-p1, TvY486_0900620_mRNA-p1
OG0000963	Tb11.v5.0904.1-p1, Tb927.9.3590_mRNA-p1	TcIL3000.A.H_000652400.1_1	TcIL3000_0_30490.1-p1, TcIL3000_9_1080.1-p1	TcCLB.506893.80_mRNA-p1	TvY486_0901160_mRNA-p1
OG0000964	Tb927.9.4050_mRNA-p1	TcIL3000.A.H_000655200.1_1, TcIL3000.A.H_000655600.1_1	TcIL3000_0_19500.1-p1, TcIL3000_9_1280.1-p1	TcCLB.506829.50_mRNA-p1	TvY486_0901370_mRNA-p1
OG0000965	Tb927.9.4350_mRNA-p1	TcIL3000.A.H_000656600.1_1	TcIL3000_0_36080.1-p1, TcIL3000_9_1410.1-p1	TcCLB.511585.10_mRNA-p1	TvY486_0901480_mRNA-p1
OG0000966	Tb927.9.6010_mRNA-p1	TcIL3000.A.H_000663200.1_1	TcIL3000_0_07910.1-p1, TcIL3000_0_18770.1-p1, TcIL3000_9_2030.1-p1	TcCLB.505843.30_mRNA-p1	TvY486_0902220_mRNA-p1
OG0000967	Tb927.9.6350_mRNA-p1	TcIL3000.A.H_000664800.1_1	TcIL3000_0_29890.1-p1, TcIL3000_9_2190.1-p1	TcCLB.506579.30_mRNA-p1	TvY486_0902370_mRNA-p1
OG0000968	Tb927.9.6530_mRNA-p1	TcIL3000.A.H_000153200.1_1, TcIL3000.A.H_000153400.1_1, TcIL3000.A.H_000665600.1_1	TcIL3000_0_05700.1-p1, TcIL3000_9_2270.1-p1		TvY486_0902490_mRNA-p1
OG0000969	Tb11.v5.0648.1-p1, Tb927.9.7030_mRNA-p1	TcIL3000.A.H_000681000.1_1	TcIL3000_0_47650.1-p1, TcIL3000_0_52260.1-p1	TcCLB.506625.160_mRNA-p1	TvY486_0902680_mRNA-p1
OG0000970	Tb927.9.7180_mRNA-p1	TcIL3000.A.H_000680000.1_1	TcIL3000_9_2400.1-p1, TcIL3000_9_2410.1-p1	TcCLB.461927.9_mRNA-p1, TcCLB.508129.9_mRNA-p1	TvY486_0902790_mRNA-p1
OG0000971	Tb927.11.3000_mRNA-p1, Tb927.9.9210_mRNA-p1	TcIL3000.A.H_000674300.1_1, TcIL3000.A.H_000891000.1_1		TcCLB.506885.14_mRNA-p1, TcCLB.510431.274_mRNA-p1	TvY486_0903870_mRNA-p1, TvY486_1103060_mRNA-p1
OG0000972	Tb11.v5.0446.1-p1, Tb927.10.10310_mRNA-p1	TcIL3000.A.H_000809400.1_1	TcIL3000_10_8770.1-p1	TcCLB.510491.30_pseudogenic_transcript-p1	TvY486_1010140_mRNA-p1
OG0000973	Tb927.10.11110_mRNA-p1	TcIL3000.A.H_000816800.1_1	TcIL3000_10_9330.1-p1, TcIL3000_10_9340.1-p1	TcCLB.507711.230_mRNA-p1	TvY486_1010740_mRNA-p1
OG0000974	Tb927.10.11140_mRNA-p1	TcIL3000.A.H_000817100.1_1	TcIL3000_10_9370.1-p1, TcIL3000_10_9380.1-p1	TcCLB.507711.200_mRNA-p1, TcCLB.509645.30_mRNA-p1	TvY486_1010770_mRNA-p1
OG0000975	Tb927.10.11230_mRNA-p1	TcIL3000.A.H_000817900.1_1, TcIL3000.A.H_000824400.1_1	TcIL3000_10_10130.1-p1, TcIL3000_10_9450.1-p1	TcCLB.507711.80_mRNA-p1	TvY486_1010880_mRNA-p1
OG0000976	Tb11.v5.0604.1-p1, Tb927.10.11340_mRNA-p1	TcIL3000.A.H_000818800.1_1	TcIL3000_10_9570.1-p1	TcCLB.507709.120_mRNA-p1	TvY486_1011010_mRNA-p1
OG0000977	Tb927.10.11390_mRNA-p1	TcIL3000.A.H_000819300.1_1	TcIL3000_10_9620.1-p1	TcCLB.505843.20_mRNA-p1, TcCLB.507709.50_mRNA-p1	TvY486_0902200_mRNA-p1, TvY486_1011070_mRNA-p1
OG0000978	Tb927.10.11580_mRNA-p1	TcIL3000.A.H_000821000.1_1	TcIL3000_10_9790.1-p1	TcCLB.507677.4_mRNA-p1	TvY486_1011240_mRNA-p1
OG0000979	Tb927.10.12450_mRNA-p1	TcIL3000.A.H_000829500.1_1		TcCLB.507625.183_mRNA-p1
OG0000980	Tb11.v5.1040.1-p1, Tb927.10.1270_mRNA-p1	TcIL3000.A.H_000723500.1_1	TcIL3000_10_1060.1-p1	TcCLB.509967.20_mRNA-p1, TcCLB.511911.30_pseudogenic_transcript-p1	TvY486_1001250_mRNA-p1
OG0000981	Tb927.10.12830.1_mRNA-p1, Tb927.10.12830.2_mRNA-p1	TcIL3000.A.H_000832400.1_1	TcIL3000_10_10920.1-p1	TcCLB.509805.200_mRNA-p1	TvY486_1012480_mRNA-p1
OG0000982	Tb11.v5.0593.1-p1, Tb927.10.12910.1_mRNA-p1, Tb927.10.12910.2_mRNA-p1	TcIL3000.A.H_000833200.1_1	TcIL3000_10_11010.1-p1	TcCLB.509805.110_mRNA-p1	TvY486_1012560_mRNA-p1
OG0000983	Tb11.v5.0437.1-p1, Tb927.10.13160_mRNA-p1	TcIL3000.A.H_000835700.1_1	TcIL3000_10_11240.1-p1, TcIL3000_10_11250.1-p1	TcCLB.506359.30_pseudogenic_transcript-p1	TvY486_1012740_mRNA-p1
OG0000984	Tb11.v5.0845.1-p1, Tb11.v5.0846.1-p1, Tb927.10.13260_mRNA-p1	TcIL3000.A.H_000836800.1_1	TcIL3000_10_11350.1-p1	TcCLB.506357.150_mRNA-p1	TvY486_1012840_mRNA-p1
OG0000985	Tb927.10.13517_mRNA-p1, Tb927.11.9720_mRNA-p1	TcIL3000.A.H_000839300.1_1, TcIL3000.A.H_000955500.1_1		TcCLB.506963.14_mRNA-p1	TvY486_1013100_mRNA-p1, TvY486_1110360_mRNA-p1
OG0000986	Tb927.10.13560_mRNA-p1, Tb927.10.14070_mRNA-p1	TcIL3000.A.H_000242600.1_1, TcIL3000.A.H_000844300.1_1, TcIL3000.A.H_000844800.1_1		TcCLB.507993.330_mRNA-p1	TvY486_0025450_mRNA-p1
OG0000987	Tb927.10.14420_mRNA-p1	TcIL3000.A.H_000133700.1_1, TcIL3000.A.H_000133710.1_1, TcIL3000.A.H_000847900.1_1	TcIL3000_10_12290.1-p1, TcIL3000_10_12300.1-p1		TvY486_1013880_mRNA-p1
OG0000988	Tb927.10.1450_mRNA-p1	TcIL3000.A.H_000725100.1_1	TcIL3000_10_1240.1-p1, TcIL3000_10_1250.1-p1	TcCLB.504133.15_mRNA-p1, TcCLB.507933.10_mRNA-p1	TvY486_1001440_mRNA-p1
OG0000989	Tb11.v5.0477.1-p1, Tb927.10.14560_mRNA-p1	TcIL3000.A.H_000251200.1_1, TcIL3000.A.H_000849400.1_1	TcIL3000_10_12450.1-p1	TcCLB.506213.100_mRNA-p1	TvY486_1014020_mRNA-p1
OG0000990	Tb927.10.14880_mRNA-p1	TcIL3000.A.H_000852200.1_1	TcIL3000_10_12740.1-p1	TcCLB.506211.120_mRNA-p1	TvY486_0014670_mRNA-p1, TvY486_1014290_mRNA-p1
OG0000991	Tb927.10.14950_mRNA-p1	TcIL3000.A.H_000852800.1_1	TcIL3000_10_12820.1-p1	TcCLB.506211.60_mRNA-p1	TvY486_1014350_mRNA-p1, TvY486_1014360_mRNA-p1
OG0000992	Tb11.v5.0633.1-p1, Tb927.10.15020_mRNA-p1	TcIL3000.A.H_000853300.1_1	TcIL3000_10_12870.1-p1	TcCLB.507683.40_mRNA-p1	TvY486_1014430_mRNA-p1
OG0000993	Tb927.10.15180_mRNA-p1	TcIL3000.A.H_000854400.1_1	TcIL3000_0_09860.1-p1, TcIL3000_10_12960.1-p1	TcCLB.507963.79_mRNA-p1	TvY486_1014550_mRNA-p1
OG0000994	Tb927.10.15230_mRNA-p1	TcIL3000.A.H_000854900.1_1	TcIL3000_10_13010.1-p1	TcCLB.507963.40_mRNA-p1	TvY486_1014600_mRNA-p1
OG0000995	Tb11.1220_mRNA-p1, Tb11.v5.0996.1-p1, Tb927.10.15250_mRNA-p1	TcIL3000.A.H_000855200.1_1	TcIL3000_10_13040.1-p1	TcCLB.507963.10_mRNA-p1	TvY486_1014620_mRNA-p1
OG0000996	Tb11.v5.0628.1-p1, Tb927.10.15290_mRNA-p1	TcIL3000.A.H_000855700.1_1	TcIL3000_10_13080.1-p1	TcCLB.504111.49_mRNA-p1, TcCLB.506505.50_mRNA-p1	TvY486_1014660_mRNA-p1
OG0000997	Tb927.10.15350_mRNA-p1	TcIL3000.A.H_000856200.1_1		TcCLB.505931.40_mRNA-p1, TcCLB.506503.150_mRNA-p1, TcCLB.507817.18_mRNA-p1, TcCLB.507817.9_mRNA-p1	TvY486_1014720_mRNA-p1
OG0000998	Tb11.v5.0434.1-p1, Tb927.10.15390_mRNA-p1	TcIL3000.A.H_000856600.1_1	TcIL3000_10_13170.1-p1	TcCLB.506503.90_mRNA-p1	TvY486_1014760_mRNA-p1
OG0000999	Tb11.v5.0679.1-p1, Tb927.10.15480_mRNA-p1	TcIL3000.A.H_000857500.1_1	TcIL3000_10_13270.1-p1	TcCLB.506503.4_mRNA-p1, TcCLB.510027.20_mRNA-p1	TvY486_1014860_mRNA-p1
OG0001000	Tb927.10.15680_mRNA-p1	TcIL3000.A.H_000859200.1_1	TcIL3000_10_13450.1-p1, TcIL3000_10_13460.1-p1	TcCLB.506481.39_mRNA-p1, TcCLB.511365.100_mRNA-p1, TcCLB.511593.40_pseudogenic_transcript-p1	TvY486_1015070_mRNA-p1
OG0001001	Tb927.10.15700_mRNA-p1	TcIL3000.A.H_000859400.1_1, TcIL3000.A.H_000859500.1_1	TcIL3000_10_13480.1-p1	TcCLB.511365.90_mRNA-p1	TvY486_1015090_mRNA-p1
OG0001002	Tb11.v5.0428.1-p1, Tb927.10.15840_mRNA-p1	TcIL3000.A.H_000061800.1_1	TcIL3000_10_13650.1-p1	TcCLB.503641.10_mRNA-p1	TvY486_0030995_mRNA-p1, TvY486_1015240_mRNA-p1
OG0001003	Tb11.v5.0527.1-p1, Tb927.10.16110_mRNA-p1	TcIL3000.A.H_000036400.1_1	TcIL3000_0_03870.1-p1	TcCLB.507211.30_mRNA-p1, TcCLB.511351.20_mRNA-p1	TvY486_0027150_mRNA-p1
OG0001004	Tb927.10.16120_mRNA-p1	TcIL3000.A.H_000036300.1_1		TcCLB.507211.40_mRNA-p1, TcCLB.511351.9_mRNA-p1	TvY486_0027160_mRNA-p1
OG0001005	Tb927.10.180_mRNA-p1	TcIL3000.A.H_000712700.1_1	TcIL3000_10_50.1-p1	TcCLB.511145.60_mRNA-p1	TvY486_0023570_mRNA-p1, TvY486_1000090_mRNA-p1
OG0001006	Tb11.v5.0644.1-p1, Tb927.10.1940_mRNA-p1	TcIL3000.A.H_000729100.1_1, TcIL3000.A.H_000729600.1_1	TcIL3000_10_1670.1-p1	TcCLB.506493.50_mRNA-p1	TvY486_1001910_mRNA-p1
OG0001007	Tb927.10.240_mRNA-p1	TcIL3000.A.H_000713300.1_1	TcIL3000_10_100.1-p1	TcCLB.511145.40_mRNA-p1	TvY486_0022155_mRNA-p1, TvY486_1000180_mRNA-p1
OG0001008	Tb927.10.250_mRNA-p1	TcIL3000.A.H_000713400.1_1	TcIL3000_10_110.1-p1	TcCLB.511145.30_mRNA-p1	TvY486_0006650_mRNA-p1, TvY486_1000190_mRNA-p1
OG0001009	Tb11.v5.0650.1-p1, Tb927.10.2890_mRNA-p1	TcIL3000.A.H_000739900.1_1	TcIL3000_10_2500.1-p1		TvY486_1002910_mRNA-p1
OG0001010	Tb927.10.2980_mRNA-p1, Tb927.10.3030_mRNA-p1	TcIL3000.A.H_000248300.1_1, TcIL3000.A.H_000740700.1_1, TcIL3000.A.H_000741200.1_1	TcIL3000_0_16690.1-p1	TcCLB.503697.9_mRNA-p1	TvY486_0043840_mRNA-p1
OG0001011	Tb11.v5.0467.1-p1, Tb927.10.3000_mRNA-p1	TcIL3000.A.H_000248500.1_1, TcIL3000.A.H_000740900.1_1	TcIL3000_0_14420.1-p1	TcCLB.503697.50_mRNA-p1	TvY486_1003040_mRNA-p1
OG0001012	Tb927.10.3010_mRNA-p1	TcIL3000.A.H_000248400.1_1, TcIL3000.A.H_000741000.1_1	TcIL3000_0_14430.1-p1	TcCLB.503697.30_mRNA-p1	TvY486_0001680_mRNA-p1, TvY486_1003050_mRNA-p1
OG0001013	Tb927.10.3020_mRNA-p1	TcIL3000.A.H_000741100.1_1	TcIL3000_0_14440.1-p1	TcCLB.503697.20_mRNA-p1	TvY486_0001690_mRNA-p1, TvY486_0001700_mRNA-p1, TvY486_0043830_mRNA-p1
OG0001014	Tb11.v5.0724.1-p1, Tb927.10.3390_mRNA-p1	TcIL3000.A.H_000744600.1_1	TcIL3000_10_2830.1-p1	TcCLB.510309.60_mRNA-p1	TvY486_0017610_mRNA-p1, TvY486_1003360_mRNA-p1
OG0001015	Tb11.v5.0761.1-p1, Tb927.10.3710_mRNA-p1	TcIL3000.A.H_000747200.1_1	TcIL3000_10_3050.1-p1	TcCLB.503841.10_mRNA-p1, TcCLB.511001.240_mRNA-p1	TvY486_1003730_mRNA-p1
OG0001016	Tb10.v4.0043_mRNA-p1, Tb11.v5.1012.1-p1, Tb927.10.4330_mRNA-p1	TcIL3000.A.H_000752500.1_1	TcIL3000_10_3620.1-p1	TcCLB.511469.100_mRNA-p1	TvY486_0009080_mRNA-p1
OG0001017	Tb10.v4.0033_mRNA-p1, Tb11.v5.0767.1-p1, Tb927.10.4430_mRNA-p1	TcIL3000.A.H_000752700.1_1	TcIL3000_10_3630.1-p1	TcCLB.509759.19_mRNA-p1	TvY486_1004430_mRNA-p1
OG0001018	Tb10.v4.0035_mRNA-p1, Tb11.v5.0757.1-p1, Tb927.10.4450_mRNA-p1	TcIL3000.A.H_000753000.1_1	TcIL3000_10_3650.1-p1	TcCLB.509757.30_mRNA-p1	TvY486_1004460_mRNA-p1
OG0001019	Tb927.10.460_mRNA-p1	TcIL3000.A.H_000715400.1_1	TcIL3000_10_340.1-p1	TcCLB.508951.4_mRNA-p1, TcCLB.511141.30_mRNA-p1, TcCLB.511143.6_mRNA-p1	TvY486_1000420_mRNA-p1
OG0001020	Tb927.10.5400_mRNA-p1	TcIL3000.A.H_000762100.1_1	TcIL3000_10_4550.1-p1, TcIL3000_10_4560.1-p1	TcCLB.445011.19_mRNA-p1, TcCLB.504097.40_mRNA-p1	TvY486_1005440_mRNA-p1
OG0001021	Tb11.v5.0581.1-p1, Tb927.10.570_mRNA-p1	TcIL3000.A.H_000716300.1_1	TcIL3000_10_430.1-p1	TcCLB.508783.10_pseudogenic_transcript-p1, TcCLB.511137.20_mRNA-p1	TvY486_1000510_mRNA-p1
OG0001022	Tb927.10.6650_mRNA-p1	TcIL3000.A.H_000235000.1_1, TcIL3000.A.H_000235100.1_1, TcIL3000.A.H_000235200.1_1, TcIL3000.A.H_000773900.1_1	TcIL3000_0_39570.1-p1		TvY486_1006640_mRNA-p1
OG0001023	Tb10.v4.0246_mRNA-p1, Tb927.10.6900_mRNA-p1	TcIL3000.A.H_000154500.1_1, TcIL3000.A.H_000154900.1_1, TcIL3000.A.H_000220800.1_1, TcIL3000.A.H_000775900.1_1, TcIL3000.A.H_000776500.1_1		TcCLB.503747.40_mRNA-p1
OG0001024	Tb10.v4.0248_mRNA-p1, Tb927.10.6920_mRNA-p1, Tb927.10.6960_mRNA-p1	TcIL3000.A.H_000220600.1_1, TcIL3000.A.H_000776100.1_1		TcCLB.503637.10_mRNA-p1	TvY486_1006860_mRNA-p1
OG0001025	Tb927.10.6940_mRNA-p1, Tb927.10.6970_mRNA-p1	TcIL3000.A.H_000014900.1_1, TcIL3000.A.H_000154600.1_1, TcIL3000.A.H_000776300.1_1		TcCLB.503637.30_mRNA-p1	TvY486_1006890_mRNA-p1
OG0001026	Tb927.10.7140_mRNA-p1, Tb927.11.13130_mRNA-p1	TcIL3000.A.H_000287100.1_1	TcIL3000.11.13530.1-p1	TcCLB.510105.250_mRNA-p1	TvY486_1113970_mRNA-p1
OG0001027	Tb927.10.720_mRNA-p1	TcIL3000.A.H_000717800.1_1, TcIL3000.A.H_000723000.1_1	TcIL3000_10_580.1-p1	TcCLB.508781.30_mRNA-p1	TvY486_1000970_mRNA-p1
OG0001028	Tb11.v5.0749.1-p1, Tb11.v5.0750.1-p1, Tb927.10.740_mRNA-p1	TcIL3000.A.H_000718000.1_1	TcIL3000_10_600.1-p1	TcCLB.508779.90_mRNA-p1	TvY486_1000730_mRNA-p1
OG0001029	Tb11.v5.0458.1-p1, Tb927.10.9890_mRNA-p1	TcIL3000.A.H_000805900.1_1	TcIL3000_10_8480.1-p1	TcCLB.504103.109_mRNA-p1, TcCLB.504147.10_mRNA-p1	TvY486_1009750_mRNA-p1
OG0001030	Tb11.02.5105_mRNA-p1, Tb11.02.5105b.1-p1	TcIL3000.A.H_000242000.1_1, TcIL3000.A.H_000931600.1_1	TcIL3000.11.7810.1-p1, TcIL3000_0_58600.1-p1		TvY486_1107640_mRNA-p1
OG0001031	Tb11.02.5360_mRNA-p1, Tb11.02.5360b.1-p1	TcIL3000.A.H_000934200.1_1	TcIL3000_0_47750.1-p1	TcCLB.508241.104_mRNA-p1	TvY486_1108000_mRNA-p1
OG0001032	Tb11.02.5440_mRNA-p1, Tb11.02.5440b_mRNA-p1	TcIL3000.A.H_000934900.1_1	TcIL3000_0_54450.1-p1	TcCLB.503753.10_mRNA-p1	TvY486_0030690_mRNA-p1
OG0001033	Tb927.11.11220_mRNA-p1	TcIL3000.A.H_000974500.1_1	TcIL3000.11.11870.1-p1	TcCLB.506937.40_mRNA-p1, TcCLB.508829.9_mRNA-p1, TcCLB.508831.4_mRNA-p1	TvY486_1112220_mRNA-p1
OG0001034	Tb11.v5.1041.1-p1, Tb927.11.11280_mRNA-p1	TcIL3000.A.H_000975100.1_1	TcIL3000.11.11930.1-p1, TcIL3000_0_31940.1-p1	TcCLB.511211.230_mRNA-p1	TvY486_1112280_mRNA-p1
OG0001035	Tb927.11.11480_mRNA-p1	TcIL3000.A.H_000977600.1_1	TcIL3000.11.12080.1-p1, TcIL3000_0_28560.1-p1	TcCLB.511805.20_mRNA-p1	TvY486_1112510_mRNA-p1
OG0001036	Tb927.11.11490.1_mRNA-p1, Tb927.11.11490.2_mRNA-p1	TcIL3000.A.H_000977700.1_1	TcIL3000.11.12090.1-p1	TcCLB.509203.10_mRNA-p1, TcCLB.511805.29_mRNA-p1	TvY486_1112530_mRNA-p1
OG0001037	Tb927.11.12470_mRNA-p1	TcIL3000.A.H_000987300.1_1	TcIL3000_0_24870.1-p1, TcIL3000_0_57530.1-p1	TcCLB.511127.390_mRNA-p1	TvY486_1113410_mRNA-p1
OG0001038	Tb927.11.12510_mRNA-p1	TcIL3000.A.H_000987700.1_1	TcIL3000.11.13070.1-p1	TcCLB.508777.10_mRNA-p1, TcCLB.511127.429_mRNA-p1	TvY486_1113430_mRNA-p1
OG0001039	Tb927.11.1260_mRNA-p1	TcIL3000.A.H_000874350.1_1	TcIL3000.11.1210.1-p1	TcCLB.503893.10_mRNA-p1, TcCLB.509015.10_mRNA-p1, TcCLB.511445.160_mRNA-p1	TvY486_1101180_mRNA-p1
OG0001040	Tb927.11.12610_mRNA-p1	TcIL3000.A.H_000988600.1_1	TcIL3000.11.13190.1-p1, TcIL3000_0_58030.1-p1	TcCLB.508777.100_mRNA-p1	TvY486_1113530_mRNA-p1, TvY486_1113540_mRNA-p1
OG0001041	Tb11.v5.0291.1-p1, Tb927.11.12750_mRNA-p1	TcIL3000.A.H_000989900.1_1	TcIL3000_0_14220.1-p1, TcIL3000_0_15190.1-p1	TcCLB.511555.40_mRNA-p1	TvY486_0006640_mRNA-p1
OG0001042	Tb927.11.12840_mRNA-p1	TcIL3000.A.H_000990400.1_1	TcIL3000_0_35800.1-p1, TcIL3000_0_38390.1-p1	TcCLB.511555.110_mRNA-p1	TvY486_1113680_mRNA-p1
OG0001043	Tb927.11.13060_mRNA-p1	TcIL3000.A.H_000992600.1_1, TcIL3000.A.H_000992700.1_1	TcIL3000.11.13430.1-p1, TcIL3000_0_57190.1-p1	TcCLB.507483.60_mRNA-p1	TvY486_1113910_mRNA-p1
OG0001044	Tb927.11.13070_mRNA-p1	TcIL3000.A.H_000992800.1_1	TcIL3000.11.13440.1-p1, TcIL3000.11.13450.1-p1, TcIL3000_0_57180.1-p1	TcCLB.507483.80_mRNA-p1	TvY486_1113920_mRNA-p1
OG0001045	Tb927.11.13110_mRNA-p1	TcIL3000.A.H_000993200.1_1	TcIL3000.11.13500.1-p1, TcIL3000_0_04290.1-p1, TcIL3000_0_43440.1-p1	TcCLB.510161.20_mRNA-p1	TvY486_1113950_mRNA-p1
OG0001046	Tb927.11.1350_mRNA-p1	TcIL3000.A.H_000875300.1_1	TcIL3000.11.1280.1-p1, TcIL3000_0_11460.1-p1	TcCLB.503893.120_mRNA-p1	TvY486_1101320_mRNA-p1
OG0001047	Tb927.11.13690.1-p1, Tb927.11.13690.2-p1	TcIL3000.A.H_001004000.1_1	TcIL3000.11.14000.1-p1	TcCLB.506753.70_mRNA-p1	TvY486_1114530_mRNA-p1
OG0001048	Tb927.11.13750_mRNA-p1	TcIL3000.A.H_001004500.1_1	TcIL3000.11.14140.1-p1	TcCLB.510911.30_mRNA-p1	TvY486_0024730_mRNA-p1, TvY486_1114560_mRNA-p1
OG0001049	Tb927.11.13770_mRNA-p1	TcIL3000.A.H_001004700.1_1	TcIL3000.11.14160.1-p1	TcCLB.510911.14_mRNA-p1	TvY486_1114580_mRNA-p1, TvY486_1114600_mRNA-p1
OG0001050	Tb927.11.13780_mRNA-p1	TcIL3000.A.H_001004800.1_1	TcIL3000.11.14170.1-p1	TcCLB.510911.10_mRNA-p1	TvY486_1114590_mRNA-p1, TvY486_1114610_mRNA-p1
OG0001051	Tb927.11.1450_mRNA-p1	TcIL3000.A.H_000876300.1_1	TcIL3000.11.1340.1-p1, TcIL3000_0_17140.1-p1	TcCLB.503793.10_mRNA-p1	TvY486_1101420_mRNA-p1
OG0001052	Tb927.11.1460_mRNA-p1	TcIL3000.A.H_000248000.1_1, TcIL3000.A.H_000876400.1_1	TcIL3000.11.1360.1-p1, TcIL3000.11.1370.1-p1	TcCLB.503793.20_mRNA-p1	TvY486_1101440_mRNA-p1
OG0001053	Tb11.v5.0591.1-p1, Tb927.11.15410_mRNA-p1	TcIL3000.A.H_001020500.1_1	TcIL3000.11.14070.1-p1	TcCLB.509267.30_mRNA-p1	TvY486_1116200_mRNA-p1
OG0001054	Tb927.11.15440_mRNA-p1	TcIL3000.A.H_000122000.1_1, TcIL3000.A.H_001020800.1_1	TcIL3000.11.14100.1-p1	TcCLB.509267.60_mRNA-p1	TvY486_1116230_mRNA-p1
OG0001055	Tb11.v5.0683.1-p1, Tb927.11.15830_mRNA-p1	TcIL3000.A.H_001024500.1_1	TcIL3000.11.15760.1-p1	TcCLB.511545.100_mRNA-p1	TvY486_0000950_mRNA-p1, TvY486_1116650_mRNA-p1
OG0001056	Tb927.11.16030_mRNA-p1	TcIL3000.A.H_001026600.1_1	TcIL3000.11.15940.1-p1	TcCLB.507037.10_pseudogenic_transcript-p1, TcCLB.509073.119_mRNA-p1	TvY486_1116860_mRNA-p1
OG0001057	Tb927.11.16260_mRNA-p1	TcIL3000.A.H_001028800.1_1	TcIL3000.11.16170.1-p1, TcIL3000_0_12400.1-p1	TcCLB.398751.10_mRNA-p1, TcCLB.511527.9_mRNA-p1	TvY486_1117170_mRNA-p1
OG0001058	Tb927.11.16850_mRNA-p1	TcIL3000.A.H_001034500.1_1	TcIL3000.11.16790.1-p1	TcCLB.509067.14_mRNA-p1, TcCLB.511535.39_mRNA-p1	TvY486_1117860_mRNA-p1
OG0001059	Tb11.v5.0404.1-p1, Tb927.11.17000_mRNA-p1	TcIL3000.A.H_001036000.1_1	TcIL3000.11.16920.1-p1	TcCLB.511537.69_mRNA-p1, TcCLB.511539.9_mRNA-p1	TvY486_1118010_mRNA-p1
OG0001060	Tb927.11.1980_mRNA-p1	TcIL3000.A.H_000880800.1_1	TcIL3000.11.1650.1-p1, TcIL3000_0_25920.1-p1, TcIL3000_0_25930.1-p1	TcCLB.508357.9_mRNA-p1	TvY486_1101950_mRNA-p1
OG0001061	Tb927.11.2340_mRNA-p1	TcIL3000.A.H_000884400.1_1	TcIL3000.11.2100.1-p1, TcIL3000.11.2110.1-p1	TcCLB.506127.50_mRNA-p1, TcCLB.508271.30_mRNA-p1	TvY486_1102320_mRNA-p1
OG0001062	Tb927.11.2380_mRNA-p1	TcIL3000.A.H_000884800.1_1	TcIL3000.11.2180.1-p1, TcIL3000_0_42880.1-p1	TcCLB.504153.20_mRNA-p1	TvY486_1102390_mRNA-p1
OG0001063	Tb927.11.2490_mRNA-p1	TcIL3000.A.H_000886000.1_1	TcIL3000.11.2290.1-p1, TcIL3000_0_14260.1-p1	TcCLB.504153.150_mRNA-p1	TvY486_0004990_mRNA-p1, TvY486_1102540_mRNA-p1
OG0001064	Tb11.v5.0482.1-p1, Tb927.11.2720_mRNA-p1	TcIL3000.A.H_000888400.1_1	TcIL3000.11.2480.1-p1	TcCLB.506811.200_mRNA-p1	TvY486_1102770_mRNA-p1
OG0001065	Tb927.11.2740_mRNA-p1	TcIL3000.A.H_000888600.1_1, TcIL3000.A.H_000888700.1_1	TcIL3000.11.2490.1-p1	TcCLB.506811.170_mRNA-p1	TvY486_1102810_mRNA-p1
OG0001066	Tb927.11.3190.1_mRNA-p1, Tb927.11.3190.2_mRNA-p1	TcIL3000.A.H_000892700.1_1	TcIL3000.11.2990.1-p1, TcIL3000_0_42920.1-p1	TcCLB.510431.80_mRNA-p1	TvY486_1103270_mRNA-p1
OG0001067	Tb927.11.3260_mRNA-p1	TcIL3000.A.H_000893800.1_1	TcIL3000.11.3070.1-p1, TcIL3000_0_15650.1-p1, TcIL3000_0_24780.1-p1	TcCLB.509589.10_mRNA-p1	TvY486_1103355.1-p1
OG0001068	Tb927.11.3320.1_mRNA-p1, Tb927.11.3320.2_mRNA-p1	TcIL3000.A.H_000894400.1_1	TcIL3000.11.3150.1-p1, TcIL3000_0_16020.1-p1	TcCLB.509591.30_mRNA-p1	TvY486_1103400_mRNA-p1
OG0001069	Tb927.11.3700.1_mRNA-p1, Tb927.11.3700.2_mRNA-p1	TcIL3000.A.H_000898200.1_1	TcIL3000.11.3650.1-p1, TcIL3000_0_36840.1-p1	TcCLB.508731.9_mRNA-p1	TvY486_1103890_mRNA-p1
OG0001070	Tb927.11.3830_mRNA-p1	TcIL3000.A.H_000899300.1_1	TcIL3000.11.3770.1-p1, TcIL3000.11.3780.1-p1, TcIL3000_0_54280.1-p1	TcCLB.511045.10_mRNA-p1	TvY486_1104040_mRNA-p1
OG0001071	Tb11.v5.0888.1-p1, Tb927.11.4010_mRNA-p1	TcIL3000.A.H_000901100.1_1	TcIL3000.11.4070.1-p1, TcIL3000.11.4090.1-p1	TcCLB.506735.50_mRNA-p1	TvY486_1104230_mRNA-p1
OG0001072	Tb927.11.4450_mRNA-p1, Tb927.11.4460_mRNA-p1	TcIL3000.A.H_000904400.1_1		TcCLB.504089.60_mRNA-p1, TcCLB.504089.70_mRNA-p1	TvY486_1104570_mRNA-p1, TvY486_1104580_mRNA-p1
OG0001073	Tb11.v5.0587.1-p1, Tb927.11.4610_mRNA-p1	TcIL3000.A.H_000905700.1_1	TcIL3000.11.4690.1-p1, TcIL3000_0_15340.1-p1	TcCLB.506227.150_mRNA-p1	TvY486_1104700_mRNA-p1
OG0001074	Tb927.11.5550_mRNA-p1	TcIL3000.A.H_000914600.1_1	TcIL3000.11.5840.1-p1, TcIL3000_0_27550.1-p1, TcIL3000_0_58520.1-p1	TcCLB.508647.170_mRNA-p1	TvY486_1105740_mRNA-p1
OG0001075	Tb927.11.5860_mRNA-p1	TcIL3000.A.H_000918000.1_1	TcIL3000.11.6270.1-p1, TcIL3000_0_42070.1-p1	TcCLB.508515.40_mRNA-p1	TvY486_0038960_mRNA-p1, TvY486_1106100_mRNA-p1
OG0001076	Tb11.v5.0780.1-p1, Tb927.11.6120_mRNA-p1	TcIL3000.A.H_000920500.1_1	TcIL3000.11.6640.1-p1, TcIL3000.11.6660.1-p1	TcCLB.504149.20_mRNA-p1, TcCLB.504881.50_mRNA-p1, TcCLB.507099.80_mRNA-p1
OG0001077	Tb927.11.6290_mRNA-p1	TcIL3000.A.H_000210800.1_1, TcIL3000.A.H_000922200.1_1	TcIL3000.11.6830.1-p1, TcIL3000_0_41050.1-p1	TcCLB.510101.160_mRNA-p1	TvY486_1106660_mRNA-p1
OG0001078	Tb927.11.6310_mRNA-p1	TcIL3000.A.H_000210500.1_1, TcIL3000.A.H_000922500.1_1	TcIL3000.11.6860.1-p1, TcIL3000_0_41080.1-p1	TcCLB.510101.190_mRNA-p1	TvY486_1106700_mRNA-p1
OG0001079	Tb927.11.6340_mRNA-p1	TcIL3000.A.H_000922800.1_1	TcIL3000.11.6900.1-p1, TcIL3000_0_27090.1-p1	TcCLB.510101.210_mRNA-p1	TvY486_1109330_mRNA-p1
OG0001080	Tb927.11.6350_mRNA-p1	TcIL3000.A.H_000922900.1_1	TcIL3000.11.6910.1-p1, TcIL3000_0_14900.1-p1	TcCLB.510101.230_pseudogenic_transcript-p1	TvY486_1106740_mRNA-p1
OG0001081	Tb927.11.6420_mRNA-p1	TcIL3000.A.H_000923400.1_1	TcIL3000.11.6990.1-p1, TcIL3000_0_04450.1-p1, TcIL3000_0_46050.1-p1	TcCLB.510101.300_mRNA-p1	TvY486_1106810_mRNA-p1
OG0001082	Tb927.11.6600_mRNA-p1	TcIL3000.A.H_000925100.1_1	TcIL3000.11.7190.1-p1, TcIL3000_0_44240.1-p1	TcCLB.506773.10_mRNA-p1	TvY486_1106960_mRNA-p1
OG0001083	Tb927.11.6610_mRNA-p1	TcIL3000.A.H_000925200.1_1	TcIL3000.11.7210.1-p1, TcIL3000_0_44250.1-p1	TcCLB.506773.20_mRNA-p1	TvY486_1106970_mRNA-p1
OG0001084	Tb927.11.6680_mRNA-p1	TcIL3000.A.H_000925900.1_1	TcIL3000.11.7240.1-p1, TcIL3000_0_06990.1-p1	TcCLB.506773.90_mRNA-p1	TvY486_1107030_mRNA-p1
OG0001085	Tb927.11.6690_mRNA-p1	TcIL3000.A.H_000926000.1_1	TcIL3000.11.7250.1-p1, TcIL3000_0_06980.1-p1	TcCLB.506773.100_mRNA-p1	TvY486_1107040_mRNA-p1
OG0001086	Tb927.11.6710_mRNA-p1	TcIL3000.A.H_000216900.1_1, TcIL3000.A.H_000926200.1_1	TcIL3000.11.7260.1-p1, TcIL3000_0_06970.1-p1	TcCLB.506773.110_mRNA-p1	TvY486_1107060_mRNA-p1
OG0001087	Tb927.11.6740_mRNA-p1	TcIL3000.A.H_000216500.1_1, TcIL3000.A.H_000926500.1_1	TcIL3000.11.7280.1-p1, TcIL3000_0_51110.1-p1	TcCLB.506773.130_mRNA-p1	TvY486_1107080_mRNA-p1
OG0001088	Tb11.v5.0901.1-p1, Tb927.11.6810_mRNA-p1	TcIL3000.A.H_000927200.1_1	TcIL3000.11.7370.1-p1, TcIL3000_0_21510.1-p1	TcCLB.506775.30_mRNA-p1	TvY486_1107160_mRNA-p1
OG0001089	Tb11.v5.0900.1-p1, Tb927.11.6820_mRNA-p1	TcIL3000.A.H_000927300.1_1	TcIL3000.11.7380.1-p1, TcIL3000_0_46450.1-p1	TcCLB.506775.40_mRNA-p1	TvY486_1107170_mRNA-p1
OG0001090	Tb927.11.6830_mRNA-p1	TcIL3000.A.H_000927400.1_1	TcIL3000.11.7400.1-p1, TcIL3000_0_46460.1-p1	TcCLB.506775.50_mRNA-p1	TvY486_1107180_mRNA-p1
OG0001091	Tb927.11.6920_mRNA-p1	TcIL3000.A.H_000928200.1_1	TcIL3000.11.7520.1-p1, TcIL3000_0_24700.1-p1	TcCLB.506775.130_mRNA-p1	TvY486_1107230_mRNA-p1
OG0001092	Tb11.0850_mRNA-p1, Tb927.11.710_mRNA-p1	TcIL3000.A.H_000201500.1_1, TcIL3000.A.H_000868800.1_1	TcIL3000.11.700.1-p1	TcCLB.506925.100_mRNA-p1	TvY486_1100530_mRNA-p1
OG0001093	Tb11.0840_mRNA-p1, Tb927.11.720_mRNA-p1	TcIL3000.A.H_000201700.1_1, TcIL3000.A.H_000868600.1_1	TcIL3000.11.710.1-p1	TcCLB.506925.110_mRNA-p1	TvY486_1100580_mRNA-p1
OG0001094	Tb11.02.5060b.1-p1, Tb927.11.7211.1-p1	TcIL3000.A.H_000931100.1_1	TcIL3000_0_00840.1-p1	TcCLB.508237.18_mRNA-p1	TvY486_1107570_mRNA-p1, TvY486_1107580_mRNA-p1
OG0001095	Tb11.02.5110b.1-p1, Tb927.11.7216.1-p1	TcIL3000.A.H_000931700.1_1	TcIL3000.11.7820.1-p1, TcIL3000_0_58610.1-p1	TcCLB.508239.10_mRNA-p1	TvY486_1107650_mRNA-p1
OG0001096	Tb11.02.5120b.1-p1, Tb927.11.7218_mRNA-p1	TcIL3000.A.H_000931800.1_1	TcIL3000.11.7830.1-p1, TcIL3000_0_58620.1-p1	TcCLB.508239.20_mRNA-p1	TvY486_1107660_mRNA-p1
OG0001097	Tb11.v5.0256.1-p1, Tb927.11.7270_mRNA-p1	TcIL3000.A.H_000932300.1_1	TcIL3000_0_00860.1-p1, TcIL3000_0_05230.1-p1	TcCLB.506779.50_mRNA-p1	TvY486_1107780_mRNA-p1
OG0001098	Tb927.11.7420_mRNA-p1	TcIL3000.A.H_000933900.1_1	TcIL3000.11.8020.1-p1, TcIL3000_0_31180.1-p1	TcCLB.508241.60_mRNA-p1	TvY486_1108020_mRNA-p1
OG0001099	Tb927.11.7440_mRNA-p1	TcIL3000.A.H_000934050.1_1	TcIL3000.11.8040.1-p1, TcIL3000_0_31200.1-p1	TcCLB.508241.80_mRNA-p1	TvY486_1108040_mRNA-p1
OG0001100	Tb11.v5.0600.1-p1, Tb927.11.7450_mRNA-p1	TcIL3000.A.H_000934100.1_1	TcIL3000.11.8050.1-p1	TcCLB.508241.90_mRNA-p1	TvY486_1107980_mRNA-p1
OG0001101	Tb927.11.7530_mRNA-p1	TcIL3000.A.H_000935700.1_1	TcIL3000.11.8130.1-p1, TcIL3000_0_14760.1-p1	TcCLB.511693.100_mRNA-p1	TvY486_1108240_mRNA-p1
OG0001102	Tb927.11.7540_mRNA-p1	TcIL3000.A.H_000935800.1_1	TcIL3000.11.8140.1-p1, TcIL3000_0_14770.1-p1	TcCLB.511693.90_mRNA-p1	TvY486_1108250_mRNA-p1
OG0001103	Tb11.0300_mRNA-p1, Tb11.0400_mRNA-p1, Tb927.11.7700.1-p1	TcIL3000.A.H_000937300.1_1	TcIL3000.11.8230.1-p1, TcIL3000_0_59670.1-p1		TvY486_1108410_mRNA-p1
OG0001104	Tb927.11.7940_mRNA-p1	TcIL3000.A.H_000939300.1_1	TcIL3000.11.8480.1-p1	TcCLB.504075.3_mRNA-p1, TcCLB.506933.89_mRNA-p1	TvY486_1108670_mRNA-p1
OG0001105	Tb927.11.7950_mRNA-p1	TcIL3000.A.H_000939400.1_1	TcIL3000.11.8490.1-p1, TcIL3000_0_00180.1-p1	TcCLB.504075.6_mRNA-p1, TcCLB.506933.98_mRNA-p1	TvY486_1108680_mRNA-p1
OG0001106	Tb11.v5.1045.1-p1, Tb11.v5.1048.1-p1, Tb927.11.8150_mRNA-p1	TcIL3000.A.H_000940900.1_1	TcIL3000.11.8690.1-p1, TcIL3000_0_54990.1-p1		TvY486_1108880_mRNA-p1
OG0001107	Tb927.11.840.1-p1, Tb927.11.840.2-p1	TcIL3000.A.H_000867500.1_1	TcIL3000_0_07180.1-p1, TcIL3000_0_58210.1-p1	TcCLB.506925.250_pseudogenic_transcript-p1	TvY486_1100690_mRNA-p1
OG0001108	Tb927.11.8700_mRNA-p1	TcIL3000.A.H_000943925.1_1, TcIL3000.A.H_000944020.1_1	TcIL3000.11.9020.1-p1, TcIL3000_0_59940.1-p1	TcCLB.503755.50_mRNA-p1	TvY486_1109300_mRNA-p1
OG0001109	Tb927.11.8710_mRNA-p1	TcIL3000.A.H_000944100.1_1	TcIL3000.11.9030.1-p1, TcIL3000_0_59950.1-p1	TcCLB.462761.4_mRNA-p1, TcCLB.503755.54_mRNA-p1	TvY486_1109310_mRNA-p1
OG0001110	Tb927.11.8860_mRNA-p1	TcIL3000.A.H_000945400.1_1	TcIL3000.11.9170.1-p1, TcIL3000_0_32680.1-p1	TcCLB.511801.70_mRNA-p1	TvY486_1109350_mRNA-p1
OG0001111	Tb927.11.8870_mRNA-p1	TcIL3000.A.H_000945500.1_1	TcIL3000.11.9180.1-p1	TcCLB.511801.60_mRNA-p1	TvY486_1109360_mRNA-p1, TvY486_1109380_mRNA-p1
OG0001112	Tb927.11.8910_mRNA-p1	TcIL3000.A.H_000945900.1_1	TcIL3000.11.9220.1-p1, TcIL3000_0_25070.1-p1	TcCLB.511801.34_mRNA-p1	TvY486_1109420_mRNA-p1
OG0001113	Tb927.11.8920_mRNA-p1	TcIL3000.A.H_000946000.1_1	TcIL3000.11.9230.1-p1, TcIL3000_0_25080.1-p1	TcCLB.511801.30_mRNA-p1	TvY486_1109430_mRNA-p1
OG0001114	Tb927.11.9080_mRNA-p1	TcIL3000.A.H_000947700.1_1	TcIL3000.11.9430.1-p1	TcCLB.507077.9_mRNA-p1, TcCLB.511799.9_mRNA-p1	TvY486_1109590_mRNA-p1
OG0001115	Tb11.v5.0625.1-p1, Tb927.11.9110_mRNA-p1	TcIL3000.A.H_000948000.1_1	TcIL3000.11.9460.1-p1, TcIL3000_0_05920.1-p1		TvY486_1109630_mRNA-p1
OG0001116	Tb927.11.9240_mRNA-p1	TcIL3000.A.H_000949400.1_1	TcIL3000.11.9640.1-p1, TcIL3000_0_22140.1-p1, TcIL3000_0_25530.1-p1		TvY486_1109760_mRNA-p1
OG0001117	Tb927.11.9320_mRNA-p1	TcIL3000.A.H_000950200.1_1	TcIL3000.11.9740.1-p1, TcIL3000_0_59980.1-p1	TcCLB.505965.80_mRNA-p1	TvY486_1109840_mRNA-p1
OG0001118	Tb927.11.9620.1-p1, Tb927.11.9620.2-p1	TcIL3000.A.H_000954400.1_1	TcIL3000.11.10120.1-p1, TcIL3000_0_20530.1-p1	TcCLB.511589.240_mRNA-p1	TvY486_1110260_mRNA-p1
OG0001119	Tb927.11.18700.1-p1		TcIL3000_0_14880.1-p1, TcIL3000_0_19400.1-p1, TcIL3000_0_19440.1-p1, TcIL3000_0_27960.1-p1, TcIL3000_0_35750.1-p1, TcIL3000_0_36130.1-p1, TcIL3000_0_56580.1-p1
OG0001120	Tb11.v5.0468.1-p1	TcIL3000.A.H_000151200.1_1, TcIL3000.A.H_000237100.1_1, TcIL3000.A.H_000560500.1_1, TcIL3000.A.H_000560800.1_1	TcIL3000_0_27270.1-p1
OG0001121		TcIL3000.A.H_000029400.1_1, TcIL3000.A.H_000068400.1_1, TcIL3000.A.H_000068800.1_1, TcIL3000.A.H_000088400.1_1, TcIL3000.A.H_000099000.1_1, TcIL3000.A.H_000142400.1_1	TcIL3000_0_08500.1-p1, TcIL3000_0_40300.1-p1
OG0001122		TcIL3000.A.H_000056300.1_1, TcIL3000.A.H_000056600.1_1, TcIL3000.A.H_000080800.1_1, TcIL3000.A.H_000123200.1_1, TcIL3000.A.H_000234400.1_1	TcIL3000_0_14060.1-p1, TcIL3000_0_24270.1-p1, TcIL3000_0_41820.1-p1
OG0001123		TcIL3000.A.H_000069010.1_1, TcIL3000.A.H_000079710.1_1, TcIL3000.A.H_000093420.1_1, TcIL3000.A.H_000152900.1_1, TcIL3000.A.H_000245550.1_1, TcIL3000.A.H_000249410.1_1	TcIL3000_0_20240.1-p1, TcIL3000_0_36050.1-p1
OG0001124		TcIL3000.A.H_000118800.1_1, TcIL3000.A.H_000136900.1_1, TcIL3000.A.H_000139400.1_1, TcIL3000.A.H_000148600.1_1, TcIL3000.A.H_000153800.1_1, TcIL3000.A.H_000193000.1_1, TcIL3000.A.H_000860500.1_1	TcIL3000_0_16860.1-p1
OG0001125		TcIL3000.A.H_000120200.1_1, TcIL3000.A.H_000219900.1_1, TcIL3000.A.H_000885100.1_1, TcIL3000.A.H_000885200.1_1, TcIL3000.A.H_000950900.1_1	TcIL3000_0_03060.1-p1, TcIL3000_0_18890.1-p1, TcIL3000_0_44390.1-p1
OG0001126		TcIL3000.A.H_000133940.1_1, TcIL3000.A.H_000168300.1_1, TcIL3000.A.H_000200600.1_1, TcIL3000.A.H_000310000.1_1, TcIL3000.A.H_000639700.1_1	TcIL3000_0_19930.1-p1, TcIL3000_0_28420.1-p1, TcIL3000_0_35930.1-p1
OG0001127		TcIL3000.A.H_000137630.1_1	TcIL3000_0_06870.1-p1, TcIL3000_0_06890.1-p1, TcIL3000_0_19430.1-p1, TcIL3000_0_24930.1-p1, TcIL3000_0_43560.1-p1, TcIL3000_0_51540.1-p1, TcIL3000_0_58170.1-p1
OG0001128		TcIL3000.A.H_000190600.1_1, TcIL3000.A.H_000343900.1_1, TcIL3000.A.H_000447000.1_1, TcIL3000.A.H_000447630.1_1, TcIL3000.A.H_000448100.1_1, TcIL3000.A.H_000638500.1_1
OG0001129		TcIL3000.A.H_000894900.1_1, TcIL3000.A.H_000895000.1_1	TcIL3000.11.3250.1-p1, TcIL3000.11.3260.1-p1, TcIL3000_0_10800.1-p1, TcIL3000_0_10810.1-p1		TvY486_1103480_mRNA-p1
OG0001130			TcIL3000_0_15800.1-p1, TcIL3000_0_17250.1-p1, TcIL3000_0_20830.1-p1, TcIL3000_0_28020.1-p1, TcIL3000_0_29160.1-p1, TcIL3000_0_32860.1-p1, TcIL3000_0_51190.1-p1, TcIL3000_0_51680.1-p1
OG0001131					TvY486_0000700_mRNA-p1, TvY486_0043720_pseudogenic_transcript-p1
OG0001132					TvY486_0018370_mRNA-p1, TvY486_0030370_mRNA-p1
OG0001133					TvY486_0001740_mRNA-p1, TvY486_0044700_mRNA-p1
OG0001134					TvY486_0002150_mRNA-p1, TvY486_0011600_mRNA-p1
OG0001135					TvY486_0000440_mRNA-p1, TvY486_0008840_mRNA-p1, TvY486_0023930_mRNA-p1
OG0001136					TvY486_0031960_mRNA-p1, TvY486_0035020_mRNA-p1
OG0001137					TvY486_0001110_mRNA-p1, TvY486_0006960_mRNA-p1
OG0001138					TvY486_0003570_mRNA-p1
OG0001139					TvY486_0003665_mRNA-p1, TvY486_0019120_mRNA-p1
OG0001140					TvY486_0031910_mRNA-p1, TvY486_0042370_mRNA-p1
OG0001141					TvY486_0003840_mRNA-p1, TvY486_0008530_mRNA-p1, TvY486_0014960_mRNA-p1, TvY486_0021050_mRNA-p1, TvY486_0022380_mRNA-p1, TvY486_0027340_mRNA-p1, TvY486_0033440_mRNA-p1
OG0001142					TvY486_0041810_mRNA-p1, TvY486_0042670_mRNA-p1
OG0001143					TvY486_0001810_mRNA-p1
OG0001144					TvY486_0014340_mRNA-p1, TvY486_0017060_mRNA-p1, TvY486_0034650_mRNA-p1, TvY486_1107680_mRNA-p1
OG0001145					TvY486_0024360_mRNA-p1
OG0001146					TvY486_0010160_mRNA-p1, TvY486_0023150_mRNA-p1
OG0001147					TvY486_0038000_mRNA-p1
OG0001148					TvY486_0014820_mRNA-p1, TvY486_0025900_mRNA-p1, TvY486_0042530_mRNA-p1
OG0001149					TvY486_0007910_mRNA-p1, TvY486_0042980_mRNA-p1
OG0001150	Tb927.1.1020_mRNA-p1	TcIL3000.A.H_000277000.1_1	TcIL3000_0_40760.1-p1, TcIL3000_1_440.1-p1	TcCLB.511421.150_mRNA-p1	TvY486_0100320_mRNA-p1
OG0001151	Tb927.1.1100_mRNA-p1	TcIL3000.A.H_000277900.1_1	TcIL3000_0_33250.1-p1, TcIL3000_1_540.1-p1	TcCLB.511423.50_mRNA-p1	TvY486_0100400_mRNA-p1
OG0001152	Tb11.v5.0384.1-p1, Tb927.1.1130_mRNA-p1	TcIL3000.A.H_000278100.1_1	TcIL3000_1_570.1-p1	TcCLB.511423.70_mRNA-p1	TvY486_0100420_mRNA-p1
OG0001153	Tb11.v5.0383.1-p1, Tb927.1.1150_mRNA-p1	TcIL3000.A.H_000278300.1_1	TcIL3000_1_590.1-p1	TcCLB.511423.90_mRNA-p1	TvY486_0100430_mRNA-p1
OG0001154	Tb11.v5.0382.1-p1, Tb927.1.1160_mRNA-p1	TcIL3000.A.H_000278400.1_1	TcIL3000_1_600.1-p1	TcCLB.511423.100_mRNA-p1	TvY486_0100440_mRNA-p1
OG0001155	Tb927.1.1340_mRNA-p1	TcIL3000.A.H_000279400.1_1	TcIL3000_0_17760.1-p1, TcIL3000_1_800.1-p1	TcCLB.503805.9_mRNA-p1	TvY486_0100560_mRNA-p1
OG0001156	Tb927.1.1390_mRNA-p1	TcIL3000.A.H_000279800.1_1	TcIL3000_0_16140.1-p1, TcIL3000_1_850.1-p1	TcCLB.511425.19_pseudogenic_transcript-p1	TvY486_0100600_mRNA-p1
OG0001157	Tb927.1.1400_mRNA-p1	TcIL3000.A.H_000279900.1_1	TcIL3000_0_16150.1-p1, TcIL3000_1_860.1-p1	TcCLB.511425.30_mRNA-p1	TvY486_0100610_mRNA-p1
OG0001158	Tb927.1.1420_mRNA-p1	TcIL3000.A.H_000182700.1_1, TcIL3000.A.H_000280100.1_1	TcIL3000_0_53400.1-p1	TcCLB.511425.40_mRNA-p1	TvY486_0100620_mRNA-p1
OG0001159	Tb927.1.1500_mRNA-p1	TcIL3000.A.H_000182900.1_1, TcIL3000.A.H_000280300.1_1	TcIL3000_0_00970.1-p1, TcIL3000_0_57070.1-p1	TcCLB.511427.19_mRNA-p1	TvY486_0100640_mRNA-p1
OG0001160	Tb927.1.1540_mRNA-p1	TcIL3000.A.H_000280500.1_1	TcIL3000_0_02990.1-p1, TcIL3000_1_890.1-p1	TcCLB.508995.20_mRNA-p1	TvY486_0100680_mRNA-p1
OG0001161	Tb11.v5.0464.1-p1, Tb927.1.1560_mRNA-p1	TcIL3000.A.H_000280700.1_1	TcIL3000_1_910.1-p1	TcCLB.508995.40_mRNA-p1	TvY486_0100700_mRNA-p1
OG0001162	Tb927.1.1610_mRNA-p1	TcIL3000.A.H_000281000.1_1	TcIL3000_0_13790.1-p1, TcIL3000_1_960.1-p1	TcCLB.504247.10_mRNA-p1	TvY486_0100730_mRNA-p1
OG0001163	Tb927.1.1630_mRNA-p1	TcIL3000.A.H_000281150.1_1	TcIL3000_0_45530.1-p1, TcIL3000_1_980.1-p1	TcCLB.504247.30_mRNA-p1	TvY486_0100750_mRNA-p1
OG0001164	Tb927.1.1700_mRNA-p1	TcIL3000.A.H_000281600.1_1	TcIL3000_0_54380.1-p1, TcIL3000_1_1050.1-p1	TcCLB.504247.70_pseudogenic_transcript-p1	TvY486_0100770_mRNA-p1
OG0001165	Tb927.1.1730_mRNA-p1	TcIL3000.A.H_000281900.1_1	TcIL3000_0_43640.1-p1, TcIL3000_1_1090.1-p1	TcCLB.511429.30_mRNA-p1	TvY486_0100800_mRNA-p1
OG0001166	Tb927.1.1750_mRNA-p1	TcIL3000.A.H_000164000.1_1, TcIL3000.A.H_000283200.1_1	TcIL3000_0_06420.1-p1, TcIL3000_0_43420.1-p1	TcCLB.511431.30_mRNA-p1	TvY486_0100820_mRNA-p1
OG0001167	Tb927.1.1790_mRNA-p1	TcIL3000.A.H_000163800.1_1, TcIL3000.A.H_000283400.1_1	TcIL3000_0_06430.1-p1, TcIL3000_0_16480.1-p1		TvY486_0100840_mRNA-p1
OG0001168	Tb927.1.1890_mRNA-p1	TcIL3000.A.H_000283800.1_1	TcIL3000_0_39040.1-p1, TcIL3000_0_50610.1-p1	TcCLB.511435.20_mRNA-p1	TvY486_0100870_mRNA-p1
OG0001169	Tb927.1.1910_mRNA-p1	TcIL3000.A.H_000283900.1_1	TcIL3000_0_06570.1-p1, TcIL3000_0_50620.1-p1	TcCLB.511435.30_mRNA-p1	TvY486_0100880_mRNA-p1
OG0001170	Tb927.1.1990_mRNA-p1	TcIL3000.A.H_000210900.1_1, TcIL3000.A.H_000284400.1_1	TcIL3000_1_1150.1-p1	TcCLB.506473.10_mRNA-p1	TvY486_0100930_mRNA-p1
OG0001171	Tb927.1.2570_mRNA-p1	TcIL3000.A.H_000559800.1_1	TcIL3000_1_1330.1-p1	TcCLB.506563.30_mRNA-p1	TvY486_0101210_mRNA-p1
OG0001172	Tb927.1.2600_mRNA-p1	TcIL3000.A.H_000559600.1_1	TcIL3000_1_1350.1-p1	TcCLB.506563.10_mRNA-p1	TvY486_0101230_mRNA-p1
OG0001173	Tb927.1.2740_mRNA-p1	TcIL3000.A.H_000559100.1_1	TcIL3000_1_1390.1-p1	TcCLB.510953.49_mRNA-p1, TcCLB.510955.4_mRNA-p1	TvY486_0028360_mRNA-p1
OG0001174	Tb927.1.2980_mRNA-p1	TcIL3000.A.H_000558700.1_1	TcIL3000_0_56710.1-p1, TcIL3000_1_1400.1-p1	TcCLB.506363.30_mRNA-p1	TvY486_0101290_mRNA-p1
OG0001175	Tb927.1.3300_mRNA-p1	TcIL3000.A.H_000556500.1_1	TcIL3000_0_45390.1-p1	TcCLB.507839.9_mRNA-p1, TcCLB.509819.49_mRNA-p1	TvY486_0101550_mRNA-p1
OG0001176	Tb927.1.3390_mRNA-p1	TcIL3000.A.H_000286400.1_1	TcIL3000_0_54820.1-p1, TcIL3000_0_60080.1-p1	TcCLB.506529.669_mRNA-p1	TvY486_0101570_mRNA-p1
OG0001177	Tb927.1.3400_mRNA-p1	TcIL3000.A.H_000286500.1_1	TcIL3000_0_54830.1-p1, TcIL3000_0_60070.1-p1	TcCLB.506529.660_mRNA-p1	TvY486_0101580_mRNA-p1
OG0001178	Tb11.v5.0619.1-p1, Tb927.1.3450_mRNA-p1	TcIL3000.A.H_000286700.1_1	TcIL3000_0_35860.1-p1, TcIL3000_0_51060.1-p1	TcCLB.506529.640_mRNA-p1	TvY486_0101600_mRNA-p1
OG0001179	Tb927.1.3950_mRNA-p1	TcIL3000.A.H_000998100.1_1	TcIL3000_1_1620.1-p1	TcCLB.506529.420_mRNA-p1, TcCLB.506529.430_mRNA-p1	TvY486_0101720_mRNA-p1
OG0001180	Tb11.v5.0758.1-p1, Tb927.1.4140_mRNA-p1	TcIL3000.A.H_000997600.1_1	TcIL3000_1_1690.1-p1	TcCLB.506529.330_mRNA-p1	TvY486_0101820_mRNA-p1
OG0001181	Tb927.1.4220.1_mRNA-p1, Tb927.1.4220.2_mRNA-p1	TcIL3000.A.H_000997300.1_1	TcIL3000_1_1720.1-p1	TcCLB.506529.310_mRNA-p1	TvY486_0101850_mRNA-p1
OG0001182	Tb927.1.4250_mRNA-p1	TcIL3000.A.H_000997100.1_1	TcIL3000_1_1740.1-p1	TcCLB.506529.290_mRNA-p1	TvY486_0101870_mRNA-p1, TvY486_0101880_mRNA-p1
OG0001183	Tb927.1.4310_mRNA-p1	TcIL3000.A.H_000996900.1_1	TcIL3000_0_30880.1-p1, TcIL3000_1_1770.1-p1	TcCLB.506529.250_mRNA-p1	TvY486_0101905_mRNA-p1
OG0001184	Tb927.1.4450_mRNA-p1	TcIL3000.A.H_000996200.1_1	TcIL3000_1_1790.1-p1, TcIL3000_1_1800.1-p1	TcCLB.506529.150_mRNA-p1	TvY486_0101970_mRNA-p1
OG0001185	Tb927.1.4680_mRNA-p1	TcIL3000.A.H_000995550.1_1	TcIL3000_0_59420.1-p1, TcIL3000_1_1880.1-p1	TcCLB.506529.60_mRNA-p1	TvY486_0102060_mRNA-p1
OG0001186	Tb927.1.4690_mRNA-p1	TcIL3000.A.H_000995500.1_1	TcIL3000_0_59430.1-p1, TcIL3000_1_1890.1-p1	TcCLB.506529.50_mRNA-p1	TvY486_0102070_mRNA-p1
OG0001187	Tb927.1.4810_pseudogenic_transcript-p1	TcIL3000.A.H_000994700.1_1, TcIL3000.A.H_000994800.1_1	TcIL3000_1_2000.1-p1	TcCLB.507997.40_mRNA-p1	TvY486_0102160_mRNA-p1
OG0001188	Tb927.1.750_mRNA-p1	TcIL3000.A.H_000275700.1_1	TcIL3000_1_270.1-p1, TcIL3000_1_280.1-p1	TcCLB.506891.10_mRNA-p1	TvY486_0100180_mRNA-p1
OG0001189	Tb11.v5.0523.1-p1, Tb927.1.780_mRNA-p1	TcIL3000.A.H_000275900.1_1	TcIL3000_1_300.1-p1	TcCLB.506891.30_mRNA-p1	TvY486_0100200_mRNA-p1
OG0001190	Tb11.v5.0524.1-p1, Tb927.1.790_mRNA-p1	TcIL3000.A.H_000276000.1_1	TcIL3000_1_310.1-p1	TcCLB.511421.20_mRNA-p1	TvY486_0100210_mRNA-p1
OG0001191	Tb927.2.1850_mRNA-p1	TcIL3000.A.H_000044800.1_1	TcIL3000_0_40640.1-p1, TcIL3000_2_70.1-p1	TcCLB.510257.120_mRNA-p1	TvY486_0200240_mRNA-p1
OG0001192	Tb11.v5.0660.1-p1, Tb927.2.2190_mRNA-p1	TcIL3000.A.H_000290700.1_1	TcIL3000_0_22520.1-p1	TcCLB.503653.50_mRNA-p1	TvY486_0200270_mRNA-p1
OG0001193	Tb927.2.2260_mRNA-p1	TcIL3000.A.H_000291300.1_1	TcIL3000_2_140.1-p1, TcIL3000_2_150.1-p1	TcCLB.506533.34_mRNA-p1	TvY486_0200350_mRNA-p1
OG0001194	Tb927.2.2370_mRNA-p1	TcIL3000.A.H_000291800.1_1	TcIL3000_0_41270.1-p1, TcIL3000_2_190.1-p1	TcCLB.509143.10_mRNA-p1	TvY486_0200400_mRNA-p1
OG0001195	Tb927.2.2720_mRNA-p1	TcIL3000.A.H_000294000.1_1, TcIL3000.A.H_000294100.1_1	TcIL3000_0_44450.1-p1	TcCLB.503627.20_mRNA-p1	TvY486_0200560_mRNA-p1
OG0001196	Tb927.2.2950_mRNA-p1	TcIL3000.A.H_000294900.1_1	TcIL3000_2_310.1-p1, TcIL3000_2_320.1-p1	TcCLB.509127.70_mRNA-p1	TvY486_0200620_mRNA-p1
OG0001197	Tb927.2.2970_mRNA-p1	TcIL3000.A.H_000295000.1_1	TcIL3000_0_34190.1-p1, TcIL3000_2_330.1-p1	TcCLB.509127.50_mRNA-p1	TvY486_0200630_mRNA-p1
OG0001198	Tb927.2.2990_mRNA-p1	TcIL3000.A.H_000295100.1_1	TcIL3000_0_34180.1-p1, TcIL3000_2_340.1-p1	TcCLB.509127.40_mRNA-p1	TvY486_0200650_mRNA-p1
OG0001199	Tb927.2.3000_mRNA-p1	TcIL3000.A.H_000295200.1_1	TcIL3000_0_36240.1-p1, TcIL3000_2_350.1-p1	TcCLB.509127.30_mRNA-p1	TvY486_0200660_mRNA-p1
OG0001200	Tb927.2.3030_mRNA-p1	TcIL3000.A.H_000295400.1_1	TcIL3000_2_370.1-p1	TcCLB.509125.20_mRNA-p1, TcCLB.509127.10_pseudogenic_transcript-p1	TvY486_0200690_mRNA-p1
OG0001201	Tb927.2.3080_mRNA-p1	TcIL3000.A.H_000295600.1_1, TcIL3000.A.H_000295925.1_1	TcIL3000_2_380.1-p1	TcCLB.429257.20_mRNA-p1	TvY486_0200700_mRNA-p1
OG0001202	Tb927.2.3160_mRNA-p1	TcIL3000.A.H_000295800.1_1, TcIL3000.A.H_000296100.1_1	TcIL3000_2_390.1-p1	TcCLB.429257.10_mRNA-p1	TvY486_0200720_mRNA-p1
OG0001203	Tb927.2.3400_mRNA-p1	TcIL3000.A.H_000194000.1_1, TcIL3000.A.H_000297100.1_1	TcIL3000_0_44650.1-p1	TcCLB.508771.40_mRNA-p1	TvY486_0200760_mRNA-p1
OG0001204	Tb927.2.3880_mRNA-p1	TcIL3000.A.H_000223000.1_1, TcIL3000.A.H_000298500.1_1	TcIL3000_0_16520.1-p1	TcCLB.511109.130_mRNA-p1	TvY486_0200920_mRNA-p1
OG0001205	Tb927.2.3910_mRNA-p1	TcIL3000.A.H_000298600.1_1	TcIL3000_0_40860.1-p1, TcIL3000_2_510.1-p1	TcCLB.511109.120_mRNA-p1	TvY486_0200930_mRNA-p1
OG0001206	Tb11.v5.0640.1-p1, Tb927.2.3930_mRNA-p1	TcIL3000.A.H_000298800.1_1	TcIL3000_2_520.1-p1	TcCLB.511109.100_mRNA-p1	TvY486_0200950_mRNA-p1
OG0001207	Tb927.2.3990_mRNA-p1	TcIL3000.A.H_000299100.1_1	TcIL3000_0_39060.1-p1, TcIL3000_0_54180.1-p1	TcCLB.511109.70_mRNA-p1	TvY486_0200990_mRNA-p1
OG0001208	Tb927.2.4020_mRNA-p1	TcIL3000.A.H_000299300.1_1	TcIL3000_0_39080.1-p1, TcIL3000_2_550.1-p1	TcCLB.511109.50_pseudogenic_transcript-p1	TvY486_0201010_mRNA-p1
OG0001209	Tb927.2.4110_mRNA-p1	TcIL3000.A.H_000299700.1_1	TcIL3000_0_19100.1-p1, TcIL3000_2_630.1-p1	TcCLB.507547.30_mRNA-p1	TvY486_0201060_mRNA-p1
OG0001210	Tb927.2.4160_mRNA-p1	TcIL3000.A.H_000300100.1_1	TcIL3000_0_32890.1-p1, TcIL3000_2_670.1-p1	TcCLB.507547.70_mRNA-p1	TvY486_0201100_mRNA-p1
OG0001211	Tb11.v5.0777.1-p1, Tb927.2.4330_mRNA-p1	TcIL3000.A.H_000301100.1_1	TcIL3000_2_740.1-p1	TcCLB.509099.30_mRNA-p1	TvY486_0201150_mRNA-p1
OG0001212	Tb11.v5.0653.1-p1, Tb927.2.4370_mRNA-p1	TcIL3000.A.H_000301200.1_1	TcIL3000_2_770.1-p1	TcCLB.509099.50_mRNA-p1	TvY486_0201160_mRNA-p1
OG0001213	Tb927.2.4380_mRNA-p1	TcIL3000.A.H_000301300.1_1	TcIL3000_0_26920.1-p1, TcIL3000_2_780.1-p1	TcCLB.509099.59_mRNA-p1	TvY486_0201170_mRNA-p1
OG0001214	Tb927.2.4390_mRNA-p1	TcIL3000.A.H_000301400.1_1	TcIL3000_0_53910.1-p1, TcIL3000_2_790.1-p1	TcCLB.509099.70_mRNA-p1	TvY486_0201190_mRNA-p1
OG0001215	Tb927.2.4460_mRNA-p1	TcIL3000.A.H_000301900.1_1	TcIL3000_0_05030.1-p1, TcIL3000_2_840.1-p1	TcCLB.509099.120_mRNA-p1	TvY486_0201250_mRNA-p1
OG0001216	Tb927.2.4530_mRNA-p1	TcIL3000.A.H_000302400.1_1	TcIL3000_0_30140.1-p1, TcIL3000_2_880.1-p1	TcCLB.509099.170_mRNA-p1	TvY486_0201310_mRNA-p1
OG0001217	Tb927.2.4550_mRNA-p1	TcIL3000.A.H_000302600.1_1	TcIL3000_0_06130.1-p1, TcIL3000_2_900.1-p1	TcCLB.511619.5_mRNA-p1	TvY486_0201330_mRNA-p1
OG0001218	Tb927.2.4560_mRNA-p1	TcIL3000.A.H_000302700.1_1	TcIL3000_0_53460.1-p1, TcIL3000_2_910.1-p1	TcCLB.511619.10_mRNA-p1	TvY486_0201340_mRNA-p1
OG0001219	Tb927.2.4580_mRNA-p1	TcIL3000.A.H_000302800.1_1	TcIL3000_0_53450.1-p1, TcIL3000_2_920.1-p1	TcCLB.506979.50_mRNA-p1	TvY486_0201350_mRNA-p1
OG0001220	Tb11.v5.0820.1-p1, Tb927.2.4590_mRNA-p1, Tb927.2.4610_mRNA-p1	TcIL3000.A.H_000302900.1_1	TcIL3000_0_53430.1-p1		TvY486_0201360_mRNA-p1
OG0001221	Tb927.2.4680_mRNA-p1	TcIL3000.A.H_000303200.1_1	TcIL3000_0_17830.1-p1, TcIL3000_2_940.1-p1	TcCLB.511621.30_mRNA-p1	TvY486_0201400_mRNA-p1
OG0001222	Tb927.2.4780_mRNA-p1	TcIL3000.A.H_000303900.1_1	TcIL3000_2_990.1-p1	TcCLB.511621.130_mRNA-p1	TvY486_0201470_mRNA-p1
OG0001223	Tb927.2.4830_mRNA-p1	TcIL3000.A.H_000304200.1_1	TcIL3000_2_1030.1-p1	TcCLB.511621.160_mRNA-p1	TvY486_0201500_mRNA-p1
OG0001224	Tb927.2.4850_mRNA-p1	TcIL3000.A.H_000304400.1_1	TcIL3000_2_1050.1-p1	TcCLB.511621.180_mRNA-p1	TvY486_0201510_mRNA-p1
OG0001225	Tb927.2.4930_mRNA-p1	TcIL3000.A.H_000304800.1_1	TcIL3000_2_1100.1-p1	TcCLB.511621.220_mRNA-p1, TcCLB.511621.90_mRNA-p1	TvY486_0201540_mRNA-p1
OG0001226	Tb927.2.4990_mRNA-p1	TcIL3000.A.H_000305400.1_1	TcIL3000_0_32240.1-p1, TcIL3000_2_1150.1-p1	TcCLB.511623.10_mRNA-p1	TvY486_0201580_mRNA-p1
OG0001227	Tb927.2.5010_mRNA-p1	TcIL3000.A.H_000305425.1_1	TcIL3000_2_1170.1-p1	TcCLB.503561.10_mRNA-p1, TcCLB.506729.70_mRNA-p1	TvY486_0201610_mRNA-p1
OG0001228	Tb927.2.5020_mRNA-p1	TcIL3000.A.H_000305500.1_1	TcIL3000_2_1180.1-p1	TcCLB.503561.20_mRNA-p1, TcCLB.511625.4_mRNA-p1	TvY486_0201620_mRNA-p1
OG0001229	Tb927.2.5200_mRNA-p1	TcIL3000.A.H_000306700.1_1	TcIL3000_2_1300.1-p1, TcIL3000_2_1310.1-p1	TcCLB.511627.140_mRNA-p1	TvY486_0007980_mRNA-p1
OG0001230	Tb927.2.5210_mRNA-p1	TcIL3000.A.H_000264700.1_1, TcIL3000.A.H_000306800.1_1	TcIL3000_2_1320.1-p1	TcCLB.511627.150_mRNA-p1	TvY486_0201780_mRNA-p1
OG0001231	Tb927.2.5220_mRNA-p1	TcIL3000.A.H_000264800.1_1, TcIL3000.A.H_000306900.1_1	TcIL3000_2_1330.1-p1	TcCLB.511627.159_mRNA-p1	TvY486_0201790_mRNA-p1
OG0001232	Tb927.2.5230_mRNA-p1	TcIL3000.A.H_000264900.1_1, TcIL3000.A.H_000307000.1_1	TcIL3000_2_1340.1-p1	TcCLB.509103.4_mRNA-p1	TvY486_0201800_mRNA-p1
OG0001233	Tb927.2.5240_mRNA-p1	TcIL3000.A.H_000265000.1_1, TcIL3000.A.H_000307100.1_1	TcIL3000_2_1350.1-p1	TcCLB.509103.10_mRNA-p1	TvY486_0201810_mRNA-p1
OG0001234	Tb927.2.5410_mRNA-p1	TcIL3000.A.H_000308700.1_1	TcIL3000_0_14710.1-p1, TcIL3000_0_36380.1-p1, TcIL3000_2_1440.1-p1	TcCLB.508809.30_mRNA-p1	TvY486_0201750_mRNA-p1
OG0001235	Tb927.2.5660_mRNA-p1	TcIL3000.A.H_000307700.1_1	TcIL3000_2_1430.1-p1		TvY486_0201936_mRNA-p1
OG0001236	Tb927.2.5810_mRNA-p1	TcIL3000.A.H_000309200.1_1	TcIL3000_2_1480.1-p1	TcCLB.504117.9_mRNA-p1, TcCLB.511189.100_mRNA-p1	TvY486_0201970_mRNA-p1
OG0001237	Tb927.3.1030_mRNA-p1	TcIL3000.A.H_000314100.1_1	TcIL3000_0_04510.1-p1	TcCLB.511871.110_mRNA-p1	TvY486_0300420_mRNA-p1
OG0001238	Tb927.3.1060_mRNA-p1	TcIL3000.A.H_000314400.1_1	TcIL3000_3_280.1-p1	TcCLB.509455.130_mRNA-p1	TvY486_0300430_mRNA-p1
OG0001239	Tb927.3.1080_mRNA-p1	TcIL3000.A.H_000314600.1_1	TcIL3000_3_300.1-p1	TcCLB.509455.114_mRNA-p1	TvY486_0300460_mRNA-p1
OG0001240	Tb927.3.1090_mRNA-p1	TcIL3000.A.H_000314700.1_1	TcIL3000_3_310.1-p1	TcCLB.509455.110_mRNA-p1	TvY486_0300470_mRNA-p1
OG0001241	Tb927.3.1120_mRNA-p1	TcIL3000.A.H_000315000.1_1	TcIL3000_3_340.1-p1	TcCLB.509455.80_mRNA-p1	TvY486_0300500_mRNA-p1
OG0001242	Tb927.3.1130_mRNA-p1	TcIL3000.A.H_000315100.1_1	TcIL3000_3_360.1-p1	TcCLB.509455.70_mRNA-p1	TvY486_0300520_mRNA-p1
OG0001243	Tb927.3.1140_mRNA-p1	TcIL3000.A.H_000315200.1_1	TcIL3000_3_370.1-p1	TcCLB.509455.60_mRNA-p1	TvY486_0300530_mRNA-p1
OG0001244	Tb927.3.1160_mRNA-p1	TcIL3000.A.H_000315400.1_1	TcIL3000_0_22410.1-p1, TcIL3000_3_390.1-p1	TcCLB.509455.40_mRNA-p1	TvY486_0300550_mRNA-p1
OG0001245	Tb927.3.1190_mRNA-p1	TcIL3000.A.H_000315700.1_1	TcIL3000_0_25480.1-p1	TcCLB.509453.90_mRNA-p1, TcCLB.509455.9_mRNA-p1	TvY486_0004360_mRNA-p1
OG0001246	Tb927.3.1200.1_mRNA-p1, Tb927.3.1200.2_mRNA-p1	TcIL3000.A.H_000315800.1_1	TcIL3000_0_25470.1-p1	TcCLB.509453.79_mRNA-p1	TvY486_0017750_mRNA-p1
OG0001247	Tb927.3.1280_mRNA-p1	TcIL3000.A.H_000316600.1_1	TcIL3000_3_520.1-p1	TcCLB.503813.30_mRNA-p1, TcCLB.509453.4_mRNA-p1	TvY486_0300670_mRNA-p1
OG0001248	Tb927.3.1430_mRNA-p1	TcIL3000.A.H_000318200.1_1	TcIL3000_0_15550.1-p1	TcCLB.509233.80_mRNA-p1	TvY486_0015330_mRNA-p1
OG0001249	Tb927.3.1550_mRNA-p1	TcIL3000.A.H_000318800.1_1	TcIL3000_0_24690.1-p1, TcIL3000_0_33600.1-p1	TcCLB.510089.50_mRNA-p1	TvY486_0300860_mRNA-p1
OG0001250	Tb927.3.1560_mRNA-p1	TcIL3000.A.H_000318900.1_1	TcIL3000_0_56760.1-p1, TcIL3000_3_650.1-p1	TcCLB.510089.64_mRNA-p1	TvY486_0300870_mRNA-p1
OG0001251	Tb927.3.1570_mRNA-p1	TcIL3000.A.H_000319000.1_1	TcIL3000_0_56770.1-p1, TcIL3000_3_660.1-p1	TcCLB.510089.80_mRNA-p1	TvY486_0300880_mRNA-p1
OG0001252	Tb927.3.1610_mRNA-p1	TcIL3000.A.H_000319400.1_1	TcIL3000_0_16890.1-p1, TcIL3000_3_710.1-p1	TcCLB.510089.130_mRNA-p1	TvY486_0300940_mRNA-p1
OG0001253	Tb927.3.1620_mRNA-p1	TcIL3000.A.H_000319500.1_1	TcIL3000_0_34100.1-p1, TcIL3000_3_720.1-p1	TcCLB.510089.160_pseudogenic_transcript-p1	TvY486_0300950_mRNA-p1
OG0001254	Tb927.3.1660_mRNA-p1	TcIL3000.A.H_000319700.1_1	TcIL3000_0_58540.1-p1, TcIL3000_3_740.1-p1	TcCLB.510089.180_mRNA-p1	TvY486_0300960_mRNA-p1
OG0001255	Tb927.3.1770_mRNA-p1	TcIL3000.A.H_000320700.1_1	TcIL3000_0_14040.1-p1, TcIL3000_3_870.1-p1	TcCLB.510091.60_mRNA-p1	TvY486_0301064_mRNA-p1
OG0001256	Tb927.3.1800_mRNA-p1	TcIL3000.A.H_000321000.1_1	TcIL3000_0_25030.1-p1, TcIL3000_3_920.1-p1	TcCLB.510091.90_mRNA-p1	TvY486_0301080_mRNA-p1
OG0001257	Tb927.3.1820_mRNA-p1	TcIL3000.A.H_000321100.1_1	TcIL3000_0_25010.1-p1, TcIL3000_3_940.1-p1	TcCLB.510091.110_mRNA-p1	TvY486_0301090_mRNA-p1
OG0001258	Tb927.3.1830_mRNA-p1	TcIL3000.A.H_000321200.1_1	TcIL3000_0_25000.1-p1, TcIL3000_3_950.1-p1	TcCLB.510091.130_mRNA-p1	TvY486_0301100_mRNA-p1
OG0001259	Tb11.v5.0664.1-p1, Tb927.3.1900_mRNA-p1	TcIL3000.A.H_000322000.1_1	TcIL3000_0_54520.1-p1	TcCLB.506543.100_mRNA-p1	TvY486_0301180_mRNA-p1
OG0001260	Tb927.3.1910_mRNA-p1	TcIL3000.A.H_000322100.1_1	TcIL3000_0_54500.1-p1, TcIL3000_3_1010.1-p1	TcCLB.430061.9_mRNA-p1	TvY486_0301210_mRNA-p1
OG0001261	Tb927.3.2040_mRNA-p1	TcIL3000.A.H_000323200.1_1	TcIL3000_0_47710.1-p1, TcIL3000_3_1130.1-p1	TcCLB.504047.40_mRNA-p1, TcCLB.507929.10_mRNA-p1	TvY486_0301375_mRNA-p1
OG0001262	Tb927.3.2050_mRNA-p1	TcIL3000.A.H_000323300.1_1	TcIL3000_3_1140.1-p1, TcIL3000_3_1150.1-p1	TcCLB.504047.50_mRNA-p1	TvY486_0301380_mRNA-p1
OG0001263	Tb927.3.2060_mRNA-p1	TcIL3000.A.H_000323400.1_1	TcIL3000_0_17380.1-p1, TcIL3000_3_1160.1-p1	TcCLB.504047.60_mRNA-p1	TvY486_0301400_mRNA-p1
OG0001264	Tb11.v5.0697.1-p1, Tb927.3.2090_mRNA-p1	TcIL3000.A.H_000323700.1_1	TcIL3000_3_1210.1-p1	TcCLB.503991.20_mRNA-p1	TvY486_0301430_mRNA-p1
OG0001265	Tb927.3.2110_mRNA-p1	TcIL3000.A.H_000323900.1_1	TcIL3000_0_10200.1-p1, TcIL3000_3_1220.1-p1	TcCLB.503485.20_pseudogenic_transcript-p1	TvY486_0301460_mRNA-p1
OG0001266	Tb927.3.2600_mRNA-p1	TcIL3000.A.H_000327700.1_1	TcIL3000_3_1560.1-p1	TcCLB.506691.14_mRNA-p1	TvY486_0301890_mRNA-p1
OG0001267	Tb927.3.2610_mRNA-p1	TcIL3000.A.H_000327800.1_1	TcIL3000_3_1570.1-p1	TcCLB.506691.22_mRNA-p1	TvY486_0301900_mRNA-p1
OG0001268	Tb927.3.2630_mRNA-p1	TcIL3000.A.H_000328000.1_1	TcIL3000_3_1590.1-p1	TcCLB.506691.50_mRNA-p1	TvY486_0301920_mRNA-p1
OG0001269	Tb927.3.2730_mRNA-p1	TcIL3000.A.H_000328800.1_1	TcIL3000_0_47780.1-p1, TcIL3000_3_1670.1-p1	TcCLB.508181.30_mRNA-p1	TvY486_0302030_mRNA-p1
OG0001270	Tb927.3.2750_mRNA-p1	TcIL3000.A.H_000329000.1_1	TcIL3000_0_16540.1-p1	TcCLB.508181.60_mRNA-p1	TvY486_0302050_mRNA-p1
OG0001271	Tb927.3.2760_mRNA-p1	TcIL3000.A.H_000329100.1_1	TcIL3000_0_16550.1-p1, TcIL3000_0_19780.1-p1	TcCLB.508181.70_mRNA-p1	TvY486_0302060_mRNA-p1
OG0001272	Tb927.3.2870_mRNA-p1	TcIL3000.A.H_000330200.1_1	TcIL3000_3_1770.1-p1, TcIL3000_3_1780.1-p1	TcCLB.503903.50_mRNA-p1	TvY486_0302180_mRNA-p1
OG0001273	Tb927.3.3000_mRNA-p1	TcIL3000.A.H_000331500.1_1	TcIL3000_3_1910.1-p1	TcCLB.506695.4_mRNA-p1, TcCLB.510315.40_mRNA-p1	TvY486_0302360_mRNA-p1
OG0001274	Tb11.v5.0690.1-p1, Tb927.3.3050_mRNA-p1	TcIL3000.A.H_000331900.1_1	TcIL3000_0_04460.1-p1, TcIL3000_3_1950.1-p1	TcCLB.506695.49_mRNA-p1	TvY486_0302410_mRNA-p1
OG0001275	Tb927.3.3130_mRNA-p1	TcIL3000.A.H_000332700.1_1	TcIL3000_3_2040.1-p1	TcCLB.506697.80_mRNA-p1, TcCLB.510317.7_mRNA-p1	TvY486_0302490_mRNA-p1
OG0001276	Tb11.v5.0796.1-p1, Tb927.3.3150_mRNA-p1	TcIL3000.A.H_000332900.1_1	TcIL3000_3_2060.1-p1	TcCLB.510317.20_mRNA-p1	TvY486_0302510_mRNA-p1
OG0001277	Tb11.v5.0474.1-p1, Tb927.3.3290_mRNA-p1	TcIL3000.A.H_000334100.1_1	TcIL3000_0_42420.1-p1	TcCLB.510323.10_mRNA-p1	TvY486_0302660_mRNA-p1
OG0001278	Tb11.v5.0768.1-p1, Tb927.3.3410_mRNA-p1	TcIL3000.A.H_000335200.1_1	TcIL3000_0_42510.1-p1	TcCLB.508183.4_mRNA-p1	TvY486_0021110_mRNA-p1
OG0001279	Tb927.3.3490_mRNA-p1	TcIL3000.A.H_000337900.1_1	TcIL3000_0_11270.1-p1, TcIL3000_3_2190.1-p1	TcCLB.504431.64_mRNA-p1	TvY486_0302890_mRNA-p1
OG0001280	Tb927.3.3500_mRNA-p1	TcIL3000.A.H_000338000.1_1	TcIL3000_0_46720.1-p1, TcIL3000_3_2200.1-p1	TcCLB.504431.50_mRNA-p1	TvY486_0302900_mRNA-p1
OG0001281	Tb927.3.3510_mRNA-p1	TcIL3000.A.H_000338025.1_1	TcIL3000_0_46730.1-p1, TcIL3000_3_2210.1-p1	TcCLB.504431.40_mRNA-p1	TvY486_0302910_mRNA-p1
OG0001282	Tb927.3.3580_mRNA-p1	TcIL3000.A.H_000338700.1_1	TcIL3000_0_48690.1-p1, TcIL3000_3_2270.1-p1	TcCLB.503811.10_mRNA-p1	TvY486_0302990_mRNA-p1
OG0001283	Tb927.3.3590_mRNA-p1	TcIL3000.A.H_000338800.1_1	TcIL3000_0_48700.1-p1, TcIL3000_3_2280.1-p1	TcCLB.503811.20_mRNA-p1	TvY486_0303000_mRNA-p1
OG0001284	Tb927.3.3640_mRNA-p1	TcIL3000.A.H_000339200.1_1, TcIL3000.A.H_000339300.1_1	TcIL3000_3_2330.1-p1	TcCLB.503811.70_mRNA-p1	TvY486_0303050_mRNA-p1
OG0001285	Tb927.3.3760_mRNA-p1, Tb927.3.3780_mRNA-p1	TcIL3000.A.H_000340500.1_1	TcIL3000_0_52740.1-p1, TcIL3000_0_54590.1-p1		TvY486_0303158_mRNA-p1
OG0001286	Tb927.3.3800.1_mRNA-p1, Tb927.3.3800.2_mRNA-p1	TcIL3000.A.H_000340700.1_1	TcIL3000_0_01730.1-p1, TcIL3000_0_54610.1-p1	TcCLB.504029.101_mRNA-p1	TvY486_0303150_mRNA-p1
OG0001287	Tb927.3.3850_mRNA-p1	TcIL3000.A.H_000341200.1_1	TcIL3000_0_14320.1-p1, TcIL3000_0_42370.1-p1	TcCLB.504029.40_mRNA-p1	TvY486_0303180_mRNA-p1
OG0001288	Tb927.3.3900_mRNA-p1	TcIL3000.A.H_000341800.1_1	TcIL3000_0_12320.1-p1, TcIL3000_3_2510.1-p1	TcCLB.503685.30_mRNA-p1	TvY486_0303220_mRNA-p1
OG0001289	Tb927.3.3970_mRNA-p1	TcIL3000.A.H_000342500.1_1	TcIL3000_0_37770.1-p1, TcIL3000_3_2620.1-p1	TcCLB.507529.10_mRNA-p1	TvY486_0303268_mRNA-p1
OG0001290	Tb927.3.4810.1_mRNA-p1, Tb927.3.4810.2_mRNA-p1	TcIL3000.A.H_000336000.1_1	TcIL3000_0_42620.1-p1	TcCLB.510325.50_mRNA-p1	TvY486_0304140_mRNA-p1
OG0001291	Tb927.3.5190_mRNA-p1	TcIL3000.A.H_000784100.1_1	TcIL3000_0_21960.1-p1, TcIL3000_3_3170.1-p1	TcCLB.510145.10_mRNA-p1	TvY486_0304550_mRNA-p1
OG0001292	Tb927.3.5230_mRNA-p1	TcIL3000.A.H_000783700.1_1	TcIL3000_0_29780.1-p1, TcIL3000_0_29790.1-p1	TcCLB.508075.20_mRNA-p1	TvY486_0304610_mRNA-p1
OG0001293	Tb927.3.5300_mRNA-p1	TcIL3000.A.H_000783000.1_1	TcIL3000_3_3250.1-p1	TcCLB.510143.60_mRNA-p1	TvY486_0304680_mRNA-p1
OG0001294	Tb927.3.5380_mRNA-p1	TcIL3000.A.H_000782200.1_1	TcIL3000_0_10970.1-p1, TcIL3000_3_3320.1-p1	TcCLB.510141.20_mRNA-p1	TvY486_0304760_mRNA-p1
OG0001295	Tb927.3.5570_mRNA-p1	TcIL3000.A.H_000780200.1_1	TcIL3000_0_30570.1-p1, TcIL3000_3_3510.1-p1	TcCLB.507795.50_mRNA-p1	TvY486_0304980_mRNA-p1
OG0001296	Tb927.3.5580_mRNA-p1	TcIL3000.A.H_000780100.1_1	TcIL3000_0_30560.1-p1, TcIL3000_3_3520.1-p1	TcCLB.507795.60_pseudogenic_transcript-p1	TvY486_0304990_mRNA-p1
OG0001297	Tb927.3.5600_mRNA-p1	TcIL3000.A.H_000779900.1_1	TcIL3000_0_33350.1-p1, TcIL3000_3_3540.1-p1	TcCLB.507795.90_mRNA-p1	TvY486_0305010_mRNA-p1
OG0001298	Tb927.3.620_mRNA-p1	TcIL3000.A.H_000310300.1_1	TcIL3000_0_07370.1-p1	TcCLB.506713.30_mRNA-p1	TvY486_0300020_mRNA-p1
OG0001299	Tb927.3.670_mRNA-p1	TcIL3000.A.H_000310600.1_1	TcIL3000_0_21550.1-p1, TcIL3000_0_40440.1-p1		TvY486_0300040_mRNA-p1
OG0001300	Tb927.3.730_mRNA-p1	TcIL3000.A.H_000311200.1_1	TcIL3000_3_100.1-p1	TcCLB.509231.50_mRNA-p1	TvY486_0300130_mRNA-p1
OG0001301	Tb927.3.780_mRNA-p1	TcIL3000.A.H_000311700.1_1	TcIL3000_0_36040.1-p1, TcIL3000_3_150.1-p1	TcCLB.511867.50_mRNA-p1	TvY486_0300190_mRNA-p1
OG0001302	Tb927.3.800_mRNA-p1	TcIL3000.A.H_000311900.1_1	TcIL3000_0_34160.1-p1, TcIL3000_3_170.1-p1	TcCLB.511867.80_mRNA-p1	TvY486_0300210_mRNA-p1
OG0001303	Tb927.3.810_mRNA-p1	TcIL3000.A.H_000312000.1_1	TcIL3000_0_34170.1-p1, TcIL3000_3_180.1-p1	TcCLB.511867.90_mRNA-p1	TvY486_0300220_mRNA-p1
OG0001304	Tb927.3.850_mRNA-p1	TcIL3000.A.H_000312400.1_1	TcIL3000_0_10250.1-p1, TcIL3000_0_40700.1-p1	TcCLB.511867.130_mRNA-p1	TvY486_0300260_mRNA-p1
OG0001305	Tb927.3.970_mRNA-p1	TcIL3000.A.H_000313600.1_1	TcIL3000_3_230.1-p1	TcCLB.511871.40_mRNA-p1	TvY486_0300390_mRNA-p1
OG0001306	Tb927.4.1160_mRNA-p1		TcIL3000_0_15860.1-p1, TcIL3000_0_40390.1-p1	TcCLB.506129.50_mRNA-p1, TcCLB.508325.230_mRNA-p1, TcCLB.509265.110_mRNA-p1, TcCLB.510307.284_mRNA-p1
OG0001307	Tb11.v5.0430.1-p1, Tb927.4.1170_mRNA-p1	TcIL3000.A.H_000360500.1_1	TcIL3000_0_15850.1-p1, TcIL3000_0_40380.1-p1	TcCLB.503865.50_mRNA-p1	TvY486_0400900_mRNA-p1
OG0001308	Tb927.4.1590.1-p1, Tb927.4.1590.2-p1	TcIL3000.A.H_000364500.1_1	TcIL3000_4_1150.1-p1	TcCLB.504057.80_mRNA-p1	TvY486_0401280_mRNA-p1
OG0001309	Tb927.4.1630_mRNA-p1	TcIL3000.A.H_000364900.1_1	TcIL3000_0_09310.1-p1, TcIL3000_4_1200.1-p1	TcCLB.504057.110_mRNA-p1	TvY486_0401320_mRNA-p1
OG0001310	Tb927.4.1660_mRNA-p1	TcIL3000.A.H_000365200.1_1	TcIL3000_0_37060.1-p1, TcIL3000_4_1250.1-p1	TcCLB.504057.140_mRNA-p1	TvY486_0401360_mRNA-p1
OG0001311	Tb927.4.1700_mRNA-p1	TcIL3000.A.H_000365600.1_1	TcIL3000_4_1320.1-p1	TcCLB.504057.170_mRNA-p1, TcCLB.510879.229_mRNA-p1	TvY486_0401420_mRNA-p1
OG0001312	Tb927.4.1710_mRNA-p1	TcIL3000.A.H_000365700.1_1	TcIL3000_4_1350.1-p1	TcCLB.504057.178_mRNA-p1, TcCLB.510879.220_mRNA-p1	TvY486_0401430_mRNA-p1
OG0001313	Tb927.4.1750_mRNA-p1	TcIL3000.A.H_000366100.1_1	TcIL3000_4_1400.1-p1	TcCLB.510879.170_mRNA-p1	TvY486_0401470_mRNA-p1
OG0001314	Tb927.4.1760_mRNA-p1	TcIL3000.A.H_000366200.1_1	TcIL3000_4_1410.1-p1	TcCLB.510879.150_mRNA-p1	TvY486_0401480_mRNA-p1
OG0001315	Tb927.4.1780_mRNA-p1	TcIL3000.A.H_000366300.1_1	TcIL3000_4_1430.1-p1	TcCLB.510879.130_mRNA-p1	TvY486_0401500_mRNA-p1
OG0001316	Tb927.4.1820_mRNA-p1	TcIL3000.A.H_000366700.1_1	TcIL3000_4_1470.1-p1	TcCLB.510879.70_mRNA-p1	TvY486_0401530_mRNA-p1
OG0001317	Tb927.4.1860_mRNA-p1	TcIL3000.A.H_000367100.1_1	TcIL3000_4_1520.1-p1	TcCLB.510879.20_mRNA-p1	TvY486_0401580_mRNA-p1
OG0001318	Tb927.4.1900_mRNA-p1	TcIL3000.A.H_000367500.1_1	TcIL3000_0_39410.1-p1, TcIL3000_4_1580.1-p1	TcCLB.508583.10_mRNA-p1	TvY486_0401660_mRNA-p1
OG0001319	Tb927.4.1960_mRNA-p1	TcIL3000.A.H_000368100.1_1	TcIL3000_4_1700.1-p1	TcCLB.510877.100_mRNA-p1	TvY486_0401770_mRNA-p1
OG0001320	Tb927.4.2160_mRNA-p1, Tb927.4.2170_mRNA-p1	TcIL3000.A.H_000370400.1_1	TcIL3000_4_1890.1-p1	TcCLB.503829.10_mRNA-p1, TcCLB.509805.84_mRNA-p1	TvY486_0401960_mRNA-p1
OG0001321	Tb927.4.2340_mRNA-p1	TcIL3000.A.H_000372400.1_1	TcIL3000_4_2160.1-p1		TvY486_0402190_mRNA-p1
OG0001322	Tb927.4.2480_mRNA-p1	TcIL3000.A.H_000373700.1_1	TcIL3000_4_2360.1-p1, TcIL3000_4_2370.1-p1	TcCLB.510229.20_mRNA-p1	TvY486_0402380_mRNA-p1
OG0001323	Tb927.4.2500_mRNA-p1	TcIL3000.A.H_000373900.1_1	TcIL3000_4_2400.1-p1	TcCLB.510231.10_mRNA-p1	TvY486_0402400_mRNA-p1
OG0001324	Tb11.v5.0734.1-p1, Tb927.4.2510_mRNA-p1	TcIL3000.A.H_000374000.1_1	TcIL3000_0_08390.1-p1	TcCLB.510231.29_mRNA-p1	TvY486_0402420_mRNA-p1
OG0001325	Tb927.4.2520_mRNA-p1	TcIL3000.A.H_000374100.1_1	TcIL3000_0_08380.1-p1	TcCLB.447255.20_mRNA-p1	TvY486_0402430_mRNA-p1
OG0001326	Tb927.4.2530_mRNA-p1	TcIL3000.A.H_000374200.1_1	TcIL3000_0_08360.1-p1, TcIL3000_4_2420.1-p1	TcCLB.447255.10_mRNA-p1	TvY486_0402440_mRNA-p1
OG0001327	Tb11.v5.0672.1-p1, Tb927.4.2560_mRNA-p1	TcIL3000.A.H_000374500.1_1	TcIL3000_4_2440.1-p1	TcCLB.506631.20_mRNA-p1	TvY486_0402470_mRNA-p1
OG0001328	Tb11.v5.0630.1-p1, Tb927.4.2600_mRNA-p1	TcIL3000.A.H_000374900.1_1	TcIL3000_4_2500.1-p1	TcCLB.506633.20_mRNA-p1	TvY486_0402500_mRNA-p1
OG0001329	Tb927.4.2620_mRNA-p1	TcIL3000.A.H_000375000.1_1	TcIL3000_0_44340.1-p1, TcIL3000_4_2510.1-p1	TcCLB.506633.100_mRNA-p1	TvY486_0402520_mRNA-p1
OG0001330	Tb927.4.2630_mRNA-p1	TcIL3000.A.H_000375100.1_1	TcIL3000_0_44840.1-p1, TcIL3000_4_2520.1-p1	TcCLB.506635.20_mRNA-p1	TvY486_0402530_mRNA-p1
OG0001331	Tb927.4.2740_mRNA-p1	TcIL3000.A.H_000224800.1_1, TcIL3000.A.H_000376000.1_1	TcIL3000_4_2660.1-p1	TcCLB.506635.130_mRNA-p1	TvY486_0402630_mRNA-p1
OG0001332	Tb927.4.2750_mRNA-p1	TcIL3000.A.H_000224900.1_1, TcIL3000.A.H_000376100.1_1	TcIL3000_4_2680.1-p1	TcCLB.410243.10_mRNA-p1, TcCLB.506637.10_mRNA-p1	TvY486_0402640_mRNA-p1
OG0001333	Tb927.4.2820_mRNA-p1	TcIL3000.A.H_000376700.1_1, TcIL3000.A.H_000376800.1_1	TcIL3000_4_2700.1-p1	TcCLB.506637.90_mRNA-p1	TvY486_0402690_mRNA-p1
OG0001334	Tb927.4.2890_mRNA-p1	TcIL3000.A.H_000377500.1_1	TcIL3000_0_52860.1-p1, TcIL3000_4_2800.1-p1	TcCLB.507735.60_mRNA-p1	TvY486_0402750_mRNA-p1
OG0001335	Tb11.v5.0972.1-p1, Tb927.4.2940_mRNA-p1	TcIL3000.A.H_000378100.1_1	TcIL3000_0_38570.1-p1	TcCLB.506265.10_mRNA-p1	TvY486_0402800_mRNA-p1
OG0001336	Tb11.v5.0970.1-p1, Tb927.4.2970_mRNA-p1	TcIL3000.A.H_000378300.1_1	TcIL3000_0_38600.1-p1	TcCLB.506265.45_mRNA-p1	TvY486_0402830_mRNA-p1
OG0001337	Tb11.v5.0969.1-p1, Tb927.4.2980_mRNA-p1	TcIL3000.A.H_000378400.1_1	TcIL3000_0_38610.1-p1	TcCLB.506265.50_mRNA-p1	TvY486_0402850_mRNA-p1
OG0001338	Tb11.v5.0968.1-p1, Tb927.4.2990_mRNA-p1	TcIL3000.A.H_000378500.1_1	TcIL3000_0_06020.1-p1	TcCLB.506265.60_mRNA-p1	TvY486_0402860_mRNA-p1
OG0001339	Tb11.v5.0967.1-p1, Tb927.4.3000_mRNA-p1	TcIL3000.A.H_000378600.1_1	TcIL3000_0_06010.1-p1	TcCLB.506265.80_mRNA-p1	TvY486_0401610_mRNA-p1
OG0001340	Tb11.v5.0965.1-p1, Tb927.4.3020_mRNA-p1	TcIL3000.A.H_000378800.1_1	TcIL3000_4_2820.1-p1	TcCLB.506265.100_mRNA-p1	TvY486_0402870_mRNA-p1
OG0001341	Tb927.4.3070_mRNA-p1	TcIL3000.A.H_000379100.1_1	TcIL3000_0_14130.1-p1, TcIL3000_4_2870.1-p1	TcCLB.506265.140_mRNA-p1	TvY486_0402940_mRNA-p1
OG0001342	Tb11.v5.0963.1-p1, Tb927.4.3080_mRNA-p1		TcIL3000_0_14140.1-p1, TcIL3000_4_2890.1-p1	TcCLB.506265.150_mRNA-p1	TvY486_0402950_mRNA-p1
OG0001343	Tb927.4.3390_mRNA-p1	TcIL3000.A.H_000382200.1_1	TcIL3000_4_3100.1-p1	TcCLB.507485.120_mRNA-p1, TcCLB.507485.140_mRNA-p1, TcCLB.507739.130_mRNA-p1	TvY486_0403190_mRNA-p1
OG0001344	Tb927.4.3470_mRNA-p1	TcIL3000.A.H_000383000.1_1	TcIL3000_0_36220.1-p1, TcIL3000_0_41340.1-p1	TcCLB.507485.50_mRNA-p1	TvY486_0403260_mRNA-p1
OG0001345	Tb927.4.3920_mRNA-p1	TcIL3000.A.H_000387700.1_1	TcIL3000_0_33810.1-p1, TcIL3000_4_3500.1-p1	TcCLB.508557.29_mRNA-p1	TvY486_0403660_mRNA-p1
OG0001346	Tb927.4.3940_mRNA-p1	TcIL3000.A.H_000387900.1_1	TcIL3000_0_26260.1-p1, TcIL3000_10_14030.1-p1	TcCLB.511329.10_mRNA-p1	TvY486_0403680_mRNA-p1
OG0001347	Tb927.4.3960_mRNA-p1	TcIL3000.A.H_000388100.1_1	TcIL3000_10_14010.1-p1	TcCLB.508555.34_mRNA-p1, TcCLB.511335.19_pseudogenic_transcript-p1	TvY486_0403710_mRNA-p1
OG0001348	Tb927.4.4030_mRNA-p1	TcIL3000.A.H_000388700.1_1	TcIL3000_10_13940.1-p1, TcIL3000_4_3510.1-p1	TcCLB.511337.39_mRNA-p1	TvY486_0403760_mRNA-p1
OG0001349	Tb927.4.4040_mRNA-p1, Tb927.8.8280_mRNA-p1	TcIL3000.A.H_000388800.1_1	TcIL3000_4_3520.1-p1	TcCLB.508927.10_mRNA-p1	TvY486_0807810_mRNA-p1
OG0001350	Tb927.4.4080_mRNA-p1	TcIL3000.A.H_000005100.1_1	TcIL3000_0_51910.1-p1, TcIL3000_0_58430.1-p1	TcCLB.511339.20_mRNA-p1	TvY486_0021400_mRNA-p1
OG0001351	Tb927.4.4110_mRNA-p1	TcIL3000.A.H_000389600.1_1	TcIL3000_10_13870.1-p1	TcCLB.403153.20_pseudogenic_transcript-p1, TcCLB.506591.81_pseudogenic_transcript-p1	TvY486_0807630_mRNA-p1
OG0001352	Tb927.4.4210_mRNA-p1	TcIL3000.A.H_000390600.1_1	TcIL3000_0_20260.1-p1, TcIL3000_8_8280.1-p1	TcCLB.509895.80_pseudogenic_transcript-p1	TvY486_0807510_mRNA-p1
OG0001353	Tb927.4.4320_mRNA-p1	TcIL3000.A.H_000391900.1_1	TcIL3000_4_3660.1-p1, TcIL3000_8_8090.1-p1, TcIL3000_8_8220.1-p1	TcCLB.505009.20_mRNA-p1
OG0001354	Tb927.4.4340_mRNA-p1	TcIL3000.A.H_000392100.1_1	TcIL3000_4_3680.1-p1, TcIL3000_8_8070.1-p1, TcIL3000_8_8200.1-p1	TcCLB.505009.40_mRNA-p1	TvY486_0807430_mRNA-p1
OG0001355	Tb927.4.4560_mRNA-p1	TcIL3000.A.H_000394200.1_1	TcIL3000_0_35650.1-p1, TcIL3000_0_45900.1-p1, TcIL3000_4_3840.1-p1		TvY486_0807090_mRNA-p1
OG0001356	Tb927.4.4570_mRNA-p1, Tb927.8.7760_mRNA-p1	TcIL3000.A.H_000394300.1_1	TcIL3000_0_35660.1-p1, TcIL3000_4_3850.1-p1		TvY486_0404060_mRNA-p1
OG0001357	Tb927.4.4600_mRNA-p1	TcIL3000.A.H_000394600.1_1	TcIL3000_0_30750.1-p1, TcIL3000_4_3950.1-p1	TcCLB.407477.69_mRNA-p1	TvY486_0807080_mRNA-p1
OG0001358	Tb927.4.4610_mRNA-p1	TcIL3000.A.H_000394700.1_1	TcIL3000_0_30760.1-p1, TcIL3000_4_3960.1-p1	TcCLB.407477.60_mRNA-p1	TvY486_0807070_mRNA-p1
OG0001359	Tb927.4.4670_mRNA-p1	TcIL3000.A.H_000181600.1_1, TcIL3000.A.H_000395500.1_1	TcIL3000_0_02600.1-p1, TcIL3000_4_4110.1-p1		TvY486_0404150_mRNA-p1
OG0001360	Tb927.4.4720_mRNA-p1	TcIL3000.A.H_000396000.1_1	TcIL3000_0_02650.1-p1, TcIL3000_0_07110.1-p1, TcIL3000_4_4160.1-p1		TvY486_0807750_mRNA-p1
OG0001361	Tb927.4.4900_mRNA-p1, Tb927.8.7550_mRNA-p1	TcIL3000.A.H_000215300.1_1, TcIL3000.A.H_000635600.1_1	TcIL3000_0_52770.1-p1, TcIL3000_8_7800.1-p1, TcIL3000_8_7940.1-p1
OG0001362	Tb927.4.4920_mRNA-p1, Tb927.8.7500_mRNA-p1	TcIL3000.A.H_000635100.1_1	TcIL3000_8_7750.1-p1, TcIL3000_8_7890.1-p1	TcCLB.511439.90_mRNA-p1
OG0001363	Tb927.4.4950_mRNA-p1, Tb927.8.7470_mRNA-p1	TcIL3000.A.H_000634800.1_1	TcIL3000_8_7710.1-p1, TcIL3000_8_7860.1-p1	TcCLB.511439.60_mRNA-p1	TvY486_0404300_mRNA-p1
OG0001364	Tb927.4.4980_mRNA-p1	TcIL3000.A.H_000634400.1_1	TcIL3000_0_34280.1-p1, TcIL3000_4_4210.1-p1, TcIL3000_8_7670.1-p1	TcCLB.509011.70_mRNA-p1	TvY486_0404330_mRNA-p1
OG0001365	Tb927.4.5190_mRNA-p1, Tb927.8.7210_mRNA-p1	TcIL3000.A.H_000632200.1_1	TcIL3000_8_7290.1-p1	TcCLB.510597.20_mRNA-p1	TvY486_0806740_mRNA-p1
OG0001366	Tb927.4.5230_mRNA-p1, Tb927.8.7180_mRNA-p1	TcIL3000.A.H_000631700.1_1	TcIL3000_0_34670.1-p1, TcIL3000_0_59200.1-p1		TvY486_0806710_mRNA-p1
OG0001367	Tb11.v5.0700.1-p1, Tb927.4.680_mRNA-p1	TcIL3000.A.H_000355800.1_1	TcIL3000_0_16930.1-p1, TcIL3000_4_300.1-p1		TvY486_0400400_mRNA-p1
OG0001368	Tb927.4.700_mRNA-p1	TcIL3000.A.H_000226400.1_1, TcIL3000.A.H_000356000.1_1	TcIL3000_0_29020.1-p1, TcIL3000_4_320.1-p1		TvY486_0400420_mRNA-p1
OG0001369	Tb927.4.730_mRNA-p1	TcIL3000.A.H_000226200.1_1, TcIL3000.A.H_000356200.1_1	TcIL3000_0_00270.1-p1		TvY486_0400440_mRNA-p1
OG0001370	Tb927.5.1020_mRNA-p1	TcIL3000.A.H_000402300.1_1	TcIL3000_0_47170.1-p1, TcIL3000_5_770.1-p1	TcCLB.511181.20_mRNA-p1	TvY486_0500620_mRNA-p1
OG0001371	Tb927.5.1130_mRNA-p1	TcIL3000.A.H_000403800.1_1	TcIL3000_0_13400.1-p1, TcIL3000_5_980.1-p1	TcCLB.511181.150_mRNA-p1	TvY486_0500730_mRNA-p1
OG0001372	Tb927.5.1150_mRNA-p1	TcIL3000.A.H_000404000.1_1	TcIL3000_5_1020.1-p1, TcIL3000_5_1050.1-p1	TcCLB.508805.10_pseudogenic_transcript-p1	TvY486_0500770_mRNA-p1
OG0001373	Tb11.v5.0639.1-p1, Tb927.5.1230_mRNA-p1	TcIL3000.A.H_000404800.1_1	TcIL3000_5_1170.1-p1	TcCLB.509767.150_mRNA-p1	TvY486_0500870_mRNA-p1
OG0001374	Tb927.5.1260_mRNA-p1	TcIL3000.A.H_000405100.1_1	TcIL3000_0_42680.1-p1, TcIL3000_5_1250.1-p1	TcCLB.509767.110_mRNA-p1	TvY486_0500900_mRNA-p1
OG0001375	Tb927.5.1280_mRNA-p1	TcIL3000.A.H_000405200.1_1	TcIL3000_0_42700.1-p1, TcIL3000_5_1300.1-p1	TcCLB.509767.90_mRNA-p1	TvY486_0500930_mRNA-p1
OG0001376	Tb927.5.1300_mRNA-p1	TcIL3000.A.H_000405400.1_1	TcIL3000_0_42720.1-p1, TcIL3000_5_1320.1-p1	TcCLB.509767.70_mRNA-p1	TvY486_0500950_mRNA-p1
OG0001377	Tb927.5.1330_mRNA-p1	TcIL3000.A.H_000405800.1_1	TcIL3000_0_29960.1-p1, TcIL3000_5_1370.1-p1	TcCLB.509767.44_mRNA-p1	TvY486_1015500_mRNA-p1
OG0001378	Tb927.5.1350_mRNA-p1	TcIL3000.A.H_000406000.1_1	TcIL3000_0_29980.1-p1, TcIL3000_5_1390.1-p1	TcCLB.509767.20_mRNA-p1	TvY486_1015520_mRNA-p1
OG0001379	Tb927.5.1490_mRNA-p1	TcIL3000.A.H_000407100.1_1	TcIL3000_0_42870.1-p1	TcCLB.506739.10_mRNA-p1	TvY486_0013270_mRNA-p1, TvY486_0500980_mRNA-p1
OG0001380	Tb927.5.1520_mRNA-p1	TcIL3000.A.H_000407400.1_1	TcIL3000_0_05260.1-p1, TcIL3000_5_1430.1-p1	TcCLB.506739.50_mRNA-p1	TvY486_0501010_mRNA-p1
OG0001381	Tb927.5.1550_mRNA-p1	TcIL3000.A.H_000407700.1_1	TcIL3000_0_33330.1-p1, TcIL3000_5_1470.1-p1	TcCLB.506739.80_mRNA-p1	TvY486_0501040_mRNA-p1
OG0001382	Tb927.5.1560_mRNA-p1	TcIL3000.A.H_000407800.1_1	TcIL3000_0_33320.1-p1, TcIL3000_5_1480.1-p1	TcCLB.506739.90_mRNA-p1	TvY486_0501050_mRNA-p1
OG0001383	Tb927.5.1570_mRNA-p1	TcIL3000.A.H_000407900.1_1	TcIL3000_0_25090.1-p1, TcIL3000_5_1490.1-p1	TcCLB.506739.99_mRNA-p1	TvY486_0501060_mRNA-p1
OG0001384	Tb927.5.1640_mRNA-p1	TcIL3000.A.H_000408500.1_1	TcIL3000_0_20560.1-p1, TcIL3000_5_1540.1-p1	TcCLB.506739.180_mRNA-p1	TvY486_0501120_mRNA-p1
OG0001385	Tb927.5.1650_mRNA-p1	TcIL3000.A.H_000408600.1_1	TcIL3000_0_20550.1-p1, TcIL3000_5_1560.1-p1	TcCLB.506739.190_mRNA-p1	TvY486_0501140_mRNA-p1
OG0001386	Tb927.5.1660_mRNA-p1	TcIL3000.A.H_000408700.1_1	TcIL3000_0_22970.1-p1, TcIL3000_5_1580.1-p1	TcCLB.506739.200_mRNA-p1	TvY486_0501150_mRNA-p1
OG0001387	Tb927.5.1680_mRNA-p1	TcIL3000.A.H_000408900.1_1	TcIL3000_0_10190.1-p1, TcIL3000_5_1600.1-p1, TcIL3000_5_1610.1-p1		TvY486_0501180_mRNA-p1
OG0001388	Tb11.v5.0740.1-p1, Tb927.5.1690_mRNA-p1	TcIL3000.A.H_000409000.1_1	TcIL3000_0_54250.1-p1, TcIL3000_5_1620.1-p1		TvY486_0501190_mRNA-p1
OG0001389	Tb927.5.1750_mRNA-p1	TcIL3000.A.H_000409500.1_1	TcIL3000_0_08870.1-p1, TcIL3000_5_1700.1-p1	TcCLB.505229.20_mRNA-p1	TvY486_0501250_mRNA-p1
OG0001390	Tb927.5.1800_mRNA-p1	TcIL3000.A.H_000165900.1_1, TcIL3000.A.H_000166300.1_1, TcIL3000.A.H_000179800.1_1, TcIL3000.A.H_000410400.1_1		TcCLB.505555.20_mRNA-p1
OG0001391	Tb927.5.1870_mRNA-p1	TcIL3000.A.H_000411100.1_1	TcIL3000_0_08200.1-p1, TcIL3000_0_25690.1-p1	TcCLB.404001.4_mRNA-p1	TvY486_0501320_mRNA-p1
OG0001392	Tb927.5.1980_mRNA-p1	TcIL3000.A.H_000412200.1_1	TcIL3000_0_41130.1-p1, TcIL3000_5_1840.1-p1	TcCLB.507143.70_mRNA-p1	TvY486_0501420_mRNA-p1
OG0001393	Tb927.5.2090_mRNA-p1	TcIL3000.A.H_000413200.1_1	TcIL3000_0_03550.1-p1, TcIL3000_5_1960.1-p1	TcCLB.506519.140_pseudogenic_transcript-p1	TvY486_0501520_mRNA-p1
OG0001394	Tb927.5.2270_mRNA-p1	TcIL3000.A.H_000265300.1_1, TcIL3000.A.H_000414500.1_1	TcIL3000_5_2050.1-p1	TcCLB.511315.30_mRNA-p1	TvY486_0501650_mRNA-p1
OG0001395	Tb927.5.2420_mRNA-p1	TcIL3000.A.H_000415900.1_1	TcIL3000_0_57140.1-p1, TcIL3000_5_2300.1-p1	TcCLB.511307.6_mRNA-p1	TvY486_0501830_mRNA-p1
OG0001396	Tb927.5.2530_mRNA-p1	TcIL3000.A.H_000417000.1_1	TcIL3000_5_2450.1-p1, TcIL3000_5_2490.1-p1	TcCLB.511303.90_mRNA-p1	TvY486_0501900_mRNA-p1
OG0001397	Tb927.5.2550_mRNA-p1	TcIL3000.A.H_000417200.1_1	TcIL3000_5_2470.1-p1, TcIL3000_5_2510.1-p1	TcCLB.511303.70_mRNA-p1	TvY486_0501930_mRNA-p1
OG0001398	Tb927.5.2590_mRNA-p1	TcIL3000.A.H_000417600.1_1	TcIL3000_5_2540.1-p1, TcIL3000_5_2610.1-p1	TcCLB.511303.34_mRNA-p1	TvY486_0501970_mRNA-p1
OG0001399	Tb927.5.2600_mRNA-p1	TcIL3000.A.H_000417700.1_1	TcIL3000_5_2550.1-p1, TcIL3000_5_2620.1-p1	TcCLB.511303.30_mRNA-p1	TvY486_0501980_mRNA-p1
OG0001400	Tb927.5.2620_mRNA-p1	TcIL3000.A.H_000417900.1_1	TcIL3000_5_2570.1-p1, TcIL3000_5_2650.1-p1	TcCLB.511303.9_mRNA-p1	TvY486_0501990_mRNA-p1
OG0001401	Tb927.5.2630_mRNA-p1	TcIL3000.A.H_000418000.1_1	TcIL3000_5_2580.1-p1, TcIL3000_5_2670.1-p1	TcCLB.507047.180_mRNA-p1	TvY486_0502010_mRNA-p1
OG0001402	Tb927.5.2640_mRNA-p1	TcIL3000.A.H_000418100.1_1	TcIL3000_5_2590.1-p1, TcIL3000_5_2680.1-p1	TcCLB.507047.170_mRNA-p1	TvY486_0502015_mRNA-p1
OG0001403	Tb927.5.2660_mRNA-p1	TcIL3000.A.H_000418300.1_1	TcIL3000_0_09530.1-p1, TcIL3000_5_2710.1-p1	TcCLB.507047.140_mRNA-p1	TvY486_0502020_mRNA-p1
OG0001404	Tb927.5.2720_mRNA-p1	TcIL3000.A.H_000418800.1_1	TcIL3000_5_2800.1-p1, TcIL3000_5_2810.1-p1	TcCLB.507047.80_mRNA-p1	TvY486_0502090_mRNA-p1
OG0001405	Tb927.5.2730_mRNA-p1	TcIL3000.A.H_000418900.1_1	TcIL3000_0_43210.1-p1, TcIL3000_5_2770.1-p1	TcCLB.507047.70_mRNA-p1	TvY486_0502100_mRNA-p1
OG0001406	Tb927.5.2740_mRNA-p1	TcIL3000.A.H_000419000.1_1	TcIL3000_0_43230.1-p1, TcIL3000_5_2840.1-p1	TcCLB.507047.60_mRNA-p1	TvY486_0502110_mRNA-p1
OG0001407	Tb927.5.2750_mRNA-p1	TcIL3000.A.H_000419100.1_1	TcIL3000_0_43240.1-p1, TcIL3000_0_59540.1-p1	TcCLB.507047.50_mRNA-p1	TvY486_0502120_mRNA-p1
OG0001408	Tb927.5.2780_mRNA-p1	TcIL3000.A.H_000420600.1_1	TcIL3000_5_2920.1-p1	TcCLB.503955.20_mRNA-p1	TvY486_0502160_mRNA-p1
OG0001409	Tb927.5.2790_mRNA-p1	TcIL3000.A.H_000420500.1_1	TcIL3000_5_2940.1-p1	TcCLB.503953.59_mRNA-p1	TvY486_0502180_mRNA-p1
OG0001410	Tb927.5.2860_mRNA-p1	TcIL3000.A.H_000419800.1_1	TcIL3000_0_56960.1-p1, TcIL3000_5_3120.1-p1	TcCLB.507807.40_mRNA-p1	TvY486_0502260_mRNA-p1
OG0001411	Tb927.5.2920_mRNA-p1	TcIL3000.A.H_000420900.1_1	TcIL3000_5_2870.1-p1, TcIL3000_5_3190.1-p1		TvY486_0502290_mRNA-p1
OG0001412	Tb927.5.2930_mRNA-p1	TcIL3000.A.H_000421000.1_1	TcIL3000_5_2860.1-p1, TcIL3000_5_3200.1-p1		TvY486_0502300_mRNA-p1
OG0001413	Tb927.5.2940_mRNA-p1	TcIL3000.A.H_000421100.1_1	TcIL3000_5_2850.1-p1, TcIL3000_5_3210.1-p1		TvY486_0502310_mRNA-p1
OG0001414	Tb927.5.2960_mRNA-p1	TcIL3000.A.H_000421300.1_1	TcIL3000_5_3230.1-p1	TcCLB.506607.19_mRNA-p1	TvY486_0502330_mRNA-p1
OG0001415	Tb11.v5.0692.1-p1, Tb927.5.3000_mRNA-p1	TcIL3000.A.H_000421600.1_1	TcIL3000_5_3270.1-p1	TcCLB.510173.30_mRNA-p1	TvY486_0502370_mRNA-p1
OG0001416	Tb11.v5.0691.1-p1, Tb927.5.3010_mRNA-p1	TcIL3000.A.H_000421700.1_1	TcIL3000_5_3280.1-p1	TcCLB.510173.40_mRNA-p1	TvY486_0502380_mRNA-p1
OG0001417	Tb927.5.3040_mRNA-p1	TcIL3000.A.H_000422100.1_1	TcIL3000_5_3370.1-p1	TcCLB.510173.70_mRNA-p1	TvY486_0502430_mRNA-p1
OG0001418	Tb927.5.3250.1_mRNA-p1	TcIL3000.A.H_000423800.1_1	TcIL3000_0_00330.1-p1, TcIL3000_0_30120.1-p1	TcCLB.507809.100_mRNA-p1	TvY486_0502670_mRNA-p1
OG0001419	Tb927.5.3280_mRNA-p1	TcIL3000.A.H_000424100.1_1	TcIL3000_0_12990.1-p1, TcIL3000_0_21020.1-p1	TcCLB.507809.130_mRNA-p1	TvY486_0502710_mRNA-p1
OG0001420	Tb927.5.3290_mRNA-p1	TcIL3000.A.H_000424300.1_1	TcIL3000_0_12580.1-p1	TcCLB.507809.140_mRNA-p1	TvY486_0003695_mRNA-p1, TvY486_0502720_mRNA-p1
OG0001421	Tb927.5.3400_mRNA-p1	TcIL3000.A.H_000425900.1_1	TcIL3000_5_3840.1-p1	TcCLB.509777.70_mRNA-p1	TvY486_0502870_mRNA-p1
OG0001422	Tb11.v5.0736.1-p1, Tb927.5.3420_mRNA-p1	TcIL3000.A.H_000426100.1_1	TcIL3000_5_3880.1-p1	TcCLB.509777.90_mRNA-p1	TvY486_0502890_mRNA-p1
OG0001423	Tb927.5.3470_mRNA-p1	TcIL3000.A.H_000426600.1_1	TcIL3000_0_18190.1-p1, TcIL3000_5_3930.1-p1		TvY486_0017450_mRNA-p1
OG0001424	Tb927.5.3580_mRNA-p1	TcIL3000.A.H_000427800.1_1	TcIL3000_0_40660.1-p1, TcIL3000_5_4010.1-p1	TcCLB.507811.44_mRNA-p1	TvY486_0502950_mRNA-p1
OG0001425	Tb927.5.3610_mRNA-p1	TcIL3000.A.H_000428100.1_1	TcIL3000_0_04490.1-p1, TcIL3000_5_4050.1-p1	TcCLB.507811.20_mRNA-p1	TvY486_0502990_mRNA-p1
OG0001426	Tb927.5.3620_mRNA-p1	TcIL3000.A.H_000428200.1_1	TcIL3000_0_25250.1-p1, TcIL3000_5_4060.1-p1	TcCLB.509779.60_mRNA-p1	TvY486_0503000_mRNA-p1
OG0001427	Tb927.5.3630_mRNA-p1	TcIL3000.A.H_000428300.1_1	TcIL3000_0_41110.1-p1, TcIL3000_0_52650.1-p1	TcCLB.509779.50_mRNA-p1	TvY486_0503040_mRNA-p1
OG0001428	Tb927.5.3640_mRNA-p1	TcIL3000.A.H_000428400.1_1	TcIL3000_0_16250.1-p1, TcIL3000_0_52660.1-p1	TcCLB.509779.40_mRNA-p1	TvY486_0503050_mRNA-p1
OG0001429	Tb927.5.3650_mRNA-p1	TcIL3000.A.H_000428425.1_1	TcIL3000_0_16260.1-p1, TcIL3000_0_52670.1-p1, TcIL3000_5_4080.1-p1	TcCLB.509779.30_mRNA-p1	TvY486_0503060_mRNA-p1
OG0001430	Tb927.5.3660_mRNA-p1	TcIL3000.A.H_000428500.1_1	TcIL3000_0_52680.1-p1, TcIL3000_5_4090.1-p1	TcCLB.509779.20_mRNA-p1	TvY486_0503080_mRNA-p1
OG0001431	Tb927.5.3670_mRNA-p1	TcIL3000.A.H_000428600.1_1	TcIL3000_0_52690.1-p1, TcIL3000_5_4100.1-p1	TcCLB.509779.10_mRNA-p1	TvY486_0503090_mRNA-p1
OG0001432	Tb927.5.3680_mRNA-p1	TcIL3000.A.H_000428700.1_1	TcIL3000_0_17920.1-p1, TcIL3000_5_4110.1-p1	TcCLB.509779.4_mRNA-p1	TvY486_0503100_mRNA-p1
OG0001433	Tb927.5.3700_mRNA-p1	TcIL3000.A.H_000428900.1_1	TcIL3000_0_17900.1-p1, TcIL3000_5_4140.1-p1	TcCLB.509777.140_mRNA-p1	TvY486_0503120_mRNA-p1
OG0001434	Tb927.5.3710_mRNA-p1	TcIL3000.A.H_000429000.1_1	TcIL3000_0_17880.1-p1, TcIL3000_5_4160.1-p1	TcCLB.509777.130_mRNA-p1	TvY486_0503130_mRNA-p1
OG0001435	Tb927.5.3720_mRNA-p1	TcIL3000.A.H_000429400.1_1	TcIL3000_0_08670.1-p1, TcIL3000_5_4180.1-p1	TcCLB.509777.110_mRNA-p1	TvY486_0503140_mRNA-p1
OG0001436	Tb927.5.3730_mRNA-p1	TcIL3000.A.H_000429500.1_1	TcIL3000_0_08660.1-p1, TcIL3000_5_4190.1-p1	TcCLB.414517.9_mRNA-p1	TvY486_0503160_mRNA-p1
OG0001437	Tb927.5.3740_mRNA-p1	TcIL3000.A.H_000429600.1_1	TcIL3000_0_08650.1-p1, TcIL3000_5_4200.1-p1	TcCLB.503619.29_mRNA-p1	TvY486_0503170_mRNA-p1
OG0001438	Tb927.5.3750_mRNA-p1	TcIL3000.A.H_000429700.1_1	TcIL3000_0_05600.1-p1, TcIL3000_5_4220.1-p1	TcCLB.503619.20_mRNA-p1	TvY486_0503190_mRNA-p1
OG0001439	Tb927.5.3810_mRNA-p1	TcIL3000.A.H_000430200.1_1	TcIL3000_5_4260.1-p1	TcCLB.506747.10_pseudogenic_transcript-p1, TcCLB.508373.29_mRNA-p1	TvY486_0503240_mRNA-p1
OG0001440	Tb927.5.3820_mRNA-p1	TcIL3000.A.H_000430300.1_1	TcIL3000_5_4290.1-p1	TcCLB.507091.50_mRNA-p1, TcCLB.508375.30_mRNA-p1	TvY486_0503260_mRNA-p1
OG0001441	Tb927.5.3830_mRNA-p1	TcIL3000.A.H_000430400.1_1	TcIL3000_5_4300.1-p1	TcCLB.507091.40_mRNA-p1, TcCLB.508375.50_mRNA-p1	TvY486_0503270_mRNA-p1
OG0001442	Tb927.5.3880_mRNA-p1	TcIL3000.A.H_000430900.1_1	TcIL3000_5_4380.1-p1	TcCLB.510603.169_mRNA-p1, TcCLB.510605.19_mRNA-p1	TvY486_0503330_mRNA-p1
OG0001443	Tb927.5.3950_mRNA-p1	TcIL3000.A.H_000431500.1_1	TcIL3000_5_4490.1-p1	TcCLB.506947.70_mRNA-p1	TvY486_0503400_mRNA-p1
OG0001444	Tb927.5.3980_mRNA-p1	TcIL3000.A.H_000431800.1_1	TcIL3000_5_4530.1-p1	TcCLB.506947.100_mRNA-p1	TvY486_0503430_mRNA-p1
OG0001445	Tb927.5.4050_mRNA-p1	TcIL3000.A.H_000432200.1_1	TcIL3000_5_4580.1-p1	TcCLB.507941.14_mRNA-p1	TvY486_0503460_mRNA-p1
OG0001446	Tb927.5.4060_mRNA-p1	TcIL3000.A.H_000432300.1_1	TcIL3000_5_4590.1-p1	TcCLB.507941.20_mRNA-p1	TvY486_0503470_mRNA-p1
OG0001447	Tb927.5.4140_mRNA-p1	TcIL3000.A.H_000205900.1_1, TcIL3000.A.H_000433100.1_1	TcIL3000_0_13750.1-p1, TcIL3000_5_4780.1-p1	TcCLB.507941.110_mRNA-p1	TvY486_0503550_mRNA-p1
OG0001448	Tb927.5.4150_mRNA-p1	TcIL3000.A.H_000205800.1_1, TcIL3000.A.H_000433200.1_1	TcIL3000_5_4800.1-p1	TcCLB.507941.120_mRNA-p1	TvY486_0503560_mRNA-p1
OG0001449	Tb05.5K5.20_mRNA-p1, Tb927.5.4360_mRNA-p1	TcIL3000.A.H_000434500.1_1	TcIL3000_5_5000.1-p1	TcCLB.510351.130_mRNA-p1	TvY486_0503750_mRNA-p1
OG0001450	Tb11.v5.0223.1-p1, Tb927.5.440_mRNA-p1	TcIL3000.A.H_000013700.1_1, TcIL3000.A.H_000013800.1_1	TcIL3000_0_25120.1-p1	TcCLB.506961.25_mRNA-p1, TcCLB.508717.60_mRNA-p1
OG0001451	Tb05.5K5.100_mRNA-p1, Tb927.5.4450_mRNA-p1	TcIL3000.A.H_000435400.1_1	TcIL3000_5_5090.1-p1	TcCLB.508205.48_mRNA-p1	TvY486_0503850_mRNA-p1
OG0001452	Tb05.5K5.130_mRNA-p1, Tb927.5.4480_mRNA-p1	TcIL3000.A.H_000435700.1_1	TcIL3000_5_5170.1-p1	TcCLB.510353.30_mRNA-p1	TvY486_0503890_mRNA-p1
OG0001453	Tb05.5K5.150_mRNA-p1, Tb927.5.4500_mRNA-p1	TcIL3000.A.H_000435800.1_1	TcIL3000_0_58560.1-p1, TcIL3000_5_5190.1-p1	TcCLB.419417.4_mRNA-p1	TvY486_0503920_mRNA-p1
OG0001454	Tb11.v5.0222.1-p1, Tb927.5.450_mRNA-p1	TcIL3000.A.H_000013300.1_1	TcIL3000_5_70.1-p1	TcCLB.507869.10_mRNA-p1	TvY486_0500050_mRNA-p1
OG0001455	Tb05.5K5.170_mRNA-p1, Tb927.5.4530_mRNA-p1	TcIL3000.A.H_000050500.1_1, TcIL3000.A.H_000436100.1_1	TcIL3000_5_5220.1-p1	TcCLB.506717.10_mRNA-p1	TvY486_0503950_mRNA-p1
OG0001456	Tb11.v5.0219.1-p1, Tb927.5.490_mRNA-p1	TcIL3000.A.H_000013000.1_1	TcIL3000_5_110.1-p1	TcCLB.509885.60_mRNA-p1	TvY486_0500090_mRNA-p1
OG0001457	Tb11.v5.0218.1-p1, Tb927.5.500_mRNA-p1	TcIL3000.A.H_000012900.1_1	TcIL3000_5_150.1-p1	TcCLB.509885.50_mRNA-p1	TvY486_0500100_mRNA-p1
OG0001458	Tb927.5.530_mRNA-p1	TcIL3000.A.H_000012600.1_1	TcIL3000_0_31070.1-p1, TcIL3000_5_220.1-p1	TcCLB.509885.20_mRNA-p1	TvY486_0500130_mRNA-p1
OG0001459	Tb927.5.570_mRNA-p1	TcIL3000.A.H_000012300.1_1	TcIL3000_5_270.1-p1	TcCLB.507867.80_mRNA-p1	TvY486_0500160_mRNA-p1
OG0001460	Tb927.5.600_mRNA-p1	TcIL3000.A.H_000012000.1_1	TcIL3000_5_300.1-p1	TcCLB.507867.50_mRNA-p1	TvY486_0706580_mRNA-p1
OG0001461	Tb927.5.690_mRNA-p1	TcIL3000.A.H_000398900.1_1	TcIL3000_0_26860.1-p1, TcIL3000_0_35090.1-p1	TcCLB.508539.20_mRNA-p1	TvY486_0500210_mRNA-p1
OG0001462	Tb927.5.720_mRNA-p1, Tb927.5.730_mRNA-p1	TcIL3000.A.H_000399200.1_1, TcIL3000.A.H_000399300.1_1	TcIL3000_0_07330.1-p1, TcIL3000_0_13040.1-p1, TcIL3000_0_35060.1-p1
OG0001463	Tb927.5.780_mRNA-p1	TcIL3000.A.H_000399700.1_1	TcIL3000_5_410.1-p1	TcCLB.508541.210_mRNA-p1	TvY486_0500300_mRNA-p1, TvY486_0500380_mRNA-p1
OG0001464	Tb927.5.810_mRNA-p1	TcIL3000.A.H_000400100.1_1	TcIL3000_0_17500.1-p1, TcIL3000_0_37550.1-p1	TcCLB.504929.5_mRNA-p1	TvY486_0500320_mRNA-p1
OG0001465	Tb927.5.820_mRNA-p1	TcIL3000.A.H_000400200.1_1	TcIL3000_0_17520.1-p1, TcIL3000_0_37560.1-p1	TcCLB.503599.20_mRNA-p1	TvY486_0500340_mRNA-p1
OG0001466	Tb927.5.950_mRNA-p1	TcIL3000.A.H_000207900.1_1, TcIL3000.A.H_000401600.1_1	TcIL3000_0_47240.1-p1, TcIL3000_5_680.1-p1	TcCLB.511179.100_mRNA-p1	TvY486_0500540_mRNA-p1
OG0001467	Tb927.5.970_mRNA-p1	TcIL3000.A.H_000207700.1_1, TcIL3000.A.H_000401800.1_1	TcIL3000_0_47220.1-p1, TcIL3000_5_710.1-p1	TcCLB.511179.114_mRNA-p1	TvY486_0500560_mRNA-p1
OG0001468	Tb927.5.990_mRNA-p1	TcIL3000.A.H_000402000.1_1	TcIL3000_0_47200.1-p1, TcIL3000_5_730.1-p1	TcCLB.511179.130_mRNA-p1	TvY486_0500580_mRNA-p1
OG0001469	Tb06.3A7.270_mRNA-p1, Tb927.6.920_mRNA-p1	TcIL3000.A.H_000446500.1_1	TcIL3000_0_46560.1-p1	TcCLB.506531.40_mRNA-p1	TvY486_0600390_mRNA-p1, TvY486_0600400_mRNA-p1
OG0001470	Tb927.6.1070_mRNA-p1	TcIL3000.A.H_000448800.1_1	TcIL3000_0_18870.1-p1, TcIL3000_6_530.1-p1	TcCLB.507603.240_mRNA-p1	TvY486_0600570_mRNA-p1
OG0001471	Tb927.6.1090_mRNA-p1	TcIL3000.A.H_000449000.1_1	TcIL3000_0_16770.1-p1, TcIL3000_6_560.1-p1	TcCLB.507603.200_mRNA-p1	TvY486_0404490_mRNA-p1
OG0001472	Tb927.6.1120_mRNA-p1	TcIL3000.A.H_000449300.1_1	TcIL3000_0_15960.1-p1, TcIL3000_6_600.1-p1	TcCLB.507603.170_mRNA-p1	TvY486_0600630_mRNA-p1
OG0001473	Tb927.6.1220_mRNA-p1	TcIL3000.A.H_000450300.1_1	TcIL3000_0_27560.1-p1, TcIL3000_6_780.1-p1	TcCLB.507603.60_mRNA-p1	TvY486_0600730_mRNA-p1
OG0001474	Tb11.v5.0742.1-p1, Tb927.6.1260_mRNA-p1	TcIL3000.A.H_000450600.1_1	TcIL3000_6_820.1-p1	TcCLB.507603.40_mRNA-p1	TvY486_0600770_mRNA-p1
OG0001475	Tb927.6.1280_mRNA-p1	TcIL3000.A.H_000218600.1_1, TcIL3000.A.H_000450800.1_1	TcIL3000_0_44430.1-p1	TcCLB.507603.20_mRNA-p1	TvY486_0600790_mRNA-p1
OG0001476	Tb927.6.1450_mRNA-p1	TcIL3000.A.H_000451400.1_1	TcIL3000_6_850.1-p1, TcIL3000_6_880.1-p1	TcCLB.505807.54_mRNA-p1	TvY486_0600850_mRNA-p1
OG0001477	Tb927.6.1460.1_mRNA-p1, Tb927.6.1460.2_mRNA-p1	TcIL3000.A.H_000451500.1_1	TcIL3000_6_860.1-p1, TcIL3000_6_890.1-p1		TvY486_0600860_mRNA-p1
OG0001478	Tb927.6.1490.1_mRNA-p1, Tb927.6.1490.2_mRNA-p1	TcIL3000.A.H_000451800.1_1	TcIL3000_6_940.1-p1	TcCLB.505807.100_mRNA-p1	TvY486_0600910_mRNA-p1
OG0001479	Tb927.6.1500_mRNA-p1	TcIL3000.A.H_000252700.1_1, TcIL3000.A.H_000452000.1_1	TcIL3000_0_37370.1-p1, TcIL3000_6_980.1-p1	TcCLB.505807.110_mRNA-p1	TvY486_0600920_mRNA-p1
OG0001480	Tb927.10.14160_mRNA-p1, Tb927.10.14170_mRNA-p1, Tb927.6.1520_mRNA-p1	TcIL3000.A.H_000845600.1_1	TcIL3000_10_12040.1-p1		TvY486_1013610_mRNA-p1
OG0001481	Tb927.6.1570_mRNA-p1	TcIL3000.A.H_000452600.1_1	TcIL3000_0_16560.1-p1, TcIL3000_6_1070.1-p1	TcCLB.505807.180_mRNA-p1	TvY486_0600970_mRNA-p1
OG0001482	Tb927.6.1580_mRNA-p1	TcIL3000.A.H_000452700.1_1	TcIL3000_0_16570.1-p1, TcIL3000_6_1080.1-p1	TcCLB.505807.190_mRNA-p1	TvY486_0600980_mRNA-p1
OG0001483	Tb927.6.1590_mRNA-p1	TcIL3000.A.H_000452800.1_1	TcIL3000_0_59450.1-p1, TcIL3000_6_1090.1-p1	TcCLB.505807.200_mRNA-p1	TvY486_0600990_mRNA-p1
OG0001484	Tb927.6.1620_mRNA-p1	TcIL3000.A.H_000453100.1_1	TcIL3000_0_44060.1-p1, TcIL3000_6_1120.1-p1	TcCLB.505807.240_mRNA-p1	TvY486_0601030_mRNA-p1
OG0001485	Tb927.6.1690_mRNA-p1	TcIL3000.A.H_000453800.1_1	TcIL3000_0_56490.1-p1, TcIL3000_6_1260.1-p1	TcCLB.509443.30_mRNA-p1	TvY486_0601100_mRNA-p1
OG0001486	Tb927.6.1870_mRNA-p1	TcIL3000.A.H_000455500.1_1	TcIL3000_6_1470.1-p1	TcCLB.421959.10_mRNA-p1, TcCLB.504935.10_mRNA-p1	TvY486_0601320_mRNA-p1
OG0001487	Tb927.6.1940_mRNA-p1	TcIL3000.A.H_000456200.1_1	TcIL3000_0_02500.1-p1, TcIL3000_0_48980.1-p1	TcCLB.508489.10_mRNA-p1	TvY486_0601400_mRNA-p1
OG0001488	Tb927.6.2100_mRNA-p1, Tb927.6.2110_mRNA-p1	TcIL3000.A.H_000457800.1_1, TcIL3000.A.H_000457900.1_1			TvY486_0601590_mRNA-p1
OG0001489	Tb927.6.2150_mRNA-p1	TcIL3000.A.H_000264600.1_1, TcIL3000.A.H_000458300.1_1	TcIL3000_6_1180.1-p1, TcIL3000_6_1790.1-p1		TvY486_0601640_mRNA-p1
OG0001490	Tb927.6.2240_mRNA-p1	TcIL3000.A.H_000459200.1_1	TcIL3000_0_14890.1-p1, TcIL3000_0_37850.1-p1	TcCLB.507927.10_mRNA-p1	TvY486_0601760_mRNA-p1
OG0001491	Tb927.6.2250_mRNA-p1	TcIL3000.A.H_000459300.1_1	TcIL3000_0_37860.1-p1	TcCLB.507927.4_mRNA-p1, TcCLB.509007.60_mRNA-p1	TvY486_0601770_mRNA-p1
OG0001492	Tb927.6.2260_mRNA-p1, Tb927.6.2320_mRNA-p1	TcIL3000.A.H_000459400.1_1	TcIL3000_0_11970.1-p1, TcIL3000_0_37870.1-p1	TcCLB.503835.10_mRNA-p1	TvY486_0601780_mRNA-p1
OG0001493	Tb927.6.2300_mRNA-p1, Tb927.6.2360_mRNA-p1	TcIL3000.A.H_000459800.1_1	TcIL3000_6_1860.1-p1	TcCLB.509965.370_mRNA-p1	TvY486_0601850_mRNA-p1
OG0001494	Tb927.6.2400_mRNA-p1	TcIL3000.A.H_000460200.1_1	TcIL3000_0_53470.1-p1, TcIL3000_6_1910.1-p1	TcCLB.509965.319_mRNA-p1	TvY486_0601880_mRNA-p1
OG0001495	Tb927.6.2410_mRNA-p1	TcIL3000.A.H_000460300.1_1	TcIL3000_0_53480.1-p1, TcIL3000_6_1920.1-p1	TcCLB.509965.300_mRNA-p1	TvY486_0601890_mRNA-p1
OG0001496	Tb927.6.2420_mRNA-p1	TcIL3000.A.H_000460400.1_1	TcIL3000_0_53490.1-p1, TcIL3000_6_1930.1-p1	TcCLB.509965.290_mRNA-p1	TvY486_0601900_mRNA-p1
OG0001497	Tb927.6.2570_mRNA-p1	TcIL3000.A.H_000461800.1_1	TcIL3000_0_20020.1-p1, TcIL3000_0_25040.1-p1	TcCLB.509965.160_mRNA-p1	TvY486_0602060_mRNA-p1
OG0001498	Tb927.6.2580_mRNA-p1	TcIL3000.A.H_000461900.1_1	TcIL3000_0_20010.1-p1, TcIL3000_6_2070.1-p1	TcCLB.509965.150_mRNA-p1	TvY486_0602080_mRNA-p1
OG0001499	Tb927.6.2660_mRNA-p1	TcIL3000.A.H_000462500.1_1	TcIL3000_0_30070.1-p1, TcIL3000_6_2140.1-p1, TcIL3000_6_2150.1-p1	TcCLB.509965.70_mRNA-p1	TvY486_0602160_mRNA-p1
OG0001500	Tb927.6.2750_mRNA-p1	TcIL3000.A.H_000463300.1_1	TcIL3000_0_31950.1-p1, TcIL3000_6_2210.1-p1	TcCLB.507925.30_mRNA-p1	TvY486_0602240_mRNA-p1
OG0001501	Tb927.6.2760_mRNA-p1	TcIL3000.A.H_000463400.1_1	TcIL3000_0_31960.1-p1, TcIL3000_6_2220.1-p1	TcCLB.507925.20_mRNA-p1	TvY486_0602250_mRNA-p1
OG0001502	Tb927.6.2770_mRNA-p1	TcIL3000.A.H_000463500.1_1	TcIL3000_0_18920.1-p1, TcIL3000_6_2230.1-p1	TcCLB.507923.30_mRNA-p1	TvY486_0602260_mRNA-p1
OG0001503	Tb927.6.2810_mRNA-p1	TcIL3000.A.H_000463900.1_1	TcIL3000_0_08100.1-p1, TcIL3000_6_2290.1-p1	TcCLB.511753.100_mRNA-p1	TvY486_0602290_mRNA-p1
OG0001504	Tb927.6.2980_mRNA-p1	TcIL3000.A.H_000465400.1_1, TcIL3000.A.H_000465500.1_1	TcIL3000_6_2490.1-p1	TcCLB.511751.170_mRNA-p1	TvY486_0602460_mRNA-p1
OG0001505	Tb927.6.3010_mRNA-p1	TcIL3000.A.H_000465800.1_1	TcIL3000_0_06620.1-p1, TcIL3000_6_2530.1-p1	TcCLB.511751.163_mRNA-p1	TvY486_0602490_mRNA-p1
OG0001506	Tb927.6.3020_mRNA-p1	TcIL3000.A.H_000465900.1_1	TcIL3000_0_06630.1-p1, TcIL3000_6_2540.1-p1	TcCLB.511751.150_mRNA-p1	TvY486_0602510_mRNA-p1
OG0001507	Tb927.6.3040_mRNA-p1	TcIL3000.A.H_000466100.1_1	TcIL3000_0_08780.1-p1, TcIL3000_6_2560.1-p1	TcCLB.511751.130_mRNA-p1	TvY486_0602530_mRNA-p1
OG0001508	Tb927.6.3050_mRNA-p1	TcIL3000.A.H_000466200.1_1	TcIL3000_0_08790.1-p1, TcIL3000_6_2570.1-p1	TcCLB.511751.120_mRNA-p1	TvY486_0602540_mRNA-p1
OG0001509	Tb927.6.3060_mRNA-p1	TcIL3000.A.H_000466300.1_1	TcIL3000_0_08800.1-p1, TcIL3000_6_2580.1-p1	TcCLB.511751.114_mRNA-p1	TvY486_0602550_mRNA-p1
OG0001510	Tb927.6.3070_mRNA-p1	TcIL3000.A.H_000466400.1_1	TcIL3000_0_08810.1-p1, TcIL3000_6_2590.1-p1	TcCLB.511751.110_mRNA-p1	TvY486_0602560_mRNA-p1
OG0001511	Tb927.6.3100_mRNA-p1	TcIL3000.A.H_000466700.1_1	TcIL3000_0_50910.1-p1, TcIL3000_6_2650.1-p1	TcCLB.511751.60_mRNA-p1	TvY486_0602590_mRNA-p1
OG0001512	Tb927.6.3110_mRNA-p1	TcIL3000.A.H_000466800.1_1	TcIL3000_0_50900.1-p1, TcIL3000_6_2660.1-p1	TcCLB.511751.50_mRNA-p1	TvY486_0602600_mRNA-p1
OG0001513	Tb927.6.3180_mRNA-p1	TcIL3000.A.H_000467500.1_1	TcIL3000_0_52310.1-p1, TcIL3000_6_2760.1-p1	TcCLB.509171.70_mRNA-p1	TvY486_0602670_mRNA-p1
OG0001514	Tb927.6.3190_mRNA-p1	TcIL3000.A.H_000467600.1_1, TcIL3000.A.H_000467700.1_1	TcIL3000_0_27740.1-p1, TcIL3000_0_40850.1-p1	TcCLB.509171.60_mRNA-p1	TvY486_0602680_mRNA-p1
OG0001515	Tb11.v5.0635.1-p1, Tb927.6.3510_mRNA-p1	TcIL3000.A.H_000470200.1_1, TcIL3000.A.H_000470300.1_1	TcIL3000_6_3050.1-p1	TcCLB.506941.20_mRNA-p1	TvY486_0603000_mRNA-p1
OG0001516	Tb11.v5.0634.1-p1, Tb927.6.3520_mRNA-p1	TcIL3000.A.H_000470400.1_1	TcIL3000_6_3100.1-p1	TcCLB.506941.30_mRNA-p1	TvY486_0603010_mRNA-p1
OG0001517	Tb927.6.3560_mRNA-p1	TcIL3000.A.H_000471000.1_1	TcIL3000_0_19090.1-p1, TcIL3000_6_3140.1-p1	TcCLB.506941.70_mRNA-p1	TvY486_0603050_mRNA-p1
OG0001518	Tb927.6.3610_mRNA-p1	TcIL3000.A.H_000471600.1_1	TcIL3000_0_33070.1-p1, TcIL3000_0_40910.1-p1	TcCLB.506941.130_mRNA-p1	TvY486_0603100_mRNA-p1
OG0001519	Tb927.6.3620.1_mRNA-p1, Tb927.6.3620.2_mRNA-p1	TcIL3000.A.H_000471700.1_1	TcIL3000_0_33060.1-p1, TcIL3000_0_40920.1-p1	TcCLB.506941.139_mRNA-p1	TvY486_0603110_mRNA-p1
OG0001520	Tb927.6.3660_mRNA-p1	TcIL3000.A.H_000472100.1_1	TcIL3000_0_56520.1-p1, TcIL3000_6_3210.1-p1	TcCLB.506941.180_mRNA-p1	TvY486_0603150_mRNA-p1
OG0001521	Tb927.6.3670_mRNA-p1	TcIL3000.A.H_000472200.1_1	TcIL3000_0_34400.1-p1, TcIL3000_6_3230.1-p1	TcCLB.506941.194_mRNA-p1	TvY486_0603160_mRNA-p1
OG0001522	Tb927.6.3680_mRNA-p1	TcIL3000.A.H_000472300.1_1	TcIL3000_0_32340.1-p1, TcIL3000_6_3240.1-p1	TcCLB.506941.220_mRNA-p1	TvY486_0603170_mRNA-p1
OG0001523	Tb927.6.3690_mRNA-p1	TcIL3000.A.H_000472400.1_1	TcIL3000_0_32350.1-p1, TcIL3000_6_3250.1-p1	TcCLB.506941.229_mRNA-p1	TvY486_0603180_mRNA-p1
OG0001524	Tb927.6.3700_mRNA-p1	TcIL3000.A.H_000472500.1_1	TcIL3000_0_37660.1-p1, TcIL3000_6_3260.1-p1	TcCLB.506941.238_mRNA-p1	TvY486_0603190_mRNA-p1
OG0001525	Tb927.6.3730_mRNA-p1	TcIL3000.A.H_000177400.1_1, TcIL3000.A.H_000473000.1_1	TcIL3000_0_24750.1-p1	TcCLB.506941.270_mRNA-p1	TvY486_0603210_mRNA-p1
OG0001526	Tb927.6.3790_mRNA-p1	TcIL3000.A.H_000473500.1_1	TcIL3000_0_02480.1-p1, TcIL3000_0_27060.1-p1	TcCLB.511745.20_mRNA-p1	TvY486_0603270_mRNA-p1
OG0001527	Tb927.6.3870_mRNA-p1	TcIL3000.A.H_000474100.1_1	TcIL3000_0_01630.1-p1, TcIL3000_6_3330.1-p1	TcCLB.511741.40_mRNA-p1	TvY486_0603340_mRNA-p1
OG0001528	Tb927.6.3940_mRNA-p1	TcIL3000.A.H_000249900.1_1, TcIL3000.A.H_000474900.1_1	TcIL3000_6_3370.1-p1	TcCLB.511739.10_mRNA-p1	TvY486_0603410_mRNA-p1
OG0001529	Tb927.6.3980_mRNA-p1	TcIL3000.A.H_000475200.1_1	TcIL3000_0_03240.1-p1, TcIL3000_0_30480.1-p1	TcCLB.511737.50_mRNA-p1	TvY486_0603450_mRNA-p1
OG0001530	Tb927.6.3990_mRNA-p1	TcIL3000.A.H_000475300.1_1	TcIL3000_0_59330.1-p1, TcIL3000_6_3390.1-p1	TcCLB.511737.40_mRNA-p1	TvY486_0603460_mRNA-p1
OG0001531	Tb927.6.4020_mRNA-p1	TcIL3000.A.H_000475700.1_1	TcIL3000_6_3420.1-p1	TcCLB.511735.70_mRNA-p1, TcCLB.511737.6_mRNA-p1	TvY486_0603490_mRNA-p1
OG0001532	Tb927.6.4030_mRNA-p1	TcIL3000.A.H_000475800.1_1	TcIL3000_6_3430.1-p1	TcCLB.511735.60_mRNA-p1, TcCLB.511737.3_mRNA-p1	TvY486_0603500_mRNA-p1
OG0001533	Tb927.6.4050_mRNA-p1	TcIL3000.A.H_000476000.1_1	TcIL3000_6_3450.1-p1	TcCLB.511735.40_mRNA-p1, TcCLB.511735.88_mRNA-p1	TvY486_0603520_mRNA-p1
OG0001534	Tb927.6.4090_mRNA-p1	TcIL3000.A.H_000476300.1_1	TcIL3000_6_3500.1-p1	TcCLB.507641.300_mRNA-p1, TcCLB.511735.10_mRNA-p1	TvY486_0603560_mRNA-p1
OG0001535	Tb927.6.4160.1_mRNA-p1, Tb927.6.4160.2_mRNA-p1	TcIL3000.A.H_000476900.1_1	TcIL3000_6_3570.1-p1	TcCLB.511733.60_mRNA-p1	TvY486_0602910_mRNA-p1
OG0001536	Tb927.6.4210_mRNA-p1	TcIL3000.A.H_000477400.1_1	TcIL3000_6_3630.1-p1	TcCLB.506943.4_mRNA-p1, TcCLB.511733.10_mRNA-p1	TvY486_0603640_mRNA-p1
OG0001537	Tb927.6.4490_mRNA-p1	TcIL3000.A.H_000480000.1_1	TcIL3000_0_03130.1-p1, TcIL3000_6_3930.1-p1	TcCLB.509167.90_mRNA-p1	TvY486_0603880_mRNA-p1
OG0001538	Tb927.6.4500_mRNA-p1	TcIL3000.A.H_000480100.1_1	TcIL3000_0_03140.1-p1, TcIL3000_6_3940.1-p1	TcCLB.509167.80_mRNA-p1	TvY486_0603890_mRNA-p1
OG0001539	Tb927.6.4510_mRNA-p1	TcIL3000.A.H_000480200.1_1	TcIL3000_0_03150.1-p1, TcIL3000_6_3950.1-p1	TcCLB.509167.70_mRNA-p1	TvY486_0603900_mRNA-p1
OG0001540	Tb927.6.4520_mRNA-p1	TcIL3000.A.H_000480300.1_1	TcIL3000_0_03160.1-p1, TcIL3000_6_3960.1-p1	TcCLB.509167.60_mRNA-p1	TvY486_0603910_mRNA-p1
OG0001541	Tb927.6.4600_mRNA-p1	TcIL3000.A.H_000264500.1_1, TcIL3000.A.H_000481200.1_1	TcIL3000_0_53520.1-p1, TcIL3000_6_4050.1-p1	TcCLB.511731.50_mRNA-p1	TvY486_0801420_mRNA-p1
OG0001542	Tb927.6.4640_mRNA-p1	TcIL3000.A.H_000481600.1_1	TcIL3000_0_19000.1-p1, TcIL3000_6_4090.1-p1	TcCLB.511731.20_mRNA-p1	TvY486_0604020_mRNA-p1
OG0001543	Tb927.6.4650_mRNA-p1	TcIL3000.A.H_000481700.1_1	TcIL3000_0_18990.1-p1, TcIL3000_6_4100.1-p1	TcCLB.511731.10_mRNA-p1	TvY486_0604030_mRNA-p1
OG0001544	Tb927.6.4740_mRNA-p1	TcIL3000.A.H_000482300.1_1	TcIL3000_0_57980.1-p1, TcIL3000_6_4200.1-p1	TcCLB.506945.30_mRNA-p1	TvY486_0604110_mRNA-p1
OG0001545	Tb927.6.4820_mRNA-p1	TcIL3000.A.H_000483300.1_1	TcIL3000_0_43770.1-p1, TcIL3000_6_4300.1-p1	TcCLB.506945.120_mRNA-p1	TvY486_0604190_mRNA-p1
OG0001546	Tb927.6.4930.1_mRNA-p1, Tb927.6.4930.2_mRNA-p1	TcIL3000.A.H_000237800.1_1, TcIL3000.A.H_000484400.1_1	TcIL3000_6_4350.1-p1	TcCLB.506945.170_mRNA-p1	TvY486_0604260_mRNA-p1
OG0001547	Tb927.6.4940_mRNA-p1	TcIL3000.A.H_000237700.1_1, TcIL3000.A.H_000484500.1_1	TcIL3000_6_4360.1-p1	TcCLB.506945.180_mRNA-p1	TvY486_0604270_mRNA-p1
OG0001548	Tb927.6.4950_mRNA-p1	TcIL3000.A.H_000237600.1_1, TcIL3000.A.H_000484600.1_1	TcIL3000_6_4380.1-p1	TcCLB.506945.200_mRNA-p1	TvY486_0604280_mRNA-p1
OG0001549	Tb927.6.5110_mRNA-p1	TcIL3000.A.H_000486300.1_1	TcIL3000_6_4570.1-p1	TcCLB.506945.359_mRNA-p1, TcCLB.509165.49_mRNA-p1	TvY486_0604420_mRNA-p1
OG0001550	Tb11.v5.0689.1-p1, Tb927.6.850_mRNA-p1	TcIL3000.A.H_000445900.1_1	TcIL3000_6_390.1-p1	TcCLB.510073.70_mRNA-p1	TvY486_0600290_mRNA-p1
OG0001551	Tb927.6.870_mRNA-p1	TcIL3000.A.H_000446000.1_1	TcIL3000_6_460.1-p1	TcCLB.510075.30_mRNA-p1	TvY486_0019310_mRNA-p1, TvY486_0600320_mRNA-p1
OG0001552	Tb927.6.890_mRNA-p1	TcIL3000.A.H_000446200.1_1	TcIL3000_0_57900.1-p1, TcIL3000_6_490.1-p1	TcCLB.510075.50_mRNA-p1	TvY486_0600350_mRNA-p1
OG0001553	Tb927.7.1060_mRNA-p1	TcIL3000.A.H_000497400.1_1	TcIL3000_7_760.1-p1, TcIL3000_7_770.1-p1	TcCLB.503899.40_mRNA-p1	TvY486_0700890_mRNA-p1
OG0001554	Tb927.7.1150_mRNA-p1	TcIL3000.A.H_000498100.1_1	TcIL3000_0_04410.1-p1	TcCLB.503899.139_mRNA-p1	TvY486_0700970_mRNA-p1
OG0001555	Tb927.7.1210_mRNA-p1	TcIL3000.A.H_000498800.1_1	TcIL3000_7_860.1-p1, TcIL3000_7_870.1-p1	TcCLB.508211.60_mRNA-p1	TvY486_0701050_mRNA-p1
OG0001556	Tb927.7.1220_mRNA-p1	TcIL3000.A.H_000498900.1_1	TcIL3000_7_880.1-p1	TcCLB.508211.50_mRNA-p1	TvY486_0701060_mRNA-p1
OG0001557	Tb927.7.1440_mRNA-p1	TcIL3000.A.H_000500800.1_1	TcIL3000_0_29370.1-p1	TcCLB.503579.30_mRNA-p1	TvY486_0701210_mRNA-p1
OG0001558	Tb927.7.1510_mRNA-p1	TcIL3000.A.H_000501500.1_1, TcIL3000.A.H_000501600.1_1	TcIL3000_7_1020.1-p1	TcCLB.503579.110_mRNA-p1	TvY486_0701280_mRNA-p1
OG0001559	Tb927.7.1550_mRNA-p1	TcIL3000.A.H_000501900.1_1	TcIL3000_7_1050.1-p1	TcCLB.503579.150_mRNA-p1	TvY486_0701340_mRNA-p1
OG0001560	Tb927.7.1590_mRNA-p1	TcIL3000.A.H_000502300.1_1	TcIL3000_7_1110.1-p1, TcIL3000_7_1120.1-p1	TcCLB.508207.250_mRNA-p1	TvY486_0701400_mRNA-p1
OG0001561	Tb927.7.1610_mRNA-p1	TcIL3000.A.H_000502500.1_1	TcIL3000_7_1160.1-p1	TcCLB.508207.230_mRNA-p1	TvY486_0701430_mRNA-p1
OG0001562	Tb927.7.1630_mRNA-p1	TcIL3000.A.H_000502700.1_1	TcIL3000_7_1180.1-p1	TcCLB.508207.210_mRNA-p1	TvY486_0701450_mRNA-p1
OG0001563	Tb927.7.1640_mRNA-p1	TcIL3000.A.H_000502800.1_1	TcIL3000_7_1190.1-p1	TcCLB.508207.200_mRNA-p1	TvY486_0701460_mRNA-p1
OG0001564	Tb927.7.1890_mRNA-p1	TcIL3000.A.H_000505000.1_1	TcIL3000_7_1330.1-p1		TvY486_0701720_mRNA-p1
OG0001565	Tb927.7.1920_mRNA-p1	TcIL3000.A.H_000505300.1_1	TcIL3000_7_1360.1-p1		TvY486_0008200_mRNA-p1, TvY486_0014580_mRNA-p1
OG0001566	Tb927.7.2260_mRNA-p1	TcIL3000.A.H_000515000.1_1	TcIL3000_0_04810.1-p1, TcIL3000_7_1570.1-p1		TvY486_0043640_mRNA-p1
OG0001567	Tb927.7.2390_mRNA-p1	TcIL3000.A.H_000513600.1_1	TcIL3000_0_04520.1-p1, TcIL3000_0_04530.1-p1	TcCLB.508321.40_mRNA-p1	TvY486_0702230_mRNA-p1
OG0001568	Tb927.7.2420_mRNA-p1	TcIL3000.A.H_000513200.1_1	TcIL3000_7_1730.1-p1, TcIL3000_7_1740.1-p1	TcCLB.506857.10_mRNA-p1	TvY486_0702270_mRNA-p1
OG0001569	Tb927.7.2480_mRNA-p1	TcIL3000.A.H_000512600.1_1	TcIL3000_0_02800.1-p1, TcIL3000_7_1800.1-p1	TcCLB.506857.60_mRNA-p1	TvY486_0702320_mRNA-p1
OG0001570	Tb927.7.2490_mRNA-p1	TcIL3000.A.H_000512500.1_1	TcIL3000_7_1820.1-p1	TcCLB.506857.70_mRNA-p1	TvY486_0702330_mRNA-p1
OG0001571	Tb927.7.2540_mRNA-p1	TcIL3000.A.H_000512000.1_1	TcIL3000_0_55090.1-p1, TcIL3000_7_1880.1-p1	TcCLB.506859.10_mRNA-p1	TvY486_0702400_mRNA-p1
OG0001572	Tb11.v5.0611.1-p1, Tb927.7.2570_mRNA-p1	TcIL3000.A.H_000511700.1_1	TcIL3000_0_30260.1-p1	TcCLB.506859.70_mRNA-p1	TvY486_0702440_mRNA-p1
OG0001573	Tb927.7.2760_mRNA-p1	TcIL3000.A.H_000510000.1_1	TcIL3000_0_43010.1-p1, TcIL3000_7_2080.1-p1	TcCLB.510525.20_mRNA-p1	TvY486_0043230_mRNA-p1
OG0001574	Tb927.7.2770_mRNA-p1	TcIL3000.A.H_000509900.1_1	TcIL3000_0_43000.1-p1, TcIL3000_7_2090.1-p1	TcCLB.510525.30_mRNA-p1	TvY486_0043220_mRNA-p1
OG0001575	Tb927.7.2950_mRNA-p1	TcIL3000.A.H_000508100.1_1	TcIL3000_0_06910.1-p1, TcIL3000_7_2160.1-p1	TcCLB.510525.120_mRNA-p1	TvY486_0702810_mRNA-p1
OG0001576	Tb927.7.3000_mRNA-p1	TcIL3000.A.H_000507800.1_1	TcIL3000_0_22590.1-p1	TcCLB.413605.10_mRNA-p1, TcCLB.510527.9_mRNA-p1	TvY486_0702840_mRNA-p1
OG0001577	Tb927.7.3070_mRNA-p1	TcIL3000.A.H_000507100.1_1	TcIL3000_0_29650.1-p1, TcIL3000_7_2200.1-p1	TcCLB.510531.10_mRNA-p1	TvY486_0702920_mRNA-p1
OG0001578	Tb11.v5.0652.1-p1, Tb927.7.3210_mRNA-p1	TcIL3000.A.H_000505700.1_1	TcIL3000_7_2370.1-p1	TcCLB.510533.70_mRNA-p1	TvY486_0703080_mRNA-p1
OG0001579	Tb927.7.3290_mRNA-p1	TcIL3000.A.H_000517500.1_1	TcIL3000_0_27500.1-p1, TcIL3000_0_55040.1-p1	TcCLB.510533.130_mRNA-p1	TvY486_0703130_mRNA-p1
OG0001580	Tb927.7.3350.1_mRNA-p1, Tb927.7.3350.2_mRNA-p1	TcIL3000.A.H_000518200.1_1	TcIL3000_7_2550.1-p1	TcCLB.510533.230_mRNA-p1	TvY486_0703210_mRNA-p1
OG0001581	Tb927.7.3390.1_mRNA-p1, Tb927.7.3390.2_mRNA-p1	TcIL3000.A.H_000518600.1_1	TcIL3000_7_2600.1-p1	TcCLB.508323.40_mRNA-p1	TvY486_0703250_mRNA-p1
OG0001582	Tb927.7.3490_mRNA-p1	TcIL3000.A.H_000519600.1_1	TcIL3000_7_2710.1-p1	TcCLB.508265.4_mRNA-p1, TcCLB.510403.89_mRNA-p1	TvY486_0703380_mRNA-p1
OG0001583	Tb927.7.3550_mRNA-p1	TcIL3000.A.H_000520200.1_1	TcIL3000_7_2790.1-p1	TcCLB.508265.100_mRNA-p1	TvY486_0703440_mRNA-p1
OG0001584	Tb927.7.4400_mRNA-p1	TcIL3000.A.H_000528800.1_1	TcIL3000_7_3620.1-p1, TcIL3000_7_3630.1-p1	TcCLB.504213.90_mRNA-p1	TvY486_0704460_mRNA-p1
OG0001585	Tb11.v5.0264.1-p1, Tb927.7.4510_mRNA-p1	TcIL3000.A.H_000529800.1_1	TcIL3000_7_3740.1-p1	TcCLB.506605.90_mRNA-p1	TvY486_0704610_mRNA-p1
OG0001586	Tb11.v5.0265.1-p1, Tb927.7.4520_mRNA-p1	TcIL3000.A.H_000530000.1_1	TcIL3000_7_3750.1-p1	TcCLB.506605.120_mRNA-p1	TvY486_0704640_mRNA-p1
OG0001587	Tb11.v5.0266.1-p1, Tb927.7.4530_mRNA-p1	TcIL3000.A.H_000530100.1_1	TcIL3000_7_3760.1-p1	TcCLB.506605.130_mRNA-p1	TvY486_0704650_mRNA-p1
OG0001588	Tb11.v5.0267.1-p1, Tb927.7.4540_mRNA-p1	TcIL3000.A.H_000530200.1_1	TcIL3000_7_3770.1-p1	TcCLB.506605.139_mRNA-p1	TvY486_0704660_mRNA-p1
OG0001589	Tb11.v5.0268.1-p1, Tb927.7.4550_mRNA-p1	TcIL3000.A.H_000530300.1_1	TcIL3000_7_3780.1-p1	TcCLB.506605.150_mRNA-p1	TvY486_0704670_mRNA-p1
OG0001590	Tb11.v5.0269.1-p1, Tb927.7.4560_mRNA-p1	TcIL3000.A.H_000530400.1_1	TcIL3000_7_3790.1-p1	TcCLB.506605.160_mRNA-p1	TvY486_0704680_mRNA-p1
OG0001591	Tb11.v5.0270.1-p1, Tb927.7.4570_mRNA-p1	TcIL3000.A.H_000530500.1_1	TcIL3000_7_3810.1-p1	TcCLB.506605.170_mRNA-p1	TvY486_0704690_mRNA-p1
OG0001592	Tb11.v5.0147.1-p1, Tb927.7.4600_mRNA-p1	TcIL3000.A.H_000530800.1_1	TcIL3000_7_3850.1-p1	TcCLB.506605.190_mRNA-p1	TvY486_0704720_mRNA-p1
OG0001593	Tb11.v5.0148.1-p1, Tb927.7.4610_mRNA-p1	TcIL3000.A.H_000530900.1_1	TcIL3000_7_3860.1-p1	TcCLB.506605.194_mRNA-p1	TvY486_0704730_mRNA-p1
OG0001594	Tb11.v5.0150.1-p1, Tb927.7.4650_mRNA-p1	TcIL3000.A.H_000531300.1_1	TcIL3000_7_3920.1-p1	TcCLB.506605.229_mRNA-p1	TvY486_0704770_mRNA-p1
OG0001595	Tb11.v5.0152.1-p1, Tb927.7.4670_mRNA-p1	TcIL3000.A.H_000531500.1_1	TcIL3000_0_13330.1-p1	TcCLB.510167.29_mRNA-p1	TvY486_0704800_mRNA-p1
OG0001596	Tb11.v5.0153.1-p1, Tb927.7.4690_mRNA-p1	TcIL3000.A.H_000531800.1_1	TcIL3000_0_51080.1-p1
OG0001597	Tb11.v5.0160.1-p1, Tb927.7.4770_mRNA-p1	TcIL3000.A.H_000532600.1_1	TcIL3000_7_3940.1-p1	TcCLB.507521.70_mRNA-p1	TvY486_0704844_mRNA-p1
OG0001598	Tb11.v5.0169.1-p1, Tb927.7.4870_mRNA-p1	TcIL3000.A.H_000533600.1_1	TcIL3000_7_4040.1-p1	TcCLB.507817.40_mRNA-p1	TvY486_0704940_mRNA-p1
OG0001599	Tb11.v5.0170.1-p1, Tb927.7.4890_mRNA-p1	TcIL3000.A.H_000533800.1_1	TcIL3000_7_4060.1-p1	TcCLB.507817.60_mRNA-p1	TvY486_0704960_mRNA-p1
OG0001600	Tb11.v5.0171.1-p1, Tb927.7.4900_mRNA-p1	TcIL3000.A.H_000533900.1_1	TcIL3000_7_4080.1-p1	TcCLB.507817.80_mRNA-p1	TvY486_0704970_mRNA-p1
OG0001601	Tb11.v5.0172.1-p1, Tb927.7.4910_mRNA-p1	TcIL3000.A.H_000534000.1_1	TcIL3000_7_4100.1-p1	TcCLB.506351.20_mRNA-p1	TvY486_0704980_mRNA-p1
OG0001602	Tb11.v5.0173.1-p1, Tb927.7.4920_mRNA-p1	TcIL3000.A.H_000534100.1_1	TcIL3000_7_4110.1-p1	TcCLB.506351.30_mRNA-p1	TvY486_0704990_mRNA-p1
OG0001603	Tb11.v5.0174.1-p1, Tb927.7.4930_mRNA-p1	TcIL3000.A.H_000534200.1_1	TcIL3000_7_4130.1-p1	TcCLB.506351.40_mRNA-p1	TvY486_0705010_mRNA-p1
OG0001604	Tb11.v5.0175.1-p1, Tb927.7.4940_mRNA-p1	TcIL3000.A.H_000534300.1_1	TcIL3000_7_4140.1-p1	TcCLB.506351.80_mRNA-p1	TvY486_0705020_mRNA-p1
OG0001605	Tb11.v5.0178.1-p1, Tb927.7.4970_mRNA-p1	TcIL3000.A.H_000534600.1_1	TcIL3000_7_4160.1-p1	TcCLB.503405.10_mRNA-p1	TvY486_0705050_mRNA-p1
OG0001606	Tb11.v5.0179.1-p1, Tb927.7.4980_mRNA-p1	TcIL3000.A.H_000534700.1_1	TcIL3000_7_4170.1-p1	TcCLB.509149.20_mRNA-p1	TvY486_0705060_mRNA-p1
OG0001607	Tb927.7.500_mRNA-p1	TcIL3000.A.H_000491500.1_1	TcIL3000_0_18070.1-p1	TcCLB.506287.9_mRNA-p1	TvY486_0700200_mRNA-p1
OG0001608	Tb11.v5.0183.1-p1, Tb927.7.5030_mRNA-p1	TcIL3000.A.H_000535200.1_1	TcIL3000_7_4230.1-p1	TcCLB.509149.70_mRNA-p1	TvY486_0705110_mRNA-p1
OG0001609	Tb11.v5.0184.1-p1, Tb927.7.5040_mRNA-p1	TcIL3000.A.H_000535300.1_1	TcIL3000_7_4240.1-p1	TcCLB.509149.80_mRNA-p1	TvY486_0705120_mRNA-p1
OG0001610	Tb11.v5.0185.1-p1, Tb927.7.5050_mRNA-p1	TcIL3000.A.H_000535400.1_1	TcIL3000_7_4250.1-p1	TcCLB.509151.10_mRNA-p1	TvY486_0705130_mRNA-p1
OG0001611	Tb11.v5.0188.1-p1, Tb927.7.5080_mRNA-p1	TcIL3000.A.H_000535600.1_1	TcIL3000_7_4270.1-p1	TcCLB.509151.40_mRNA-p1	TvY486_0705140_mRNA-p1
OG0001612	Tb11.v5.0189.1-p1, Tb927.7.5090_mRNA-p1	TcIL3000.A.H_000535700.1_1	TcIL3000_7_4280.1-p1	TcCLB.509151.50_mRNA-p1	TvY486_0705150_mRNA-p1
OG0001613	Tb11.v5.0890.1-p1, Tb927.7.510_mRNA-p1	TcIL3000.A.H_000491600.1_1	TcIL3000_0_52630.1-p1	TcCLB.506287.20_mRNA-p1	TvY486_0700210_mRNA-p1
OG0001614	Tb927.7.5120.1_mRNA-p1, Tb927.7.5120.2_mRNA-p1	TcIL3000.A.H_000536000.1_1	TcIL3000_7_4310.1-p1	TcCLB.509151.80_mRNA-p1	TvY486_0705180_mRNA-p1
OG0001615	Tb927.7.530_mRNA-p1	TcIL3000.A.H_000491700.1_1	TcIL3000_7_220.1-p1	TcCLB.506287.80_mRNA-p1	TvY486_0700230_mRNA-p1
OG0001616	Tb927.7.5310_mRNA-p1	TcIL3000.A.H_000538000.1_1	TcIL3000_7_4440.1-p1, TcIL3000_7_4450.1-p1	TcCLB.506825.80_mRNA-p1	TvY486_0705380_mRNA-p1
OG0001617	Tb927.7.5400_mRNA-p1, Tb927.7.5420_mRNA-p1	TcIL3000.A.H_000538800.1_1	TcIL3000_0_20070.1-p1	TcCLB.509153.20_mRNA-p1	TvY486_0705430_mRNA-p1
OG0001618	Tb927.7.5440_mRNA-p1	TcIL3000.A.H_000539000.1_1	TcIL3000_0_20100.1-p1	TcCLB.509153.40_mRNA-p1	TvY486_0705460_mRNA-p1
OG0001619	Tb11.v5.0586.1-p1, Tb927.7.5470_mRNA-p1	TcIL3000.A.H_000539300.1_1	TcIL3000_7_4500.1-p1	TcCLB.509153.80_mRNA-p1	TvY486_0705510_mRNA-p1
OG0001620	Tb927.7.560_mRNA-p1	TcIL3000.A.H_000491900.1_1	TcIL3000_7_240.1-p1, TcIL3000_7_250.1-p1	TcCLB.506287.130_mRNA-p1	TvY486_0700290_mRNA-p1
OG0001621	Tb11.v5.0590.1-p1, Tb927.7.5620_mRNA-p1	TcIL3000.A.H_000540700.1_1	TcIL3000_7_4590.1-p1	TcCLB.507559.20_mRNA-p1	TvY486_0705750_mRNA-p1
OG0001622	Tb927.7.610_mRNA-p1	TcIL3000.A.H_000492400.1_1	TcIL3000_7_300.1-p1	TcCLB.506287.209_mRNA-p1, TcCLB.506289.9_mRNA-p1	TvY486_0700360_mRNA-p1
OG0001623	Tb927.7.6290_mRNA-p1	TcIL3000.A.H_000545600.1_1	TcIL3000_7_5180.1-p1	TcCLB.506513.130_pseudogenic_transcript-p1	TvY486_0010000_mRNA-p1, TvY486_0706200_mRNA-p1
OG0001624	Tb11.v5.0570.1-p1, Tb927.7.6370_mRNA-p1	TcIL3000.A.H_000546300.1_1	TcIL3000_7_5280.1-p1	TcCLB.507979.10_mRNA-p1	TvY486_0706290_mRNA-p1
OG0001625	Tb927.7.6470_mRNA-p1	TcIL3000.A.H_000547300.1_1	TcIL3000_7_5370.1-p1	TcCLB.506515.20_mRNA-p1	TvY486_0706400_mRNA-p1
OG0001626	Tb927.7.6620.1_mRNA-p1, Tb927.7.6620.2_mRNA-p1	TcIL3000.A.H_000548300.1_1	TcIL3000_0_33700.1-p1	TcCLB.510055.60_mRNA-p1	TvY486_0706430_mRNA-p1
OG0001627	Tb927.7.6640_mRNA-p1	TcIL3000.A.H_000548500.1_1	TcIL3000_0_34250.1-p1, TcIL3000_7_5390.1-p1	TcCLB.510055.100_mRNA-p1	TvY486_0706460_mRNA-p1
OG0001628	Tb11.v5.0444.1-p1, Tb927.7.6670_mRNA-p1	TcIL3000.A.H_000548800.1_1	TcIL3000_7_5440.1-p1, TcIL3000_7_5450.1-p1	TcCLB.510055.150_mRNA-p1	TvY486_0706490_mRNA-p1
OG0001629	Tb927.7.6730_mRNA-p1	TcIL3000.A.H_000549300.1_1	TcIL3000_0_25400.1-p1, TcIL3000_0_56450.1-p1	TcCLB.506517.50_mRNA-p1	TvY486_0706510_mRNA-p1
OG0001630	Tb927.7.6750_mRNA-p1	TcIL3000.A.H_000549500.1_1	TcIL3000_0_25420.1-p1, TcIL3000_0_33770.1-p1	TcCLB.506517.130_mRNA-p1	TvY486_0706525_mRNA-p1
OG0001631	Tb927.7.6760.1_mRNA-p1, Tb927.7.6760.2_mRNA-p1	TcIL3000.A.H_000549600.1_1	TcIL3000_0_11500.1-p1	TcCLB.506517.140_mRNA-p1	TvY486_0706528_mRNA-p1
OG0001632	Tb11.v5.0778.1-p1, Tb927.7.680_mRNA-p1	TcIL3000.A.H_000493200.1_1	TcIL3000_7_350.1-p1	TcCLB.506289.74_mRNA-p1	TvY486_0700440_mRNA-p1
OG0001633	Tb927.7.6900_mRNA-p1	TcIL3000.A.H_000551000.1_1	TcIL3000_7_5560.1-p1	TcCLB.508387.170_mRNA-p1	TvY486_0706620_mRNA-p1
OG0001634	Tb927.7.6910_mRNA-p1	TcIL3000.A.H_000551100.1_1	TcIL3000_7_5570.1-p1	TcCLB.508387.160_mRNA-p1	TvY486_0706630_mRNA-p1
OG0001635	Tb927.7.6920_mRNA-p1	TcIL3000.A.H_000551200.1_1	TcIL3000_7_5580.1-p1	TcCLB.508387.140_mRNA-p1	TvY486_0706640_mRNA-p1
OG0001636	Tb11.v5.0739.1-p1, Tb927.7.7000_mRNA-p1	TcIL3000.A.H_000551900.1_1	TcIL3000_7_5670.1-p1	TcCLB.508387.50_mRNA-p1	TvY486_0706730_mRNA-p1
OG0001637	Tb11.v5.0612.1-p1, Tb927.7.7070_mRNA-p1	TcIL3000.A.H_000552500.1_1	TcIL3000_7_5750.1-p1	TcCLB.445869.10_mRNA-p1	TvY486_0706784_mRNA-p1
OG0001638	Tb927.7.7240_mRNA-p1	TcIL3000.A.H_000554200.1_1	TcIL3000_0_00450.1-p1, TcIL3000_7_5830.1-p1	TcCLB.510611.50_mRNA-p1	TvY486_0706870_mRNA-p1
OG0001639	Tb11.v5.0835.1-p1, Tb927.7.7260_mRNA-p1	TcIL3000.A.H_000554400.1_1	TcIL3000_7_5850.1-p1	TcCLB.510611.30_mRNA-p1	TvY486_0706890_mRNA-p1
OG0001640	Tb927.7.7270_mRNA-p1	TcIL3000.A.H_000554500.1_1	TcIL3000_7_5870.1-p1, TcIL3000_7_5880.1-p1	TcCLB.510611.10_mRNA-p1	TvY486_0706910_mRNA-p1
OG0001641	Tb11.v5.0620.1-p1, Tb927.7.7290_mRNA-p1	TcIL3000.A.H_000554700.1_1	TcIL3000_7_5910.1-p1	TcCLB.510609.120_mRNA-p1	TvY486_0706940_mRNA-p1
OG0001642	Tb927.7.7360_mRNA-p1	TcIL3000.A.H_000267800.1_1, TcIL3000.A.H_000555200.1_1	TcIL3000_7_5980.1-p1	TcCLB.510609.70_mRNA-p1	TvY486_0706990_mRNA-p1
OG0001643	Tb927.7.970_mRNA-p1	TcIL3000.A.H_000496500.1_1	TcIL3000_7_630.1-p1, TcIL3000_7_650.1-p1	TcCLB.506729.90_mRNA-p1	TvY486_0700800_mRNA-p1
OG0001644	Tb927.8.1010_mRNA-p1	TcIL3000.A.H_000567700.1_1	TcIL3000_0_48510.1-p1, TcIL3000_8_580.1-p1	TcCLB.508569.120_mRNA-p1	TvY486_0800500_mRNA-p1
OG0001645	Tb927.8.1090_mRNA-p1	TcIL3000.A.H_000568500.1_1	TcIL3000_8_690.1-p1, TcIL3000_8_700.1-p1	TcCLB.506401.100_mRNA-p1	TvY486_0800550_mRNA-p1
OG0001646	Tb927.8.1140_mRNA-p1	TcIL3000.A.H_000569000.1_1	TcIL3000_0_31100.1-p1, TcIL3000_8_770.1-p1	TcCLB.506401.150_mRNA-p1	TvY486_0800580_mRNA-p1
OG0001647	Tb927.8.1220_pseudogenic_transcript-p1	TcIL3000.A.H_000569700.1_1	TcIL3000_0_21780.1-p1, TcIL3000_8_840.1-p1	TcCLB.506401.200_mRNA-p1	TvY486_0800610_mRNA-p1
OG0001648	Tb927.8.1230_mRNA-p1	TcIL3000.A.H_000569800.1_1	TcIL3000_0_21770.1-p1, TcIL3000_8_860.1-p1	TcCLB.506401.210_mRNA-p1	TvY486_0800630_mRNA-p1
OG0001649	Tb927.8.1240_mRNA-p1	TcIL3000.A.H_000569900.1_1	TcIL3000_0_21750.1-p1, TcIL3000_8_880.1-p1	TcCLB.506401.220_mRNA-p1	TvY486_0800640_mRNA-p1
OG0001650	Tb927.8.1250_mRNA-p1	TcIL3000.A.H_000570000.1_1	TcIL3000_0_21740.1-p1, TcIL3000_8_920.1-p1	TcCLB.506401.230_mRNA-p1	TvY486_0800650_mRNA-p1
OG0001651	Tb927.8.1270_mRNA-p1	TcIL3000.A.H_000570200.1_1	TcIL3000_0_52340.1-p1, TcIL3000_8_950.1-p1	TcCLB.506401.250_mRNA-p1	TvY486_0800670_mRNA-p1
OG0001652	Tb927.8.1320_mRNA-p1	TcIL3000.A.H_000570700.1_1	TcIL3000_0_39580.1-p1, TcIL3000_8_1120.1-p1	TcCLB.506401.310_mRNA-p1	TvY486_0800720_mRNA-p1
OG0001653	Tb927.8.1350_mRNA-p1	TcIL3000.A.H_000571000.1_1	TcIL3000_0_05280.1-p1	TcCLB.506401.330_mRNA-p1	TvY486_0800750_mRNA-p1
OG0001654	Tb11.v5.0779.1-p1, Tb927.8.1360_mRNA-p1	TcIL3000.A.H_000571100.1_1	TcIL3000_0_05290.1-p1	TcCLB.506401.350_mRNA-p1	TvY486_0800760_mRNA-p1
OG0001655	Tb927.8.1500_mRNA-p1	TcIL3000.A.H_000575600.1_1	TcIL3000_0_24110.1-p1, TcIL3000_0_31060.1-p1	TcCLB.508973.60_mRNA-p1	TvY486_0800930_mRNA-p1
OG0001656	Tb927.8.1590_mRNA-p1	TcIL3000.A.H_000576600.1_1	TcIL3000_8_1450.1-p1		TvY486_0801040_mRNA-p1
OG0001657	Tb927.8.1940_mRNA-p1	TcIL3000.A.H_000048800.1_1	TcIL3000_0_02910.1-p1, TcIL3000_8_1890.1-p1	TcCLB.510005.11_pseudogenic_transcript-p1	TvY486_0801330_mRNA-p1
OG0001658	Tb927.8.2040_mRNA-p1	TcIL3000.A.H_000581200.1_1	TcIL3000_8_2070.1-p1	TcCLB.503589.19_mRNA-p1, TcCLB.509497.9_mRNA-p1	TvY486_0801540_mRNA-p1
OG0001659	Tb927.8.2070_mRNA-p1, Tb927.8.2080_mRNA-p1, Tb927.8.2260_mRNA-p1, Tb927.8.2270_mRNA-p1, Tb927.8.2280_mRNA-p1	TcIL3000.A.H_000583000.1_1	TcIL3000_8_2260.1-p1
OG0001660	Tb927.8.2240_mRNA-p1	TcIL3000.A.H_000582800.1_1	TcIL3000_8_2240.1-p1	TcCLB.506375.10_mRNA-p1, TcCLB.506375.60_mRNA-p1	TvY486_0801730_mRNA-p1
OG0001661	Tb927.8.2250_mRNA-p1	TcIL3000.A.H_000582900.1_1	TcIL3000_8_2250.1-p1	TcCLB.506375.70_mRNA-p1, TcCLB.509667.31_pseudogenic_transcript-p1	TvY486_0801750_mRNA-p1
OG0001662	Tb11.v5.0799.1-p1, Tb927.8.2470_mRNA-p1	TcIL3000.A.H_000584800.1_1		TcCLB.504427.64_mRNA-p1, TcCLB.504427.75_pseudogenic_transcript-p1	TvY486_0801930_mRNA-p1, TvY486_0801940_mRNA-p1
OG0001663	Tb927.8.2520_mRNA-p1, Tb927.8.2790_pseudogenic_transcript-p1	TcIL3000.A.H_000585300.1_1, TcIL3000.A.H_000588350.1_1	TcIL3000_8_2710.1-p1	TcCLB.504427.110_mRNA-p1	TvY486_0801980_mRNA-p1
OG0001664	Tb927.8.2670_mRNA-p1	TcIL3000.A.H_000589500.1_1	TcIL3000_0_08340.1-p1, TcIL3000_8_2520.1-p1	TcCLB.420495.19_pseudogenic_transcript-p1, TcCLB.506847.4_mRNA-p1	TvY486_1015410_mRNA-p1
OG0001665	Tb927.8.2850_mRNA-p1	TcIL3000.A.H_000587800.1_1	TcIL3000_0_41370.1-p1	TcCLB.504427.200_mRNA-p1	TvY486_0011310_mRNA-p1, TvY486_0802360_mRNA-p1
OG0001666	Tb927.8.2860_mRNA-p1	TcIL3000.A.H_000589800.1_1	TcIL3000_0_41460.1-p1	TcCLB.506847.70_mRNA-p1	TvY486_0802390_mRNA-p1
OG0001667	Tb11.v5.0721.1-p1, Tb927.8.2870_mRNA-p1	TcIL3000.A.H_000589900.1_1	TcIL3000_0_41450.1-p1	TcCLB.508317.20_mRNA-p1	TvY486_0802400_mRNA-p1
OG0001668	Tb927.8.2980_mRNA-p1	TcIL3000.A.H_000591000.1_1	TcIL3000_8_2900.1-p1	TcCLB.510513.50_mRNA-p1	TvY486_0802490_mRNA-p1
OG0001669	Tb927.8.3080_mRNA-p1	TcIL3000.A.H_000592000.1_1, TcIL3000.A.H_000592100.1_1	TcIL3000_8_3090.1-p1	TcCLB.510515.80_mRNA-p1	TvY486_0032990_mRNA-p1
OG0001670	Tb11.v5.0685.1-p1, Tb927.8.3110_mRNA-p1	TcIL3000.A.H_000592400.1_1	TcIL3000_8_3110.1-p1	TcCLB.510515.110_mRNA-p1	TvY486_0802550_mRNA-p1
OG0001671	Tb927.8.3150_mRNA-p1	TcIL3000.A.H_000592800.1_1	TcIL3000_8_3150.1-p1	TcCLB.510515.139_mRNA-p1, TcCLB.510517.10_mRNA-p1	TvY486_0802590_mRNA-p1
OG0001672	Tb927.8.3210_mRNA-p1	TcIL3000.A.H_000593400.1_1	TcIL3000_8_3240.1-p1	TcCLB.510517.80_mRNA-p1	TvY486_0037235_mRNA-p1, TvY486_0802660_mRNA-p1
OG0001673	Tb11.v5.0520.1-p1, Tb927.8.3310_mRNA-p1	TcIL3000.A.H_000594400.1_1	TcIL3000_8_3370.1-p1	TcCLB.509769.110_mRNA-p1	TvY486_0802760_mRNA-p1
OG0001674	Tb11.v5.0519.1-p1, Tb927.8.3320_mRNA-p1	TcIL3000.A.H_000594500.1_1	TcIL3000_8_3390.1-p1	TcCLB.509769.100_mRNA-p1	TvY486_0802770_mRNA-p1
OG0001675	Tb11.v5.0792.1-p1, Tb927.8.3350_mRNA-p1	TcIL3000.A.H_000594700.1_1	TcIL3000_8_3410.1-p1	TcCLB.509769.70_mRNA-p1	TvY486_0802790_mRNA-p1
OG0001676	Tb927.8.3520_mRNA-p1	TcIL3000.A.H_000596100.1_1	TcIL3000_0_15290.1-p1, TcIL3000_8_3430.1-p1	TcCLB.510165.40_mRNA-p1	TvY486_0025890_mRNA-p1
OG0001677	Tb927.8.3640_mRNA-p1	TcIL3000.A.H_000597600.1_1	TcIL3000_0_06940.1-p1	TcCLB.506633.80_mRNA-p1, TcCLB.511575.120_mRNA-p1	TvY486_0803050_mRNA-p1
OG0001678	Tb927.8.3680_mRNA-p1	TcIL3000.A.H_000597900.1_1	TcIL3000_0_43630.1-p1	TcCLB.511575.70_pseudogenic_transcript-p1	TvY486_0803080_mRNA-p1
OG0001679	Tb927.8.3720_mRNA-p1	TcIL3000.A.H_000598600.1_1, TcIL3000.A.H_000598700.1_1	TcIL3000_0_49930.1-p1	TcCLB.511575.30_mRNA-p1	TvY486_0803120_mRNA-p1
OG0001680	Tb927.8.3800_mRNA-p1	TcIL3000.A.H_000599300.1_1	TcIL3000_8_3670.1-p1	TcCLB.511571.49_mRNA-p1	TvY486_0803210_mRNA-p1
OG0001681	Tb927.8.3810_mRNA-p1	TcIL3000.A.H_000599400.1_1	TcIL3000_8_3680.1-p1	TcCLB.511571.40_mRNA-p1	TvY486_0803220_mRNA-p1
OG0001682	Tb927.8.3820_mRNA-p1	TcIL3000.A.H_000599500.1_1	TcIL3000_8_3700.1-p1	TcCLB.511571.20_mRNA-p1	TvY486_0803250_mRNA-p1
OG0001683	Tb927.8.3830_mRNA-p1	TcIL3000.A.H_000599600.1_1	TcIL3000_8_3710.1-p1	TcCLB.503595.19_mRNA-p1	TvY486_0803260_mRNA-p1
OG0001684	Tb927.8.3840_mRNA-p1	TcIL3000.A.H_000599700.1_1	TcIL3000_8_3720.1-p1	TcCLB.503595.10_mRNA-p1	TvY486_0803270_mRNA-p1
OG0001685	Tb927.8.3850_mRNA-p1	TcIL3000.A.H_000599800.1_1	TcIL3000_8_3730.1-p1	TcCLB.503905.50_mRNA-p1	TvY486_0803280_mRNA-p1
OG0001686	Tb927.8.4260_mRNA-p1	TcIL3000.A.H_000603200.1_1	TcIL3000_8_3970.1-p1	TcCLB.508987.30_mRNA-p1	TvY486_0803640_mRNA-p1
OG0001687	Tb927.8.4470.1_mRNA-p1, Tb927.8.4470.2_mRNA-p1	TcIL3000.A.H_000605000.1_1	TcIL3000_8_4240.1-p1	TcCLB.508989.60_mRNA-p1	TvY486_0803930_mRNA-p1
OG0001688	Tb11.v5.0763.1-p1, Tb927.8.4500_mRNA-p1	TcIL3000.A.H_000605200.1_1	TcIL3000_8_4270.1-p1	TcCLB.508989.90_mRNA-p1	TvY486_0803980_mRNA-p1
OG0001689	Tb11.v5.0863.1-p1, Tb927.8.4660_mRNA-p1	TcIL3000.A.H_000606800.1_1	TcIL3000_8_4490.1-p1	TcCLB.503689.40_mRNA-p1	TvY486_0804120_mRNA-p1
OG0001690	Tb927.8.4760.1_mRNA-p1, Tb927.8.4760.2_mRNA-p1	TcIL3000.A.H_000607400.1_1	TcIL3000_0_00100.1-p1	TcCLB.419043.10_mRNA-p1	TvY486_0804180_mRNA-p1
OG0001691	Tb927.8.4830_mRNA-p1	TcIL3000.A.H_000608100.1_1	TcIL3000_8_4530.1-p1	TcCLB.508837.140_mRNA-p1	TvY486_0804270_mRNA-p1
OG0001692	Tb927.8.4840_mRNA-p1	TcIL3000.A.H_000608000.1_1	TcIL3000_8_4550.1-p1	TcCLB.508837.147_mRNA-p1	TvY486_0804290_mRNA-p1
OG0001693	Tb927.8.4850_mRNA-p1	TcIL3000.A.H_000607900.1_1	TcIL3000_8_4560.1-p1	TcCLB.508837.154_mRNA-p1	TvY486_0804300_mRNA-p1
OG0001694	Tb927.8.4860_mRNA-p1	TcIL3000.A.H_000607800.1_1	TcIL3000_8_4570.1-p1	TcCLB.508837.160_mRNA-p1	TvY486_0804310_mRNA-p1
OG0001695	Tb927.8.4870_mRNA-p1	TcIL3000.A.H_000607700.1_1	TcIL3000_0_02340.1-p1	TcCLB.508837.170_mRNA-p1	TvY486_0804320_mRNA-p1
OG0001696	Tb927.8.4890_mRNA-p1	TcIL3000.A.H_000607500.1_1	TcIL3000_0_00060.1-p1	TcCLB.508837.189_mRNA-p1	TvY486_0804340_mRNA-p1
OG0001697	Tb927.8.4920_mRNA-p1	TcIL3000.A.H_000609200.1_1	TcIL3000_8_4680.1-p1	TcCLB.511215.40_mRNA-p1	TvY486_0804420_mRNA-p1
OG0001698	Tb927.8.5030_mRNA-p1	TcIL3000.A.H_000610100.1_1	TcIL3000_8_4780.1-p1	TcCLB.447705.19_mRNA-p1, TcCLB.508839.30_mRNA-p1	TvY486_0804570_mRNA-p1
OG0001699	Tb927.8.5040_mRNA-p1	TcIL3000.A.H_000610200.1_1	TcIL3000_8_4790.1-p1	TcCLB.447705.9_mRNA-p1, TcCLB.508839.40_mRNA-p1	TvY486_0804580_mRNA-p1
OG0001700	Tb927.8.5210_mRNA-p1	TcIL3000.A.H_000612000.1_1	TcIL3000_8_5040.1-p1	TcCLB.511217.100_mRNA-p1	TvY486_0804780_mRNA-p1
OG0001701	Tb927.8.5280_mRNA-p1	TcIL3000.A.H_000612600.1_1	TcIL3000_8_5120.1-p1	TcCLB.509979.230_mRNA-p1, TcCLB.511553.80_mRNA-p1	TvY486_0804860_mRNA-p1
OG0001702	Tb927.8.5310_mRNA-p1	TcIL3000.A.H_000182600.1_1, TcIL3000.A.H_000612900.1_1	TcIL3000_8_5150.1-p1	TcCLB.511217.180_mRNA-p1	TvY486_0804900_mRNA-p1
OG0001703	Tb927.8.5330_mRNA-p1	TcIL3000.A.H_000182500.1_1, TcIL3000.A.H_000613100.1_1	TcIL3000_8_5170.1-p1	TcCLB.511217.200_mRNA-p1	TvY486_0804920_mRNA-p1
OG0001704	Tb927.8.5370_mRNA-p1	TcIL3000.A.H_000182300.1_1, TcIL3000.A.H_000613400.1_1	TcIL3000_0_14630.1-p1	TcCLB.507275.30_mRNA-p1	TvY486_0804940_mRNA-p1
OG0001705	Tb927.8.5390_mRNA-p1	TcIL3000.A.H_000182100.1_1, TcIL3000.A.H_000613600.1_1	TcIL3000_8_5180.1-p1	TcCLB.507275.10_mRNA-p1	TvY486_0804970_mRNA-p1
OG0001706	Tb927.8.5400_mRNA-p1	TcIL3000.A.H_000613700.1_1	TcIL3000_8_5190.1-p1	TcCLB.509393.50_mRNA-p1	TvY486_0804980_mRNA-p1
OG0001707	Tb927.8.550_mRNA-p1	TcIL3000.A.H_000562800.1_1	TcIL3000_0_23940.1-p1, TcIL3000_8_20.1-p1	TcCLB.510855.10_mRNA-p1	TvY486_0800020_mRNA-p1
OG0001708	Tb927.8.5520_mRNA-p1	TcIL3000.A.H_000615300.1_1	TcIL3000_8_5330.1-p1	TcCLB.503531.40_mRNA-p1, TcCLB.507083.50_mRNA-p1	TvY486_0805050_mRNA-p1
OG0001709	Tb927.8.560_mRNA-p1	TcIL3000.A.H_000562900.1_1	TcIL3000_0_23930.1-p1, TcIL3000_8_30.1-p1	TcCLB.510855.20_mRNA-p1	TvY486_0800030_mRNA-p1
OG0001710	Tb927.8.5630_mRNA-p1	TcIL3000.A.H_000616300.1_1	TcIL3000_8_5400.1-p1	TcCLB.506747.20_mRNA-p1, TcCLB.508373.20_mRNA-p1	TvY486_0805170_mRNA-p1
OG0001711	Tb927.8.5640_mRNA-p1	TcIL3000.A.H_000616400.1_1	TcIL3000_8_5410.1-p1	TcCLB.507091.30_mRNA-p1, TcCLB.508375.60_mRNA-p1	TvY486_0503280_mRNA-p1
OG0001712	Tb927.8.5680_mRNA-p1	TcIL3000.A.H_000616800.1_1	TcIL3000_8_5450.1-p1	TcCLB.506745.20_mRNA-p1, TcCLB.508379.29_mRNA-p1, TcCLB.510601.10_mRNA-p1
OG0001713	Tb927.8.580_mRNA-p1	TcIL3000.A.H_000563100.1_1	TcIL3000_0_23910.1-p1, TcIL3000_8_60.1-p1	TcCLB.510857.4_mRNA-p1	TvY486_0800050_mRNA-p1
OG0001714	Tb927.8.5810_mRNA-p1	TcIL3000.A.H_000618000.1_1	TcIL3000_0_57240.1-p1, TcIL3000_8_5610.1-p1	TcCLB.510603.90_mRNA-p1	TvY486_0805310_mRNA-p1
OG0001715	Tb927.8.5830_mRNA-p1	TcIL3000.A.H_000618200.1_1	TcIL3000_8_5630.1-p1	TcCLB.506743.80_mRNA-p1, TcCLB.510603.110_mRNA-p1	TvY486_0805330_mRNA-p1
OG0001716	Tb927.8.5850_mRNA-p1	TcIL3000.A.H_000618400.1_1	TcIL3000_8_5650.1-p1, TcIL3000_8_5660.1-p1	TcCLB.506743.60_mRNA-p1, TcCLB.510603.130_mRNA-p1	TvY486_0805350_mRNA-p1
OG0001717	Tb927.8.5940_mRNA-p1	TcIL3000.A.H_000619000.1_1	TcIL3000_0_58000.1-p1, TcIL3000_8_5690.1-p1	TcCLB.420369.40_mRNA-p1	TvY486_0805450_mRNA-p1
OG0001718	Tb927.8.5950_mRNA-p1	TcIL3000.A.H_000619100.1_1	TcIL3000_0_56600.1-p1, TcIL3000_8_5700.1-p1	TcCLB.511075.60_mRNA-p1	TvY486_0805470_mRNA-p1
OG0001719	Tb927.8.6070_mRNA-p1	TcIL3000.A.H_000620200.1_1	TcIL3000_8_5860.1-p1	TcCLB.511071.130_mRNA-p1	TvY486_0022000_mRNA-p1, TvY486_0805610_mRNA-p1
OG0001720	Tb927.8.6090_mRNA-p1	TcIL3000.A.H_000620400.1_1	TcIL3000_0_40960.1-p1, TcIL3000_8_5870.1-p1	TcCLB.511071.70_mRNA-p1	TvY486_0805640_mRNA-p1
OG0001721	Tb927.8.610_mRNA-p1	TcIL3000.A.H_000563400.1_1	TcIL3000_0_28910.1-p1, TcIL3000_8_90.1-p1	TcCLB.510857.30_mRNA-p1	TvY486_0800070_mRNA-p1
OG0001722	Tb927.8.6240_mRNA-p1	TcIL3000.A.H_000621800.1_1	TcIL3000_0_45660.1-p1, TcIL3000_8_6080.1-p1	TcCLB.511065.10_mRNA-p1	TvY486_0805840_mRNA-p1
OG0001723	Tb927.8.6270_mRNA-p1	TcIL3000.A.H_000622100.1_1	TcIL3000_8_6110.1-p1, TcIL3000_8_6120.1-p1	TcCLB.503885.30_pseudogenic_transcript-p1	TvY486_0805870_mRNA-p1
OG0001724	Tb927.8.6300_mRNA-p1	TcIL3000.A.H_000622400.1_1	TcIL3000_0_15480.1-p1, TcIL3000_8_6160.1-p1	TcCLB.503885.60_mRNA-p1	TvY486_0805900_mRNA-p1
OG0001725	Tb927.8.6330_mRNA-p1	TcIL3000.A.H_000622700.1_1	TcIL3000_0_44870.1-p1, TcIL3000_8_6190.1-p1	TcCLB.503885.90_mRNA-p1	TvY486_0805930_mRNA-p1
OG0001726	Tb927.8.6360_mRNA-p1	TcIL3000.A.H_000623000.1_1	TcIL3000_8_6200.1-p1	TcCLB.506797.10_mRNA-p1	TvY486_0034510_mRNA-p1, TvY486_0805950_mRNA-p1
OG0001727	Tb927.8.6490_mRNA-p1	TcIL3000.A.H_000624300.1_1	TcIL3000_8_6320.1-p1	TcCLB.506801.120_mRNA-p1	TvY486_0021270_mRNA-p1, TvY486_0806100_mRNA-p1
OG0001728	Tb927.8.6620_mRNA-p1	TcIL3000.A.H_000626000.1_1	TcIL3000_0_07080.1-p1, TcIL3000_8_6500.1-p1	TcCLB.506399.60_mRNA-p1	TvY486_0806230_mRNA-p1
OG0001729	Tb927.8.6800_mRNA-p1	TcIL3000.A.H_000627700.1_1	TcIL3000_8_6710.1-p1	TcCLB.506207.10_mRNA-p1	TvY486_0806420_mRNA-p1
OG0001730	Tb927.8.6830_mRNA-p1	TcIL3000.A.H_000628000.1_1	TcIL3000_8_6740.1-p1	TcCLB.504035.149_mRNA-p1, TcCLB.506205.10_mRNA-p1	TvY486_0806440_mRNA-p1
OG0001731	Tb927.8.6880_mRNA-p1	TcIL3000.A.H_000628400.1_1	TcIL3000_8_6790.1-p1	TcCLB.504035.90_mRNA-p1	TvY486_0806480_mRNA-p1
OG0001732	Tb927.8.6900_mRNA-p1	TcIL3000.A.H_000628500.1_1	TcIL3000_8_6800.1-p1	TcCLB.504035.80_mRNA-p1	TvY486_0806500_mRNA-p1
OG0001733	Tb927.8.6910_mRNA-p1	TcIL3000.A.H_000628600.1_1	TcIL3000_8_6810.1-p1	TcCLB.504035.70_mRNA-p1	TvY486_0806510_mRNA-p1
OG0001734	Tb927.8.6920_mRNA-p1	TcIL3000.A.H_000628700.1_1	TcIL3000_8_6820.1-p1	TcCLB.504035.60_mRNA-p1	TvY486_0806520_mRNA-p1
OG0001735	Tb927.8.7000_mRNA-p1	TcIL3000.A.H_000629500.1_1	TcIL3000_8_6980.1-p1, TcIL3000_8_7070.1-p1	TcCLB.507389.50_mRNA-p1	TvY486_0044780_mRNA-p1
OG0001736	Tb927.8.7010_mRNA-p1	TcIL3000.A.H_000629600.1_1	TcIL3000_8_6990.1-p1, TcIL3000_8_7080.1-p1	TcCLB.507389.60_mRNA-p1	TvY486_0044790_mRNA-p1
OG0001737	Tb927.8.7020_mRNA-p1	TcIL3000.A.H_000629700.1_1	TcIL3000_8_7000.1-p1, TcIL3000_8_7090.1-p1	TcCLB.507389.70_mRNA-p1	TvY486_0806540_mRNA-p1
OG0001738	Tb927.8.7030_mRNA-p1	TcIL3000.A.H_000629800.1_1	TcIL3000_8_7010.1-p1, TcIL3000_8_7100.1-p1	TcCLB.507389.79_mRNA-p1	TvY486_0404560_mRNA-p1
OG0001739	Tb927.8.7070_mRNA-p1	TcIL3000.A.H_000630100.1_1	TcIL3000_8_7040.1-p1, TcIL3000_8_7130.1-p1	TcCLB.505073.14_mRNA-p1	TvY486_0806570_mRNA-p1
OG0001740	Tb927.8.7120_mRNA-p1	TcIL3000.A.H_000630900.1_1	TcIL3000_0_23140.1-p1, TcIL3000_0_37460.1-p1, TcIL3000_8_7210.1-p1	TcCLB.508369.20_mRNA-p1	TvY486_0806650_mRNA-p1
OG0001741	Tb927.8.720_mRNA-p1	TcIL3000.A.H_000203600.1_1, TcIL3000.A.H_000564500.1_1	TcIL3000_0_27610.1-p1, TcIL3000_8_290.1-p1		TvY486_0800190_mRNA-p1
OG0001742	Tb927.8.730_mRNA-p1	TcIL3000.A.H_000203500.1_1, TcIL3000.A.H_000564600.1_1	TcIL3000_0_56630.1-p1, TcIL3000_8_300.1-p1		TvY486_0800200_mRNA-p1
OG0001743	Tb927.8.7770_mRNA-p1	TcIL3000.A.H_000394100.1_1	TcIL3000_0_35640.1-p1, TcIL3000_0_45910.1-p1, TcIL3000_4_3830.1-p1		TvY486_0807100_mRNA-p1
OG0001744	Tb927.8.780_mRNA-p1	TcIL3000.A.H_000565100.1_1	TcIL3000_0_34890.1-p1, TcIL3000_8_330.1-p1	TcCLB.510859.30_mRNA-p1	TvY486_0800250_mRNA-p1
OG0001745	Tb927.8.790_mRNA-p1	TcIL3000.A.H_000565200.1_1	TcIL3000_0_34880.1-p1, TcIL3000_8_350.1-p1	TcCLB.510859.40_mRNA-p1	TvY486_0800260_mRNA-p1
OG0001746	Tb927.8.8010_mRNA-p1	TcIL3000.A.H_000392400.1_1	TcIL3000_0_15730.1-p1, TcIL3000_8_8040.1-p1, TcIL3000_8_8170.1-p1		TvY486_0807280_mRNA-p1
OG0001747	Tb927.8.840_mRNA-p1	TcIL3000.A.H_000565700.1_1	TcIL3000_8_460.1-p1	TcCLB.510861.70_mRNA-p1	TvY486_0800300_mRNA-p1
OG0001748	Tb927.8.850_mRNA-p1	TcIL3000.A.H_000565800.1_1	TcIL3000_0_55610.1-p1, TcIL3000_8_470.1-p1	TcCLB.510861.94_mRNA-p1	TvY486_0800310_mRNA-p1
OG0001749	Tb927.8.860_mRNA-p1	TcIL3000.A.H_000565900.1_1	TcIL3000_0_55620.1-p1, TcIL3000_8_480.1-p1	TcCLB.510861.125_mRNA-p1	TvY486_0800320_mRNA-p1
OG0001750	Tb927.8.890_mRNA-p1	TcIL3000.A.H_000566200.1_1	TcIL3000_0_14810.1-p1, TcIL3000_0_39520.1-p1	TcCLB.503715.30_mRNA-p1	TvY486_0800350_mRNA-p1
OG0001751	Tb927.8.900_mRNA-p1	TcIL3000.A.H_000566300.1_1	TcIL3000_0_39530.1-p1, TcIL3000_0_43020.1-p1	TcCLB.503715.10_mRNA-p1	TvY486_0800360_mRNA-p1
OG0001752	Tb927.9.10000_mRNA-p1	TcIL3000.A.H_000226800.1_1, TcIL3000.A.H_000682200.1_1	TcIL3000_9_3670.1-p1	TcCLB.506887.80_mRNA-p1	TvY486_0904400_mRNA-p1
OG0001753	Tb927.9.10450_mRNA-p1	TcIL3000.A.H_000684500.1_1	TcIL3000_9_3990.1-p1, TcIL3000_9_4000.1-p1	TcCLB.506147.170_mRNA-p1	TvY486_0904690_mRNA-p1
OG0001754	Tb927.9.10500_mRNA-p1	TcIL3000.A.H_000684800.1_1	TcIL3000_9_4040.1-p1, TcIL3000_9_4050.1-p1	TcCLB.506147.140_mRNA-p1	TvY486_0904720_mRNA-p1
OG0001755	Tb927.9.10520_mRNA-p1	TcIL3000.A.H_000684900.1_1	TcIL3000_9_4070.1-p1, TcIL3000_9_4100.1-p1	TcCLB.506147.120_mRNA-p1	TvY486_0904740_mRNA-p1
OG0001756	Tb927.9.10640_mRNA-p1	TcIL3000.A.H_000685600.1_1	TcIL3000_9_4170.1-p1	TcCLB.506147.30_mRNA-p1	TvY486_0029570_mRNA-p1, TvY486_0904770_mRNA-p1
OG0001757	Tb927.9.11140_mRNA-p1	TcIL3000.A.H_000688400.1_1, TcIL3000.A.H_000688450.1_1	TcIL3000_0_31030.1-p1, TcIL3000_9_4590.1-p1		TvY486_0905130_mRNA-p1
OG0001758	Tb927.9.11660_mRNA-p1	TcIL3000.A.H_000690900.1_1	TcIL3000_0_15640.1-p1, TcIL3000_9_4710.1-p1	TcCLB.507009.50_mRNA-p1	TvY486_0905380_mRNA-p1
OG0001759	Tb11.v5.0876.1-p1, Tb927.9.11770_mRNA-p1	TcIL3000.A.H_000691700.1_1	TcIL3000_9_4770.1-p1	TcCLB.507009.130_mRNA-p1	TvY486_0905500_mRNA-p1
OG0001760	Tb927.9.11790_mRNA-p1, Tb927.9.11800_mRNA-p1	TcIL3000.A.H_000691800.1_1	TcIL3000_9_4800.1-p1	TcCLB.507011.10_mRNA-p1	TvY486_0905520_mRNA-p1
OG0001761	Tb11.v5.0869.1-p1, Tb927.9.12320_mRNA-p1	TcIL3000.A.H_000259200.1_1, TcIL3000.A.H_000695100.1_1	TcIL3000_0_07510.1-p1, TcIL3000_9_5100.1-p1	TcCLB.510741.10_mRNA-p1
OG0001762	Tb11.v5.0895.1-p1, Tb927.9.12340_mRNA-p1	TcIL3000.A.H_000695300.1_1	TcIL3000_9_5120.1-p1	TcCLB.510741.30_mRNA-p1	TvY486_0905880_mRNA-p1
OG0001763	Tb927.9.12480_mRNA-p1	TcIL3000.A.H_000696200.1_1	TcIL3000_0_07280.1-p1, TcIL3000_9_5190.1-p1	TcCLB.510741.124_mRNA-p1	TvY486_0905990_mRNA-p1
OG0001764	Tb927.9.12490_mRNA-p1	TcIL3000.A.H_000696300.1_1, TcIL3000.A.H_000696500.1_1	TcIL3000_0_26640.1-p1, TcIL3000_9_5210.1-p1	TcCLB.510741.140_mRNA-p1	TvY486_0906000_mRNA-p1
OG0001765	Tb927.9.12510_mRNA-p1	TcIL3000.A.H_000696700.1_1	TcIL3000_0_56050.1-p1	TcCLB.510741.180_mRNA-p1	TvY486_0906020_mRNA-p1
OG0001766	Tb927.9.12670_mRNA-p1	TcIL3000.A.H_000697300.1_1	TcIL3000_9_5220.1-p1	TcCLB.510743.20_mRNA-p1	TvY486_0906090_mRNA-p1
OG0001767	Tb927.9.12700_mRNA-p1	TcIL3000.A.H_000697600.1_1	TcIL3000_0_00740.1-p1	TcCLB.510743.60_mRNA-p1	TvY486_0906130_mRNA-p1
OG0001768	Tb927.9.12710_mRNA-p1	TcIL3000.A.H_000697700.1_1	TcIL3000_9_5240.1-p1	TcCLB.510743.80_mRNA-p1	TvY486_0906140_mRNA-p1
OG0001769	Tb927.9.12780_mRNA-p1	TcIL3000.A.H_000698300.1_1	TcIL3000_0_41040.1-p1, TcIL3000_9_5290.1-p1	TcCLB.508463.29_mRNA-p1	TvY486_0906210_mRNA-p1
OG0001770	Tb11.v5.0665.1-p1, Tb927.9.12990_mRNA-p1	TcIL3000.A.H_000699700.1_1	TcIL3000_0_32630.1-p1, TcIL3000_9_5450.1-p1	TcCLB.508465.60_mRNA-p1	TvY486_0906370_mRNA-p1
OG0001771	Tb927.9.13040.1_mRNA-p1, Tb927.9.13040.2_mRNA-p1	TcIL3000.A.H_000700100.1_1	TcIL3000_0_16920.1-p1	TcCLB.508465.130_mRNA-p1	TvY486_0906410_mRNA-p1
OG0001772	Tb927.9.13060_mRNA-p1	TcIL3000.A.H_000700300.1_1	TcIL3000_9_5500.1-p1	TcCLB.503557.10_mRNA-p1, TcCLB.508465.149_mRNA-p1	TvY486_0906430_mRNA-p1
OG0001773	Tb927.9.13140_mRNA-p1	TcIL3000.A.H_000700900.1_1	TcIL3000_9_5550.1-p1	TcCLB.508467.19_mRNA-p1, TcCLB.510747.5_mRNA-p1	TvY486_0906490_mRNA-p1
OG0001774	Tb11.v5.0807.1-p1, Tb927.9.13510_mRNA-p1	TcIL3000.A.H_000703100.1_1	TcIL3000_9_5730.1-p1	TcCLB.510751.10_mRNA-p1	TvY486_0906740_mRNA-p1
OG0001775	Tb927.9.13570_mRNA-p1	TcIL3000.A.H_000703500.1_1	TcIL3000_9_5790.1-p1, TcIL3000_9_5800.1-p1	TcCLB.508469.30_mRNA-p1	TvY486_0906780_mRNA-p1
OG0001776	Tb927.9.1360_mRNA-p1	TcIL3000.A.H_000170300.1_1, TcIL3000.A.H_000641100.1_1	TcIL3000_9_30.1-p1	TcCLB.504769.60_mRNA-p1	TvY486_0900030_mRNA-p1
OG0001777	Tb927.9.14070_mRNA-p1	TcIL3000.A.H_000705700.1_1	TcIL3000_9_6000.1-p1	TcCLB.510759.10_mRNA-p1, TcCLB.510763.30_mRNA-p1	TvY486_0906990_mRNA-p1
OG0001778	Tb927.9.14180_mRNA-p1	TcIL3000.A.H_000706400.1_1	TcIL3000_0_13660.1-p1, TcIL3000_0_19800.1-p1	TcCLB.510759.134_mRNA-p1	TvY486_0907090_mRNA-p1
OG0001779	Tb11.v5.0621.1-p1, Tb927.9.14240_mRNA-p1	TcIL3000.A.H_000706900.1_1	TcIL3000_9_6140.1-p1	TcCLB.510759.180_mRNA-p1	TvY486_0907150_mRNA-p1
OG0001780	Tb927.9.15020.1_mRNA-p1, Tb927.9.15020.2_mRNA-p1	TcIL3000.A.H_000708600.1_1	TcIL3000_9_6240.1-p1	TcCLB.510763.70_mRNA-p1	TvY486_0907360_mRNA-p1
OG0001781	Tb927.9.15100_mRNA-p1	TcIL3000.A.H_000709300.1_1	TcIL3000_9_6320.1-p1, TcIL3000_9_6330.1-p1	TcCLB.510765.50_mRNA-p1	TvY486_0907440_mRNA-p1
OG0001782	Tb11.v5.0522.1-p1, Tb927.9.15350_mRNA-p1	TcIL3000.A.H_000710300.1_1	TcIL3000_9_6450.1-p1	TcCLB.510769.40_mRNA-p1	TvY486_0907570_mRNA-p1
OG0001783	Tb927.9.1570_mRNA-p1	TcIL3000.A.H_000642600.1_1	TcIL3000_9_160.1-p1, TcIL3000_9_190.1-p1	TcCLB.510347.60_mRNA-p1	TvY486_0900170_mRNA-p1
OG0001784	Tb927.9.1980_mRNA-p1	TcIL3000.A.H_000645500.1_1	TcIL3000_9_460.1-p1, TcIL3000_9_470.1-p1	TcCLB.509979.379_mRNA-p1	TvY486_0900460_mRNA-p1
OG0001785	Tb927.9.2030_mRNA-p1	TcIL3000.A.H_000645800.1_1	TcIL3000_9_510.1-p1	TcCLB.503881.50_mRNA-p1, TcCLB.507939.14_mRNA-p1	TvY486_0900500_mRNA-p1
OG0001786	Tb927.9.2070.1_mRNA-p1, Tb927.9.2070.2_mRNA-p1	TcIL3000.A.H_000646100.1_1	TcIL3000_9_550.1-p1	TcCLB.507939.50_mRNA-p1	TvY486_0900540_mRNA-p1
OG0001787	Tb927.9.2100_mRNA-p1	TcIL3000.A.H_000646300.1_1	TcIL3000_0_38400.1-p1, TcIL3000_9_580.1-p1	TcCLB.506465.10_mRNA-p1	TvY486_0900550_mRNA-p1
OG0001788	Tb927.9.2130.1_mRNA-p1, Tb927.9.2130.2_mRNA-p1	TcIL3000.A.H_000646500.1_1	TcIL3000_9_620.1-p1	TcCLB.506465.30_mRNA-p1	TvY486_0900580_mRNA-p1
OG0001789	Tb927.9.2140_mRNA-p1	TcIL3000.A.H_000646600.1_1	TcIL3000_0_02850.1-p1, TcIL3000_0_53340.1-p1	TcCLB.506465.40_mRNA-p1	TvY486_0900590_mRNA-p1
OG0001790	Tb927.9.2550_mRNA-p1	TcIL3000.A.H_000649000.1_1	TcIL3000_0_54560.1-p1, TcIL3000_9_710.1-p1	TcCLB.508347.150_mRNA-p1	TvY486_0900780_mRNA-p1
OG0001791	Tb927.9.2560_mRNA-p1	TcIL3000.A.H_000649100.1_1	TcIL3000_0_54550.1-p1, TcIL3000_9_730.1-p1	TcCLB.508347.140_mRNA-p1	TvY486_0900790_mRNA-p1
OG0001792	Tb927.9.2760_mRNA-p1	TcIL3000.A.H_000650000.1_1	TcIL3000_0_28990.1-p1, TcIL3000_9_810.1-p1	TcCLB.508347.30_mRNA-p1	TvY486_0900920_mRNA-p1
OG0001793	Tb927.9.3130_mRNA-p1	TcIL3000.A.H_000214900.1_1, TcIL3000.A.H_000651200.1_1	TcIL3000_0_43090.1-p1, TcIL3000_9_930.1-p1	TcCLB.510565.50_mRNA-p1	TvY486_0901010_mRNA-p1
OG0001794	Tb927.9.3170_mRNA-p1	TcIL3000.A.H_000214800.1_1, TcIL3000.A.H_000651300.1_1	TcIL3000_0_52640.1-p1	TcCLB.510565.30_mRNA-p1	TvY486_0901030_mRNA-p1
OG0001795	Tb927.9.3360_mRNA-p1	TcIL3000.A.H_000653800.1_1	TcIL3000_0_53590.1-p1, TcIL3000_9_960.1-p1	TcCLB.511577.86_mRNA-p1	TvY486_0504090_mRNA-p1
OG0001796	Tb927.9.3560_mRNA-p1	TcIL3000.A.H_000652600.1_1	TcIL3000_0_53500.1-p1, TcIL3000_9_1060.1-p1	TcCLB.506893.60_mRNA-p1	TvY486_0901140_mRNA-p1
OG0001797	Tb11.v5.0530.1-p1, Tb927.9.3630_mRNA-p1	TcIL3000.A.H_000652150.1_1	TcIL3000_9_1110.1-p1	TcCLB.506895.20_mRNA-p1	TvY486_0901190_mRNA-p1
OG0001798	Tb927.9.3680_mRNA-p1	TcIL3000.A.H_000651700.1_1	TcIL3000_9_1170.1-p1	TcCLB.506895.60_pseudogenic_transcript-p1	TvY486_0015740_mRNA-p1, TvY486_0901230_mRNA-p1
OG0001799	Tb927.9.3760_mRNA-p1	TcIL3000.A.H_000654300.1_1	TcIL3000_0_13680.1-p1, TcIL3000_9_1220.1-p1	TcCLB.511577.130_mRNA-p1	TvY486_0901240_mRNA-p1
OG0001800	Tb927.9.3770_mRNA-p1	TcIL3000.A.H_000654400.1_1	TcIL3000_0_34900.1-p1, TcIL3000_9_1230.1-p1	TcCLB.511577.140_mRNA-p1	TvY486_0901250_mRNA-p1
OG0001801	Tb927.9.3970_mRNA-p1, Tb927.9.4040_mRNA-p1	TcIL3000.A.H_000655400.1_1	TcIL3000_0_18470.1-p1	TcCLB.506829.80_mRNA-p1	TvY486_0901400_mRNA-p1
OG0001802	Tb927.9.4080_mRNA-p1	TcIL3000.A.H_000655700.1_1	TcIL3000_0_19510.1-p1, TcIL3000_9_1290.1-p1	TcCLB.506829.90_mRNA-p1	TvY486_0901410_mRNA-p1
OG0001803	Tb927.9.4760_mRNA-p1	TcIL3000.A.H_000658300.1_1	TcIL3000_0_30520.1-p1, TcIL3000_9_1570.1-p1	TcCLB.511585.200_mRNA-p1	TvY486_0026410_mRNA-p1
OG0001804	Tb927.9.4900_mRNA-p1	TcIL3000.A.H_000658700.1_1	TcIL3000_0_19360.1-p1, TcIL3000_9_1580.1-p1	TcCLB.508277.10_mRNA-p1	TvY486_0901680_mRNA-p1
OG0001805	Tb927.9.5710_mRNA-p1	TcIL3000.A.H_000662300.1_1	TcIL3000_9_1930.1-p1	TcCLB.505983.30_mRNA-p1	TvY486_0902080_mRNA-p1
OG0001806	Tb927.9.5730_mRNA-p1	TcIL3000.A.H_000662400.1_1	TcIL3000_9_1940.1-p1	TcCLB.505983.20_mRNA-p1	TvY486_0902090_mRNA-p1
OG0001807	Tb927.9.5900_mRNA-p1	TcIL3000.A.H_000663000.1_1	TcIL3000_9_1990.1-p1	TcCLB.509445.39_mRNA-p1	TvY486_0902180_mRNA-p1
OG0001808	Tb927.9.5960_mRNA-p1	TcIL3000.A.H_000663100.1_1	TcIL3000_9_2010.1-p1	TcCLB.505843.24_mRNA-p1	TvY486_0902210_mRNA-p1
OG0001809	Tb927.9.6040_mRNA-p1	TcIL3000.A.H_000663300.1_1	TcIL3000_0_07900.1-p1, TcIL3000_9_2040.1-p1	TcCLB.505843.40_mRNA-p1	TvY486_0902230_mRNA-p1
OG0001810	Tb927.9.6060_mRNA-p1	TcIL3000.A.H_000663400.1_1	TcIL3000_9_2050.1-p1, TcIL3000_9_2060.1-p1	TcCLB.430605.40_mRNA-p1, TcCLB.505843.49_mRNA-p1	TvY486_0902240_mRNA-p1
OG0001811	Tb927.9.6310_mRNA-p1	TcIL3000.A.H_000664600.1_1	TcIL3000_9_2160.1-p1	TcCLB.506579.10_mRNA-p1	TvY486_0902340_mRNA-p1
OG0001812	Tb11.v5.0828.1-p1, Tb927.9.6320_mRNA-p1	TcIL3000.A.H_000664700.1_1	TcIL3000_0_29880.1-p1, TcIL3000_9_2180.1-p1	TcCLB.506579.20_mRNA-p1	TvY486_0902350_mRNA-p1
OG0001813	Tb927.9.6450_mRNA-p1	TcIL3000.A.H_000665200.1_1	TcIL3000_9_2220.1-p1	TcCLB.504881.20_mRNA-p1, TcCLB.506579.129_mRNA-p1	TvY486_0902440_mRNA-p1
OG0001814	Tb927.9.6510_mRNA-p1	TcIL3000.A.H_000665500.1_1	TcIL3000_9_2250.1-p1, TcIL3000_9_2260.1-p1	TcCLB.504881.40_mRNA-p1	TvY486_0902480_mRNA-p1
OG0001815	Tb927.9.6760_mRNA-p1	TcIL3000.A.H_000678300.1_1	TcIL3000_0_21950.1-p1	TcCLB.511179.60_mRNA-p1	TvY486_0021080_mRNA-p1
OG0001816	Tb927.9.6920_mRNA-p1	TcIL3000.A.H_000681400.1_1	TcIL3000_0_29210.1-p1	TcCLB.506625.100_mRNA-p1, TcCLB.506625.120_mRNA-p1	TvY486_0902630_mRNA-p1
OG0001817	Tb927.9.7150_mRNA-p1	TcIL3000.A.H_000680200.1_1	TcIL3000_9_2390.1-p1	TcCLB.417091.10_mRNA-p1, TcCLB.506625.249_mRNA-p1	TvY486_0902760_mRNA-p1
OG0001818	Tb927.9.7650_mRNA-p1	TcIL3000.A.H_000666500.1_1	TcIL3000_9_2570.1-p1	TcCLB.434945.4_mRNA-p1, TcCLB.509297.30_mRNA-p1	TvY486_0902940_mRNA-p1
OG0001819	Tb927.9.7690_mRNA-p1	TcIL3000.A.H_000666700.1_1	TcIL3000_9_2590.1-p1, TcIL3000_9_2600.1-p1	TcCLB.509297.10_mRNA-p1	TvY486_0902970_mRNA-p1
OG0001820	Tb927.9.7760_mRNA-p1	TcIL3000.A.H_000667200.1_1	TcIL3000_0_51380.1-p1, TcIL3000_9_2670.1-p1	TcCLB.504033.140_pseudogenic_transcript-p1	TvY486_0903040_mRNA-p1
OG0001821	Tb927.9.7770_mRNA-p1	TcIL3000.A.H_000667300.1_1	TcIL3000_9_2680.1-p1	TcCLB.503855.20_mRNA-p1, TcCLB.504033.130_mRNA-p1	TvY486_0903050_mRNA-p1
OG0001822	Tb927.9.8050_mRNA-p1	TcIL3000.A.H_000668000.1_1	TcIL3000_9_2780.1-p1	TcCLB.510241.30_mRNA-p1	TvY486_0903150_mRNA-p1
OG0001823	Tb927.9.8180_mRNA-p1	TcIL3000.A.H_000668600.1_1, TcIL3000.A.H_000668700.1_1	TcIL3000_9_2850.1-p1	TcCLB.510241.90_mRNA-p1	TvY486_0903240_mRNA-p1
OG0001824	Tb11.v5.0687.1-p1, Tb927.9.8200_mRNA-p1	TcIL3000.A.H_000668900.1_1	TcIL3000_9_2870.1-p1	TcCLB.510241.110_mRNA-p1	TvY486_0903260_mRNA-p1
OG0001825	Tb927.9.8820_mRNA-p1	TcIL3000.A.H_000242900.1_1, TcIL3000.A.H_000671900.1_1	TcIL3000_9_3110.1-p1	TcCLB.508067.10_mRNA-p1	TvY486_0903630_mRNA-p1
OG0001826	Tb927.9.8990_mRNA-p1	TcIL3000.A.H_000672600.1_1	TcIL3000_9_3140.1-p1	TcCLB.483623.10_mRNA-p1, TcCLB.510431.20_mRNA-p1	TvY486_0903680_mRNA-p1
OG0001827	Tb927.9.9270_mRNA-p1	TcIL3000.A.H_000674700.1_1	TcIL3000_9_3350.1-p1	TcCLB.506885.50_mRNA-p1	TvY486_0903910_mRNA-p1
OG0001828	Tb927.9.9280_mRNA-p1	TcIL3000.A.H_000674800.1_1	TcIL3000_9_3360.1-p1	TcCLB.506885.60_mRNA-p1	TvY486_0903920_mRNA-p1
OG0001829	Tb927.9.9600_mRNA-p1	TcIL3000.A.H_000676300.1_1	TcIL3000_0_47700.1-p1, TcIL3000_9_3440.1-p1	TcCLB.506885.290_mRNA-p1	TvY486_0904100_mRNA-p1
OG0001830	Tb927.9.9640_mRNA-p1	TcIL3000.A.H_000676700.1_1	TcIL3000_0_55250.1-p1, TcIL3000_9_3470.1-p1	TcCLB.506885.330_mRNA-p1	TvY486_0904150_mRNA-p1
OG0001831	Tb927.9.9860_mRNA-p1	TcIL3000.A.H_000678100.1_1	TcIL3000_0_03430.1-p1, TcIL3000_9_3610.1-p1	TcCLB.506885.440_mRNA-p1	TvY486_0904320_mRNA-p1
OG0001832	Tb927.9.9940_mRNA-p1	TcIL3000.A.H_000227300.1_1, TcIL3000.A.H_000681700.1_1	TcIL3000_0_39200.1-p1	TcCLB.506887.20_mRNA-p1	TvY486_0904360_mRNA-p1
OG0001833	Tb927.9.9960_mRNA-p1	TcIL3000.A.H_000227100.1_1, TcIL3000.A.H_000681900.1_1	TcIL3000_9_3630.1-p1	TcCLB.506887.50_mRNA-p1	TvY486_0904370_mRNA-p1
OG0001834	Tb927.9.9970_mRNA-p1	TcIL3000.A.H_000227000.1_1, TcIL3000.A.H_000682000.1_1	TcIL3000_9_3640.1-p1	TcCLB.506887.60_mRNA-p1	TvY486_0904380_mRNA-p1
OG0001835	Tb927.9.9990_mRNA-p1	TcIL3000.A.H_000226900.1_1, TcIL3000.A.H_000682100.1_1	TcIL3000_9_3660.1-p1	TcCLB.506887.69_mRNA-p1	TvY486_0904390_mRNA-p1
OG0001836	Tb927.10.10000_mRNA-p1	TcIL3000.A.H_000804800.1_1	TcIL3000_10_8360.1-p1	TcCLB.504103.3_mRNA-p1, TcCLB.508307.180_mRNA-p1	TvY486_1009880_mRNA-p1
OG0001837	Tb11.v5.0853.1-p1, Tb927.10.10020_mRNA-p1	TcIL3000.A.H_000804600.1_1	TcIL3000_10_8340.1-p1	TcCLB.508307.160_mRNA-p1	TvY486_1009900_mRNA-p1
OG0001838	Tb927.10.10320_mRNA-p1	TcIL3000.A.H_000809500.1_1	TcIL3000_10_8780.1-p1	TcCLB.510491.20_mRNA-p1	TvY486_1010150_mRNA-p1
OG0001839	Tb927.10.10330_mRNA-p1	TcIL3000.A.H_000809600.1_1	TcIL3000_10_8790.1-p1	TcCLB.510491.10_mRNA-p1	TvY486_1010160_mRNA-p1
OG0001840	Tb927.10.10350_mRNA-p1	TcIL3000.A.H_000244200.1_1, TcIL3000.A.H_000808700.1_1, TcIL3000.A.H_000809800.1_1	TcIL3000_10_8810.1-p1		TvY486_1010180_mRNA-p1
OG0001841	Tb11.v5.0535.1-p1, Tb927.10.10410_mRNA-p1	TcIL3000.A.H_000811000.1_1	TcIL3000_10_8890.1-p1	TcCLB.503425.29_mRNA-p1	TvY486_1010305_mRNA-p1
OG0001842	Tb927.10.10430_mRNA-p1	TcIL3000.A.H_000197600.1_1, TcIL3000.A.H_000811200.1_1	TcIL3000_10_8900.1-p1	TcCLB.503425.10_mRNA-p1	TvY486_1010320_mRNA-p1
OG0001843	Tb11.v5.0542.1-p1, Tb927.10.10680_mRNA-p1	TcIL3000.A.H_000813200.1_1	TcIL3000_10_8980.1-p1	TcCLB.504625.40_mRNA-p1	TvY486_1010400_mRNA-p1
OG0001844	Tb927.10.10770_mRNA-p1	TcIL3000.A.H_000814000.1_1	TcIL3000_10_9060.1-p1	TcCLB.410943.10_mRNA-p1	TvY486_1010520_mRNA-p1
OG0001845	Tb927.10.10820_mRNA-p1	TcIL3000.A.H_000814400.1_1	TcIL3000_10_9110.1-p1	TcCLB.503419.40_mRNA-p1	TvY486_1010560_mRNA-p1
OG0001846	Tb927.10.10830_mRNA-p1	TcIL3000.A.H_000814500.1_1	TcIL3000_10_9120.1-p1	TcCLB.503419.50_mRNA-p1	TvY486_1010570_mRNA-p1
OG0001847	Tb927.10.10870_mRNA-p1	TcIL3000.A.H_000815300.1_1	TcIL3000_10_9170.1-p1		TvY486_0043390_mRNA-p1
OG0001848	Tb927.10.10990_mRNA-p1	TcIL3000.A.H_000815500.1_1	TcIL3000_10_9190.1-p1	TcCLB.507713.20_mRNA-p1	TvY486_1010620_mRNA-p1
OG0001849	Tb927.10.11000_mRNA-p1	TcIL3000.A.H_000815600.1_1	TcIL3000_10_9200.1-p1	TcCLB.507713.10_mRNA-p1	TvY486_1010630_mRNA-p1
OG0001850	Tb927.10.11010_mRNA-p1	TcIL3000.A.H_000815700.1_1	TcIL3000_10_9210.1-p1	TcCLB.507711.340_mRNA-p1	TvY486_1010640_mRNA-p1
OG0001851	Tb11.v5.0547.1-p1, Tb927.10.11020_mRNA-p1	TcIL3000.A.H_000815800.1_1	TcIL3000_10_9220.1-p1	TcCLB.507711.320_mRNA-p1	TvY486_1010650_mRNA-p1
OG0001852	Tb927.10.1110_mRNA-p1	TcIL3000.A.H_000721400.1_1	TcIL3000_10_910.1-p1	TcCLB.426397.9_mRNA-p1, TcCLB.509967.189_mRNA-p1	TvY486_1001060_mRNA-p1
OG0001853	Tb927.10.11170_mRNA-p1	TcIL3000.A.H_000817400.1_1	TcIL3000_10_9410.1-p1	TcCLB.507711.160_mRNA-p1	TvY486_1010810_mRNA-p1
OG0001854	Tb927.10.11190_mRNA-p1	TcIL3000.A.H_000817600.1_1, TcIL3000.A.H_000824300.1_1	TcIL3000_10_10120.1-p1, TcIL3000_10_9430.1-p1	TcCLB.507711.140_mRNA-p1	TvY486_1010830_mRNA-p1
OG0001855	Tb927.10.11210_mRNA-p1	TcIL3000.A.H_000817700.1_1, TcIL3000.A.H_000824600.1_1	TcIL3000_10_10140.1-p1	TcCLB.507711.120_mRNA-p1	TvY486_1010860_mRNA-p1
OG0001856	Tb11.v5.0566.1-p1, Tb927.10.11240_mRNA-p1	TcIL3000.A.H_000818000.1_1	TcIL3000_10_9460.1-p1	TcCLB.507711.70_mRNA-p1	TvY486_1010890_mRNA-p1
OG0001857	Tb11.v5.0575.1-p1, Tb927.10.11250_mRNA-p1	TcIL3000.A.H_000818100.1_1	TcIL3000_10_9470.1-p1	TcCLB.507711.60_mRNA-p1	TvY486_1010900_mRNA-p1
OG0001858	Tb11.0520_mRNA-p1, Tb927.10.1130_mRNA-p1	TcIL3000.A.H_000721200.1_1	TcIL3000_10_930.1-p1	TcCLB.509967.170_mRNA-p1	TvY486_1001080_mRNA-p1
OG0001859	Tb11.0530_mRNA-p1, Tb927.10.1140_mRNA-p1	TcIL3000.A.H_000721100.1_1	TcIL3000_10_940.1-p1	TcCLB.509967.160_mRNA-p1	TvY486_1001090_mRNA-p1
OG0001860	Tb11.v5.0646.1-p1, Tb927.10.11440_mRNA-p1	TcIL3000.A.H_000819800.1_1	TcIL3000_10_9670.1-p1	TcCLB.507677.150_mRNA-p1	TvY486_1011120_mRNA-p1
OG0001861	Tb927.10.11550_mRNA-p1	TcIL3000.A.H_000820700.1_1	TcIL3000_10_9760.1-p1	TcCLB.507677.30_mRNA-p1	TvY486_1011210_mRNA-p1
OG0001862	Tb927.10.11570_mRNA-p1	TcIL3000.A.H_000820900.1_1	TcIL3000_10_9780.1-p1	TcCLB.507677.10_mRNA-p1	TvY486_1011230_mRNA-p1
OG0001863	Tb11.v5.0487.1-p1, Tb927.10.1200_mRNA-p1	TcIL3000.A.H_000220300.1_1, TcIL3000.A.H_000720500.1_1	TcIL3000_10_1000.1-p1	TcCLB.509967.80_mRNA-p1	TvY486_1001120_mRNA-p1
OG0001864	Tb11.v5.1057.1-p1, Tb927.10.12040_mRNA-p1	TcIL3000.A.H_000825500.1_1	TcIL3000_10_10240.1-p1	TcCLB.510123.20_mRNA-p1	TvY486_1011680_mRNA-p1
OG0001865	Tb927.10.1210_mRNA-p1	TcIL3000.A.H_000220200.1_1, TcIL3000.A.H_000720400.1_1	TcIL3000_10_1010.1-p1	TcCLB.509967.70_mRNA-p1	TvY486_1001130_mRNA-p1
OG0001866	Tb11.v5.0834.1-p1, Tb927.10.12340_mRNA-p1	TcIL3000.A.H_000828400.1_1	TcIL3000_10_10560.1-p1	TcCLB.507625.80_mRNA-p1	TvY486_1012020_mRNA-p1
OG0001867	Tb927.10.12350_mRNA-p1	TcIL3000.A.H_000828500.1_1	TcIL3000_10_10570.1-p1	TcCLB.507625.84_mRNA-p1	TvY486_1012030_mRNA-p1, TvY486_1012040_mRNA-p1
OG0001868	Tb927.10.12700_mRNA-p1	TcIL3000.A.H_000831500.1_1	TcIL3000_10_10810.1-p1	TcCLB.507831.70_mRNA-p1	TvY486_1012350_mRNA-p1
OG0001869	Tb927.10.12710_mRNA-p1	TcIL3000.A.H_000831600.1_1	TcIL3000_10_10830.1-p1	TcCLB.507831.60_mRNA-p1	TvY486_1012370_mRNA-p1
OG0001870	Tb927.10.12740_mRNA-p1	TcIL3000.A.H_000831800.1_1	TcIL3000_10_10850.1-p1	TcCLB.507831.40_mRNA-p1	TvY486_1012390_mRNA-p1
OG0001871	Tb927.10.12760_mRNA-p1	TcIL3000.A.H_000831900.1_1	TcIL3000_10_10870.1-p1	TcCLB.507831.30_mRNA-p1	TvY486_1012410_mRNA-p1
OG0001872	Tb927.10.12820_mRNA-p1	TcIL3000.A.H_000832300.1_1	TcIL3000_10_10910.1-p1	TcCLB.509805.210_mRNA-p1	TvY486_1012470_mRNA-p1
OG0001873	Tb927.10.12860_mRNA-p1	TcIL3000.A.H_000832700.1_1	TcIL3000_10_10950.1-p1	TcCLB.509805.170_mRNA-p1	TvY486_1012510_mRNA-p1
OG0001874	Tb927.10.12870_mRNA-p1	TcIL3000.A.H_000832800.1_1	TcIL3000_10_10960.1-p1, TcIL3000_10_10970.1-p1	TcCLB.509805.160_mRNA-p1	TvY486_1012520_mRNA-p1
OG0001875	Tb927.10.13150_mRNA-p1	TcIL3000.A.H_000835600.1_1	TcIL3000_10_11230.1-p1	TcCLB.506359.40_mRNA-p1	TvY486_0039860_mRNA-p1, TvY486_1012730_mRNA-p1
OG0001876	Tb11.v5.0438.1-p1, Tb927.10.13170_mRNA-p1	TcIL3000.A.H_000835800.1_1	TcIL3000_10_11260.1-p1	TcCLB.506359.10_mRNA-p1	TvY486_1012750_mRNA-p1
OG0001877	Tb11.v5.0694.1-p1, Tb927.10.13210_mRNA-p1	TcIL3000.A.H_000836300.1_1	TcIL3000_10_11300.1-p1	TcCLB.504215.20_mRNA-p1	TvY486_1012790_mRNA-p1
OG0001878	Tb11.v5.0563.1-p1, Tb927.10.13270_mRNA-p1	TcIL3000.A.H_000836900.1_1	TcIL3000_10_11360.1-p1	TcCLB.506357.140_mRNA-p1	TvY486_1012850_mRNA-p1
OG0001879	Tb11.v5.0893.1-p1, Tb927.10.13330_mRNA-p1	TcIL3000.A.H_000837500.1_1	TcIL3000_10_11430.1-p1	TcCLB.506357.80_mRNA-p1	TvY486_1012920_mRNA-p1
OG0001880	Tb927.10.13370_mRNA-p1	TcIL3000.A.H_000837900.1_1	TcIL3000_10_11460.1-p1	TcCLB.506357.29_mRNA-p1	TvY486_0037070_mRNA-p1, TvY486_1012950_mRNA-p1
OG0001881	Tb927.10.13390_mRNA-p1, Tb927.10.13690_mRNA-p1	TcIL3000.A.H_000843000.1_1	TcIL3000_10_11510.1-p1	TcCLB.506357.10_mRNA-p1	TvY486_1013270_pseudogenic_transcript-p1
OG0001882	Tb927.10.13660_mRNA-p1	TcIL3000.A.H_000843300.1_1	TcIL3000_10_13820.1-p1	TcCLB.507993.200_mRNA-p1	TvY486_1012980_mRNA-p1, TvY486_1013240_mRNA-p1
OG0001883	Tb11.v5.0718.1-p1, Tb927.10.13780_mRNA-p1	TcIL3000.A.H_000842100.1_1	TcIL3000_10_11890.1-p1	TcCLB.507993.80_mRNA-p1	TvY486_1013940_mRNA-p1
OG0001884	Tb927.10.13950_mRNA-p1	TcIL3000.A.H_000233600.1_1, TcIL3000.A.H_000840500.1_1	TcIL3000_10_11740.1-p1	TcCLB.507509.10_pseudogenic_transcript-p1, TcCLB.510293.20_mRNA-p1	TvY486_1013490_mRNA-p1
OG0001885	Tb11.v5.0605.1-p1, Tb927.10.14140_mRNA-p1	TcIL3000.A.H_000845400.1_1	TcIL3000_10_12020.1-p1	TcCLB.507993.390_mRNA-p1	TvY486_1013590_mRNA-p1
OG0001886	Tb927.10.14190_mRNA-p1	TcIL3000.A.H_000845800.1_1	TcIL3000_0_37300.1-p1, TcIL3000_10_12070.1-p1	TcCLB.506525.30_mRNA-p1	TvY486_1013630_mRNA-p1
OG0001887	Tb11.v5.0859.1-p1, Tb927.10.14240_mRNA-p1	TcIL3000.A.H_000846300.1_1	TcIL3000_10_12130.1-p1	TcCLB.506525.80_mRNA-p1	TvY486_1013710_mRNA-p1
OG0001888	Tb11.v5.0805.1-p1, Tb927.10.14400_mRNA-p1	TcIL3000.A.H_000847700.1_1	TcIL3000_10_12250.1-p1, TcIL3000_10_12260.1-p1		TvY486_1013860_mRNA-p1
OG0001889	Tb11.v5.0420.1-p1, Tb927.10.14490_mRNA-p1	TcIL3000.A.H_000848800.1_1	TcIL3000_10_12390.1-p1	TcCLB.509651.10_mRNA-p1	TvY486_1013960_mRNA-p1
OG0001890	Tb927.10.14500_mRNA-p1	TcIL3000.A.H_000251000.1_1, TcIL3000.A.H_000848900.1_1	TcIL3000_10_12400.1-p1	TcCLB.453917.9_mRNA-p1	TvY486_1013970_mRNA-p1
OG0001891	Tb927.10.14510_mRNA-p1	TcIL3000.A.H_000250700.1_1, TcIL3000.A.H_000849000.1_1	TcIL3000_10_12410.1-p1	TcCLB.509649.59_mRNA-p1	TvY486_1013980_mRNA-p1
OG0001892	Tb927.10.14610_mRNA-p1	TcIL3000.A.H_000849900.1_1	TcIL3000_10_12500.1-p1, TcIL3000_10_12510.1-p1	TcCLB.506213.40_mRNA-p1	TvY486_1014060_mRNA-p1
OG0001893	Tb927.10.14630_mRNA-p1, Tb927.10.14750_mRNA-p1	TcIL3000.A.H_000851000.1_1	TcIL3000_10_12620.1-p1	TcCLB.506211.250_mRNA-p1	TvY486_1014170_mRNA-p1
OG0001894	Tb11.v5.1062.1-p1, Tb927.10.14730_mRNA-p1	TcIL3000.A.H_000850800.1_1	TcIL3000_10_12600.1-p1	TcCLB.503833.20_mRNA-p1	TvY486_1014150_mRNA-p1
OG0001895	Tb11.v5.0626.1-p1, Tb927.10.14800_mRNA-p1	TcIL3000.A.H_000851500.1_1	TcIL3000_10_12670.1-p1	TcCLB.506211.180_mRNA-p1	TvY486_1014230_mRNA-p1
OG0001896	Tb927.10.14810_mRNA-p1	TcIL3000.A.H_000240700.1_1, TcIL3000.A.H_000851600.1_1	TcIL3000_10_12680.1-p1	TcCLB.506211.170_mRNA-p1	TvY486_1014240_mRNA-p1
OG0001897	Tb927.10.14860_mRNA-p1	TcIL3000.A.H_000852000.1_1	TcIL3000_10_12720.1-p1	TcCLB.506211.140_mRNA-p1	TvY486_1014270_mRNA-p1
OG0001898	Tb927.10.14870_mRNA-p1	TcIL3000.A.H_000852100.1_1	TcIL3000_10_12730.1-p1	TcCLB.506211.130_mRNA-p1	TvY486_1014280_mRNA-p1
OG0001899	Tb927.10.14900_mRNA-p1	TcIL3000.A.H_000852400.1_1	TcIL3000_10_12780.1-p1	TcCLB.506211.107_mRNA-p1	TvY486_1014310_mRNA-p1
OG0001900	Tb11.v5.0875.1-p1, Tb927.10.1490_mRNA-p1	TcIL3000.A.H_000725400.1_1	TcIL3000_10_1290.1-p1	TcCLB.504133.45_mRNA-p1, TcCLB.509247.60_pseudogenic_transcript-p1	TvY486_1001495_mRNA-p1
OG0001901	Tb927.10.150.1_mRNA-p1, Tb927.10.150.2_mRNA-p1	TcIL3000.A.H_000712400.1_1		TcCLB.511145.89_mRNA-p1	TvY486_1000060_mRNA-p1
OG0001902	Tb927.10.15040_mRNA-p1	TcIL3000.A.H_000853400.1_1	TcIL3000_10_12880.1-p1	TcCLB.507683.34_mRNA-p1	TvY486_1014440_mRNA-p1
OG0001903	Tb927.10.15080_mRNA-p1	TcIL3000.A.H_000853600.1_1	TcIL3000_10_12900.1-p1	TcCLB.507683.30_mRNA-p1	TvY486_1014460_mRNA-p1
OG0001904	Tb927.10.15130_mRNA-p1	TcIL3000.A.H_000853900.1_1	TcIL3000_10_12930.1-p1	TcCLB.510029.60_mRNA-p1	TvY486_1014500_mRNA-p1
OG0001905	Tb927.10.15160_mRNA-p1	TcIL3000.A.H_000854200.1_1	TcIL3000_10_12940.1-p1	TcCLB.510029.30_mRNA-p1	TvY486_1014530_mRNA-p1
OG0001906	Tb927.10.15170_mRNA-p1	TcIL3000.A.H_000854300.1_1	TcIL3000_10_12950.1-p1	TcCLB.507963.90_mRNA-p1	TvY486_1014540_mRNA-p1
OG0001907	Tb927.10.15190_mRNA-p1	TcIL3000.A.H_000854500.1_1	TcIL3000_10_12970.1-p1	TcCLB.507963.70_mRNA-p1	TvY486_1014560_mRNA-p1
OG0001908	Tb927.10.15200_mRNA-p1	TcIL3000.A.H_000854600.1_1	TcIL3000_10_12980.1-p1	TcCLB.507963.60_mRNA-p1	TvY486_1014570_mRNA-p1
OG0001909	Tb927.10.1520_mRNA-p1	TcIL3000.A.H_000725700.1_1	TcIL3000_10_1320.1-p1	TcCLB.509247.20_mRNA-p1, TcCLB.511191.19_mRNA-p1	TvY486_1001520_mRNA-p1
OG0001910	Tb927.10.15210_mRNA-p1	TcIL3000.A.H_000854700.1_1	TcIL3000_10_12990.1-p1	TcCLB.507963.50_mRNA-p1	TvY486_1014580_mRNA-p1
OG0001911	Tb11.1240_mRNA-p1, Tb11.v5.0998.1-p1, Tb927.10.15270_mRNA-p1	TcIL3000.A.H_000855400.1_1	TcIL3000_10_13060.1-p1	TcCLB.504111.20_mRNA-p1	TvY486_1014640_mRNA-p1
OG0001912	Tb11.v5.0515.1-p1, Tb927.10.15300_mRNA-p1	TcIL3000.A.H_000855800.1_1	TcIL3000_10_13090.1-p1	TcCLB.506505.40_mRNA-p1	TvY486_1014670_mRNA-p1
OG0001913	Tb11.v5.0348.1-p1, Tb927.10.15330_mRNA-p1	TcIL3000.A.H_000856100.1_1	TcIL3000_10_13120.1-p1	TcCLB.506503.160_mRNA-p1	TvY486_1014710_mRNA-p1
OG0001914	Tb11.v5.0480.1-p1, Tb927.10.15370_mRNA-p1	TcIL3000.A.H_000856400.1_1	TcIL3000_10_13150.1-p1	TcCLB.506503.110_mRNA-p1	TvY486_1014740_mRNA-p1
OG0001915	Tb11.v5.0481.1-p1, Tb927.10.15380_mRNA-p1	TcIL3000.A.H_000856500.1_1	TcIL3000_10_13160.1-p1	TcCLB.506503.100_mRNA-p1	TvY486_1014750_mRNA-p1
OG0001916	Tb11.v5.0507.1-p1, Tb927.10.15470_mRNA-p1	TcIL3000.A.H_000857400.1_1	TcIL3000_10_13260.1-p1	TcCLB.506503.10_mRNA-p1	TvY486_1014850_mRNA-p1
OG0001917	Tb11.v5.0465.1-p1, Tb927.10.15650_mRNA-p1	TcIL3000.A.H_000858900.1_1	TcIL3000_10_13410.1-p1	TcCLB.506481.10_pseudogenic_transcript-p1	TvY486_1015010_mRNA-p1
OG0001918	Tb927.10.15740_mRNA-p1	TcIL3000.A.H_000859900.1_1	TcIL3000_10_13520.1-p1	TcCLB.511365.10_mRNA-p1	TvY486_1015130_mRNA-p1
OG0001919	Tb927.10.15760_mRNA-p1	TcIL3000.A.H_000061000.1_1, TcIL3000.A.H_000860300.1_1	TcIL3000_10_13560.1-p1	TcCLB.511363.4_mRNA-p1	TvY486_1015150_mRNA-p1
OG0001920	Tb11.v5.0359.1-p1, Tb927.10.15780_mRNA-p1	TcIL3000.A.H_000061200.1_1	TcIL3000_10_13580.1-p1	TcCLB.511361.70_mRNA-p1	TvY486_1015170_mRNA-p1
OG0001921	Tb11.v5.0427.1-p1, Tb927.10.15850_mRNA-p1	TcIL3000.A.H_000061900.1_1	TcIL3000_10_13660.1-p1	TcCLB.503641.19_mRNA-p1	TvY486_1015250_mRNA-p1
OG0001922	Tb11.v5.0407.1-p1, Tb927.10.15890_mRNA-p1	TcIL3000.A.H_000062300.1_1	TcIL3000_10_13710.1-p1	TcCLB.508943.10_mRNA-p1	TvY486_1015300_mRNA-p1
OG0001923	Tb11.v5.0303.1-p1, Tb927.10.15930_mRNA-p1	TcIL3000.A.H_000062600.1_1	TcIL3000_10_13770.1-p1	TcCLB.511355.20_mRNA-p1	TvY486_1015350_mRNA-p1
OG0001924	Tb11.v5.0304.1-p1, Tb927.10.15940_mRNA-p1	TcIL3000.A.H_000062700.1_1	TcIL3000_10_13780.1-p1	TcCLB.511355.14_mRNA-p1	TvY486_1015360_mRNA-p1
OG0001925	Tb11.v5.0305.1-p1, Tb927.10.15950_mRNA-p1	TcIL3000.A.H_000062800.1_1	TcIL3000_10_13790.1-p1	TcCLB.511355.7_mRNA-p1	TvY486_1015370_mRNA-p1
OG0001926	Tb927.10.160.1_mRNA-p1, Tb927.10.160.2_mRNA-p1	TcIL3000.A.H_000712500.1_1	TcIL3000_10_30.1-p1	TcCLB.511145.80_mRNA-p1	TvY486_1000070_mRNA-p1
OG0001927	Tb11.v5.0411.1-p1, Tb927.10.16100_mRNA-p1	TcIL3000.A.H_000036500.1_1	TcIL3000_0_03850.1-p1	TcCLB.511353.10_mRNA-p1	TvY486_0006090_mRNA-p1
OG0001928	Tb11.v5.0397.1-p1, Tb927.10.16150_mRNA-p1	TcIL3000.A.H_000036100.1_1		TcCLB.507213.10_mRNA-p1	TvY486_0027180_mRNA-p1
OG0001929	Tb927.10.1680_mRNA-p1	TcIL3000.A.H_000727100.1_1	TcIL3000_10_1420.1-p1	TcCLB.511911.159_mRNA-p1	TvY486_1001690_mRNA-p1
OG0001930	Tb927.10.1690_mRNA-p1	TcIL3000.A.H_000727200.1_1	TcIL3000_10_1430.1-p1	TcCLB.511911.150_mRNA-p1	TvY486_1001700_mRNA-p1
OG0001931	Tb927.10.1700_mRNA-p1	TcIL3000.A.H_000727300.1_1	TcIL3000_10_1440.1-p1	TcCLB.511911.140_mRNA-p1	TvY486_0028440_mRNA-p1, TvY486_1001710_mRNA-p1
OG0001932	Tb927.10.1710_mRNA-p1	TcIL3000.A.H_000727400.1_1	TcIL3000_10_1450.1-p1	TcCLB.511911.120_mRNA-p1	TvY486_0036960_mRNA-p1, TvY486_1001730_mRNA-p1
OG0001933	Tb927.10.1870.1_mRNA-p1, Tb927.10.1870.2_mRNA-p1	TcIL3000.A.H_000728500.1_1	TcIL3000_10_1580.1-p1	TcCLB.506493.110_mRNA-p1	TvY486_1001840_mRNA-p1
OG0001934	Tb11.v5.0556.1-p1, Tb927.10.1910_mRNA-p1	TcIL3000.A.H_000728900.1_1	TcIL3000_10_1620.1-p1	TcCLB.506493.70_mRNA-p1	TvY486_1001880_mRNA-p1
OG0001935	Tb927.10.1950_mRNA-p1	TcIL3000.A.H_000729200.1_1, TcIL3000.A.H_000729700.1_1	TcIL3000_10_1680.1-p1	TcCLB.506493.40_mRNA-p1	TvY486_1001920_mRNA-p1
OG0001936	Tb11.v5.0642.1-p1, Tb927.10.1980_mRNA-p1	TcIL3000.A.H_000730000.1_1	TcIL3000_10_1710.1-p1	TcCLB.508951.80_mRNA-p1	TvY486_1001950_mRNA-p1
OG0001937	Tb927.10.2040_mRNA-p1	TcIL3000.A.H_000730700.1_1	TcIL3000_0_38910.1-p1	TcCLB.508949.50_mRNA-p1	TvY486_1002020_mRNA-p1
OG0001938	Tb927.10.210_mRNA-p1	TcIL3000.A.H_000713000.1_1	TcIL3000_10_80.1-p1	TcCLB.511145.49_mRNA-p1	TvY486_1000130_mRNA-p1
OG0001939	Tb927.10.230_mRNA-p1	TcIL3000.A.H_000713200.1_1	TcIL3000_10_90.1-p1	TcCLB.511145.43_mRNA-p1	TvY486_1000170_mRNA-p1
OG0001940	Tb927.10.2460.1_mRNA-p1, Tb927.10.2460.2_mRNA-p1	TcIL3000.A.H_000736100.1_1	TcIL3000_10_2090.1-p1	TcCLB.503745.10_mRNA-p1	TvY486_1002450_mRNA-p1
[truncated: 6,844 more rows]

## Sheet: Tbrucei_vs_Tcongolense
	TbruceiTREU927_TriTrypDB	TcongolenseIL3000_PacBio
[truncated: 8,785 more rows]

## Sheet: Tbrucei_only
TbruceiTREU927_TriTrypDB
[truncated: 295 more rows]

## Sheet: Tcongolense_only
TcongolenseIL3000_PacBio
[truncated: 692 more rows]
