# Supplementary material for: Divergent metabolism between Trypanosoma congolense and Trypanosoma brucei results in differential sensitivity to metabolic inhibition
Source: PLoS Pathog. 2021 Jul 26;17(7):e1009734. doi: 10.1371/journal.ppat.1009734 (PMC8384185; doi:10.1371/journal.ppat.1009734)
Supplement: S3 Table — Where applicable, a list of potential isomers based on matching formula is provided. Note that confidence value only applies to the original metabolite identified by the IDEOM software. Results of statistical analysis by means of a one-way repeated measures ANOVA (false discovery rate-adjusted P value, FDR) is also shown for metabolites that were taken forward for downstream analysis. Further details for each column are provided in a separate worksheet in the same excel file. (XLSX) [file ppat.1009734.s012.xlsx]

## Sheet: Legend
Column	Column title	Details
A	Mass	Neutral exact mass of each peak (from mzMatch). Red and blue highlighting corresponds to identification in positive and negative mode, respectively. No highlighting indicates peak was identified in both modes
B	RT	Retention time (from mzMatch) in minutes)
C	FORMULA	Predicted formula from Ideom database with closest match to mass (within ppm window)
D	Isomers	Number of isomers in the Ideom database that match the formula in column C
E	Putative metabolite	Putivate metabolite with the highest confidence match based on predicted mass, RT and formula. Yellow highlighted metabolites indicate those with an authentic standard. Drop down menu allows the user to select different predicted isomers. Note that confidence value only applies to the metabolite with highest confidence as identified by Ideom
F	confidence for assigned peak	Confidence level (arbitrary out of 10) according to parameters of data procesing (RT window, ppm window, number of samples peak was detected in). Confidence value only given for best match, and is greyed out if another isomer is selected
G	Map	General area of metabolism for this metabolite (best match only)
H	max intensity	Maximum peak intensity of the metabolite recorded in the experiment
I	0 h	Mean intensity of each group relative to the 0 h time-point
J	8 h
K	24 h
L	32 h
M	48 h
N	56 h
O	56 h negative ctrl.
P	Log2 fold change 56 h / 0 h	Log2 fold change of the mean intensity of the 56 h time-point, relative to the 0 h time-point
Q	Raw P-value	One-way repeated measures ANOVA output
R	FDR-adjusted P-value	One-way repeated measures ANOVA output

## Sheet: Dataset
Mass	RT	FORMULA	Isomers	Putative metabolite	confidence for assigned peak	Map	max intensity	0 h	8 h	24 h	32 h	48 h	56 h	56 h negative ctrl.	Log2 fold change 56 h / 0 h	Raw P-value	FDR-adjusted P-value
151.049	12.063	C5H5N5O	3	Guanine	8	Nucleotide Metabolism	30380	1	2.40485	6.17477	15.9184	40.6669	81.3381	0	6.34586	2.4211e-07	5.3873e-06
188.116	11.9728	C8H16N2O3	7	N6-Acetyl-L-lysine	8	Amino Acid Metabolism	138224	1	2.41977	8.30493	18.2429	41.8551	78.9149	0.937841	6.30223	5.988e-16	1.6527e-13
129.058	4.62396	C9H7N	3	Isoquinoline	7	0	12090	1	2.01188	5.51929	14.2178	24.8496	50.6733	0.960501	5.66315	7.7373e-10	2.8862e-08
118.027	12.681	C4H6O4	7	Succinate	10	Carbohydrate Metabolism	204669	1	1.95777	4.53085	8.38422	23.8986	48.5147	1.21085	5.60035	1.5453e-14	2.1325e-12
100.016	12.8328	C4H4O3	1	2-oxobut-3-enanoate	7	0	3600	1	2.40982	3.31805	3.54624	5.58059	11.4785	4.29312	3.52087	0.0018474	0.010623
130.063	4.67386	C6H10O3	18	Ethyl 3-oxobutanoate	7	0	30113	1	1.1595	1.63557	2.80899	5.95127	8.47601	0.952378	3.08338	5.5673e-12	3.8414e-10
177.064	11.7468	C6H11NO5	1	4-Hydroxy-4-methylglutamate	8	Carbohydrate Metabolism	32251	1	1.61837	3.13614	4.9627	5.92265	7.88347	6.34744	2.97883	2.2795e-09	6.9906e-08
145.038	10.068	C5H7NO4	2	2-Oxoglutaramate	8	Amino Acid Metabolism	7965	1	1.37959	2.18976	3.31725	5.31453	6.94318	2.32218	2.7956	8.3093e-09	2.2934e-07
188.152	17.9859	C9H20N2O2	2	N6,N6,N6-Trimethyl-L-lysine	8	Amino Acid Metabolism	36895	1	0.922119	1.17621	1.89498	3.70782	6.11971	0.956328	2.61346	4.9369e-12	3.8414e-10
174.079	5.77374	C10H10N2O	4	Indole-3-acetamide	8	Amino Acid Metabolism	8162	0	0.204443	0.826001	1.51027	4.65459	6.04675	0	2.59616	8.3808e-11	4.6262e-09
103.1	18.5571	C5H13NO	1	Choline	10	Amino Acid Metabolism	203433	1	1.13301	1.47325	2.25478	3.68956	5.40799	2.09329	2.43509	1.8258e-10	8.3988e-09
299.283	4.10009	C18H37NO2	7	[FA (16:2)] N-hexadecyl-ethanolamine	8	Lipids: Fatty Acyls	38818	1	0.745792	0.852872	0.842187	0.823291	2.83265	3.41735	1.50215	0.98052	0.98429
146.022	12.9538	C5H6O5	7	2-Oxoglutarate	10	Carbohydrate Metabolism	46984	1	1.34089	1.50647	1.90686	2.14493	2.80653	2.2679	1.48879	0.00012469	0.0013236
134.022	13.2535	C4H6O5	4	(S)-Malate	10	Carbohydrate Metabolism	29996	1	0.892324	0.880793	1.20378	1.63974	2.58467	0.890653	1.36998	2.5375e-07	5.3873e-06
202.048	14.9929	C8H10O6	1	cis-(homo)2aconitate	7	Metabolism of Cofactors and Vitamins	3737	1	0.994021	1.31853	1.77433	2.12244	2.56865	2.4944	1.36101	1.4037e-05	0.00019371
249.064	9.00147	C17H30N4O7S3	1	Asp-Met-Met-Cys	7	Peptide(tetra-)	3705	0	0	0.256117	0.602506	1.1747	2.56373	0	1.35824	8.3658e-10	2.8862e-08
257.103	12.8413	C8H20NO6P	1	sn-glycero-3-Phosphocholine	10	Lipid Metabolism	105100	1	0.947594	1.23247	1.69035	1.82873	2.37922	2.21323	1.25049	4.1085e-05	0.00051543
154.038	10.4075	C6H6N2O3	2	Imidazol-5-yl-pyruvate	8	Amino Acid Metabolism	2837	0	0.0744514	0.0557348	0.209693	1.05302	2.22085	0	1.15111	3.822e-06	5.8604e-05
310.178	3.85109	C17H26O5	2	[FA methyl,hydroxy,oxo(5:2/8:0)] methyl 8-[2-(2-formyl-vinyl)-3-hydroxy-5-oxo-cyclopentyl]-octanoate	7	Lipids: Fatty Acyls	1953	1	1.85244	1.955	1.98624	2.07215	2.18852	2.08804	1.12996	0.036011	0.080806
183.066	12.9067	C5H14NO4P	1	Choline phosphate	10	Lipid Metabolism	2634	0	0.46388	0.446805	0.596169	1.14394	2.15537	0.211556	1.10793	2.9397e-05	0.00038636
133.02	8.16449	C4H7NO2S	1	L-thiazolidine-4-carboxylate	5	0	4526	1	0.932189	1.06886	1.46577	1.61824	2.12214	1.67477	1.08552	0.00012184	0.0013236
130.099	4.42391	C7H14O2	21	Ethyl isovalerate	5	0	110115	1	2.60849	2.78432	0.620321	3.13702	2.12047	3.08571	1.08438	0.35755	0.44056
126.043	10.8236	C5H6N2O2	2	Imidazole-4-acetate	8	Amino Acid Metabolism	5835	1	1.11951	1.12642	1.33481	1.59039	2.036	1.74167	1.02574	0.00017728	0.0016872
72.0576	4.4806	C4H8O	4	Butanal	6	Carbohydrate Metabolism	101576	1	2.32274	2.5932	0.643999	2.80603	2.02492	2.81798	1.01787	0.4212	0.50988
152.033	10.878	C5H4N4O2	3	Xanthine	10	Nucleotide Metabolism	10396	1	0.797997	0.780014	1.15067	1.50669	2.02249	0.915785	1.01614	7.7445e-08	1.9432e-06
275.151	14.9795	C28H38N8O4	1	Hordatine A	7	0	71497	1	5.94809	4.02661	4.67746	4.35162	1.99895	1.20959	0.999242	0.26268	0.33879
327.314	4.02927	C20H41NO2	2	N,N-Dimethylsphing-4-enine	5	Lipids: Sphingolipids	31362	1	0.650458	0.776127	0.875634	0.698534	1.97501	1.80895	0.981862	0.6814	0.73177
129.043	9.85594	C5H7NO3	6	L-1-Pyrroline-3-hydroxy-5-carboxylate	8	Amino Acid Metabolism	466709	1	0.963814	1.06766	1.41846	1.54146	1.95221	1.73628	0.965112	1.2984e-06	2.389e-05
287.282	4.52191	C17H37NO2	1	[SP (17:0)] heptadecasphinganine	7	Lipids: Sphingolipids	11246	1	4.20283	1.11412	1.68054	1.695	1.79233	2.00998	0.841835	0.30195	0.38404
490.267	3.46354	C51H80O18	1	Ziziphin	7	0	12436	1	1.17649	1.13543	1.70181	1.99383	1.74854	1.88847	0.806148	0.13067	0.20846
149.105	9.44052	C6H15NO3	1	Triethanolamine	8	Lipid Metabolism	9997	1	1.52345	1.14736	1.54281	2.42406	1.68749	1.80442	0.754876	0.0008762	0.006536
323.814	3.65621	C3H2I2O2	2	3,3-diiodoacrylic acid	7	Lipids: Fatty Acyls	21221	1	1.6775	1.36931	1.69034	1.84615	1.68076	1.69018	0.749113	0.025814	0.06305
275.15	13.4918	C28H38N8O4	1	Hordatine A	7	0	118743	1	7.066	4.10674	5.5055	4.28147	1.63563	1.23795	0.709851	0.20503	0.28013
171.162	4.28555	C10H21NO	1	decanamide	7	Lipids: Fatty Acyls	26143	1	1.30829	1.28909	1.33124	1.15662	1.59392	1.62478	0.672577	0.17449	0.25235
131.058	13.0352	C5H9NO3	14	L-Glutamate 5-semialdehyde	8	Amino Acid Metabolism	9789	1	0.896329	0.864146	1.06988	1.16194	1.56648	1.07306	0.647525	0.0022946	0.011949
106.027	10.9568	C3H6O4	2	D-Glycerate	6	Carbohydrate Metabolism	3871	1	0.968712	0.95352	1.05757	1.24487	1.55728	1.10815	0.639032	2.0093e-06	3.466e-05
294.183	3.85542	C17H26O4	3	[6]-Gingerol	7	0	31126	1	1.22515	1.20672	1.1935	1.14924	1.50753	1.18655	0.592186	0.22462	0.30241
280.24	3.72388	C18H32O2	110	Linoleate	5	Lipids: Fatty Acyls	40835	1	0.855838	0.842369	1.1684	1.19762	1.50606	1.26654	0.59078	0.0018255	0.010623
221.09	11.3876	C8H15NO6	7	N-Acetyl-D-glucosamine	8	Amino Acid Metabolism	1700	0	0.26167	0.244543	0.430578	0.797476	1.49949	0.100234	0.584476	7.5667e-07	1.4917e-05
275.151	12.2849	C28H38N8O4	1	Hordatine A	7	0	164720	1	6.52115	4.01102	5.53416	4.64666	1.41534	1.2442	0.50115	0.22343	0.30229
170.094	4.63778	C9H14O3	2	Furfural diethyl acetal	7	0	4347	1	1.38894	0.889507	1.11226	0.753202	1.38557	1.12727	0.470476	0.00039886	0.0034402
174.089	4.97168	C8H14O4	3	Dimethyl adipate	7	0	30615	1	1.00302	1.02257	1.09012	1.16107	1.31775	1.2125	0.398079	0.35491	0.43926
75.0319	13.7804	C2H5NO2	3	Glycine	8	Amino Acid Metabolism	6804	1	0.887292	0.727758	1.00019	1.08505	1.31597	0.930717	0.396132	0.0071868	0.0261
105.079	16.5745	C4H11NO2	2	Diethanolamine	8	Lipid Metabolism	13088	1	1.72492	1.03062	1.2197	2.1859	1.31514	1.63993	0.395217	0.012396	0.037778
158.131	4.1188	C9H18O2	25	Nonanoic acid	7	Lipids: Fatty Acyls	117127	1	1.38627	1.18102	0.830639	1.29139	1.30811	1.49702	0.387488	0.66372	0.71838
539.323	4.83855	C25H50NO9P	1	PS(19:0/0:0)	5	Lipids: Glycerophospholipids	5674	1	0.858908	0.975628	1.21399	1.27199	1.30631	1.05902	0.385502	N/A	N/A
156.079	4.96301	C8H12O3	2	[FA oxo(8:1)] 5-oxo-7-octenoic acid	7	Lipids: Fatty Acyls	3079	1	0.996247	1.00158	1.05659	1.0214	1.30554	1.11021	0.384649	0.25165	0.32778
89.0841	15.7969	C4H11NO	1	N-dimethylethanolamine	5	0	2973	1	1.09933	1.26197	1.12192	1.24993	1.28046	1.20224	0.356665	0.082032	0.1456
304.24	3.70611	C20H32O2	46	[FA (20:4)] 5Z,8Z,11Z,14Z-eicosatetraenoic acid	6	Lipids: Fatty Acyls	5275	1	0.881906	0.994379	1.28358	1.28897	1.27719	1.55591	0.352968	0.041698	0.087853
174.137	17.6449	C8H18N2O2	1	Ne,Ne dimethyllysine	7	0	4860	1	0.722186	0.666048	1.01634	1.07103	1.27216	0.711216	0.347285	0.00014738	0.0015065
172.146	4.02495	C10H20O2	23	Decanoic acid	8	Lipid Metabolism	19939	1	1.46325	1.09501	0.880226	0.961676	1.27214	1.18393	0.347261	0.098231	0.16736
222.089	4.1373	C12H14O4	8	Apiole	5	0	57738	1	0.879539	1.03357	1.30182	1.24259	1.26842	0.936022	0.343032	0.54628	0.62046
99.9564	11.8861	ClHO4	1	perchlorate	5	0	9712	1	0.811909	0.758562	0.942087	1.09662	1.25115	0.924942	0.32325	0.0079858	0.028257
268.24	3.75094	C17H32O2	42	omega-Cyclohexylundecanoic acid	5	Lipids: Fatty Acyls	3791	1	0.917928	0.809564	0.941908	0.944199	1.24384	0.996323	0.3148	0.037733	0.082654
278.225	3.73894	C18H30O2	55	[FA (18:3)] 9Z,12Z,15Z-octadecatrienoic acid	5	Lipids: Fatty Acyls	15570	1	0.857417	0.803566	1.11915	1.01561	1.222	1.1838	0.289247	0.038979	0.084049
173.08	13.0964	C6H11N3O3	1	5-Guanidino-2-oxopentanoate	6	Amino Acid Metabolism	1597	1	0.835389	0.893233	1.03177	1.02155	1.21223	1.09025	0.277659	0.052202	0.10291
116.011	10.8316	C4H4O4	3	Maleic acid	10	Carbohydrate Metabolism	11104	1	1.15485	1.08039	0.91135	0.982772	1.20361	0.951561	0.267363	0.71093	0.75759
112.052	4.20219	C6H8O2	19	[FA (5:1)] 2-(2-cyclopentenyl)-ethanoic acid	5	Lipids: Fatty Acyls	8482	1	1.43957	0.844246	0.904702	0.878869	1.19674	1.19049	0.259107	0.00059333	0.0048165
270.256	3.72514	C17H34O2	30	[FA (17:0)] heptadecanoic acid	5	Lipids: Fatty Acyls	30747	1	0.923074	0.71135	0.894599	0.851567	1.19372	1.01728	0.255461	0.016947	0.046311
146.094	4.53433	C7H14O3	8	ethyl-(2R)-methyl-(3S)-hydroxybutanoate	7	0	5269	1	1.14671	0.94136	0.786543	1.2248	1.1933	1.18451	0.254954	0.12499	0.20293
148.037	12.5827	C5H8O5	18	(R)-2-Hydroxyglutarate	10	Amino Acid Metabolism	43340	1	0.678827	0.523279	0.778976	0.772677	1.18219	0.791173	0.241462	5.4687e-05	0.00065625
88.0161	7.65086	C3H4O3	3	Pyruvate	10	Carbohydrate Metabolism	929676	1	0.675	0.58378	0.69677	0.985247	1.18175	0.899702	0.24093	0.022488	0.056943
198.162	3.94962	C12H22O2	40	[PR] Citronellyl acetate	7	Lipids: Prenols	78673	1	1.00934	1.06392	1.17697	1.14441	1.16807	0.976922	0.22413	0.37344	0.45809
216.173	4.17488	C12H24O3	15	Hydroxydodecanoic acid	7	Lipids: Fatty Acyls	1983	1	0.879091	1.01067	0.954583	1.26715	1.15975	1.13135	0.213811	0.17737	0.25497
117.054	14.0201	C3H7N3O2	1	Guanidinoacetate	8	Amino Acid Metabolism	2909	1	0.838061	0.754624	0.943623	0.919742	1.15838	1.06411	0.212109	0.016168	0.044624
368.344	3.74505	C27H44	1	[ST] (5Z,7E)-9,10-seco-5,7,10(19)-cholestatriene	5	Lipids: Sterol lipids	11377	1	0.897548	0.853175	1.1121	1.06151	1.15603	1.11632	0.209185	0.049499	0.098997
316.261	3.94738	C18H36O4	20	[FA hydroxy(18:0)] 9,10-dihydroxy-octadecanoic acid	7	Lipids: Fatty Acyls	2196	1	0.824045	0.640033	0.869209	0.759018	1.1477	0.855883	0.198741	0.017435	0.047176
158.094	4.92031	C8H14O3	9	[FA oxo(8:0)] 3-oxo-octanoic acid	7	Lipids: Fatty Acyls	2089	1	1.16671	1.01052	0.764257	1.05054	1.14242	1.08649	0.192093	0.42742	0.5129
84.0575	4.90862	C5H8O	5	3-Methylbut-2-enal	7	Biosynthesis of Secondary Metabolites	4743	1	1.34861	0.751523	1.07661	0.827669	1.14177	0.895656	0.191273	0.1424	0.21835
194.058	4.14016	C10H10O4	12	Dimethyl phthalate	5	0	3665	1	0.949004	1.06154	1.31279	1.19812	1.13657	0.903689	0.184691	0.8967	0.91663
302.224	3.73841	C20H30O2	44	[FA (20:5)] 5Z,8Z,11Z,14Z,17Z-eicosapentaenoic acid	5	Lipids: Fatty Acyls	4613	1	0.929615	0.956423	1.18755	1.01571	1.1354	1.53127	0.183206	0.59002	0.66468
282.256	3.71578	C18H34O2	57	[FA (18:1)] 9Z-octadecenoic acid	7	Lipids: Fatty Acyls	184214	1	0.856714	0.72081	0.94613	0.904263	1.13396	1.06469	0.181372	0.021329	0.055017
172.11	4.56225	C9H16O3	17	9-Oxononanoic acid	7	Lipids: Fatty Acyls	3091	1	0.691973	0.788259	0.806544	0.790169	1.1294	0.914817	0.175551	0.053532	0.10479
176.141	4.38584	C9H20O3	2	1-Hexylglycerol	7	Lipids: Glycerolipids	6154	1	0.743986	0.777038	1.06064	1.21645	1.12436	0.71179	0.169098	0.44079	0.52438
764.572	4.21914	C45H81O7P	1	PA(P-20:0/22:4(7Z,10Z,13Z,16Z))	5	Lipids: Glycerophospholipids	3928	1	0.906729	1.01754	1.20417	1.25543	1.1214	1.11678	0.165303	N/A	N/A
287.173	4.20573	C40H46O3	1	18'-hydroxy-&chi;,&chi;-caroten-18-oate	ppm	0	17678	1	0.85913	0.791069	0.71927	0.764666	1.11497	0.671187	0.157001	N/A	N/A
226.193	4.04841	C14H26O2	35	(9Z)-Tetradecenoic acid	7	Lipids: Fatty Acyls	11089	1	1.00636	0.854434	0.868354	0.750346	1.11163	0.978046	0.152673	0.0047703	0.019935
254.225	3.75174	C16H30O2	50	(9Z)-Hexadecenoic acid	6	Lipid Metabolism	11381	1	0.921422	0.751617	0.89373	0.865298	1.10874	0.961311	0.148926	0.01849	0.049069
204.079	3.9855	C12H12O3	1	3-Butylidene-7-hydroxyphthalide	5	0	12246	1	1.11156	1.25641	0.809188	1.05787	1.10783	1.08304	0.147739	0.87316	0.89923
130.111	12.1055	C6H14N2O	2	&epsilon;-aminocaproamide	5	0	19404	1	0.556074	0.482635	1.03199	0.884145	1.10361	0.798712	0.142232	0.044714	0.091416
83.9615	11.8315	HO3Cl	1	Chlorate	5	0	33677	1	0.745632	0.627159	0.910088	0.932737	1.09684	0.81354	0.133349	0.0044454	0.018876
113.059	9.92173	C4H7N3O	1	Creatinine	10	Amino Acid Metabolism	193254	1	1.00658	0.919324	0.959671	0.977111	1.09655	1.10398	0.132974	0.35466	0.43926
129.079	10.9242	C6H11NO2	9	L-Pipecolate	6	Amino Acid Metabolism	3650	1	0.88775	0.833587	0.938477	0.925834	1.09434	0.982596	0.130064	0.25178	0.32778
188.127	19.4677	C7H16N4O2	5	Homoarginine	6	Amino Acid Metabolism	1818	1	0.842746	0.670299	1.03655	0.967187	1.08798	0.846962	0.121654	0.00029849	0.0026575
75.0685	10.8895	C3H9NO	6	(R)-1-Aminopropan-2-ol	8	Amino Acid Metabolism	13233	1	0.88685	0.814381	0.891557	0.921354	1.08748	0.917216	0.120985	0.12392	0.20237
158.044	12.8914	C4H6N4O3	3	Allantoin	8	Nucleotide Metabolism	2303	1	0.880157	0.789415	0.923014	1.01833	1.08684	0.936685	0.12014	0.006088	0.023337
226.106	13.5919	C9H14N4O3	3	Carnosine	6	Amino Acid Metabolism	5118	1	0.673094	0.579752	0.969753	0.899263	1.08628	0.720214	0.119401	0.0015506	0.0097262
184.11	5.01242	C10H16O3	9	1,6,6-Trimethyl-2,7-dioxabicyclo[3.2.2]nonan-3-one	7	Biosynthesis of Secondary Metabolites	17817	1	1.27047	0.907151	1.07987	0.849907	1.08396	0.860206	0.116307	0.49899	0.57866
182.071	4.28634	C6H15O4P	2	triethyl phosphate	7	0	17176	1	1.03193	1.04347	1.08066	1.10092	1.08395	1.14574	0.116292	0.92062	0.93761
172.074	10.2984	C8H12O4	4	[FA dioxo(8:0)] 4,7-dioxo-octanoic acid	7	Lipids: Fatty Acyls	12697	1	1.65251	1.13513	1.0567	1.27461	1.08303	1.20036	0.115079	0.19286	0.27158
126.068	4.32436	C7H10O2	10	[FA (7:1/2:0)] 2-heptenedial	5	Lipids: Fatty Acyls	5593	1	1.43602	0.621867	0.651628	0.744244	1.08057	0.969545	0.111796	0.010159	0.033379
145.11	12.2987	C7H15NO2	6	4-Trimethylammoniobutanoate	8	Amino Acid Metabolism	7992	1	0.893318	0.872615	0.957254	0.974206	1.0674	1.01145	0.0941052	0.54078	0.61932
160.121	18.9811	C7H16N2O2	6	N6-Methyl-L-lysine	8	Amino Acid Metabolism	8599	1	0.638619	0.577647	1.08166	1.06822	1.06661	0.702302	0.0930333	0.0023614	0.012069
131.069	13.2492	C4H9N3O2	2	Creatine	6	Amino Acid Metabolism	1447759	1	0.854663	0.816384	0.935716	0.899165	1.06578	1.00179	0.091912	0.02509	0.062385
264.104	19.4519	C12H16N4OS	1	Thiamin	10	Metabolism of Cofactors and Vitamins	3152	1	0.869114	0.782889	0.915625	0.922748	1.06528	0.890568	0.0912302	0.24998	0.32778
240.173	4.10515	C14H24O3	4	[FA oxo(5:2/5:0/4:0)] (1S,2S)-3-oxo-2-pentyl-cyclopentanebutanoic acid	7	Lipids: Fatty Acyls	4348	1	1.20273	0.853384	0.8916	0.897132	1.06499	1.1405	0.0908407	0.24421	0.3225
202.143	17.9621	C8H18N4O2	3	NG,NG-Dimethyl-L-arginine	7	0	12533	1	0.816264	0.74407	0.937516	0.906704	1.06498	0.914813	0.0908245	0.012965	0.038894
210.162	4.1882	C13H22O2	16	[FA (13:2)] 3E,5E-tridecadienoic acid	5	Lipids: Fatty Acyls	4252	1	1.03022	0.738115	0.889104	0.835733	1.06287	0.938868	0.087967	0.076683	0.13833
163.067	14.1876	C6H13NO2S	6	S-Methyl-L-methionine	6	Amino acid Metabolism	2220	1	0.802239	0.744951	0.966696	0.923133	1.06108	0.87819	0.0855368	0.079224	0.14199
104.011	13.1045	C3H4O4	3	Malonate	8	Nucleotide Metabolism	7250	1	1.11639	0.831262	0.868234	0.947614	1.06028	0.978513	0.0844428	0.068444	0.12764
252.172	4.11299	C15H24O3	7	[PR] 9-Hydroxy-helminthosporol	7	Lipids: Prenols	4615	1	1.03094	0.881134	0.84558	0.989507	1.05836	1.04282	0.0818321	0.50575	0.58405
222.162	4.10721	C14H22O2	7	7E,9E,11-Dodecatrienyl acetate	7	Lipids: Fatty Acyls	2785	1	0.779649	0.857459	0.909114	0.865054	1.05214	0.881767	0.0733232	0.1419	0.21835
147.053	12.6659	C5H9NO4	14	L-Glutamate	10	Amino Acid Metabolism	126947	1	0.793283	0.725811	0.89997	0.868778	1.05133	0.900571	0.0722222	0.038627	0.083944
284.199	3.95476	C16H28O4	1	(10S)-Juvenile hormone III diol	5	Biosynthesis of Secondary Metabolites	3215	1	1.21672	0.68614	0.740079	0.792259	1.04731	0.855928	0.066689	0.040109	0.085249
103.063	12.076	C4H9NO2	15	N,N-Dimethylglycine	6	Amino Acid Metabolism	122148	1	0.814815	0.804177	1.00841	0.961415	1.04075	1.04377	0.0576213	0.12721	0.20531
109.064	16.7992	C5H7N3	2	Brunfelsamidine	5	0	2548	1	0.827239	0.72374	0.993245	0.968684	1.03932	0.883338	0.0556464	0.0034352	0.015832
264.072	4.93459	C11H21O2Br	1	[FA (11:0)] 11-bromo-undecanoic acid	7	Lipids: Fatty Acyls	15117	1	6.35222	1.40735	1.57993	0.660005	1.03834	1.78885	0.0542732	0.04792	0.09654
79.9262	11.7229	BrH	1	Br-	5	0	42486	1	0.824502	0.763239	1.01431	0.946069	1.03614	0.917441	0.0512225	0.00934	0.031825
174.1	12.3339	C7H14N2O3	5	N5-Ethyl-L-glutamine	7	0	25860	1	0.781656	0.756344	0.896462	0.899777	1.03606	0.929055	0.0511139	0.090616	0.15631
214.193	3.85238	C13H26O2	23	CAI-1	7	0	8093	1	1.5277	0.859863	0.738731	0.723078	1.0359	0.939072	0.0508858	0.011913	0.036943
238.099	10.0518	C8H18N2O4S	1	HEPES	9	Medium Component	34162520	1	0.995983	0.893817	1.03347	0.967107	1.03487	0.977988	0.0494487	0.074794	0.13581
128.12	4.17538	C8H16O	26	1-Octanal	5	0	3932	1	0.861351	0.90397	1.16219	1.11762	1.03468	0.968531	0.0491842	0.30553	0.38682
150.104	4.50501	C10H14O	26	[PR] Perillyl aldehyde	5	Lipids: Prenols	7078	1	1.10012	0.769699	0.665505	0.699837	1.0334	0.800206	0.0473934	0.65187	0.70833
270.22	3.80023	C16H30O3	19	[FA oxo(16:0)] 3-oxo-hexadecanoic acid	5	Lipids: Fatty Acyls	10254	1	1.17987	0.650198	0.713421	0.598601	1.03302	0.844493	0.0468745	0.0084705	0.029593
278.152	3.98037	C16H22O4	7	2-Ethylhexyl phthalate	5	0	53708	1	1.16454	1.25865	0.879925	1.14527	1.03037	1.14228	0.0431606	0.96425	0.97484
155.069	23.672	C6H9N3O2	5	L-Histidine	8	Amino Acid Metabolism	31357	1	0.873951	0.770222	1.02209	0.946819	1.02499	0.837585	0.0356037	0.0021541	0.01185
330.256	3.67695	C22H34O2	13	Taxa-4(20),11(12)-dien-5alpha-yl acetate	5	Biosynthesis of Secondary Metabolites	3882	1	0.867096	1.14398	1.28475	1.06995	1.02315	1.82809	0.0330235	0.24245	0.3225
260.038	4.57966	C26H20N2O6S2	1	Bathocuproine disulfonic acid	7	Medium Component	147524	1	0.865841	0.766153	0.897157	0.947213	1.02066	0.976124	0.0295002	0.044127	0.090888
130.027	10.7317	C5H6O4	7	2,5-Dioxopentanoate	6	Carbohydrate Metabolism	4668	1	0.860994	0.790606	0.955648	0.918176	1.01714	0.934225	0.0245219	0.20494	0.28013
96.0575	4.55355	C6H8O	3	Cyclohex-2-enone	5	0	8197	1	1.36495	0.497756	0.719406	0.70007	1.01492	0.960807	0.0213682	0.0027005	0.01331
161.105	12.2764	C7H15NO3	2	L-Carnitine	10	Amino Acid Metabolism	540671	1	0.843134	0.796359	0.909847	0.894896	1.01214	0.963446	0.0174054	0.20091	0.27948
97.9674	14.3267	H2O4S	1	Sulfate	8	Nucleotide Metabolism	46490	1	0.903296	0.799711	0.936316	0.930021	1.01117	0.927844	0.0160288	0.14819	0.22473
140.059	9.33263	C6H8N2O2	7	Methylimidazoleacetic acid	6	Amino Acid Metabolism	1730	1	0.930805	0.803459	0.969768	1.04564	1.00302	0.918543	0.00434833	0.31099	0.39193
272.235	3.89163	C16H32O3	20	16-hydroxypalmitate	5	0	6625	1	1.05237	0.691256	0.750453	0.738081	1.00271	0.974403	0.00390659	0.071645	0.13183
103.063	23.6636	C4H9NO2	15	L-3-Amino-isobutanoate	6	Amino Acid Metabolism	39026	1	1.126	1.07603	1.04509	1.00061	1.00231	0.955227	0.00332612	0.18427	0.26351
228.209	3.79419	C14H28O2	23	Tetradecanoic acid	6	Lipid Metabolism	143117	1	1.10751	0.723306	0.719034	0.606941	1.00208	0.94213	0.0030034	0.0017361	0.010623
148.037	10.348	C5H8O5	18	D-Xylonolactone	8	Carbohydrate Metabolism	2678	1	0.963957	0.991451	0.968196	1.00253	1.00195	0.987324	0.00281395	0.98429	0.98429
159.126	12.2823	C8H17NO2	4	DL-2-Aminooctanoicacid	5	0	36486	1	0.830027	0.767589	0.921406	0.881837	0.999289	0.978535	-0.0010266	0.14459	0.22048
115.063	12.0907	C5H9NO2	4	L-Proline	10	Amino Acid Metabolism	7608738	1	0.723377	0.65735	0.903651	0.856887	0.997849	0.966481	-0.00310662	0.082294	0.1456
192.027	14.3695	C6H8O7	12	Citrate	8	Carbohydrate Metabolism	4435	1	0.985174	0.803869	0.898324	1.02977	0.997324	0.941678	-0.00386574	0.45829	0.53596
314.246	3.94098	C18H34O4	37	[FA hydroxy(18:1)] 9,10-dihydroxy-12Z-octadecenoic acid	5	Lipids: Fatty Acyls	2268	1	0.824187	0.7462	0.864596	0.847667	0.993681	0.906832	-0.00914521	0.18584	0.26439
238.157	4.18031	C14H22O3	4	[FA oxo(5:1/5:0/4:0)] (1R,2R)-3-oxo-2-(2'Z-pentenyl)-cyclopentanebutanoic acid	5	Lipids: Fatty Acyls	4556	1	1.05589	0.719615	0.744646	0.689715	0.99334	0.889932	-0.0096406	0.018731	0.049235
498.179	10.2832	C21H30N4O8S	5	Ala-Met-Asp-Tyr	7	Peptide(tetra-)	91045	1	0.96267	0.967177	0.968012	0.950814	0.99293	0.975932	-0.0102355	0.4939	0.57517
105.043	13.7787	C3H7NO3	4	L-Serine	10	Amino Acid Metabolism	41042	1	0.845329	0.764455	0.964035	0.92533	0.992387	0.912305	-0.0110246	0.043825	0.090888
426.371	3.80069	C26H50O4	1	[FA (26:0/2:0)] Hexacosanedioic acid	7	Lipids: Fatty Acyls	82192	1	0.790586	0.870347	0.795451	1.01096	0.992004	6.90861	-0.0115816	0.85675	0.88896
175.096	13.807	C6H13N3O3	3	L-Citrulline	10	Amino Acid Metabolism	28824	1	0.835197	0.735948	0.910668	0.892759	0.98913	0.878122	-0.0157682	0.11948	0.19696
173.043	11.2804	C5H7N3O4	1	L-azaserine	7	0	3032	1	0.699437	0.715041	0.847884	0.791887	0.987201	0.836865	-0.0185843	0.0088566	0.030555
110.073	4.393	C7H10O	3	[FA (7:2)] 2,4-heptadienal	5	Lipids: Fatty Acyls	3617	1	1.18677	0.62817	0.755083	0.757136	0.986167	0.989722	-0.0200963	0.050196	0.09967
206.167	4.08172	C14H22O	6	[PR] (+)-15-nor-4-thujopsen-3-one	7	Lipids: Prenols	629610	1	0.859164	0.689063	0.765789	0.711436	0.985894	1.01275	-0.0204952	0.0012287	0.008271
300.266	3.80472	C18H36O3	27	[FA hydroxy(18:0)] 2S-hydroxy-octadecanoic acid	5	Lipids: Fatty Acyls	6548	1	1.08639	0.661738	0.785382	0.691209	0.985878	0.904848	-0.0205195	0.0022304	0.01185
178.099	4.35425	C11H14O2	5	Eugenol methyl ether	5	0	1520	1	0.912945	0.551803	0.672107	0.702368	0.983045	0.840592	-0.0246709	0.0011147	0.0077939
212.091	9.57743	C8H12N4O3	1	Gly-His	5	Peptide(di-)	5010	1	0.937657	1.04049	1.04207	0.924993	0.981417	0.905572	-0.0270611	0.1659	0.24884
169.085	11.8874	C7H11N3O2	5	N(pi)-Methyl-L-histidine	8	Amino Acid Metabolism	11085	1	0.859825	0.805212	0.89613	0.963101	0.9788	0.948367	-0.0309139	0.13928	0.21756
104.047	8.9725	C4H8O3	13	(R)-3-Hydroxybutanoate	10	Lipid Metabolism	4853	1	0.825036	0.676292	0.837236	0.834606	0.977535	0.826181	-0.0327804	0.019273	0.050183
165.046	12.0765	C5H11NO3S	4	L-Methionine S-oxide	6	Amino Acid Metabolism	14633	1	0.72459	0.611898	0.903113	0.800055	0.976409	0.843089	-0.0344432	0.084911	0.14739
181.097	10.3445	C7H11N5O	1	6-methyltetrahydropterin	5	0	55434	1	0.883846	0.989324	1.15564	1.13312	0.975838	1.06437	-0.0352859	0.21885	0.29755
174.112	21.0278	C6H14N4O2	2	L-Arginine	8	Amino Acid Metabolism	542528	1	0.799139	0.703418	1.02379	0.943642	0.974752	0.818071	-0.0368926	0.0036606	0.016471
374.137	10.2824	C20H22O7	15	Kievitone hydrate	5	0	71515	1	0.853259	0.547912	0.843174	0.982336	0.974616	0.995568	-0.0370945	0.14031	0.21756
242.225	3.77872	C15H30O2	21	[FA methyl(14:0)] 12-methyl-tetradecanoic acid	7	Lipids: Fatty Acyls	30682	1	1.16368	0.843163	0.74441	0.618116	0.972426	0.970352	-0.040339	0.054294	0.10553
203.116	10.8004	C9H17NO4	1	O-Acetylcarnitine	8	Amino Acid Metabolism	244171	1	0.85703	0.771256	0.903748	0.863014	0.968928	0.876983	-0.0455387	0.20252	0.27948
243.085	11.5575	C9H13N3O5	4	Cytidine	10	Nucleotide Metabolism	2420	1	0.874501	0.781569	0.943847	0.834609	0.966658	0.92791	-0.0489219	0.42611	0.5129
87.0684	13.1766	C4H9NO	10	4-Aminobutanal	8	Amino Acid Metabolism	43973	1	0.862098	0.929643	0.903769	1.0068	0.966643	1.02774	-0.0489446	0.4526	0.53369
186.162	3.9625	C11H22O2	25	[FA (11:0)] undecanoic acid	7	Lipids: Fatty Acyls	4652	1	1.19112	0.757507	0.687349	0.727946	0.966621	0.879058	-0.0489779	0.037642	0.082654
186.089	4.7695	C9H14O4	2	7,8-diketopelargonate	5	0	3181	1	1.0987	0.487705	0.659135	0.618073	0.965754	0.843671	-0.0502722	0.0034417	0.015832
185.105	4.74622	C9H15NO3	5	8-keto-7-aminoperlagonate	7	0	2293	1	1.21175	0.81252	0.893286	0.751753	0.964723	1.05237	-0.0518136	0.0013935	0.0090579
189.1	13.1519	C8H15NO4	5	(2S)-2-{[1-(R)-Carboxyethyl]amino}pentanoate	5	0	2972	1	1.00924	0.964282	1.00473	0.896335	0.962399	0.999315	-0.0552923	0.72161	0.76602
136.037	11.2487	C4H8O5	3	[FA trihydroxy(4:0)] 2,3,4-trihydroxy-butanoic acid	6	Carbohydrate Metabolism	12281	1	0.832328	0.696529	0.854711	0.808096	0.961769	0.970662	-0.0562372	0.0038182	0.016726
297.267	4.1212	C18H35NO2	10	[SP (2:0)] sphinga-4E,14Z-dienine	7	Lipids: Sphingolipids	6446	1	1.5348	0.75513	0.861748	0.800557	0.961061	1.32094	-0.0572998	0.5725	0.64758
212.178	4.09348	C13H24O2	21	[FA methyl(12:1)] 2-methyl-2-dodecenoic acid	7	Lipids: Fatty Acyls	3733	1	0.943511	0.86775	0.876752	0.875118	0.959871	0.891156	-0.0590871	0.94787	0.96181
132.079	4.8951	C6H12O3	15	[FA hydroxy(6:0)] 4-hydroxy-hexanoic acid	7	Lipids: Fatty Acyls	4344	1	0.951559	0.801009	0.760965	0.934494	0.95959	0.9319	-0.05951	0.43528	0.52008
147.09	11.6642	C6H13NO3	2	Fagomine	7	0	3739	1	0.888116	0.798895	0.922436	0.903944	0.958494	1.10453	-0.0611582	0.59571	0.66565
100.052	4.54582	C5H8O2	18	Pentane-2,4-dione	5	0	9396	1	1.27055	0.551443	0.636358	0.655945	0.957049	0.820948	-0.0633359	0.01146	0.035944
219.111	8.60161	C9H17NO5	1	Pantothenate	10	Amino Acid Metabolism	7702	1	0.80357	0.757576	0.932023	0.842535	0.953733	0.881547	-0.0683434	0.19036	0.26943
702.567	4.1497	C39H79N2O6P	3	[SP (16:0)] N-(hexadecanoyl)-sphing-4-enine-1-phosphocholine	5	Lipids: Sphingolipids	37917	1	0.793533	0.780455	0.928449	0.812353	0.952231	0.807754	-0.0706161	N/A	N/A
121.02	13.6092	C3H7NO2S	2	L-Cysteine	6	Amino Acid Metabolism	6456	1	0.756438	0.668281	0.814616	0.772291	0.952036	0.806	-0.0709121	0.058228	0.11231
298.251	3.7409	C18H34O3	63	2-Oxooctadecanoic acid	5	Lipids: Fatty Acyls	21462	1	0.919655	0.580136	0.772964	0.630646	0.951773	0.852799	-0.0713107	0.0051331	0.020835
227.091	10.4869	C9H13N3O4	1	Deoxycytidine	6	Nucleotide Metabolism	1997	1	0.736473	0.695386	0.785151	0.815194	0.950708	0.865871	-0.0729261	0.059511	0.11328
117.079	10.9995	C5H11NO2	17	Betaine	10	Amino Acid Metabolism	2134686	1	0.804023	0.696245	0.844291	0.828707	0.949982	0.87958	-0.074028	0.10113	0.17019
155.069	15.5336	C6H9N3O2	5	L-Histidine	8	Amino Acid Metabolism	8938	1	0.819968	0.721846	0.845206	0.787677	0.94864	0.982355	-0.0760679	0.16984	0.25068
150.068	4.72048	C9H10O2	10	4-Coumaryl alcohol	7	Biosynthesis of Secondary Metabolites	51473	1	1.00843	0.585636	0.667822	0.603324	0.946036	0.81141	-0.0800336	0.0054808	0.02161
140.084	4.46377	C8H12O2	14	[FA (8:0)] 2-octynoic acid	7	Lipids: Fatty Acyls	4828	1	1.11404	0.568166	0.566209	0.667774	0.943077	0.886076	-0.0845519	0.00085608	0.006536
181.074	12.2412	C9H11NO3	11	L-Tyrosine	8	Amino Acid Metabolism	33523	1	0.845073	0.775957	0.923389	0.872217	0.943031	0.919001	-0.0846226	0.24366	0.3225
190.074	4.99053	C10H10N2O2	2	L-5-benzyl-hydantoin	7	0	46128	1	1.63086	0.846019	0.965762	0.97689	0.941036	1.36408	-0.0876781	0.41799	0.50821
260.038	7.61796	C26H20N2O6S2	1	Bathocuproine disulfonic acid	7	Medium Component	463289	1	0.716888	0.622907	0.954709	0.93419	0.940748	0.864205	-0.0881192	0.0070997	0.0261
235.134	4.37485	C28H38O6	3	Withanolide D	7	0	118795	1	0.927761	0.83319	0.798357	0.703852	0.936495	0.816546	-0.0946562	0.51391	0.59099
240.024	13.6072	C6H12N2O4S2	2	L-Cystine	10	Amino Acid Metabolism	91546	1	0.774152	0.673421	0.852369	0.798843	0.935299	0.812433	-0.0965002	0.030027	0.070232
325.298	3.9995	C20H39NO2	1	[FA (18:0)] N-(9Z-octadecenoyl)-ethanolamine	7	Lipids: Fatty Acyls	7745	1	0.856726	0.76093	0.750009	0.698095	0.934883	0.903782	-0.0971419	0.59535	0.66565
122.073	4.58975	C8H10O	12	Phenylethyl alcohol	6	Amino Acid Metabolism	9350	1	1.21506	0.526068	0.627517	0.636964	0.933649	0.907162	-0.0990471	0.00069861	0.0055091
108.058	4.46254	C7H8O	5	Anisole	5	0	3058	1	1.16515	0.628789	0.707004	0.616323	0.928265	0.823362	-0.107391	0.26041	0.33743
224.141	4.2322	C13H20O3	6	[FA] Methyl jasmonate	7	Lipids: Fatty Acyls	5677	1	0.903471	0.668264	0.755969	0.713575	0.927317	0.838743	-0.108865	0.026782	0.064277
140.983	15.4623	CH4NO5P	1	Carbamoyl phosphate	6	Amino Acid Metabolism	7829	1	0.909479	0.953661	0.876033	0.835683	0.926683	1.07063	-0.109853	0.60205	0.66733
214.157	4.23344	C12H22O3	13	3-Oxododecanoic acid	7	Lipids: Fatty Acyls	4948	1	0.964664	0.832595	0.745958	0.822297	0.923737	1.09307	-0.114446	0.77137	0.8095
266.155	3.59783	C12H26O4S	1	sodium dodecyl sulfate	7	0	23921	1	1.89843	0.829646	1.16156	1.32542	0.92296	2.61999	-0.115661	0.027451	0.065314
104.047	7.65086	C4H8O3	13	4-Hydroxybutanoic acid	6	Carbohydrate Metabolism	10266	1	0.658146	0.532666	0.528008	0.749323	0.919254	0.678277	-0.121464	0.033002	0.075906
168.079	4.56982	C9H12O3	3	1,3,5-trimethoxybenzene	5	Biosynthesis of Secondary Metabolites	2709	1	1.15151	0.579474	0.679793	0.850015	0.919096	0.939055	-0.121712	0.021617	0.055244
154.099	4.5646	C9H14O2	16	[FA (9:2)] 2,6-nonadienoic acid	5	Lipids: Fatty Acyls	4273	1	0.985577	0.607533	0.694772	0.643863	0.918424	0.907896	-0.122769	0.0030388	0.014714
181.074	12.2417	C9H11NO3	11	L-Tyrosine	6	Amino Acid Metabolism	183087	1	0.807936	0.753541	0.856937	0.812822	0.917867	0.942073	-0.123643	0.24366	0.3225
98.0732	4.30335	C6H10O	8	3-Hexenal	5	Lipids: Fatty Acyls	8573	1	1.1612	0.600964	0.646659	0.594541	0.915314	0.873258	-0.127662	0.0057481	0.022345
144.115	4.44633	C8H16O2	23	[FA (8:0)] octanoic acid	7	Lipids: Fatty Acyls	430026	1	0.915849	0.741771	0.868623	0.934802	0.909534	0.813716	-0.1368	0.75154	0.79473
124.089	4.14691	C8H12O	9	[FA (8:2)] 2,4-octadienal	5	Lipids: Fatty Acyls	4853	1	1.14244	0.623058	0.708481	0.686761	0.906443	0.793493	-0.141712	0.009739	0.032385
218.051	5.47095	C11H10N2OS	1	4-methoxy-3-indolylmethylisothiocyanate	5	0	4870	1	1.39954	0.939137	0.738051	0.707577	0.902981	1.29545	-0.147233	0.65099	0.70833
171.09	5.00989	C8H13NO3	2	N-Butyryl-L-homoserine lactone	7	Lipids: Fatty Acyls	5090	1	1.28416	0.695338	0.895778	0.736286	0.901314	0.997326	-0.149898	0.010631	0.034431
296.235	3.87961	C18H32O3	40	[FA hydroxy(18:2)] 9S-hydroxy-10E,12Z-octadecadienoic acid	7	Lipids: Fatty Acyls	8606	1	0.671734	0.577266	0.658167	0.959429	0.898592	0.883288	-0.154262	0.093117	0.15963
136.039	10.3162	C5H4N4O	3	Hypoxanthine	10	Nucleotide Metabolism	4522124	1	0.885546	0.835175	0.935788	0.941963	0.896434	0.888215	-0.15773	0.20224	0.27948
149.051	11.1887	C5H11NO2S	5	L-Methionine	10	Amino Acid Metabolism	939879	1	0.838454	0.7153	0.861685	0.809124	0.893828	0.917839	-0.161931	0.14929	0.22516
179.079	11.0108	C6H13NO5	10	D-Galactosamine	6	Carbohydrate Metabolism	3687	1	0.790812	0.729431	0.833067	0.878219	0.892546	0.848434	-0.164002	0.14014	0.21756
90.0317	9.26193	C3H6O3	6	Glyceraldehyde	8	Lipid Metabolism	79440	1	0.826763	0.73875	0.907743	0.836281	0.88868	0.921795	-0.170264	0.068941	0.1277
146.105	19.6479	C6H14N2O2	8	L-Lysine	10	Amino Acid Metabolism	70935	1	0.673958	0.55198	0.993346	0.877172	0.883491	0.723062	-0.178712	0.0033486	0.015832
131.095	11.1036	C6H13NO2	12	L-Leucine	10	Amino Acid Metabolism	1312140	1	0.784212	0.693142	0.837044	0.784056	0.878753	0.886993	-0.18647	0.16684	0.24891
101.084	19.6774	C5H11NO	7	Betaine aldehyde	8	Amino Acid Metabolism	1927	1	0.88616	0.842075	0.873093	0.834957	0.873217	0.933791	-0.195589	0.013932	0.040426
168.115	4.29417	C10H16O2	74	(4R,7R)-4-Isopropenyl-7-methyl-2-oxo-oxepanone	7	Biosynthesis of Secondary Metabolites	4354	1	1.01244	0.704177	0.714956	0.874341	0.872244	0.788879	-0.197196	0.26526	0.34051
125.059	7.94246	C5H7N3O	4	5-Methylcytosine	8	Nucleotide Metabolism	6037	1	0.809189	0.687074	0.798561	0.74899	0.871504	0.703004	-0.19842	0.068399	0.12764
312.303	3.6675	C20H40O2	22	[FA (20:0)] eicosanoic acid	8	Lipids: Fatty Acyls	20002	1	0.708207	0.558965	0.645165	0.566468	0.864164	0.856436	-0.210623	0.0053007	0.021203
328.24	3.66584	C22H32O2	11	Docosahexaenoicacid	5	Lipids: Fatty Acyls	6589	1	0.816933	0.970181	1.28461	0.962791	0.861399	1.70249	-0.215246	0.13466	0.2136
146.084	5.14847	C9H10N2	3	Dimethylbenzimidazole	8	Metabolism of Cofactors and Vitamins	10081	1	1.0394	0.733504	0.728437	0.6594	0.858976	1.02386	-0.21931	0.45441	0.53369
206.051	5.61998	C10H10N2OS	1	Indolylmethylthiohydroximate	7	0	2736	1	1.09473	0.855054	0.672418	0.592699	0.857855	1.03427	-0.221195	0.69822	0.74693
155.095	11.9946	C8H13NO2	4	Retronecine	7	Biosynthesis of Secondary Metabolites	6041	1	0.621409	0.630475	0.731324	0.703119	0.855692	0.780011	-0.224837	0.084873	0.14739
281.129	4.84178	C34H34N4O4	1	Protoporphyrin	8	Metabolism of Cofactors and Vitamins	3702	1	0.50395	0.703081	0.936394	0.825711	0.854759	0.748768	-0.226411	0.60113	0.66733
266.165	3.98627	C12H27O4P	1	Tributyl phosphate	7	0	327949	1	2.03924	2.02069	0.463726	2.24237	0.852998	0.859318	-0.229385	0.88308	0.90606
117.043	9.67221	C4H7NO3	5	L-2-Amino-3-oxobutanoic acid	6	Amino Acid Metabolism	2022	1	0.814416	0.717436	0.835164	0.783688	0.849819	0.833238	-0.234772	0.12909	0.20715
787.609	3.92311	C44H86NO8P	44	PC(36:1)	7	Lipids: Glycerophospholipids	64802	1	0.731649	0.723065	0.791838	0.782156	0.846185	0.673954	-0.240956	N/A	N/A
246.133	12.8433	C9H18N4O4	2	N2-(D-1-Carboxyethyl)-L-arginine	6	Amino Acid Metabolism	6233	1	0.804073	0.687706	0.763797	0.731378	0.844418	0.814983	-0.24397	0.029246	0.06899
444.157	12.7066	C20H24N6O4S	1	Trp-Cys-His	7	Peptide(tri-)	2370	1	0.82225	0.595454	0.939782	0.930188	0.842389	0.682329	-0.247441	0.45023	0.53332
296.126	4.15803	C15H20O6	2	Trimethylolpropane triacrylate	5	0	89677	1	0.812224	0.599469	0.688285	0.62548	0.841654	0.762161	-0.248701	0.012456	0.037778
424.298	3.80923	C28H40O3	3	[ST (6:0/6:0/3:0)] (5Z,7E,22E,24E,26E)-(1S,3R)-26a,26b-dihomo-27-nor-9,10-seco-5,7,10(19),22,24,26(26a)-cholestahexaene-1,3,26b-triol	5	Lipids: Sterol lipids	10931	1	0.759366	0.628669	0.722464	0.598638	0.837951	0.715783	-0.255063	0.026093	0.063172
116.084	4.79058	C6H12O2	24	4-Hydroxyhexan-3-one	7	0	198473	1	0.884534	0.743849	0.946767	0.855467	0.83769	0.740633	-0.255512	0.82262	0.86001
785.594	3.93739	C44H84NO8P	75	PC(36:2)	5	Lipids: Glycerophospholipids	93406	1	0.687193	0.706342	0.719518	0.760129	0.837191	0.658399	-0.256371	N/A	N/A
228.136	4.1181	C12H20O4	5	[FA dioxo(12:0)] 9,12-dioxo-dodecanoic acid	5	Lipids: Fatty Acyls	3869	1	1.29133	0.640294	0.687578	0.615466	0.832997	0.791347	-0.263616	0.024593	0.061705
250.157	3.63552	C15H22O3	9	[PR methyl,methyl(4:0/5:0)] (2'S,5'R)-4-methyl-l-(5'-methyl-2',3',4',5'-tetrahydro[2' ',3' '-bifuran]-5'-yl)pentan-2-one	7	Lipids: Prenols	3790	1	1.17135	0.477708	0.585852	0.492828	0.832678	0.749727	-0.26417	0.0095235	0.032055
238.121	4.27111	C26H36O8	2	all-trans-Retinoyl-beta-glucuronide	7	Metabolism of Cofactors and Vitamins	8932	1	1.4694	1.35124	0.601679	1.27199	0.828264	0.746083	-0.271837	0.8327	0.86726
102.068	7.62464	C5H10O2	9	Pentanoate	7	Lipids: Fatty Acyls	66425	1	0.782779	0.583577	0.859766	0.858386	0.825855	0.641616	-0.27604	0.32431	0.40686
84.0939	4.05346	C6H12	2	2E-Hexene	7	Lipids: Fatty Acyls	2706	1	1.20635	0.732113	0.689855	0.628835	0.82434	1.0007	-0.278689	0.0048394	0.019935
132.09	18.3734	C5H12N2O2	6	L-Ornithine	10	Amino Acid Metabolism	16695	1	0.715572	0.562959	1.01787	0.883058	0.823083	0.796712	-0.28089	0.0078524	0.028146
256.24	3.7481	C16H32O2	27	Hexadecanoic acid	8	Lipid Metabolism	2515840	1	0.896625	0.630838	0.661968	0.593124	0.815505	0.783181	-0.294234	0.0071697	0.0261
166.027	11.9214	C8H6O4	7	Phthalate	9	Xenobiotics Biodegradation and Metabolism	6254	1	1.02435	1.13503	1.57104	1.03925	0.809548	1.09681	-0.304811	0.62164	0.68629
193.074	5.00704	C10H11NO3	10	Gentioflavine	7	0	67881	1	0.923944	0.641724	0.466069	0.657068	0.798431	1.04294	-0.32476	0.75624	0.79665
206.051	5.51991	C10H10N2OS	1	Indolylmethylthiohydroximate	5	0	65968	1	1.03913	0.846781	0.558049	0.570105	0.794359	1.00904	-0.332136	0.69822	0.74693
130.111	16.631	C6H14N2O	2	N-Acetylputrescine	8	Amino Acid Metabolism	37638	1	0.845079	0.645547	0.964231	0.924086	0.78967	0.949683	-0.340679	0.37595	0.45913
165.079	10.3017	C9H11NO2	7	L-Phenylalanine	8	Amino Acid Metabolism	648317	1	0.823294	0.764461	0.845963	0.760679	0.787573	0.885628	-0.344515	0.0352	0.079634
132.053	13.3991	C4H8N2O3	6	L-Asparagine	10	Amino Acid Metabolism	66969	1	0.736233	0.645551	0.850985	0.739705	0.786943	0.801209	-0.345669	0.058597	0.11231
264.048	14.4299	C18H24O18	1	&Delta;4,5-unsaturated trigalacturonate	7	0	17104	1	0.896472	0.714479	0.809446	0.798275	0.784183	0.674462	-0.350737	0.23194	0.31075
73.0891	13.4585	C4H11N	5	2-Methylpropanamine	7	0	59223	1	1.33521	0.870833	1.18681	0.842656	0.770641	0.84087	-0.375868	0.63399	0.69437
369.288	4.01892	C21H39NO4	2	cis-5-Tetradecenoylcarnitine	5	0	11090	1	1.19645	0.845034	0.756648	0.60015	0.766044	1.10043	-0.3845	0.62661	0.68902
146.069	13.2866	C5H10N2O3	6	L-Glutamine	10	Amino Acid Metabolism	743570	1	0.806694	0.6923	0.845724	0.74868	0.765543	0.817975	-0.385444	0.084456	0.14739
168.151	3.99947	C11H20O	6	[FA (11:1)] 2-undecenal	5	Lipids: Fatty Acyls	6563	1	0.754008	0.537345	0.603153	0.517941	0.762444	0.680226	-0.391297	0.014803	0.041668
332.199	3.68355	C20H28O4	21	[FA oxo,hydroxy(4:0)] 9-oxo-15S-hydroxy-5Z,10Z,13E,17Z-prostatetraenoic acid	7	Lipids: Fatty Acyls	17529	1	0.853703	0.707699	0.767023	0.782808	0.762364	0.709376	-0.391449	0.13716	0.21632
212.141	4.14143	C12H20O3	13	[FA oxo(12:1)] 12-oxo-10E-dodecenoic acid	7	Lipids: Fatty Acyls	27661	1	1.03928	0.548632	0.549921	0.523255	0.761945	0.726295	-0.39224	0.013732	0.040426
186.08	4.94342	C11H10N2O	1	Deoxyvasicinone	5	0	3837	1	1.76353	0.875883	0.597192	0.768061	0.755981	0.978587	-0.403578	0.19725	0.27635
757.562	4.00741	C42H80NO8P	53	PC(34:2)	5	Lipids: Glycerophospholipids	51251	1	0.74145	0.607737	0.718075	0.73769	0.752	0.656021	-0.411196	N/A	N/A
284.271	3.71077	C18H36O2	25	Octadecanoic acid	6	Lipid Metabolism	1742135	1	0.83176	0.557305	0.620091	0.55735	0.751371	0.78557	-0.412402	0.00094722	0.0068798
126.043	7.67731	C5H6N2O2	2	Thymine	10	Nucleotide Metabolism	13405	1	0.737196	0.670753	0.821268	0.691191	0.750768	0.889294	-0.413561	0.040153	0.085249
176.032	12.7437	C6H8O6	15	Ascorbate	8	Carbohydrate Metabolism	2557635	1	0.760063	0.620618	0.726182	0.659488	0.748605	0.673387	-0.417723	0.045942	0.093234
439.402	3.89396	C27H53NO3	1	Pentacosanoylglycine	7	0	50008	1	0.52067	0.905405	0.904522	0.435937	0.745573	0.624815	-0.423579	0.037209	0.082654
125.015	13.1623	C2H7NO3S	1	Taurine	8	Lipid Metabolism	21828	1	0.69833	0.58375	0.805453	0.6813	0.745373	0.794987	-0.423965	0.067616	0.12764
104.022	10.7454	C2H4N2O3	1	Urea-1-carboxylate	6	Amino Acid Metabolism	1872	1	0.64001	0.562081	0.679458	0.607172	0.724322	0.674401	-0.465296	0.0064601	0.024424
498.298	3.71563	C30H42O6	1	Cucurbitacin S	5	Lipids: Sterol lipids	30059	1	0.700003	0.623951	0.716997	0.558725	0.715432	0.635782	-0.483114	0.0014112	0.0090579
302.173	4.12974	C15H26O6	1	Tributyrin	7	0	5113	1	0.708873	0.667025	0.681795	0.592404	0.714488	0.642134	-0.485019	0.031192	0.072344
86.0369	12.767	C4H6O2	7	Diacetyl	6	Carbohydrate Metabolism	8455	1	0.784325	0.657749	0.697415	0.65355	0.709147	0.750581	-0.495844	0.099997	0.16932
133.074	8.31885	C5H11NO3	4	N-hydroxyvaline	7	0	1980	1	1.01017	0.624113	0.586987	0.610943	0.706542	0.627572	-0.501153	0.043112	0.090144
438.275	4.52019	C21H43O7P	3	[GP (18:0)] 1-octadecanoyl-2-sn-glycero-3-phosphate	6	Lipids: Glycerophospholipids	2209	1	1.03083	1.05568	1.22189	0.92262	0.70624	1.67344	-0.50177	0.10629	0.1778
508.376	3.52784	C30H52O6	1	6beta-acetoxy-24-methylcholestan-3beta,5alpha,22R,24-tetrol	5	Lipids: Sterol Lipids	3601	1	0.887487	0.575878	0.550999	0.491609	0.703969	0.642802	-0.506415	0.0022325	0.01185
411.298	3.49781	C23H41NO5	2	3-Hydroxyhexadecadienoylcarnitine	7	0	24970	1	0.69659	0.60602	0.621846	0.494038	0.691308	0.561168	-0.532599	0.0021846	0.01185
158.058	4.08185	C7H10O4	5	Dimethyl citraconate	5	0	12265	1	0.54045	0.544904	0.578698	0.641861	0.652713	0.635978	-0.615478	0.17463	0.25235
102.032	13.3386	C4H6O3	8	2-Oxobutanoate	6	Amino Acid Metabolism	58675	1	0.878696	0.77063	0.864042	0.721347	0.646963	0.96808	-0.628244	0.035184	0.079634
278.152	3.64883	C16H22O4	7	2-Ethylhexyl phthalate	7	0	30184	1	0.720201	0.466409	0.606941	0.46315	0.644195	0.630208	-0.634432	0.96425	0.97484
353.33	3.97947	C22H43NO2	1	[FA (20:0)] N-(11Z-eicosaenoyl)-ethanolamine	7	Lipids: Fatty Acyls	6619	1	0.690655	0.585521	0.778431	0.585006	0.6425	0.685372	-0.638232	0.11814	0.19643
281.272	4.07744	C18H35NO	2	[FA (18:1)] 9Z-octadecenamide	7	Lipids: Fatty Acyls	193017	1	0.753208	0.875381	0.605176	0.712534	0.634555	0.998635	-0.656182	0.8646	0.89374
132.042	13.3058	C5H8O4	16	2-Acetolactate	6	Carbohydrate Metabolism	11061	1	0.865897	0.799122	0.847855	0.705873	0.628165	0.959594	-0.670784	0.014072	0.040426
248.054	11.4732	C9H12O8	1	pentane-1,3,4,5-tetracarboxylate	5	0	3101	1	0.765257	0.662543	0.835378	0.71843	0.609891	0.840126	-0.713377	0.025491	0.062818
222.046	4.89974	C10H10N2O2S	1	N-(quinolin-8-yl)methanesulfonamide	7	0	13322	1	1.10793	0.670283	0.398109	0.469177	0.606919	0.855511	-0.720423	0.34562	0.43163
204.09	11.4801	C11H12N2O2	6	L-Tryptophan	10	Amino Acid Metabolism	198091	1	0.824281	0.71476	0.824222	0.642104	0.597993	0.94334	-0.7418	0.014946	0.041668
523.364	4.52762	C26H54NO7P	11	[PC (18:0)] 1-octadecanoyl-sn-glycero-3-phosphocholine	7	Lipids: Glycerophospholipids	212168	1	0.916718	0.964588	1.16042	0.916095	0.594041	1.5394	-0.751365	0.1708	0.25075
180.063	13.232	C6H12O6	57	D-Glucose	8	Carbohydrate Metabolism	150148	1	0.925176	0.752627	0.855284	0.722936	0.589949	0.940152	-0.761338	0.0036999	0.016471
216.04	13.1134	C5H13O7P	1	2-C-Methyl-D-erythritol 4-phosphate	6	Lipid Metabolism	25622	1	0.795408	0.688439	0.851574	0.682504	0.589863	0.850214	-0.761548	0.018161	0.048664
150.053	13.1765	C5H10O5	37	D-Ribose	2	Carbohydrate Metabolism	6161	1	0.819543	0.771491	0.814019	0.683774	0.582288	0.867673	-0.780194	0.0038785	0.016726
410.253	8.3102	C20H34N4O5	1	Pro-Val-Val-Pro	7	Peptide(tetra-)	5641	1	0.663381	0.420133	0.561457	0.481733	0.574409	0.476115	-0.799851	0.010728	0.034431
279.256	4.17461	C18H33NO	1	Linoleamide	5	Lipids: Fatty Acyls	18389	1	0.664733	0.727802	0.536478	0.555424	0.564733	0.820748	-0.82436	0.68001	0.73177
423.186	11.7369	C17H25N7O6	2	Asn-Gly-Pro-His	7	Peptide(tetra-)	3529	1	0.441239	0.518214	0.637435	0.454484	0.559809	0.5768	-0.836994	0.16818	0.24956
117.115	16.2115	C6H15NO	1	2-Methylcholine	7	0	5503	1	0.79816	0.413385	0.45963	0.494572	0.55113	0.468656	-0.859537	0.013839	0.040426
119.058	12.9889	C4H9NO3	11	L-Threonine	10	Amino Acid Metabolism	197191	1	0.801611	0.714541	0.811152	0.597098	0.539802	0.943475	-0.889497	0.014208	0.040426
410.12	4.22495	C19H22O10	1	aloenin	ppm	0	6225	1	1.90477	0.675847	0.815854	0.334336	0.535524	0.826488	-0.900976	N/A	N/A
179.079	13.2553	C6H13NO5	10	D-Glucosamine	8	Carbohydrate Metabolism	4771	1	0.801328	0.661862	0.780248	0.609229	0.511337	0.828203	-0.967655	0.0026301	0.013198
71.0735	13.4182	C4H9N	2	3-Buten-1-amine	7	0	82958	1	0.527478	0.530429	0.545663	0.528284	0.50739	1.06448	-0.978832	0.27994	0.35771
509.348	4.58313	C25H52NO7P	10	LysoPC(17:0)	5	Lipids: Glycerophospholipids	15220	1	0.879378	0.934417	1.12554	0.792156	0.469236	1.2867	-1.09161	0.074244	0.1357
220.146	4.10435	C14H20O2	2	Oblongolide	5	0	14867	1	0.527645	0.617172	0.568348	0.458737	0.464415	0.52683	-1.10651	0.00055974	0.0046814
95.9976	8.83099	CH5O3P	1	methylphosphonate	7	0	11358	1	0.415629	0.266811	0.502649	0.359337	0.448061	0.376197	-1.15823	8.8896e-06	0.00012913
291.086	4.13421	C30H30O12	2	Epicatechin 3-O-(2-trans-cinnamoyl-beta-D-allopyranoside)	ppm	Lipids: Polyketides	9434	1	0.157432	1.0974	0.291321	0.565818	0.407031	0.685395	-1.29679	N/A	N/A
133.038	12.8944	C4H7NO4	4	L-Aspartate	10	Amino Acid Metabolism	29003	1	0.661713	0.478024	0.534684	0.395209	0.397576	0.330837	-1.3307	7.5964e-05	0.00087359
190.172	4.08037	C14H22	3	3,5,7-Trimethyl-2E,4E,6E,8E-undecatetraene	5	Lipids: Fatty Acyls	33635	1	0.422845	0.377145	0.504381	2.62824	0.395453	0.339543	-1.33842	0.54468	0.62046
410.243	4.65102	C19H39O7P	3	[GP (16:0)] 1-hexadecanoyl-2-sn-glycero-3-phosphate	6	Lipids: Glycerophospholipids	2145	1	0.971216	0.792004	0.949945	0.632607	0.326541	1.10581	-1.61466	0.0001706	0.0016816
495.333	4.63268	C24H50NO7P	8	[PC (16:0)] 1-hexadecanoyl-sn-glycero-3-phosphocholine	7	Lipids: Glycerophospholipids	176976	1	0.853303	0.813505	0.974595	0.606781	0.325612	1.15241	-1.61877	0.011269	0.03575
290.156	17.7026	C29H40N8O5	1	Hordatine B	7	0	36672	1	0.0916121	0.208444	0.0620812	0.152289	0.299612	1.7976	-1.73883	0.98305	0.98429
481.317	4.72179	C23H48NO7P	8	[PC (15:0)] 1-pentadecanoyl-sn-glycero-3-phosphocholine	5	Lipids: Glycerophospholipids	4043	1	0.751144	0.815866	0.943537	0.547854	0.29103	0.776073	-1.78076	0.0017919	0.010623
521.348	4.5633	C26H52NO7P	12	LysoPC(18:1(9Z))	5	Lipids: Glycerophospholipids	52619	1	0.791789	0.689986	0.730819	0.410184	0.18277	0.853729	-2.4519	0.00028219	0.0025962
290.173	4.27325	C28H52O12	1	alpha,alpha'-Trehalose 6-palmitate	7	0	10144	1	0.0453977	0.621456	0.115408	0.317378	0.180643	0.393594	-2.46878	0.11989	0.19696
268.081	10.7541	C10H12N4O5	3	Inosine-related	10	Nucleotide Metabolism	7508	1	0.785862	0.670398	0.712912	0.396826	0.171905	0.90586	-2.54032	2.6647e-06	4.3263e-05
493.317	4.6732	C24H48NO7P	4	[PC (16:1)] 1-(9Z-hexadecenoyl)-sn-glycero-3-phosphocholine	5	Lipids: Glycerophospholipids	3807	1	0.761876	0.73279	0.733049	0.379609	0.169323	0.743982	-2.56215	0.0011296	0.0077939
330.241	3.98916	C18H34O5	10	[FA trihydroxy(18:1)] 9S,12S,13S-trihydroxy-10E-octadecenoic acid	7	Lipids: Fatty Acyls	53572	1	0.102429	0.448944	0.109817	0.253082	0.167911	0.371496	-2.57423	0.1728	0.25234
268.081	10.7685	C10H12N4O5	3	Inosine	8	Nucleotide Metabolism	27045	1	0.84971	0.68702	0.681601	0.362401	0.141676	0.852661	-2.81934	2.6647e-06	4.3263e-05
267.133	10.7182	C22H34N10O6	1	Asn-Lys-His-His	7	Peptide(tetra-)	4533	0	0	0	0	0	0	0	0	N/A	N/A

## Sheet: DB
IDM19	searchmass	Formula	Metabolite	sRT	cRT
1	0	H	H+
2	2.01565	H2	Hydrogen
3	6.00873	Li	Li+
4	8.00491	Be	Be2+
5	11.0093	[B]3+	Boron		4
6	11.987	[Ti]4+	Titanium
7	16.0313	CH4	Methane		4
8	17.0027	HO	HO-
9	17.0266	H3N	NH3
10	17.0266	H3N	NH4+
11	18.0106	H2O	H2O
12	18.9984	F	Fluoride		4
13	20.0062	HF	Hydrofluoric acid		4
14	21.9819	Na	Sodium
15	22.4762	[Zr]4+	Zirconium
16	22.9778	Mg	Mg2+
17	25.9743	Al	Al3+		4
18	26.0031	CN	Cyanide
19	26.0157	C2H2	Acetylene
20	27.0109	CHN	Hydrogen cyanide
21	27.9769	[Si]4+	Silicon		4
22	27.9949	CO	CO		4
23	28.0062	N2	Nitrogen		4
24	28.0313	C2H4	Ethylene		4
25	29.0266	CH3N	imino-group
26	29.9755	[Sn]4+	Tin
27	29.998	NO	Nitric oxide
28	30.0106	CH2O	Formaldehyde
29	30.0469	C2H6	ethane		4
30	30.9738	P	Phosphorus		4
31	31.0422	CH5N	Methylamine
32	31.9721	S	Sulfur
33	31.9898	O2	Oxygen
34	31.9898	O2	O2.-
35	32.0262	CH4O	Methanol
36	32.0374	H4N2	Hydrazine
37	32.4766	[Te]4+	Tellurium
38	33.0215	H3NO	Hydroxylamine
39	33.9877	H2S	Hydrogen sulfide
40	34.0055	H2O2	H2O2
41	34.0219	CH3F	Fluoromethane		4
42	34.9689	Cl	Chloride		4
43	35.9767	HCl	HCl		4
44	36.1896	[Ta]5+	Tantalum
45	37.9559	K	Potassium		4
46	38.9548	Ca	Calcium
47	39.853	CH3BN	cyanoborohydride		4
48	40.0313	C3H4	cyclopropene		4
49	40.3013	[Sb]3+	Antimony		4
50	42.0218	CH2N2	Cyanamide
51	42.047	C3H6	Propene		4
52	43.0058	CHNO	Cyanate
53	43.017	HN3	azide
54	43.0422	C2H5N	Aziridine
55	43.9898	CO2	CO2
56	44.0011	N2O	Nitrous oxide
57	44.0262	C2H4O	Acetaldehyde
58	44.0262	C2H4O	Ethylene oxide
59	44.9977	CHO2	[FA] fatty acid		4
60	45.0215	CH3NO	Formamide
61	45.0579	C2H7N	Dimethylamine
62	45.0579	C2H7N	Ethylamine
63	45.9929	NO2	nitrogen dioxide		4
64	46.0055	CH2O2	Formate
65	46.0419	C2H6O	Ethanol
66	46.0419	C2H6O	Methoxymethane		4
67	47.0007	HNO2	Nitrite		4
68	47.009	BeF2	beryllium fluoride
69	47.0371	CH5NO	o-methylhydroxylamine
70	47.0371	CH5NO	N-methylhydroxylamine
71	48.0034	CH4S	Methanethiol		4
72	48.9928	CNNa	NaCN
73	49.9367	V	V5+
74	49.9923	CH3Cl	methyl chloride		4
75	50.9332	Cr	Cr+2
76	50.944	[V]3+	Vanadium
77	50.9638	[ClO]-	Hypochlorite		4
78	50.9876	ClH2N	NH4Cl		4
79	51.9405	[Cr]3+	Chromium
80	53.0266	C3H3N	Acrylonitrile		4
81	53.9308	Mn	Mn2+
82	53.9308	Mn	Mn+3
83	54.0106	C3H2O	2-Propyn-1-al
84	54.047	C4H6	1,3-Butadiene		4
85	54.9277	Fe	Fe2+
86	54.9277	Fe	Fe3+
87	55.0422	C3H5N	propionitrile		4
88	55.9575	OCa	Calcium oxide
89	55.9665	HOK	Potassium hydroxide
90	56.0262	C3H4O	2-Propyn-1-ol
91	56.0262	C3H4O	Acrolein		4
92	56.9281	Ni	Ni2+		4
93	57.0579	C3H7N	Cyclopropylamine
94	57.9259	Co	Co2+		4
95	57.9259	Co	Co1+		4
96	57.9259	Co	Co3+		4
97	57.9586	ClNa	sodium chloride(aq)
98	58.0055	C2H2O2	Glyoxal
99	58.0419	C3H6O	Acetone		4
100	58.0419	C3H6O	Propanal		4
101	58.0419	C3H6O	Allyl alcohol		4
102	58.0419	C3H6O	(R)-1,2-Epoxypropane		4
103	58.0419	C3H6O	(S)-1,2-Epoxypropane		4
104	58.983	CHNS	Thiocyanate		4
105	59.0371	C2H5NO	Aminoacetaldehyde
106	59.0371	C2H5NO	Acetaldehyde oxime
107	59.0371	C2H5NO	Acetamide
108	59.0371	C2H5NO	NMF
109	59.0483	CH5N3	Guanidine
110	59.0735	C3H9N	Trimethylamine		4
111	59.0735	C3H9N	Isopropylamine		4
112	59.0735	C3H9N	propylamine		4
113	59.967	COS	Carbonyl sulfide		4
114	60.0211	C2H4O2	Acetate
115	60.0211	C2H4O2	Glycolaldehyde
116	60.0324	CH4N2O	Urea
117	60.0575	C3H8O	Propan-2-ol		4
118	60.0575	C3H8O	Propane-1-ol		4
119	60.0688	C2H8N2	ethylenediamine
120	60.9926	CHO3	HCO3-		4
121	60.9986	CH3NS	thioformamide		4
122	61.0164	CH3NO2	Carbamate
123	61.0164	CH3NO2	nitromethane		4
124	61.0528	C2H7NO	Ethanolamine
125	61.9223	Cu	Cu+		4
126	61.9878	[NO3]-	Peroxynitrite		4
127	61.9923	C2H3Cl	Vinyl chloride		4
128	62.0004	CH2O3	Carbonic acid		4
129	62.0116	H2N2O2	Hyponitrite
130	62.0168	C2H3FO	Fluoroacetaldehyde
131	62.0175	BH3O3	borate
132	62.019	C2H6S	Dimethyl sulfide		4
133	62.019	C2H6S	ethanethiol		4
134	62.0368	C2H6O2	Ethylene glycol
135	62.9219	Zn	Zn2+		4
136	62.9296	Cu	Copper		4
137	62.9956	HNO3	Nitrate		4
138	63.9619	O2S	Sulfur dioxide		4
139	63.9714	HO2P	hypophosphite
140	64.9668	CKN	potassium cyanide
141	65.9871	H3O2P	Phosphinate
142	67.0422	C4H5N	crotononitrile		4
143	67.9665	HO2Cl	Chlorite		4
144	68.0262	C4H4O	3-Butyn-1-al
145	68.0262	C4H4O	Furan		4
146	68.0375	C3H4N2	Imidazole
147	68.0375	C3H4N2	Pyrazole		4
148	68.0626	C5H8	Isoprene		4
149	69.0579	C4H7N	1-Pyrroline		4
150	69.0579	C4H7N	Isobutyronitrile		6.67652
151	70.0055	C3H2O2	Propynoate		9.77947
152	70.0419	C4H6O	3-Butyn-1-ol		8.03122
153	70.0419	C4H6O	crotonaldehyde		6.65738
154	70.0419	C4H6O	but-3-en-2-one		6.61654
155	70.0531	C3H6N2	beta-Aminopropionitrile		11.9288
156	70.0531	C3H6N2	alpha-Aminopropiononitrile		8.51571
157	70.0531	C3H6N2	2-pyrazoline		8.49294
158	70.0782	C5H10	butylene		5.9432
159	71.0371	C3H5NO	Acrylamide		8.13876
160	71.0735	C4H9N	3-Buten-1-amine		11.4884
161	71.0735	C4H9N	pyrrolidine		14.0487
162	72.0034	C3H4S	thioacrolein		6.29736
163	72.0211	C3H4O2	Methylglyoxal		6.89257
164	72.0211	C3H4O2	Propenoate		9.14651
165	72.0211	C3H4O2	enolaldehyde		8.61957
166	72.0211	C3H4O2	Malondialdehyde		7.697
167	72.0575	C4H8O	Butanal		6.51292
168	72.0575	C4H8O	Methyl ethyl ketone		6.6389
169	72.0575	C4H8O	isobutanal		6.61694
170	72.0575	C4H8O	Tetrahydrofuran		6.90567
171	72.0687	C3H8N2	pyrazolidine		10.0574
172	72.0939	C5H12	n-pentane		5.84776
173	73.0164	C2H3NO2	Iminoglycine		11.2496
174	73.0528	C3H7NO	Aminoacetone		8.64842
175	73.0528	C3H7NO	beta-Aminopropion aldehyde		12.0235
176	73.0528	C3H7NO	N,N-Dimethylformamide		7.44278
177	73.0528	C3H7NO	Acetone oxime		8.12367
178	73.0528	C3H7NO	L-2-aminopropionaldehyde		8.69919
179	73.0528	C3H7NO	propionamide		8.17108
180	73.064	C2H7N3	Methylguanidine		22.964
181	73.0892	C4H11N	2-Methylpropanamine		11.6812
182	73.0892	C4H11N	butylamine		11.2271
183	73.0892	C4H11N	sec-butylamine		11.9154
184	73.0892	C4H11N	diethylamine		11.9036
185	73.0892	C4H11N	tetramethylammonium		13.838
186	73.9143	As	As+5		9.33735
187	73.9212	[Ge]4+	Germanium		36.0588
188	73.9681	H2O2Ca	Calcium hydroxide		11.4797
189	73.9701	CNOS	Hypothiocyanite		6.93949
190	74.0004	C2H2O3	Glyoxylate		9.67953
191	74.0156	C6H2	Triacetylene		6.7345
192	74.0368	C3H6O2	Propanoate		9.18126
193	74.0368	C3H6O2	(S)-Lactaldehyde		8.34786
194	74.0368	C3H6O2	Hydroxyacetone		8.39666
195	74.0368	C3H6O2	3-Hydroxypropanal		8.32846
196	74.0368	C3H6O2	(R)-Lactaldehyde		8.34786
197	74.0368	C3H6O2	Glycidol		8.37613
198	74.0368	C3H6O2	methylacetate		7.01189
199	74.048	C2H6N2O	Acetylhydrazine		10.4529
200	74.048	C2H6N2O	N-Nitrosodimethylamine		6.96073
201	74.048	C2H6N2O	N-Methylurea		10.2966
202	74.048	C2H6N2O	glycinamide		11.1878
203	74.0732	C4H10O	1-Butanol		7.37444
204	74.0732	C4H10O	Isobutyl alcohol		7.59571
205	74.0732	C4H10O	Ether		6.48411
206	74.0732	C4H10O	2-Butanol		7.56968
207	74.0844	C3H10N2	1,3-Diaminopropane	12.61	19.3767
208	74.0844	C3H10N2	1,2 Diaminopropane		15.0695
209	74.9216	[As]3+	Arsenic		20.9202
210	75.032	C2H5NO2	Glycine	13.78	14.4471
211	75.032	C2H5NO2	Nitroethane		8.48842
212	75.032	C2H5NO2	Acetohydroxamic acid		9.99837
213	75.0433	CH5N3O	Semicarbazide		12.5873
214	75.0433	CH5N3O	hydroxyguanidine		12.3417
215	75.0684	C3H9NO	(R)-1-Aminopropan-2-ol		14.1561
216	75.0684	C3H9NO	Trimethylamine N-oxide		9.80183
217	75.0684	C3H9NO	1-Aminopropan-2-ol		14.1561
218	75.0684	C3H9NO	2-methoxyethylamine		10.8202
219	75.0684	C3H9NO	N-monomethylethanolamine		14.2685
220	75.0684	C3H9NO	L-alaninol		14.7458
221	75.9441	CS2	carbon disulfide		6.3422
222	75.9983	C2H4OS	Thioacetate		7.99183
223	76.0095	CH4N2S	Thiourea		13.5596
224	76.0161	C2H4O3	Glycolate		12.0113
225	76.0273	CH4N2O2	Hydroxyurea		12.0712
226	76.0347	C3H8S	Trimethylsulfonium		9.95799
227	76.0347	C3H8S	Propane-1-thiol		7.08082
228	76.0347	C3H8S	Propane-2-thiol		7.3445
229	76.0524	C3H8O2	Propane-1,2-diol		9.62229
230	76.0524	C3H8O2	Propane-1,3-diol		9.61677
231	76.0524	C3H8O2	(S)-Propane-1,2-diol		9.62229
232	76.0524	C3H8O2	(R)-Propane-1,2-diol		9.62229
233	76.0524	C3H8O2	2-methoxyethanol		8.01541
234	77.0299	C2H7NS	Cysteamine		13.0169
235	77.9775	CH2O2S	monothiocarbonate		10.4247
236	77.9872	C2H3OCl	Chloroacetaldehyde		6.90953
237	78.0117	C2H3FO2	Fluoroacetate		9.5816
238	78.0139	C2H6OS	Mercaptoethanol	7.02	9.09589
239	78.0139	C2H6OS	Dimethyl sulfoxide		7.84416
240	78.0139	C2H6OS	ethylsulfenate		7.49361
241	78.0469	C6H6	Benzene		6.33233
242	79.0189	C2H6ClN	2-chloroethylamine		9.73995
243	79.0203	BH4O4	tetrahydroxoborate		10.5667
244	79.0422	C5H5N	Pyridine		6.80963
245	79.9165	Se	Selenium		6.62549
246	79.9165	Se	Se-2		7.07474
247	79.9262	BrH	Br-		6.295
248	79.9663	[PO3]3-	Phosphite		7.82763
249	80.0029	C2H5OCl	2-Chloroethanol		7.82432
250	80.0375	C4H4N2	Pyrimidine		7.11876
251	80.9646	HO3S	HSO3-		8.68301
252	81.9322	H2Se	Selenide		7.38048
253	81.9725	H2O3S	Sulfite		10.7929
254	81.982	H3O3P	Phosphonate		11.0454
255	82.0531	C4H6N2	Fomepizole		7.60079
256	82.0531	C4H6N2	1-methylimidazole		7.11992
257	83.0483	C3H5N3	5-Aminoimidazole		10.54
258	83.0483	C3H5N3	4-aminoimidazole		9.40967
259	83.0735	C5H9N	Piperideine		7.71797
260	83.0735	C5H9N	1-Methylpyrrolinium		13.193
261	83.0735	C5H9N	2-methylbutyronitrile		6.36372
262	83.0735	C5H9N	valeronitrile		6.26741
263	83.9534	CH2Cl2	Dichloromethane		6.59211
264	83.9614	HO3Cl	Chlorate		7.89211
265	84.0211	C4H4O2	3-Butynoate		9.33685
266	84.0211	C4H4O2	4-Hydroxy-2-butynal		7.85559
267	84.0324	C3H4N2O	Imidazolone		8.71952
268	84.0436	C2H4N4	3-Amino-1,2,4-triazole		9.50505
269	84.0575	C5H8O	3-Methylbut-2-enal		6.56088
270	84.0575	C5H8O	Cyclopentanone		6.69031
271	84.0575	C5H8O	Methylpropenylketone		6.46632
272	84.0575	C5H8O	4-penten-2-one		4
273	84.0575	C5H8O	1-Penten-3-one		4
274	84.0939	C6H12	Cyclohexane		6.08908
275	84.0939	C6H12	2E-Hexene		4
276	84.9118	[Rb]+	Rubidium
277	85.0528	C4H7NO	Acetone cyanohydrin		8.01478
278	85.0528	C4H7NO	2-Pyrrolidinone		8.36283
279	85.0892	C5H11N	Piperidine		11.9755
280	86.0368	C4H6O2	Diacetyl		6.80796
281	86.0368	C4H6O2	2-Butenoate		8.67485
282	86.0368	C4H6O2	[FA (4:0)] 3-butenoic acid		8.65739
283	86.0368	C4H6O2	2-Butyne-1,4-diol		9.01306
284	86.0368	C4H6O2	1,4-Lactone		7.07338
285	86.0368	C4H6O2	Cyclopropanecarboxylate		8.95602
286	86.0368	C4H6O2	Oxolan-3-one		7.20133
287	86.0732	C5H10O	Pentan-2-one		6.32985
288	86.0732	C5H10O	3-Methylbutanal		6.404
289	86.0732	C5H10O	2-Methylbutanal		6.30987
290	86.0732	C5H10O	Prenol		7.39243
291	86.0732	C5H10O	Cyclopentanol		7.57778
292	86.0732	C5H10O	[FA (5:0)] pentan-3-one		6.2379
293	86.0732	C5H10O	3-methyl-2-butanone		6.42812
294	86.0732	C5H10O	trimethylacetaldehyde		6.40265
295	86.0732	C5H10O	pentanal		6.21485
296	86.0732	C5H10O	2-Methyl-3-buten-1-ol		4
297	86.0732	C5H10O	2-Methylenebutan-1-ol		4
298	86.0732	C5H10O	3-Methyl-3-buten-1-ol		4
299	86.0732	C5H10O	2Z-Penten-1-ol		4
300	86.0844	C4H10N2	Piperazine		13.638
301	86.1095	C6H14	n-Hexane		5.60981
302	87.032	C3H5NO2	2-Aminoacrylate		11.7692
303	87.032	C3H5NO2	2-Oxazolidinone		8.14745
304	87.032	C3H5NO2	aminoacrylate		11.2169
305	87.0684	C4H9NO	4-Aminobutanal		11.1878
306	87.0684	C4H9NO	2-Methylpropanal oxime		7.30718
307	87.0684	C4H9NO	Morpholine		8.93395
308	87.0684	C4H9NO	butyramide		7.50069
309	87.0684	C4H9NO	N,N-dimethylacetamide		7.41863
310	87.0684	C4H9NO	N-isopropylformamide		7.79132
311	87.0684	C4H9NO	(Z)-2-methylpropanal-oxime		7.30718
312	87.0684	C4H9NO	3-pyrrolidinol		16.2944
313	87.0684	C4H9NO	ethylacetimidate		7.48994
314	87.0684	C4H9NO	isobutyramide		7.63623
315	87.1048	C5H13N	3-Methylbutanamine		10.5743
316	87.1048	C5H13N	n-amylamine		10.1446
317	87.9056	[Sr]2+	Strontium		14.9853
318	87.907	FeS	[FeS] iron-sulfur cluster		6.79805
319	88.0161	C3H4O3	Pyruvate	7.73	9.21739
320	88.0161	C3H4O3	3-Oxopropanoate		9.34819
321	88.0161	C3H4O3	3-Hydroxypropenoate		10.614
322	88.0347	C4H8S	tetrahydrothiophene		6.53996
323	88.0524	C4H8O2	Butanoic acid		8.3578
324	88.0524	C4H8O2	(R)-Acetoin		7.82351
325	88.0524	C4H8O2	(S)-Acetoin		7.82351
326	88.0524	C4H8O2	2-Methylpropanoate		8.52531
327	88.0524	C4H8O2	Ethyl acetate		6.70507
328	88.0524	C4H8O2	1,4-Dioxane		7.18505
329	88.0524	C4H8O2	D-(-)-3-hydroxybutyrate		7.8449
330	88.0524	C4H8O2	formyl propionate		4
331	88.0637	C3H8N2O	N,N'-Dimethylurea		9.66295
332	88.0637	C3H8N2O	alaninamide		10.5596
333	88.0637	C3H8N2O	&beta;-alanine amide		12.3415
334	88.0888	C5H12O	3-Methylbutanol		7.03807
335	88.0888	C5H12O	Methyl tert-butyl ether		6.49307
336	88.0888	C5H12O	2-methylbutanol		7.00336
337	88.0888	C5H12O	n-pentanol		6.81148
338	88.0888	C5H12O	2R-Methylbutan-1-ol		4
339	88.1	C4H12N2	Putrescine		23.2797
340	89.0113	C2H3NO3	Oxamate		11.4703
341	89.0477	C3H7NO2	L-Alanine	13.3	13.5792
342	89.0477	C3H7NO2	beta-Alanine	13.6	14.5173
343	89.0477	C3H7NO2	D-Alanine		13.5792
344	89.0477	C3H7NO2	Sarcosine		14.5397
345	89.0477	C3H7NO2	Urethane		7.58619
346	89.0477	C3H7NO2	2-Nitropropane		8.22875
347	89.0477	C3H7NO2	HMMF		8.43724
348	89.0477	C3H7NO2	1-nitropropane		7.9922
349	89.0477	C3H7NO2	glycine methyl ester		8.13356
350	89.0589	C2H7N3O	N-(Aminomethyl)urea		12.0481
351	89.0841	C4H11NO	N-dimethylethanolamine		9.44751
352	89.9872	C3H3OCl	cis-3-Chloroallyl aldehyde		6.68528
353	89.9872	C3H3OCl	3-Chloroallyl aldehyde		6.68528
354	89.9953	C2H2O4	Oxalate		13.2184
355	90.0139	C3H6OS	Propanethial S-oxide		6.50575
356	90.0139	C3H6OS	allylsulfenate		7.00912
357	90.0139	C3H6OS	1-propenylsulfenate		7.15949
358	90.0317	C3H6O3	(R)-Lactate	6.14	10.9049
359	90.0317	C3H6O3	Glyceraldehyde		9.57866
360	90.0317	C3H6O3	3-Hydroxypropanoate		10.8634
361	90.0317	C3H6O3	Glycerone		9.469
362	90.0317	C3H6O3	(S)-Lactate		10.9049
363	90.0317	C3H6O3	D-Glyceraldehyde		9.57866
364	90.0429	C2H6N2O2	Methylazoxymethanol		11.2602
365	90.0429	C2H6N2O2	N-(Hydroxymethyl)urea		11.2518
366	90.0503	C4H10S	Diethyl sulfide		6.16
367	90.0681	C4H10O2	(R,R)-Butane-2,3-diol		8.91947
368	90.0681	C4H10O2	(S,S)-Butane-2,3-diol		8.91947
369	90.0681	C4H10O2	2-Ethoxyethanol		7.4805
370	90.0681	C4H10O2	tertiary butyl hydroperoxide		7.25419
371	90.0681	C4H10O2	(R,S)-2,3-butanediol
372	90.0681	C4H10O2	1,2-butanediol		8.61451
373	90.0793	C3H10N2O	DL-1,3-diaminopropan-2-ol		18.4303
374	90.0793	C3H10N2O	N4-hydroxy-1-aminopropane		15.6851
375	90.9728	CHNO2S	cyanosulfurous acid anion		8.49892
376	91.0269	C2H5NO3	carboxymethoxylamine		10.9542
377	91.0269	C2H5NO3	2-nitroethanol		11.027
378	91.0633	C3H9NO2	3-Aminopropane-1,2-diol		14.7229
379	91.0633	C3H9NO2	serinol		14.7296
380	91.9932	C2H4O2S	Thioglycolate		10.4215
381	92.0029	C3H5OCl	trans-3-Chloro-2-propene-1-ol		7.47541
382	92.0029	C3H5OCl	cis-3-Chloro-2-propene-1-ol		7.47541
383	92.0029	C3H5OCl	Epichlorohydrin		6.69137
384	92.0296	C3H8OS	methylmercaptoethanol		7.42177
385	92.0296	C3H8OS	mercapto-2-propanol		8.43839
386	92.0473	C3H8O3	Glycerol	9.65	11.0249
387	92.0626	C7H8	Toluene		6.15029
388	92.9707	CH3NS2	sodium diethyldithiocarbamate		8.42666
389	93.0579	C6H7N	Aniline		7.35298
390	93.0579	C6H7N	N-Methylpyridinium		12.9095
391	93.0579	C6H7N	2-Methylpyridine		6.75592
392	93.9227	Cl2Mg	MgCl2		8.80631
393	93.9377	C2Cl2	Dichloroacetylene		6.48632
394	93.9418	CH3Br	methyl bromide		6.69927
395	93.9822	C2H3O2Cl	Chloroacetic acid		9.04605
396	93.9911	C2H6S2	Dimethyl disulfide		6.42812
397	94.0088	C2H6O2S	Sulfonylbismethane		7.78664
398	94.0419	C6H6O	Phenol		7.0806
399	94.0419	C6H6O	Arene oxide		6.72668
400	94.0531	C5H6N2	4-Aminopyridine		9.42133
401	94.0531	C5H6N2	glutaronitrile		6.75316
402	95.0371	C5H5NO	2-Hydroxypyridine		7.93427
403	95.0371	C5H5NO	pyridine-N-oxide		9.47987
404	95.0371	C5H5NO	3-hydroxypyridine		7.60535
405	95.9478	CH4Se	Methaneselenol		6.9666
406	95.9534	C2H2Cl2	trans-1,2-Dichloroethene		6.41813
407	95.9534	C2H2Cl2	cis-1,2-Dichloroethene		6.41813
408	95.9534	C2H2Cl2	1,1-DCE		6.37346
409	95.9613	[HPO4]2-	Hydrogenphosphate		9.97745
410	95.9881	CH4O3S	Methanesulfonic acid		9.2841
411	95.9927	[2Cu]HO4S	copper sulfate(aq)		13.4286
412	95.9976	CH5O3P	methylphosphonate		10.5504
413	96.0211	C5H4O2	Protoanemonin		6.80897
414	96.0211	C5H4O2	Furfural		9.14315
415	96.0211	C5H4O2	2-pyrone		6.8136
416	96.0375	C6H5F	Fluorobenzene		6.28059
417	96.0575	C6H8O	Cyclohex-2-enone		6.51516
418	96.0575	C6H8O	[FA (6:2)] 2,4-hexadienal		6.31639
419	96.0575	C6H8O	[FA (6:2)] 4,5-hexadienal		6.23847
420	96.8981	Mo	Mo2+
421	96.9691	[H2PO4]-	Dihydrogenphosphate		11.3585
422	96.9929	H4NO3P	Phosphoramidate		13.7039
423	97.0164	C4H3NO2	Maleimide		8.18979
424	97.064	C4H7N3	Deoxycytosine		9.22761
425	97.9674	H2O4S	Sulfate		11.4809
426	97.969	C2H4Cl2	1,2-Dichloroethane		6.37184
427	97.9769	H3O4P	Orthophosphate	13.35	14.1233
428	98.0368	C5H6O2	[FA (5:2)] 2,4-pentadienoic acid		8.19185
429	98.048	C4H6N2O	Imidazole-4-methanol		9.15216
430	98.0732	C6H10O	[FA (6:1)] 2-hexenal		7.48186
431	98.0732	C6H10O	3-Hexenal		6.18619
432	98.0732	C6H10O	Cyclohexanone		6.51438
433	98.0732	C6H10O	[FA (6:1)] 4-hexenal		7.68555
434	98.0732	C6H10O	[FA (6:1)] 5-hexenal		7.47019
435	98.0732	C6H10O	3E-Hexene-2-one		4
436	98.0732	C6H10O	4-Methyl-3-penten-2-one		4
437	98.0732	C6H10O	5-hexen-2-one		4
438	98.1095	C7H14	1-Heptene		4
439	98.1095	C7H14	Methylcyclohexane		4
440	98.1095	C7H14	1,2-dimethylcyclopentane		4
441	98.1095	C7H14	Ethylcyclopentane		4
442	99.0143	C4H5NS	Allylisothiocyanate		6.13562
443	99.032	C4H5NO2	Succinimide		8.39736
444	99.032	C4H5NO2	Hymexazol		7.88311
445	99.0684	C5H9NO	N-Methyl-2-pyrrolidinone		7.30855
446	99.0684	C5H9NO	2-hydroxy-2-methylbutyronitrile		7.39838
447	99.0684	C5H9NO	2-Piperidinone		7.93948
448	99.1048	C6H13N	Cyclohexylamine		11.2632
449	99.9365	HO3V	vanadate		8.58973
450	99.9563	ClHO4	perchlorate		7.85005
451	100.016	C4H4O3	2-oxobut-3-enanoate		8.39287
452	100.027	C3H4N2O2	Hydantoin		9.58886
453	100.027	C3H4N2O2	&beta;-cyano-L-alanine		11.2174
454	100.052	C5H8O2	Tiglic acid		8.24588
455	100.052	C5H8O2	5-Valerolactone		6.87815
456	100.052	C5H8O2	Pentane-2,4-dione		6.60893
457	100.052	C5H8O2	glutaraldehyde		6.63282
458	100.052	C5H8O2	[FA methyl(4:1)] 3-methyl-2-butenoic acid		8.32824
459	100.052	C5H8O2	[FA ethyl(3:1)] 2-ethyl-2-propenoic acid		8.00306
460	100.052	C5H8O2	[FA methyl(4:1)] 2-methyl-2E-butenoic acid		8.24588
461	100.052	C5H8O2	[FA methyl(4:1)] 3-methyl-3-butenoic acid		8.31665
462	100.052	C5H8O2	[FA (5:1)] 2-pentenoic acid		8.00026
463	100.052	C5H8O2	[FA (5:1)] 3-pentenoic acid		8.23154
464	100.052	C5H8O2	[FA (5:1)] 4-pentenoic acid		7.98384
465	100.052	C5H8O2	Methyl methacrylate		6.30914
466	100.052	C5H8O2	2,3-pentane-dione		6.38688
467	100.052	C5H8O2	3-methyl-4-cis-hydroxy-2-butenal		7.62584
468	100.052	C5H8O2	3-methyl-4-trans-hydroxy-2-butenal		7.62584
469	100.052	C5H8O2	3-Methylbutyrolactone		6.91215
470	100.052	C5H8O2	ethyl 2E-propenoate		4
471	100.052	C5H8O2	gamma-valerolactone		4
472	100.064	C4H8N2O	Gyromitrin		7.3391
473	100.089	C6H12O	[FA (6:1)] 3Z-hexenol		6.71694
474	100.089	C6H12O	4-Methylpentanal		6.11572
475	100.089	C6H12O	[FA (6:0)] hexanal		5.94391
476	100.089	C6H12O	[FA (6:1)] 2E-hexenol		6.65401
477	100.089	C6H12O	Cyclohexanol		7.21881
478	100.089	C6H12O	Unsaturated alcohol		6.88915
479	100.089	C6H12O	3-Hexanone		5.96457
480	100.089	C6H12O	Methylisobutylketone		6.22695
481	100.089	C6H12O	2-Oxohexane		6.04825
482	100.089	C6H12O	Ethylisopropylketone		6.0517
483	100.089	C6H12O	3E-Hexen-1-ol		4
484	100.089	C6H12O	2Z-Hexen-1-ol		4
485	100.089	C6H12O	1-Hexen-1-ol		4
486	100.089	C6H12O	3Z-Hexen-3-ol		4
487	100.089	C6H12O	1-methyl-cyclopentanol		4
488	100.089	C6H12O	3-Methylpentan-2-one		4
489	100.125	C7H16	n-heptane		5.39299
490	100.125	C7H16	3-Ethylpentane		4
491	101.048	C4H7NO2	1-Aminocyclopropane-1-carboxylate	12.04	12.8943
492	101.048	C4H7NO2	2-Aminobutan-4-olide	6.85	8.44133
493	101.048	C4H7NO2	L-Azetidine 2-carboxylic acid		14.6647
494	101.048	C4H7NO2	Diacetylmonoxime		8.03597
495	101.048	C4H7NO2	Acetoacetamide		7.89591
496	101.07	C2H7N5	Biguanide		47.5021
497	101.084	C5H11NO	Betaine aldehyde		13.7789
498	101.084	C5H11NO	Pentanamide		7.04875
499	101.084	C5H11NO	2-Methylpropanal O-methyloxime		6.33062
500	101.084	C5H11NO	4-Methylaminobutanal		11.0984
501	101.084	C5H11NO	5-Aminopentanal		10.6849
502	101.084	C5H11NO	(E)-2-methylbutanal oxime		6.87516
503	101.084	C5H11NO	(Z)-2-methylbutanal oxime		6.87516
504	101.12	C6H15N	Hexylamine		9.41484
505	101.12	C6H15N	Triethylamine		8.89624
506	101.12	C6H15N	Nervonylcarnitine		12.0211
507	101.995	C3H2O4	ketopyruvate		8.81307
508	102.025	C3H6N2S	Ethylenethiourea		14.3033
509	102.032	C4H6O3	2-Oxobutanoate		8.42624
510	102.032	C4H6O3	Acetoacetate	8.22	8.90669
511	102.032	C4H6O3	Succinate semialdehyde	9.79	9.03209
512	102.032	C4H6O3	(S)-Methylmalonate semialdehyde		8.87091
513	102.032	C4H6O3	2-Methyl-3-oxopropanoate		8.87091
514	102.032	C4H6O3	(R)-methylmalonate-semialdehyde		8.87091
515	102.032	C4H6O3	methyl pyruvate		6.63794
516	102.032	C4H6O3	4-Hydroxycrotonicacid		10.2243
517	102.043	C3H6N2O2	N-Formiminoglycine		13.8751
518	102.043	C3H6N2O2	Cycloserine		10.4856
519	102.043	C3H6N2O2	L-cycloserine		10.4856
520	102.068	C5H10O2	Pentanoate		7.80185
521	102.068	C5H10O2	3-Methylbutanoic acid		8.09114
522	102.068	C5H10O2	Ethylmethylaceticacid		7.95297
523	102.068	C5H10O2	[FA dimethyl(3:0)] 2,2-dimethyl-propanoic acid		8.10047
524	102.068	C5H10O2	methylacetoin		7.5226
525	102.068	C5H10O2	ethyl propionate		4
526	102.068	C5H10O2	Methyl butyrate		4
527	102.068	C5H10O2	2-hydroxy-pentan-3-one		4
528	102.068	C5H10O2	3-Hydroxypentan-2-one		4
529	102.079	C4H10N2O	N-Nitrosodiethylamine		6.37932
530	102.079	C4H10N2O	&gamma;-aminobutyramide		13.6829
531	102.104	C6H14O	dipropylether		5.87106
532	102.104	C6H14O	hexanol		6.43198
533	102.104	C6H14O	3-Methylpentan-1-ol		4
534	102.104	C6H14O	Hexan-3S-ol		4
535	102.104	C6H14O	Hexan-2-ol		4
536	102.104	C6H14O	3-methyl-3-Pentanol		4
537	102.116	C5H14N2	Cadaverine		20.59
538	102.116	C5H14N2	N-Methylputrescine		21.5678
539	103.019	C4H6ClN	4-chlorobutyronitrile		6.46123
540	103.022	C4H7OS	Butanoyl-[acp]		4
541	103.027	C3H5NO3	2-Aminomalonate semialdehyde		10.943
542	103.027	C3H5NO3	Pyruvate oxime		10.0396
543	103.027	C3H5NO3	aminoacrylate peracid		8.84627
544	103.027	C3H5NO3	malonamate		10.7894
545	103.038	C2H5N3O2	Biuret		11.0415
546	103.038	C2H5N3O2	Methylnitrosourea		7.95641
547	103.042	C7H5N	Benzonitrile		6.38531
548	103.063	C4H9NO2	4-Aminobutanoate	13.65	13.2348
549	103.063	C4H9NO2	N,N-Dimethylglycine		11.8164
550	103.063	C4H9NO2	L-3-Amino-isobutanoate		13.2985
551	103.063	C4H9NO2	(S)-2-Aminobutanoate		12.0848
552	103.063	C4H9NO2	[FA amino(4:0)] 2R-amino-butanoic acid		12.0848
553	103.063	C4H9NO2	(R)-3-Amino-2-methylpropanoate		13.2985
554	103.063	C4H9NO2	N-methylalanine		13.3361
555	103.063	C4H9NO2	N-Ethylglycine		13.1578
556	103.063	C4H9NO2	2-Amino-2-methylpropanoate		12.9058
557	103.063	C4H9NO2	HBA		8.9324
558	103.063	C4H9NO2	&beta;-alanine-methyl-ester		9.95149
559	103.063	C4H9NO2	DL-3-aminobutyrate		13.5337
560	103.063	C4H9NO2	N-methyl-&beta;-alanine		13.2476
561	103.063	C4H9NO2	1-nitrobutane		7.55947
562	103.063	C4H9NO2	3-amino-isobutanoic acid		4
563	103.1	C5H13NO	Choline	18.5	15.7349
564	104.011	C3H4O4	Malonate	13.14	11.8178
565	104.011	C3H4O4	Hydroxypyruvate		10.4599
566	104.011	C3H4O4	2-Hydroxy-3-oxopropanoate		10.8531
567	104.022	C2H4N2O3	Urea-1-carboxylate		12.7184
568	104.03	C4H8OS	tetrahydrothiophene 1-oxide		7.47553
569	104.03	C4H8OS	3-methylthiopropanal		6.40758
570	104.037	C6H4N2	2-Cyanopyridine		6.70906
571	104.037	C6H4N2	4-Cyanopyridine		6.87044
572	104.037	C6H4N2	3-cyanopyridine		6.87044
573	104.047	C4H8O3	(R)-3-Hydroxybutanoate	9.1	10.1303
574	104.047	C4H8O3	4-Hydroxybutanoic acid		9.93969
575	104.047	C4H8O3	2-Hydroxybutanoic acid		9.80244
576	104.047	C4H8O3	(S)-3-Hydroxyisobutyrate		10.0309
577	104.047	C4H8O3	(R)-3-hydroxy-isobutyrate		10.0309
578	104.047	C4H8O3	(S)-3-Hydroxybutanoate		10.1303
579	104.047	C4H8O3	Methyl methoxyacetate		6.77375
580	104.047	C4H8O3	D-2-hydroxybutyrate		9.80244
581	104.047	C4H8O3	methyl D-lactate		7.65164
582	104.047	C4H8O3	3,4-dihydroxy-2-butanone		8.92889
583	104.047	C4H8O3	D-3-hydroxy-butyrate		10.1303
584	104.047	C4H8O3	(R)-3-Hydroxyisobutyricacid		10.0309
585	104.047	C4H8O3	Alpha-Hydroxyisobutyricacid		10.1621
586	104.059	C3H8N2O2	L-2,3-Diaminopropanoate		16.2679
587	104.059	C3H8N2O2	serinamide		11.379
588	104.063	C8H8	Styrene		5.95518
589	104.095	C4H12N2O	N-hydroxyputrescine		14.4228
590	105.033	C5H3N3	Cyanopyrazine		7.24397
591	105.043	C3H7NO3	L-Serine	13.78	14.1234
592	105.043	C3H7NO3	D-Serine		14.1234
593	105.043	C3H7NO3	2-nitro-1-propanol		10.3173
594	105.043	C3H7NO3	2-Amino-3-hydroxypropanoic acid		4
595	105.058	C7H7N	4-vinylpyridine		6.3757
596	105.061	C4H11NS	3-Methylthiopropanamine		10.6415
597	105.079	C4H11NO2	Diethanolamine		12.9702
598	105.079	C4H11NO2	2-Amino-2-methyl-1,3-propandiol		14.7019
599	105.898	Ag	Ag2+		10.4921
600	105.898	Ag	Ag+		10.4921
601	105.982	C3H3O2Cl	cis-3-Chloroacrylic acid		8.50762
602	105.982	C3H3O2Cl	trans-3-Chloroacrylic acid		8.50762
603	105.982	C3H3ClO2	2-chloroacrylic acid		4
604	106.007	C3H3FO3	fluoropyruvate		8.72887
605	106.009	C3H6O2S	S-Methylthioglycolate		8.5496
606	106.009	C3H6O2S	3-mercaptopropionate		9.44869
607	106.027	C3H6O4	D-Glycerate		12.436
608	106.027	C3H6O4	L-Glycericacid		12.436
609	106.031	CH6N4S	Thiocarbohydrazide		11.6705
610	106.042	C7H6O	Benzaldehyde		6.30422
611	106.045	C4H10OS	methionol		7.01495
612	106.063	C4H10O3	Diethylene glycol		8.50402
613	106.078	C8H10	p-Xylene		5.97916
614	106.078	C8H10	Ethylbenzene		5.88516
615	106.078	C8H10	m-Xylene		5.97916
616	106.078	C8H10	o-Xylene		5.97916
617	106.091	C4H11FN2	monofluoromethylputrescine		15.9321
618	107.037	C6H5NO	Nitrosobenzene		6.175
619	107.037	C6H5NO	Pyridine-3-aldehyde		6.77743
620	107.037	C6H5NO	2-pyridinecarboxaldehyde		6.50691
621	107.038	C3H6FNO2	3-Fluoro-D-alanine		10.6832
622	107.038	C3H6FNO2	alpha-Fluoro-beta-alanine		11.7475
623	107.038	C3H6FNO2	&beta;-fluoro-L-alanine		10.6832
624	107.073	C7H9N	N-Methylaniline		6.9154
625	107.073	C7H9N	Benzylamine		9.42361
626	107.073	C7H9N	2-Aminotoluene		6.98184
627	107.998	C3H5O2Cl	[FA (3:0)] 2-chloro-propanoic acid		8.48849
628	107.998	C3H5O2Cl	[FA (3:0)] 2S-chloropropanoic acid		8.48849
629	107.998	C3H5O2Cl	[FA (3:0)] 2R-chloropropanoic acid		8.48849
630	107.999	CH4N2O2S	thiourea dioxide		12.8553
631	108.021	C6H4O2	p-Benzoquinone		6.69845
632	108.021	C6H4O2	1,2-Benzoquinone		6.57674
633	108.025	C3H8O2S	3-mercapto-1,2-propanediol		9.47718
634	108.058	C7H8O	Benzyl alcohol		7.02063
635	108.058	C7H8O	4-Cresol		6.74818
636	108.058	C7H8O	o-Cresol		6.74818
637	108.058	C7H8O	3-Cresol		6.73772
638	108.058	C7H8O	Anisole		6.25756
639	108.069	C6H8N2	Phenylhydrazine	5.31	7.63977
640	108.069	C6H8N2	Phenylenediamine		8.44377
641	108.069	C6H8N2	1,2-Diaminobenzene		8.43454
642	109.02	C2H7NO2S	Hypotaurine		11.9106
643	109.029	C6H5O2	Benzosemiquinone		6.62073
644	109.029	C6H5O2	o-Benzosemiquinone		6.5824
645	109.053	C6H7NO	2-Aminophenol		8.02335
646	109.053	C6H7NO	4-Hydroxyaniline		8.02897
647	109.053	C6H7NO	N-Hydroxyarylamine		7.50636
648	109.053	C6H7NO	m-Aminophenol		7.99404
649	109.053	C6H7NO	&alpha;-picoline N-oxide		8.97601
650	109.053	C6H7NO	3-picoline N-oxide		9.11491
651	109.053	C6H7NO	4-picoline N-oxide		9.11491
652	109.064	C5H7N3	Brunfelsamidine		9.2717
653	109.064	C5H7N3	Dap		9.4956
654	109.089	C7H11N	Cyclohexyl isocyanide		9.2318
655	109.9	Cl2Ca	Calcium chloride anhydrous		7.95055
656	109.963	C2H6Se	Dimethyl selenide		6.86147
657	109.969	C3H4Cl2	trans-1,3-Dichloropropene		6.23344
658	109.969	C3H4Cl2	cis-1,3-Dichloropropene		6.23344
659	109.977	CH3O4P	phosphonoformaldehyde		11.1865
660	110.004	C2H6O3S	ethanesulfonate		8.60369
661	110.004	C2H6O3S	methylmethanesulfonate		7.24284
662	110.013	C2H7O3P	ethylphosphonate		9.63591
663	110.013	C3H7ClO2	3-choro-1,2-propanediol		8.38914
664	110.019	C6H6S	thiophenol		6.94601
665	110.037	C6H6O2	p-Benzenediol		7.70338
666	110.037	C6H6O2	Catechol		7.65291
667	110.037	C6H6O2	Resorcinol		7.62051
668	110.037	C6H6O2	[FA (6:2/2:0)] 2,4-hexadienedial		6.60272
669	110.037	C6H6O2	5-Methyl-2-furaldehyde		6.58367
670	110.048	C5H6N2O	Imidazole-4-acetaldehyde		7.80987
671	110.048	C5H6N2O	N-Acetylimidazole		7.53925
672	110.073	C7H10O	[FA (7:2)] 2,4-heptadienal		6.036
673	110.073	C7H10O	[FA (7:2)] 4,6-heptadienal		6.01546
674	110.073	C7H10O	2E,4Z-Heptadienal		4
675	110.999	CH5NO3S	aminomethanesulfonate		10.4297
676	111.009	CH6NO3P	AMPA		12.7796
677	111.032	C5H5NO2	Pyrrole-2-carboxylate		9.53694
678	111.032	C5H5NO2	2,5-Dihydroxypyridine		8.77676
679	111.032	C5H5NO2	2,6-Dihydroxypyridine		8.35833
680	111.032	C5H5NO2	3,4-Dihydroxypyridine		11.0049
681	111.032	C5H5NO2	3-hydroxy-4h-pyrid-4-one		11.0049
682	111.032	C5H5NO2	N-methylmaleimide		7.33543
683	111.032	C5H5NO2	hydroxypyridine N-oxide		10.7426
684	111.043	C4H5N3O	Cytosine	11.21	9.23833
685	111.048	C6H6FN	2-Fluoroaniline		7.14886
686	111.048	C6H6FN	3-Fluoroaniline		7.14886
687	111.048	C6H6FN	4-Fluoroaniline		7.14887
688	111.08	C5H9N3	1H-Imidazole-4-ethanamine		12.0045
689	111.948	C2H2OCl2	1,1-Dichloroethylene epoxide		6.62148
690	111.948	C2H2OCl2	2,2-Dichloroacetaldehyde		6.56493
691	111.948	C2H2OCl2	Chloroacetyl chloride		6.62291
692	111.983	CH4O4S	Monomethyl sulfate		8.61125
693	111.983	CH4O4S	2-hydroxymethanesulfonate		10.3405
694	111.993	CH5O4P	Hydroxymethylphosphonate		11.6344
695	111.993	CH5O4P	methylphosphate		11.307
696	112.008	C6H5Cl	Chlorobenzene		6.11952
697	112.016	C5H4O3	2-Furoate		8.60873
698	112.016	C5H4O3	2-oxopenta-3,4-dienoate		8.16759
699	112.016	C5H4O3	itaconic anhydride		6.95346
700	112.016	C5H4O3	3-Furoicacid		8.54175
701	112.027	C4H4N2O2	Uracil		9.04589
702	112.027	C4H4N2O2	Orotate(Fragment)		11.113
703	112.032	C6H5FO	4-Fluorophenol		6.83236
704	112.039	C3H4N4O	5-azacytosine		9.54493
705	112.052	C6H8O2	sorbate		7.87786
706	112.052	C6H8O2	trans-1,2-Dihydrobenzene-1,2-diol		8.66889
707	112.052	C6H8O2	Cyclohexane-1,3-dione		6.68961
708	112.052	C6H8O2	cis-1,2-Dihydrobenzene-1,2-diol		8.66889
709	112.052	C6H8O2	Cyclohexan-1,2-dione		6.57477
710	112.052	C6H8O2	[FA (5:1)] 2-(2-cyclopentenyl)-ethanoic acid		4
711	112.052	C6H8O2	[FA (6:2)] 3,5-hexadienoic acid		7.86566
712	112.052	C6H8O2	[FA (6:1)] 3-hexynoic acid		7.76457
713	112.052	C6H8O2	[FA (6:1)] 4-hexynoic acid		4
714	112.052	C6H8O2	[FA (6:1)] 5-hexynoic acid		8.01135
715	112.052	C6H8O2	[FA (6:1/2:0)] 2-hexenedial		6.46055
716	112.052	C6H8O2	[FA (6:1/2:0)] 3-hexenedial		6.59979
717	112.052	C6H8O2	[FA hydroxy(6:2)] 6-hydroxy-2,4-hexadienal		7.23574
718	112.052	C6H8O2	cis-benzene dihydrodiol		8.66889
719	112.052	C6H8O2	1,4-Cyclohexanedione		7.0023
720	112.052	C6H8O2	Parasorbic acid		6.61073
721	112.052	C6H8O2	Aleprolic acid		4
722	112.052	C6H8O2	4-oxo-2E-Hexenal		4
723	112.052	C6H8O2	4-oxo-2Z-Hexenal		4
724	112.089	C7H12O	[FA (7:1)] 2-heptenal		5.80591
725	112.089	C7H12O	[FA (7:1)] 3-heptenal		5.91751
726	112.089	C7H12O	[FA (7:1)] 4-heptenal		5.91751
727	112.089	C7H12O	[FA (7:1)] 5-heptenal		5.91751
728	112.089	C7H12O	[FA (7:1)] 6-heptenal		5.78704
729	112.089	C7H12O	1-methylcyclohexene oxide		6.45318
730	112.089	C7H12O	2E,4Z-Heptadien-1-ol		4
731	112.089	C7H12O	5-Methyl-3E-hexen-2-one		4
732	112.089	C7H12O	4-Methyl-4E-hexen-3-one		4
733	112.089	C7H12O	4-Methyl-1-hexen-3-one		4
734	112.089	C7H12O	5-Methyl-1-hexen-3-one		4
735	112.089	C7H12O	4Z-Hepten-2-one		4
736	112.089	C7H12O	1-Hepten-3-one		4
737	112.089	C7H12O	3-Hepten-2-one		4
738	112.089	C7H12O	4-Hepten-2-one		4
739	112.089	C7H12O	5-Hepten-2-one		4
740	112.125	C8H16	3-methyl-1-heptene		4
741	112.125	C8H16	cis-1,2-dimethylcyclohexane		4
742	112.125	C8H16	trans-1,2-dimethylcyclohexane		4
743	112.125	C8H16	1,4-dimethylcyclohexane		4
744	112.125	C8H16	Ethylcyclohexane		4
745	112.896	Cd	Cd2+		9.95248
746	112.937	HO3S2	Thiosulfate		7.232
747	112.988	H4NO4P	O-Phosphorylhydroxylamine		13.315
748	113.011	C4H3NO3	Nitrofuran		8.1676
749	113.023	C3H3N3O2	Azomycin		8.65467
750	113.048	C5H7NO2	(S)-1-Pyrroline-5-carboxylate		9.21616
751	113.048	C5H7NO2	1-Pyrroline-2-carboxylate		8.70535
752	113.048	C5H7NO2	3,4-Dihydro-2H-Pyrrole-2-carboxylate		9.21616
753	113.048	C5H7NO2	Glutarimide		8.09011
754	113.048	C5H7NO2	3,4-dehydroproline		13.6977
755	113.048	C5H7NO2	2-amino-2,4-penta-dienoate		9.96981
756	113.059	C4H7N3O	Creatinine	9.96	9.8308
757	113.084	C6H11NO	epsilon-Caprolactam		7.62535
758	113.91	CCl2S	thiophosgene		6.2481
759	113.945	H2O3S2	H2S2O3		8.50812
760	113.954	H3O3PS	thiophosphate		11.487
761	113.995	C4H2O4	Acetylenedicarboxylate		11.7115
762	114.007	C3H2N2O3	parabanate		9.77398
763	114.025	C4H6N2S	methimazole		7.39373
764	114.032	C5H6O3	2-Hydroxy-2,4-pentadienoate		9.33355
765	114.032	C5H6O3	[FA oxo(5:0)] 3-oxo-4-pentenoic acid		8.12244
766	114.032	C5H6O3	cis-Acetylacrylate		8.63248
767	114.032	C5H6O3	norfuraneol		9.48104
768	114.032	C5H6O3	cis-2-hydroxypenta-2,4-dienoate		9.33355
769	114.032	C5H6O3	L-erythro-ascorbate		8.74697
770	114.043	C4H6N2O2	5,6-Dihydrouracil		9.19932
771	114.043	C4H6N2O2	N-Methylhydantoin		8.44801
772	114.043	C4H6N2O2	3-Cyano-L-alanine		10.6782
773	114.043	C4H6N2O2	2,5-Dioxopiperazine		10.1076
774	114.043	C4H6N2O2	Muscimol		10.9666
775	114.043	C4H6N2O2	L-5-methylhydantoin		8.94468
776	114.05	C6H10S	Diallyl sulfide		5.69191
777	114.068	C6H10O2	6-Hexanolide		6.69234
778	114.068	C6H10O2	2-Hydroxycyclohexan-1-one		7.46937
779	114.068	C6H10O2	3-Hydroxycyclohexanone		7.65223
780	114.068	C6H10O2	[FA methyl(5:1)] 4-methyl-3-pentenoic acid		7.99816
781	114.068	C6H10O2	[FA methyl(5:1)] 4-methyl-4-pentenoic acid		7.76142
782	114.068	C6H10O2	[FA dimethyl(4:1)] 2,2-dimethyl-3-butenoic acid		7.75312
783	114.068	C6H10O2	[FA methyl(5:1)] 4-methyl-2E-pentenoic acid		7.75051
784	114.068	C6H10O2	[FA methyl(5:1)] 3-methyl-4-pentenoic acid		4
785	114.068	C6H10O2	[FA methyl(5:1)] 3-methyl-2Z-pentenoic acid		7.77495
786	114.068	C6H10O2	[FA Methyl(5:1)] 3-Methyl-3Z-Pentenoic Acid		7.99872
787	114.068	C6H10O2	[FA dimethyl(4:1)] 2,3-dimethyl-2-butenoic Acid		8.01071
788	114.068	C6H10O2	[FA (6:1)] 2-hexenoic acid		7.48186
789	114.068	C6H10O2	[FA (6:1)] 3-hexenoic acid		7.69234
790	114.068	C6H10O2	[FA (6:1)] 4-hexenoic acid		7.68555
791	114.068	C6H10O2	[FA (6:1)] 5-hexenoic acid		7.47019
792	114.068	C6H10O2	[FA (6:0/2:0)] hexanedial		6.32432
793	114.068	C6H10O2	[FA hydroxy(6:1)] 4-hydroxy-2-hexenal		7.04663
794	114.068	C6H10O2	3,4-hexanedione		6.01494
795	114.068	C6H10O2	2,3-hexanedione		6.10014
796	114.068	C6H10O2	Delta-Hexanolactone		6.70375
797	114.068	C6H10O2	Gamma-Caprolactone		6.52777
798	114.068	C6H10O2	cis-hex-3-enoic acid		4
799	114.068	C6H10O2	2Z-Hexenoic acid		4
800	114.068	C6H10O2	2,5-Hexanedione		4
801	114.079	C5H10N2O	L-proline amide		13.1434
802	114.079	C5H10N2O	3-Amino-2-piperidone		10.0442
803	114.104	C7H14O	Heptanal		5.69703
804	114.104	C7H14O	Heptan-2-one		5.79198
805	114.104	C7H14O	2-methyl-cyclohexanol		6.98713
806	114.104	C7H14O	3-methyl-cyclohexanol		7.0217
807	114.104	C7H14O	4-Heptanone		5.71612
808	114.104	C7H14O	Ethylisobutylketone		5.87367
809	114.104	C7H14O	4Z-Hepten-2R-ol		4
810	114.104	C7H14O	4Z-Hepten-2S-ol		4
811	114.104	C7H14O	delta4-hepten-2-ol.		4
812	114.104	C7H14O	4-Methylhexan-3-one		4
813	114.104	C7H14O	5-Methylhexan-2-one		4
814	114.104	C7H14O	Heptan-3-one		4
815	114.104	C7H14O	4S-Methylhexan-3-one		4
816	114.104	C7H14O	3-Methylhexan-2-one		4
817	114.104	C7H14O	4-Methylhexan-2-one		4
818	114.141	C8H18	Octane		5.19591
819	114.141	C8H18	2-methyl-heptane		4
820	114.141	C8H18	3-methyl-heptane		4
821	114.141	C8H18	4-methyl-heptane		4
822	114.141	C8H18	3-ethyl-2-methylpentane		4
823	115.027	C4H5NO3	Maleamate		10.2965
824	115.063	C5H9NO2	L-Proline	12.12	13.5334
825	115.063	C5H9NO2	D-Proline		13.5334
826	115.063	C5H9NO2	3-acetamidopropanal		7.8721
827	115.063	C5H9NO2	nitrocyclopentane		7.99739
828	115.1	C6H13NO	Trimethylaminoacetone		13.1944
829	115.1	C6H13NO	hexanamide		6.64391
830	116.011	C4H4O4	Fumarate	13.26	11.7814
831	116.011	C4H4O4	Maleic acid	11.21	11.259
832	116.011	C4H4O4	Formylpyruvate		8.81489
833	116.041	C4H8N2S	ADT		10.2336
834	116.041	C4H8N2S	allylthiourea		11.4529
835	116.047	C5H8O3	3-Methyl-2-oxobutanoic acid		8.02333
836	116.047	C5H8O3	5-Oxopentanoate		8.41256
837	116.047	C5H8O3	2-Oxopentanoic acid		7.87596
838	116.047	C5H8O3	3-Oxopentanoic acid		8.15177
839	116.047	C5H8O3	[FA oxo(5:0)] 4-oxo-pentanoic acid		8.6114
840	116.047	C5H8O3	2-Methylacetoaceticacid		8.46368
841	116.047	C5H8O3	L-tetrahydro-2-furoic acid		8.90845
842	116.047	C5H8O3	ethylpyruvate		6.36085
843	116.047	C5H8O3	Methylacetoacetic acid		6.50939
844	116.059	C4H8N2O2	Diacetylhydrazine		9.23814
845	116.059	C4H8N2O2	formiminoalanine		14.4983
846	116.084	C6H12O2	Hexanoic acid		7.30774
847	116.084	C6H12O2	4-Hydroxyhexan-3-one		6.76114
848	116.084	C6H12O2	trans-Cyclohexane-1,2-diol		8.32549
849	116.084	C6H12O2	[FA methyl(5:0)] 4-methyl-pentanoic acid		7.56546
850	116.084	C6H12O2	[FA methyl(5:0)] 2-methyl-pentanoic acid		7.44362
851	116.084	C6H12O2	[FA methyl(5:0)] 3-methyl-pentanoic acid		7.56597
852	116.084	C6H12O2	[FA ethyl(4:0)] 2-ethyl-butanoic acid		7.44411
853	116.084	C6H12O2	[FA dimethyl(4:0)] 2,2-dimethyl-butanoic acid		7.57634
854	116.084	C6H12O2	[FA dimethyl(4:0)] 3,3-dimethyl-butanoic acid		7.83341
855	116.084	C6H12O2	[FA hydroxy(6:0)] 2-hydroxy-hexanal		6.73453
856	116.084	C6H12O2	[FA hydroxy(6:0)] 4-hydroxy-hexanal		6.95306
857	116.084	C6H12O2	[FA hydroxy(6:0)] 5-hydroxy-hexanal		6.98732
858	116.084	C6H12O2	[FA hydroxy(6:0)] 6-hydroxy-hexanal		4
859	116.084	C6H12O2	Isoamyl formate		5.99781
860	116.084	C6H12O2	Butyl acetate		6.07679
861	116.084	C6H12O2	cis-Cyclohexane-1,2-diol		8.32549
862	116.084	C6H12O2	3-Hydroxyhexanal		4
863	116.084	C6H12O2	propyl propionate		4
864	116.084	C6H12O2	ethyl 2-methyl-propionyl		4
865	116.084	C6H12O2	4-Hydroxy-4-methylpentan-2-one		4
866	116.084	C6H12O2	2S-Hydroxyhexan-3-one		4
867	116.084	C6H12O2	3R-Hydroxyhexan-2-one		4
868	116.084	C6H12O2	3S-Hydroxyhexan-2-one		4
869	116.084	C6H12O2	2-Hydroxyhexan-3-one		4
870	116.095	C5H12N2O	5-Aminopentanamide		12.0902
871	116.12	C7H16O	heptanol		6.09201
872	116.12	C7H16O	4S-Methylhexan-3R-ol		4
873	116.12	C7H16O	4S-Methylhexan-3S-ol		4
874	116.12	C7H16O	3-Methylhexan-2-ol		4
875	116.12	C7H16O	5-Methylhexan-3-ol		4
876	116.12	C7H16O	Heptan-2R-ol		4
877	116.12	C7H16O	Heptan-2S-ol		4
878	116.12	C7H16O	Heptan-3-ol		4
879	116.12	C7H16O	Heptan-4-ol		4
880	116.131	C6H16N2	1,6-diaminohexane		18.2466
881	117.006	C3H3NO4	3-Nitroacrylate		11.6913
882	117.025	C4H7NOS	Homocysteinethiolactone		8.08999
883	117.043	C4H7NO3	L-2-Amino-3-oxobutanoic acid		10.261
884	117.043	C4H7NO3	L-Aspartate 4-semialdehyde		11.7427
885	117.043	C4H7NO3	3-ketothreonine		10.261
886	117.043	C4H7NO3	succinamate		10.2756
887	117.043	C4H7NO3	Acetylglycine		10.7002
888	117.054	C3H7N3O2	Guanidinoacetate		17.4684
889	117.058	C8H7N	Indole		6.80379
890	117.058	C8H7N	Phenylacetonitrile		6.31037
891	117.079	C5H11NO2	L-Valine	11.91	11.595
892	117.079	C5H11NO2	Betaine	11.06	10.7394
893	117.079	C5H11NO2	5-Aminopentanoate		12.2499
894	117.079	C5H11NO2	[FA amino(5:0)] 2S-amino-pentanoic acid		11.0191
895	117.079	C5H11NO2	4-Methylaminobutyrate		12.4133
896	117.079	C5H11NO2	D-Norvaline		11.0191
897	117.079	C5H11NO2	D-Valine		11.595
898	117.079	C5H11NO2	Amyl nitrite		5.78776
899	117.079	C5H11NO2	[FA amino(5:0)] 4R-aminopentanoic acid		12.5524
900	117.079	C5H11NO2	[FA amino(5:0)] 4S-aminopentanoic acid		12.5524
901	117.079	C5H11NO2	[FA amino(5:0)] 4-amino-pentanoic acid		12.5524
902	117.079	C5H11NO2	2-Amino-2-methylbutanoate		11.789
903	117.079	C5H11NO2	4-methylmorpholine N-Oxide		9.97223
904	117.079	C5H11NO2	N,N-dimethyl-&beta;-alanine		10.6489
905	117.079	C5H11NO2	1-nitropentane		7.1737
906	117.079	C5H11NO2	N-Methyl-a-aminoisobutyricacid		12.5536
907	117.079	C5H11NO2	2-Amino-3-methylbutanoic acid		4
908	117.09	C4H11N3O	N-carbamoyldiaminopropane		14.8586
909	117.115	C6H15NO	2-Methylcholine		14.746
910	117.914	CHCl3	Chloroform		6.3868
911	117.936	CrH2O4	chromate		10.2447
912	117.99	C3H2O5	Oxomalonate		11.7515
913	118.02	C3H6N2OS	N-Nitroso-1,3-thiazolidine		6.84599
914	118.027	C4H6O4	Succinate	12.75	11.3956
915	118.027	C4H6O4	Methylmalonate	12.63	10.7794
916	118.027	C4H6O4	Methyl oxalate		6.47593
917	118.027	C4H6O4	2-keto-4-hydroxybutyrate		9.74434
918	118.027	C4H6O4	D,L-malic semialdehyde		10.3409
919	118.027	C4H6O4	Erythrono-1-4-lactone		9.44058
920	118.027	C4H6O4	Threonolactone		9.44058
921	118.038	C3H6N2O3	Allophanic acid, methyl ester		8.68483
922	118.038	C3H6N2O3	N-carbamoylglycine		12.1259
923	118.042	C8H6O	Benzofuran		6.27485
924	118.045	C5H10OS	3-dimethylsulfoniopropionaldehyde		9.54216
925	118.053	C7H6N2	Benzimidazole		6.5167
926	118.063	C5H10O3	5-Hydroxypentanoate		9.11959
927	118.063	C5H10O3	[FA hydroxy(5:0)] 2-hydroxy-pentanoic acid		9.00511
928	118.063	C5H10O3	[FA hydroxy(5:0)] 3-hydroxy-pentanoic acid		9.23263
929	118.063	C5H10O3	[FA hydroxy(5:0)] 4-hydroxy-pentanoic acid		9.39644
930	118.063	C5H10O3	2-Methyl-3-hydroxybutyricacid		9.48248
931	118.063	C5H10O3	2-Ethylhydracrylicacid		9.20178
932	118.063	C5H10O3	2-Hydroxy-3-methylbutyricacid		9.31353
933	118.063	C5H10O3	3-Hydroxy-2-methyl-[S-(R-R)]-butanoicacid		9.48248
934	118.063	C5H10O3	Erythronilicacid		9.48248
935	118.063	C5H10O3	3-Hydroxyisovalericacid		9.67416
936	118.063	C5H10O3	2-Hydroxy-2-methylbutyricacid		9.2667
937	118.063	C5H10O3	4-Hydroxyisovalericacid		9.43408
938	118.063	C5H10O3	formyl 3-hydroxy-butanoate		4
939	118.074	C4H10N2O2	L-2,4-Diaminobutanoate		17.068
940	118.074	C4H10N2O2	3-Methylamino-L-alanine		15.067
941	118.074	C4H10N2O2	L-threonine amide		10.4873
942	118.078	C9H10	alpha-Methylstyrene		5.86087
943	118.111	C5H14N2O	N-hydroxycadaverine		12.7481
944	118.895	Sn	Sn2+		10.2993
945	118.918	[MnO4]-	Permanganate		7.77537
946	119.022	C3H5NO4	beta-Nitropropanoate		11.1692
947	119.022	C3H5NO4	Aminomalonate		14.9371
948	119.022	C3H5NO4	3-aci-Nitropropanoate		16.5836
949	119.022	C3H5NO4	3-nitro-1-propionate		11.1692
950	119.022	C3H5NO4	N-formyl-N-hydroxy-aminoacetate		10.7211
951	119.034	C4H7O4	[GL] 1-acyl-sn-glycerol		4
952	119.04	C4H9NOS	S-Acetylthioethanolamine		8.43524
953	119.04	C4H9NOS	N-acetylcysteamine		8.22697
954	119.058	C4H9NO3	L-Threonine	13.02	13.1897
955	119.058	C4H9NO3	L-Homoserine	13.39	13.7218
956	119.058	C4H9NO3	L-Allothreonine		13.1897
957	119.058	C4H9NO3	D-Threonine		13.1897
958	119.058	C4H9NO3	2-Methylserine		13.7039
959	119.058	C4H9NO3	4-Amino-3-hydroxybutanoate		14.7508
960	119.058	C4H9NO3	D-Allothreonine		13.1897
961	119.058	C4H9NO3	(-)-erythro-(2R,3R)-dihydroxybutylamide		10.093
962	119.058	C4H9NO3	2-methyl-L-serine		13.7039
963	119.058	C4H9NO3	O-methylserine		10.9483
964	119.058	C4H9NO3	3-nitro-2-butanol		9.54731
965	119.077	C5H13NS	DMSP-amine		13.2281
966	119.095	C5H13NO2	betaine aldehyde hydrate		17.7018
967	119.935	CCl2F2	freon 12		6.17306
968	119.988	C3H4O3S	Mercaptopyruvate		9.32608
969	120.006	C3H4O5	2-Hydroxymalonate		14.1825
970	120.007	C4H8S2	1,4-Dithiane		6.68178
971	120.007	C4H8S2	Methyl allyl disulfide		5.93128
972	120.025	C4H8O2S	3-(Methylthio)propionic acid		7.96965
973	120.025	C4H8O2S	Dimethylsulfonioacetate		13.6394
974	120.025	C4H8O2S	sulfolane		7.42257
975	120.042	C4H8O4	D-Erythrose		10.4971
976	120.042	C4H8O4	L-Erythrulose		9.88248
977	120.042	C4H8O4	D-Erythrulose		9.88248
978	120.042	C4H8O4	D-Threose	9.79	10.4971
979	120.042	C4H8O4	(S)-3-4-Dihydroxybutyricacid		11.5201
980	120.042	C4H8O4	2-4-Dihydroxybutanoicacid		11.554
981	120.042	C4H8O4	4-Deoxyerythronicacid		11.5622
982	120.042	C4H8O4	4-Deoxythreonicacid		11.5622
983	120.042	C4H8O4	A-b-Dihydroxyisobutyricacid		11.5476
984	120.044	C5H4N4	Purine		7.78386
985	120.053	C3H8N2O3	serine hydroxamate		11.5405
986	120.058	C8H8O	Phenylacetaldehyde		6.25742
987	120.058	C8H8O	4-Hydroxystyrene		6.4257
988	120.058	C8H8O	Styrene oxide		6.28583
989	120.058	C8H8O	p-Tolualdehyde		6.12415
990	120.058	C8H8O	3-Methylbenzaldehyde		6.12415
991	120.058	C8H8O	Acetophenone		6.36077
992	120.058	C8H8O	2-Methylbenzaldehyde		6.12415
993	120.058	C8H8O	3-tolualdehyde		6.12415
994	120.066	C4H10NO3	TRIS
995	120.069	C7H8N2	Benzamidine		13.1024
996	120.094	C9H12	1,2,4-Trimethylbenzene		5.81764
997	120.094	C9H12	Cumene		5.79687
998	120.094	C9H12	Mesitylene		5.81764
999	120.094	C9H12	1,2,3-Trimethylbenzene		5.81764
1000	120.094	C9H12	3-Ethyltoluene		5.72911
1001	120.094	C9H12	2-Ethyltoluene		5.72911
1002	121.02	C3H7NO2S	L-Cysteine		12.6366
1003	121.02	C3H7NO2S	D-Cysteine		12.6366
1004	121.053	C7H7NO	Benzamide		7.12769
1005	121.066	C5H12NCl	cycocel		12.2448
1006	121.074	C4H11NO3	Tromethamine		14.38
1007	121.089	C8H11N	Phenethylamine		9.35417
1008	121.089	C8H11N	1-Phenylethylamine		9.39228
1009	121.089	C8H11N	N,N-Dimethylaniline		6.16478
1010	121.089	C8H11N	2,4-Dimethylaniline		6.70291
1011	121.089	C8H11N	2,6-Dimethylaniline		6.70295
1012	121.089	C8H11N	N-Ethylaniline		6.55889
1013	121.971	C2H7AsO	Dimethylarsinousacid		7.39837
1014	121.986	C3H6OS2	xanthate		6.45554
1015	122.004	C3H6O3S	3-Mercaptolactate		10.8579
1016	122.037	C7H6O2	Benzoate	6.37	7.95896
1017	122.037	C7H6O2	4-Hydroxybenzaldehyde		7.11571
1018	122.037	C7H6O2	3-Hydroxybenzaldehyde		6.76923
1019	122.037	C7H6O2	Salicylaldehyde		6.54776
1020	122.037	C7H6O2	Tropolone		7.5134
1021	122.037	C7H6O2	methyl-1,4-benzoquinone		6.54074
1022	122.048	C6H6N2O	Nicotinamide	7.29	7.72641
1023	122.048	C6H6N2O	Picolinamide		7.5274
1024	122.048	C6H6N2O	Isonicotineamide		7.72642
1025	122.048	C6H6N2O	E-pyridine-3-aldoxime		7.6313
1026	122.058	C4H10O4	Erythritol		11.2707
1027	122.058	C4H10O4	D-Threitol		11.2707
1028	122.073	C8H10O	Phenylethyl alcohol		6.68144
1029	122.073	C8H10O	4-Methylbenzyl alcohol		6.73884
1030	122.073	C8H10O	3-Methylbenzyl alcohol		6.73884
1031	122.073	C8H10O	(S)-1-Phenylethanol		6.77905
1032	122.073	C8H10O	4-Ethylphenol		6.37237
1033	122.073	C8H10O	[FA (8:3)] 2,4,6-octatrienal		6.00904
1034	122.073	C8H10O	2-Methylbenzyl alcohol		6.73884
1035	122.073	C8H10O	2-Ethylphenol		6.37237
1036	122.073	C8H10O	3-Ethylphenol		6.3667
1037	122.073	C8H10O	2,4-Dimethylphenol		6.49049
1038	122.073	C8H10O	R-1-phenylethanol		6.77905
1039	122.073	C8H10O	3,4-dimethylphenol		6.48805
1040	122.084	C7H10N2	2,4-Diaminotoluene		7.88802
1041	122.084	C7H10N2	2-pyridylethylamine		9.90582
1042	122.906	AsO3	Arsenite		7.45441
1043	122.968	C2H6BrN	2-bromoethylamine		8.18414
1044	123.009	C3H6NO2Cl	3-Chloro-D-alanine		10.1031
1045	123.009	C3H6NO2Cl	3-Chloro-L-alanine		10.1031
1046	123.009	C3H6NO2Cl	3-chloro-DL-alanine		10.1287
1047	123.009	C3H6NO2Cl	2-chloro-L-alanine		9.61809
1048	123.014	C6H5NS	Thien-2-ylacetonitrile		6.34186
1049	123.032	C6H5NO2	Nicotinate	7.25	8.68955
1050	123.032	C6H5NO2	Picolinic acid		8.4478
1051	123.032	C6H5NO2	Nitrobenzene		7.74143
1052	123.032	C6H5NO2	Isonicotinic acid	7.23	8.69079
1053	123.043	C5H5N3O	Pyrazinamide		8.18701
1054	123.068	C7H9NO	2-amino-4-methylphenol		7.6031
1055	123.068	C7H9NO	2-amino-m-cresol		7.59959
1056	123.068	C7H9NO	4-hydroxylaminotoluene		7.12277
1057	123.068	C7H9NO	6-amino-m-cresol		7.5966
1058	123.951	CH5AsO2	Methylarsonite		8.83041
1059	123.983	C2H4O4S	Sulfoacetaldehyde		8.74646
1060	123.993	C2H5O4P	Phosphonoacetaldehyde		9.97507
1061	124.002	C3H8OS2	6-S-acetyl-dihydrolipoate		7.52567
1062	124.002	C3H8OS2	Dimercaprol		8.39917
1063	124.016	C6H4O3	2-Hydroxy-1,4-benzoquinone		7.42786
1064	124.019	C3H8O3S	propanesulfonate		7.99155
1065	124.027	C5H4N2O2	pyrazinoate	8.9	9.25097
1066	124.029	C3H9O3P	propylphosphonate		8.83304
1067	124.032	C7H5FO	3-fluorobenzaldehyde		6.25329
1068	124.052	C7H8O2	o-Methoxyphenol		6.80282
1069	124.052	C7H8O2	4-Methylcatechol		7.2963
1070	124.052	C7H8O2	3-Hydroxybenzyl alcohol		7.57693
1071	124.052	C7H8O2	Salicyl alcohol		7.6184
1072	124.052	C7H8O2	2,3-Dihydroxytoluene		7.29201
1073	124.052	C7H8O2	Orcinol		7.22544
1074	124.052	C7H8O2	4-hydroxybenzyl alcohol		7.58718
1075	124.052	C7H8O2	4-methylresorcinol		7.26477
1076	124.052	C7H8O2	trans,trans-hepta-2,4,6-trienoic acid		4
1077	124.052	C7H8O2	cis,trans-hepta-2,4,6-trienoic acid		4
1078	124.064	C6H8N2O	Methylimidazole acetaldehyde		6.8488
1079	124.064	C6H8N2O	N-Propanoylimidazole		7.03326
1080	124.089	C8H12O	[FA (8:2)] 2,4-octadienal		5.78114
1081	124.089	C8H12O	[FA (8:2)] 5,7-octadienal		5.76215
1082	124.089	C8H12O	2,4-Dimethyl-2E,4E-hexadienal		4
1083	124.089	C8H12O	2E,7-Octadienal		4
1084	124.089	C8H12O	2E,6E-Octadienal		4
1085	124.089	C8H12O	2E,4Z-Octadienal		4
1086	124.089	C8H12O	2E,6Z-Octadienal		4
1087	124.089	C8H12O	3E,5E-Octadien-2-one		4
1088	124.089	C8H12O	6-Methyl-3E,5-heptadien-2-one		4
1089	125.015	C2H7NO3S	Taurine	13.24	11.6583
1090	125.024	C2H8NO3P	(2-Aminoethyl)phosphonate		12.7338
1091	125.024	C2H8NO3P	D-(1-Aminoethyl)phosphonate		12.4081
1092	125.048	C6H7NO2	N-Ethylmaleimide		7.00213
1093	125.048	C6H7NO2	3-Hydroxyaminophenol		8.07492
1094	125.048	C6H7NO2	Aminohydroquinone		8.71946
1095	125.048	C6H7NO2	N-Furfurylformamide		7.37811
1096	125.059	C5H7N3O	5-Methylcytosine		8.80414
1097	125.059	C5H7N3O	2-O-Methylcytosine		7.35761
1098	125.059	C5H7N3O	3-Methylcytosine		8.22345
1099	125.059	C5H7N3O	N3-methylcytosine		14.1334
1100	125.07	C4H7N5	2,4,6-triaminopyrimidine		9.58496
1101	125.095	C6H11N3	N-Methylhistamine		10.444
1102	125.095	C6H11N3	4-methylhistamine		11.5462
1103	125.095	C6H11N3	2-methylhistamine		12.6492
1104	125.095	C6H11N3	3-Methylhistamine		11.189
1105	125.12	C8H15N	gamma-Coniceine		6.24912
1106	125.873	Cl2Fe	ferrous chloride		6.44524
1107	125.963	C2H6S3	Dimethyl trisulfide		6.08679
1108	125.972	CH3O5P	Formyl phosphate		11.1922
1109	125.972	CH3O5P	Phosphonoformate		12.1853
1110	125.981	C2H6O2S2	methylmethanethiosulfonate		7.00523
1111	125.999	C2H6O4S	2-Hydroxyethanesulfonate		9.78383
1112	126.008	C2H7O4P	2-Hydroxyethylphosphonate		10.9971
1113	126.008	C2H7O4P	Ethylphosphate		10.4157
1114	126.024	C7H7Cl	4-Chlorotoluene		5.94985
1115	126.024	C7H7Cl	3-chlorotoluene		5.94985
1116	126.032	C6H6O3	Phloroglucinol		8.29517
1117	126.032	C6H6O3	1,2,3-Trihydroxybenzene		8.27516
1118	126.032	C6H6O3	Benzene-1,2,4-triol		8.29053
1119	126.032	C6H6O3	Triacetate lactone		7.24513
1120	126.032	C6H6O3	5-Hydroxymethyl-2-furaldehyde		7.39273
1121	126.032	C6H6O3	Maltol		8.65682
1122	126.032	C6H6O3	4-hydroxy-5-methyl-2-methylene-3(2H)-furanone		9.02922
1123	126.032	C6H6O3	2-oxohexa-4,5-cyclopropyl-5-enoate		8.24178
1124	126.043	C5H6N2O2	Thymine	7.51	8.6102
1125	126.043	C5H6N2O2	Imidazole-4-acetate	10.97	9.74669
1126	126.054	C4H6N4O	5-Amino-4-imidazolecarboxyamide		9.53183
1127	126.054	C4H6N4O	2-4-Diamino-6-hydroxypyrimidine		10.1964
1128	126.065	C3H6N6	Melamine		10.6783
1129	126.068	C7H10O2	Toluene-cis-dihydrodiol		8.33997
1130	126.068	C7H10O2	[FA (7:1)] 3-heptynoic acid		7.28015
1131	126.068	C7H10O2	[FA (7:1)] 4-heptynoic acid		7.27114
1132	126.068	C7H10O2	[FA (7:1)] 6-heptynoic acid		7.49774
1133	126.068	C7H10O2	[FA (7:1/2:0)] 2-heptenedial		6.16719
1134	126.068	C7H10O2	Cyclohex-1-enecarboxylic acid		7.85753
1135	126.068	C7H10O2	methyl-1,4-benzoquinol		8.34
1136	126.068	C7H10O2	4-Methyl-3Z,5-hexadienoic acid		4
1137	126.068	C7H10O2	3E-Hepten-2,5-dione		4
1138	126.068	C7H10O2	3Z-Hepten-2,5-dione		4
1139	126.104	C8H14O	Sulcatone		5.94212
1140	126.104	C8H14O	[FA (8:1)] 2-octenal		5.57172
1141	126.104	C8H14O	[FA (8:1)] 3-octenal		5.67329
1142	126.104	C8H14O	[FA (8:1)] 4-octenal		5.67329
1143	126.104	C8H14O	[FA (8:1)] 5-octenal		5.67329
1144	126.104	C8H14O	[FA (8:1)] 6-octenal		5.67329
1145	126.104	C8H14O	2,4-Dimethyl-2E,4E-hexadien-1-ol		4
1146	126.104	C8H14O	1,5E-Octadien-3-ol		4
1147	126.104	C8H14O	1,5Z-Octadien-3-ol		4
1148	126.104	C8H14O	3E-octen-2-one		4
1149	126.104	C8H14O	1-Octen-3-one		4
1150	126.104	C8H14O	5-Methyl-5E-hepten-2-one		4
1151	126.104	C8H14O	4-Methyl-4E-hepten-3-one		4
1152	126.104	C8H14O	4S-methyl-1-hepten-3-one		4
1153	126.104	C8H14O	4-Methyl-1-hepten-3-one		4
1154	126.104	C8H14O	4-Methyl-6-hepten-3-one		4
1155	126.104	C8H14O	6-Methyl-2-hepten-4-one		4
1156	126.104	C8H14O	4,5-Dimethyl-4-hexen-3-one		4
1157	126.116	C7H14N2	1-5-diazabicyclononane		10.8728
1158	126.116	C7H14N2	1-(3-aminopropyl)-pyrrolinium		23.3161
1159	126.141	C9H18	1-Nonene		4
1160	126.141	C9H18	3-ethyl, 4,4-dimethyl-2-Pentene		4
1161	126.141	C9H18	Isopropyl-cyclohexane		4
1162	126.141	C9H18	1,1,2-trimethylcyclohexane		4
1163	126.141	C9H18	1,1,3-trimethylcyclohexane		4
1164	126.141	C9H18	1,2,4-trimethylcyclohexane		4
1165	126.141	C9H18	1alpha,2alpha,3beta-trimethylcyclohexane		4
1166	126.141	C9H18	1alpha,2beta,3alpha-trimethylcyclohexane		4
1167	126.141	C9H18	1alpha,2beta,4-beta-trimethylcyclohexane		4
1168	126.141	C9H18	1alpha,3alpha-5alpha-trimethylcyclohexane		4
1169	126.141	C9H18	1alpha,3alpha-5beta-trimethylcyclohexane		4
1170	126.141	C9H18	cis-1-ethyl-2-methycyclohexane		4
1171	126.141	C9H18	trans-1-ethyl-2-methycyclohexane		4
1172	126.141	C9H18	trans-1-ethyl-4-methycyclohexane		4
1173	126.141	C9H18	cis-1-ethyl-4-methycyclohexane		4
1174	126.141	C9H18	1-methyl-2-ethylcyclohexane		4
1175	126.141	C9H18	Propylcyclohexane		4
1176	126.141	C9H18	1,1,3,3-tetramethylcyclopentane		4
1177	126.141	C9H18	1-methyl-2-propyl-cyclopentane		4
1178	126.141	C9H18	Butylcyclopentane		4
1179	126.904	I	Iodide		5.866
1180	127.019	C6H6NCl	4-Chloroaniline		6.87984
1181	127.027	C5H5NO3	2,3,6-Trihydroxypyridine		9.65323
1182	127.038	C4H5N3O2	5-Amino-4-imidazole carboxylate		9.6573
1183	127.038	C4H5N3O2	1-Methyl-4-nitroimidazole		9.17692
1184	127.049	C3H5N5O	2-Hydroxy-4,6-diamino-1,3,5-triazine		10.2018
1185	127.063	C6H9NO2	2,3,4,5-Tetrahydropyridine-2-carboxylate		8.81445
1186	127.063	C6H9NO2	delta1-Piperideine-2-carboxylate		8.33687
1187	127.063	C6H9NO2	alpha-(Methylenecyclopropyl)glycine		11.8095
1188	127.063	C6H9NO2	L-Baikiain		12.5823
1189	127.063	C6H9NO2	Guvacine		12.7502
1190	127.063	C6H9NO2	Isoguvacine		13.077
1191	127.063	C6H9NO2	N-ethylsuccinimide		7.16404
1192	127.1	C7H13NO	N-Cyclohexylformamide		7.07318
1193	127.111	C6H13N3	Galegine		13.3189
1194	127.136	C8H17N	Coniine		9.78825
1195	127.901	O3Se	Selenite		7.24291
1196	127.903	CH2BrCl	bromochloromethane		6.65713
1197	127.912	HI	hydrogen iodide		6.21564
1198	127.943	C2H2O2Cl2	Dichloroacetate		8.29693
1199	127.98	C3H6OCl2	1,3-Dichloro-2-propanol		6.94434
1200	128.003	C6H5OCl	4-Chlorophenol		6.57673
1201	128.003	C6H5OCl	2-Chlorophenol		6.69283
1202	128.003	C6H5OCl	3-Chlorophenol		6.56703
1203	128.022	C4H4N2O3	Barbiturate		10.7576
1204	128.022	C4H4N2O3	Methylparabanic acid		8.52704
1205	128.026	C9H4O	[FA (9:1/3:0)] 2-nonene-4,6,8-triynal		6.19559
1206	128.027	C6H5FO2	3-Fluorocatechol		7.43176
1207	128.027	C6H5FO2	4-Fluorocatechol		7.42766
1208	128.033	C3H4N4O2	2,4-Dihydroxy-6-amino-1,3,5-triazine		10.4975
1209	128.047	C6H8O3	(4E)-2-Oxohexenoic acid		7.75354
1210	128.047	C6H8O3	Dihydro-4,4-dimethyl-2,3-Furandione		6.5167
1211	128.047	C6H8O3	Dihydrophloroglucinol		8.76199
1212	128.047	C6H8O3	[FA hydroxy(6:1)] 6-hydroxy-2-hexynoic acid		8.69831
1213	128.047	C6H8O3	2-Hydroxy-cis-hex-2,4-dienoate		8.86614
1214	128.047	C6H8O3	2-hydroxy-3-butynoate		7.25393
1215	128.047	C6H8O3	furaneol (keto form)		8.98155
1216	128.047	C6H8O3	furaneol (enol form)		7.98205
1217	128.047	C6H8O3	2,5-bis-hydroxymethylfuran		8.27407
1218	128.047	C6H8O3	3-Acetyldihydro-2(3H)-furanone		4
1219	128.059	C5H8N2O2	5,6-Dihydrothymine		8.67549
1220	128.059	C5H8N2O2	gamma-Amino-gamma-cyanobutanoate		9.90871
1221	128.059	C5H8N2O2	[FA amino(4:0)] 2-amino-4-cyano-butanoic acid		10.7367
1222	128.063	C10H8	Naphthalene		5.99116
1223	128.063	C10H8	Azulene		5.99116
1224	128.084	C7H12O2	3-Isopropylbut-3-enoic acid		7.53568
1225	128.084	C7H12O2	Cyclohexane-1-carboxylate		7.77953
1226	128.084	C7H12O2	[FA methyl(6:1)] 2-methyl-2Z-hexenoic acid		7.21907
1227	128.084	C7H12O2	[FA methyl(6:1)] 2-methyl-2E-hexenoic acid		7.21907
1228	128.084	C7H12O2	[FA methyl(6:1)] 5-methyl-5-hexenoic acid		7.2726
1229	128.084	C7H12O2	[FA (4:2/3:0)] 2-butyl-2-propenoic acid		7.02566
1230	128.084	C7H12O2	[FA dimethyl(5:1)] 4,4-dimethyl-2E-pentenoic acid		7.50922
1231	128.084	C7H12O2	[FA dimethyl(5:1)] 4,4-dimethyl-2Z-pentenoic acid		7.50922
1232	128.084	C7H12O2	[FA dimethyl(5:1)] 2,2-dimethyl-4-pentenoic acid		7.26188
1233	128.084	C7H12O2	[FA (3:2/4:0)] 2-isopropyl-2E-butenoic acid		7.47371
1234	128.084	C7H12O2	[FA (7:1)] 2-heptenoic acid		7.02122
1235	128.084	C7H12O2	[FA (7:1)] 3-heptenoic acid		7.21232
1236	128.084	C7H12O2	[FA (7:1)] 4-heptenoic acid		7.20532
1237	128.084	C7H12O2	[FA (7:1)] 5-heptenoic acid		7.20486
1238	128.084	C7H12O2	[FA (7:1)] 6-heptenoic acid		7.01258
1239	128.084	C7H12O2	[FA (7:1)] 4Z-heptenoic acid		7.20532
1240	128.084	C7H12O2	[FA (7:0/2:0)] heptanedial		6.04322
1241	128.084	C7H12O2	Ethyl 2-methylbut-2-enoate		5.93287
1242	128.084	C7H12O2	Butyl acrylate		5.65692
1243	128.084	C7H12O2	1-Oxa-2-oxo-3-methylcycloheptane		6.47829
1244	128.084	C7H12O2	alpha-EMGBL		6.30169
1245	128.084	C7H12O2	beta-EMGBL		6.43301
1246	128.084	C7H12O2	2,3-heptanedione		5.83951
1247	128.084	C7H12O2	3-Methyl-2E-hexenoic acid		4
1248	128.084	C7H12O2	3-Methyl-2Z-hexenoic acid		4
1249	128.084	C7H12O2	cis-2-Methyl-5-hexanolide		4
1250	128.084	C7H12O2	4-heptanolide		4
1251	128.084	C7H12O2	Heptan-2,5-dione		4
1252	128.095	C6H12N2O	L-Lysine 1,6-lactam		9.48369
1253	128.095	C6H12N2O	D-2-Amino-hexano-6-lactam		9.48369
1254	128.095	C6H12N2O	(R)-piperidine-3-carboxamide		12.1699
1255	128.12	C8H16O	1-Octanal		5.47263
1256	128.12	C8H16O	Sulcatol		6.34907
1257	128.12	C8H16O	1-Octen-3-ol		5.93133
1258	128.12	C8H16O	2-ethyl-cyclohexanol		6.58917
1259	128.12	C8H16O	oct-1-en-3S-ol		4
1260	128.12	C8H16O	2E-Octen-1-ol		4
1261	128.12	C8H16O	2Z-Octen-1-ol		4
1262	128.12	C8H16O	3Z-Octen-1-ol		4
1263	128.12	C8H16O	R-sulcatol		4
1264	128.12	C8H16O	S-sulcatol		4
1265	128.12	C8H16O	4-Methyl-4E-hepten-3-ol		4
1266	128.12	C8H16O	Rhynchophorol.		4
1267	128.12	C8H16O	S-Rhynchophorol		4
1268	128.12	C8H16O	3,5-Dimethylhexanal		4
1269	128.12	C8H16O	3-Methylheptan-2-one		4
1270	128.12	C8H16O	3-Methylheptan-4-one		4
1271	128.12	C8H16O	4-Methylheptan-3-one		4
1272	128.12	C8H16O	6-Methylheptan-2-one		4
1273	128.12	C8H16O	6-Methylheptan-3-one		4
1274	128.12	C8H16O	5-Methylheptan-2-one		4
1275	128.12	C8H16O	Octan-2-one		4
1276	128.12	C8H16O	Octan-3-one		4
1277	128.12	C8H16O	4R-Methylheptan-3-one		4
1278	128.12	C8H16O	4S-Methylheptan-3-one		4
1279	128.12	C8H16O	2-Methylheptan-4-one		4
1280	128.12	C8H16O	5-Methylheptan-3-one		4
1281	128.156	C9H20	n-nonane		5.01633
1282	128.156	C9H20	2,2,4-Trimethylhexane		4
1283	128.156	C9H20	4-Methyloctane		4
1284	128.156	C9H20	2,5-dimethyl-heptane		4
1285	128.156	C9H20	4-ethyl-heptane		4
1286	128.156	C9H20	2,3-dimethylhexane		4
1287	128.156	C9H20	2,4-dimethylhexane		4
1288	128.156	C9H20	3-methyloctane		4
1289	128.156	C9H20	2,2,3,3-tetramethylpentane		4
1290	128.156	C9H20	2,2,3,4-Tetramethylpentane		4
1291	128.156	C9H20	2,2-Dimethyl-3-ethylpentane		4
1292	128.156	C9H20	3-Ethylheptane		4
1293	128.894	AsNaO2	sodium arsenite		9.00064
1294	129.017	C3H3N3O3	Cyanuric acid		9.9949
1295	129.037	C6H9OS	2E-hexenoyl-[acp]		4
1296	129.043	C5H7NO3	L-1-Pyrroline-3-hydroxy-5-carboxylate		10.6323
1297	129.043	C5H7NO3	5-Oxoproline	10.25	10.3913
1298	129.043	C5H7NO3	1-Pyrroline-4-hydroxy-2-carboxylate		9.98443
1299	129.043	C5H7NO3	5-Oxo-D-proline		9.29582
1300	129.043	C5H7NO3	4-Oxoproline		10.2861
1301	129.043	C5H7NO3	N-Acryloylglycine		9.56356
1302	129.058	C9H7N	Isoquinoline		6.41697
1303	129.058	C9H7N	Quinoline		6.27526
1304	129.058	C9H7N	3-Methylene-indolenine		6.26734
1305	129.079	C6H11NO2	L-Pipecolate		12.5353
1306	129.079	C6H11NO2	N4-Acetylaminobutanal		7.45781
1307	129.079	C6H11NO2	Vigabatrin		11.1948
1308	129.079	C6H11NO2	D-Pipecolicacid		12.5353
1309	129.079	C6H11NO2	1-Aminocyclopentanecarboxylate		11.7989
1310	129.079	C6H11NO2	(+)-TACP		12.8862
1311	129.079	C6H11NO2	(R)-piperidine-3-carboxylate		12.7722
1312	129.079	C6H11NO2	nitrocyclohexane		7.75505
1313	129.079	C6H11NO2	monomethyl proline		11.7691
1314	129.09	C5H11N3O	4-Guanidinobutanal		13.413
1315	129.09	C5H11N3O	(S)-piperazine-2-carboxamide		11.1568
1316	129.09	C5H11N3O	(R)-piperazine-2-carboxamide
1317	129.101	C4H11N5	1-1-Dimethylbiguanide		34.9671
1318	129.101	C4H11N5	Metformin		18.2488
1319	129.115	C7H15NO	4-Trimethylammoniobutanal		12.3404
1320	129.115	C7H15NO	N-Methylhexanamide		6.49912
1321	129.152	C8H19N	Octylamine		8.17673
1322	129.152	C8H19N	Tetraethylammonium		10.8021
1323	129.914	C2HCl3	Trichloroethene		6.25842
1324	129.931	H3O2PS2	dithiophosphate		9.70534
1325	129.939	H2O4S2	hydrosulfite		10.9678
1326	129.959	C2H4O2Cl2	2,2-Dichloro-1,1-ethanediol		7.35887
1327	130.018	C4H3FN2O2	5-FU		8.80015
1328	130.027	C5H6O4	Mesaconate	12.93	10.7153
1329	130.027	C5H6O4	Itaconate	12.72	11.0591
1330	130.027	C5H6O4	2,5-Dioxopentanoate		8.43637
1331	130.027	C5H6O4	citraconate		11.1091
1332	130.027	C5H6O4	(E)-Glutaconate		11.0646
1333	130.027	C5H6O4	4,5-Dioxopentanoate		8.25838
1334	130.027	C5H6O4	Acetylpyruvate		8.1764
1335	130.038	C4H6N2O3	3-ureidoacrylate		11.3892
1336	130.043	C6H7FO2	4-Fluorocyclohexadiene-cis,cis-1,2-diol		8.53721
1337	130.043	C6H7FO2	1-Fluorocyclohexadiene-cis,cis-1,2-diol		8.00943
1338	130.063	C6H10O3	(S)-3-Methyl-2-oxopentanoic acid		7.51547
1339	130.063	C6H10O3	3-Oxo-4-methylpentanoic acid		7.76524
1340	130.063	C6H10O3	4-Methyl-2-oxopentanoate		7.6461
1341	130.063	C6H10O3	[FA oxo(6:0)] 2-oxo-hexanoic acid		7.38361
1342	130.063	C6H10O3	[FA oxo(6:0)] 3-oxo-hexanoic acid		7.62627
1343	130.063	C6H10O3	[FA oxo(6:0)] 5-oxo-hexanoic acid		8.03543
1344	130.063	C6H10O3	[FA oxo,methyl(5:0)] 2oxo-3R-methyl-pentanoic acid		7.51547
1345	130.063	C6H10O3	(R)-Pantolactone		7.61844
1346	130.063	C6H10O3	Adipate semialdehyde		7.85829
1347	130.063	C6H10O3	6-Hydroxyhexan-6-olide		7.48221
1348	130.063	C6H10O3	Ethyl 3-oxobutanoate		6.24276
1349	130.063	C6H10O3	[FA oxo(6:0)] 4-oxo-hexanoic acid		4
1350	130.063	C6H10O3	1-Oxa-2-oxo-3-hydroxycycloheptane		7.62331
1351	130.063	C6H10O3	2-Hydroxyethyl methacrylate		6.74207
1352	130.063	C6H10O3	propionic anhydride		6.12989
1353	130.063	C6H10O3	2-Methyl-3-ketovalericacid		7.76736
1354	130.063	C6H10O3	Mevalonolactone		7.94198
1355	130.063	C6H10O3	4-Hydroxy-4-methyltetrahydro-2H-pyran-2-one		4
1356	130.074	C5H10N2O2	Casein K		9.02599
1357	130.074	C5H10N2O2	Cucurbitine		16.337
1358	130.074	C5H10N2O2	(R)-piperazine-2-carboxylate		14.5988
1359	130.074	C5H10N2O2	(S)-piperazine-2-carboxylate		14.5988
1360	130.099	C7H14O2	[FA methyl(6:0)] 2-methyl-hexanoic acid		6.99017
1361	130.099	C7H14O2	[FA methyl(6:0)] 3-methyl-hexanoic acid		7.099
1362	130.099	C7H14O2	[FA methyl(6:0)] 4-methyl-hexanoic acid		7.09854
1363	130.099	C7H14O2	[FA methyl(6:0)] 5-methyl-hexanoic acid		7.09854
1364	130.099	C7H14O2	[FA ethyl(5:0)] 2-ethyl-pentanoic acid		6.99062
1365	130.099	C7H14O2	[FA dimethyl(5:0)] 2,2-dimethyl-pentanoic acid		7.10917
1366	130.099	C7H14O2	[FA dimethyl(5:0)] 3,3-dimethyl-pentanoic acid		7.33783
1367	130.099	C7H14O2	[FA dimethyl(5:0)] 4,4-dimethyl-pentanoic acid		7.33639
1368	130.099	C7H14O2	[FA dimethyl(5:0)] 3,4-dimethyl-pentanoic acid		7.34314
1369	130.099	C7H14O2	[FA ethyl,methyl(4:0)] 2-ethyl-2-methyl-butanoic acid		7.10962
1370	130.099	C7H14O2	Ethyl isovalerate		5.92512
1371	130.099	C7H14O2	Isoamyl acetate		5.98221
1372	130.099	C7H14O2	[FA (7:0)] heptanoic acid		6.86838
1373	130.099	C7H14O2	Pentyl acetate		4
1374	130.099	C7H14O2	propionyl butyrate		4
1375	130.099	C7H14O2	formyl hexanoate		4
1376	130.099	C7H14O2	ethyl 2-methyl-butanoate		4
1377	130.099	C7H14O2	2-Methylpropyl propionate		4
1378	130.099	C7H14O2	Isopropyl butyrate		4
1379	130.099	C7H14O2	2-hydroxy-Heptan-3-one		4
1380	130.099	C7H14O2	3-Hydroxyheptan-2-one		4
1381	130.111	C6H14N2O	N-Acetylputrescine		11.8365
1382	130.111	C6H14N2O	&epsilon;-aminocaproamide		11.5025
1383	130.122	C5H14N4	Agmatine		28.3744
1384	130.136	C8H18O	1-Octanol		5.7878
1385	130.136	C8H18O	2-Ethylhexan-1-ol		5.92529
1386	130.136	C8H18O	4S-Methylheptan-3R-ol		4
1387	130.136	C8H18O	4S-Methylheptan-3S-ol		4
1388	130.136	C8H18O	2-Methylheptan-4R-ol		4
1389	130.136	C8H18O	3-Methylheptan-2-ol		4
1390	130.136	C8H18O	6-Methylheptan-3-ol		4
1391	130.136	C8H18O	Octan-3R-ol		4
1392	130.136	C8H18O	Octan-3S-ol		4
1393	130.147	C7H18N2	1,7-diaminoheptane		16.4388
1394	131.022	C4H5NO4	Iminoaspartate		12.1689
1395	131.022	C4H5NO4	2-Oxosuccinamate		9.76864
1396	131.022	C4H5NO4	S-2,3-dicarboxyaziridine		13.6209
1397	131.04	C5H9NOS	4-methylthiobutanonitrile oxide		6.08922
1398	131.053	C6H11OS	Hexanoyl-[acp]		4
1399	131.058	C5H9NO3	L-Glutamate 5-semialdehyde		11.0417
1400	131.058	C5H9NO3	5-Aminolevulinate	12.12	9.70729
1401	131.058	C5H9NO3	trans-4-Hydroxy-L-proline	13.06	16.1453
1402	131.058	C5H9NO3	cis-4-Hydroxy-D-proline		16.1453
1403	131.058	C5H9NO3	N-Acetyl-beta-alanine		9.94364
1404	131.058	C5H9NO3	5-Amino-2-oxopentanoic acid		11.7837
1405	131.058	C5H9NO3	2-Amino-4-oxopentanoic acid		11.0048
1406	131.058	C5H9NO3	cis-4-Hydroxy-L-proline		16.1453
1407	131.058	C5H9NO3	(S)-4-Amino-5-oxopentanoate		9.8249
1408	131.058	C5H9NO3	trans-L-3-Hydroxyproline		16.1453
1409	131.058	C5H9NO3	trans-4-Hydroxy-D-proline		16.1453
1410	131.058	C5H9NO3	3-hydroxy-L-proline		16.1453
1411	131.058	C5H9NO3	N-Acetyl-L-alanine		9.98491
1412	131.058	C5H9NO3	Propionylglycine		9.60297
1413	131.069	C4H9N3O2	Creatine		14.6982
1414	131.069	C4H9N3O2	3-Guanidinopropanoate		14.186
1415	131.073	C9H9N	Skatole		6.53799
1416	131.073	C9H9N	Tolylacetonitrile		6.12995
1417	131.073	C9H9N	6-methyl indole		6.53799
1418	131.095	C6H13NO2	L-Leucine	10.79	10.5121
1419	131.095	C6H13NO2	L-Isoleucine	11.54	10.5872
1420	131.095	C6H13NO2	(3R)-beta-Leucine		11.5749
1421	131.095	C6H13NO2	6-Aminohexanoate		11.4631
1422	131.095	C6H13NO2	L-Norleucine		10.0796
1423	131.095	C6H13NO2	D-Leucine		10.5121
1424	131.095	C6H13NO2	D-Isoleucine		10.5872
1425	131.095	C6H13NO2	beta-Alaninebetaine		10.2244
1426	131.095	C6H13NO2	N-methylvaline		11.4648
1427	131.095	C6H13NO2	1-nitrohexane		6.79222
1428	131.095	C6H13NO2	L-Alloisoleucine		10.5872
1429	131.095	C6H13NO2	2-Amino-4-methylpentanoic acid		4
1430	131.106	C5H13N3O	N-Carbamoylputrescine		13.4758
1431	131.142	C6H17N3	Bis(3-aminopropyl)amine		21.8953
1432	131.93	C2H3Cl3	1,1,1-trichloroethane		6.29497
1433	131.93	C2H3Cl3	1,1,2-trichloroethane		6.13439
1434	132.006	C4H4O5	Oxaloacetate		11.1059
1435	132.006	C4H4O5	[FA hydroxy(4:1/2:0)] 2-hydroxy-2-butenedioic acid		11.5062
1436	132.006	C4H4O5	trans-2,3-Epoxysuccinate		12.0924
1437	132.017	C3H4N2O4	Oxalureate		11.9548
1438	132.024	C5H8O2S	THTC		8.3735
1439	132.034	C4H5FN2O2	5,6-Dihydro-5-fluorouracil		9.05229
1440	132.042	C5H8O4	2-Acetolactate		9.62387
1441	132.042	C5H8O4	(S)-2-Acetolactate		9.62387
1442	132.042	C5H8O4	[FA hydroxy,methyl,oxo(4:0)] 3-hydroxy-3-methyl-2-oxo-butanoic acid		9.23885
1443	132.042	C5H8O4	4-Hydroxy-2-oxopentanoate		9.22664
1444	132.042	C5H8O4	Glutarate		10.7325
1445	132.042	C5H8O4	(S)-4,5-dihydroxypentan-2,3-dione		8.16232
1446	132.042	C5H8O4	2-(Hydroxymethyl)-4-oxobutanoate		9.83192
1447	132.042	C5H8O4	Deoxyribonolactone		8.92667
1448	132.042	C5H8O4	(2R,4S)-2-methyl-2,4-dihydroxydihydrofuran-3-one		8.66765
1449	132.042	C5H8O4	(2S,4S)-2-methyl-2,4-dihydroxydihydrofuran-3-one		8.66765
1450	132.042	C5H8O4	methylsuccinate		10.6894
1451	132.042	C5H8O4	mono-methyl hydrogen succinate		8.41818
1452	132.042	C5H8O4	5-hydroxy-2-oxopentanoate		9.06295
1453	132.042	C5H8O4	Monoethylmalonicacid		8.16903
1454	132.042	C5H8O4	Ethylmalonicacid		9.64958
1455	132.042	C5H8O4	Dimethylmalonicacid		9.89728
1456	132.044	C6H4N4	Pteridine		7.28136
1457	132.053	C4H8N2O3	L-Asparagine	13.43	12.1935
1458	132.053	C4H8N2O3	N-Carbamoylsarcosine		10.5292
1459	132.053	C4H8N2O3	3-Ureidopropionate		11.2292
1460	132.053	C4H8N2O3	Glycylglycine	12.23	12.3629
1461	132.053	C4H8N2O3	D-Asparagine		12.1935
1462	132.053	C4H8N2O3	2-ureido-propionate		11.2746
1463	132.058	C9H8O	Cinnamaldehyde		6.07605
1464	132.058	C9H8O	Indanone		6.38235
1465	132.058	C9H8O	2-Indanone		6.39535
1466	132.058	C9H8O	Atropaldehyde		6.05436
1467	132.058	C9H8O	indene oxide		6.38235
1468	132.065	C3H8N4O2	Methylenediurea		11.0878
1469	132.069	C8H8N2	Indoleamine		7.22753
1470	132.077	C4H10N3O2	1,1-Diethyl-2-hydroxy-2-nitrosohydrazine		6.08249
1471	132.079	C6H12O3	6-Hydroxyhexanoic acid		8.39927
1472	132.079	C6H12O3	[FA hydroxy(6:0)] 2-hydroxy-hexanoic acid		8.30467
1473	132.079	C6H12O3	D-2-Hydroxyisocaproate		8.6243
1474	132.079	C6H12O3	[FA hydroxy(6:0)] 3-hydroxy-hexanoic acid		8.49917
1475	132.079	C6H12O3	[FA hydroxy(6:0)] 4-hydroxy-hexanoic acid		4
1476	132.079	C6H12O3	[FA hydroxy(6:0)] 5-hydroxy-hexanoic acid		8.64243
1477	132.079	C6H12O3	Ethyl (R)-3-hydroxybutanoate		6.95536
1478	132.079	C6H12O3	Paraldehyde		6.75846
1479	132.079	C6H12O3	dideoxy-dihydrostreptose		8.65022
1480	132.079	C6H12O3	2-Hydroxy-3-methylpentanoicacid		8.57587
1481	132.079	C6H12O3	(5R)-5-Hydroxyhexanoicacid		8.64243
1482	132.079	C6H12O3	Leucinicacid		8.6243
1483	132.079	C6H12O3	2-Ethyl-2-Hydroxybutyricacid		8.48644
1484	132.079	C6H12O3	(R)-3-Hydroxyhexanoicacid		8.49917
1485	132.079	C6H12O3	hydroxy-isocaproic acid		4
1486	132.09	C5H12N2O2	L-Ornithine	18.4	20.6439
1487	132.09	C5H12N2O2	D-Ornithine		20.6439
1488	132.09	C5H12N2O2	(2R,4S)-2,4-Diaminopentanoate		16.0425
1489	132.09	C5H12N2O2	2,5-diaminopentanoate		20.6439
1490	132.09	C5H12N2O2	N4-acetyl-N4-hydroxy-1-aminopropane		11.4183
1491	132.09	C5H12N2O2	2R-4R-2,4-diaminopentanoate
1492	132.094	C10H12	Tetralin		5.84461
1493	132.094	C10H12	Dicyclopentadiene		6.26341
1494	132.966	C3H3NOS2	Rhodanine		7.30791
1495	133.02	C4H7NO2S	L-thiazolidine-4-carboxylate		9.92793
1496	133.038	C4H7NO4	L-Aspartate	12.9	17.1152
1497	133.038	C4H7NO4	D-Aspartate		17.1152
1498	133.038	C4H7NO4	Iminodiacetate		14.7432
1499	133.038	C4H7NO4	2-hydroxysuccinamate		11.7266
1500	133.049	C3H7N3O3	Ureidoglycine		13.3653
1501	133.049	C3H7N3O3	N-(Carboxyaminomethyl)urea		12.7661
1502	133.053	C8H7NO	Indoxyl		7.21712
1503	133.053	C8H7NO	Mandelonitrile		7.06836
1504	133.053	C8H7NO	4-Hydroxyphenylacetonitrile		6.83063
1505	133.053	C8H7NO	Indolin-2-one		7.18112
1506	133.053	C8H7NO	Hydroxyindole		7.25196
1507	133.053	C8H7NO	(S)-Mandelonitrile		7.06836
1508	133.053	C8H7NO	phenylacetonitrile oxide		6.1714
1509	133.056	C5H11NOS	4-methylthiobutanaldoxime		6.59608
1510	133.064	C7H7N3	2-Aminobenzimidazole		7.06254
1511	133.074	C5H11NO3	1-deoxyxylonojirimycin		12.9997
1512	133.074	C5H11NO3	N-hydroxyvaline		9.67581
1513	133.074	C5H11NO3	3-nitro-2-pentanol		8.63957
1514	133.074	C5H11NO3	DL-&beta;-hydroxynorvaline		11.913
1515	133.089	C9H11N	Tranylcypromine		9.3408
1516	133.089	C9H11N	1,2,3,4-tetrahydroisoquinoline		8.92009
1517	134.002	C4H3FO4	fluorofumarate		11.5951
1518	134.022	C4H6O5	(S)-Malate	13.28	13.1908
1519	134.022	C4H6O5	(R)-Malate		13.1908
1520	134.022	C4H6O5	3-Dehydro-L-threonate		11.2114
1521	134.022	C4H6O5	3-ketothreonate		11.2114
1522	134.033	C3H6N2O4	(-)-Ureidoglycolate		13.2491
1523	134.033	C3H6N2O4	(+)-Ureidoglycolate		13.2491
1524	134.033	C3H6N2O4	carbamoyl oxamate		11.0274
1525	134.037	C8H6O2	[FA (8:1/2:0)] 6E-Octene-2,4-diynoic acid		7.31625
1526	134.037	C8H6O2	[FA (8:1/2:0)] 6Z-Octene-2,4-diynoic acid		7.31625
1527	134.037	C8H6O2	phenylglyoxal		6.19782
1528	134.04	C5H10O2S	S,S-Dimethyl-beta-propiothetin		10.5168
1529	134.058	C5H10O4	Deoxyribose		9.64523
1530	134.058	C5H10O4	(R)-2,3-Dihydroxy-3-methylbutanoate		10.8919
1531	134.058	C5H10O4	1-Deoxy-D-xylulose		10.0607
1532	134.058	C5H10O4	2-Deoxy-L-arabinose		9.92458
1533	134.058	C5H10O4	2-Deoxy-alpha-D-ribopyranose		9.92458
1534	134.058	C5H10O4	5'-deoxyribose		9.46689
1535	134.058	C5H10O4	2-3-Dihydroxyvalericacid		10.3673
1536	134.058	C5H10O4	(R)-glycerol 1-acetate		8.23229
1537	134.059	C6H6N4	Dihydropteridine		7.31553
1538	134.059	C6H6N4	3-deazaadenine		8.48312
1539	134.069	C4H10N2O3	L-Canaline		13.273
1540	134.073	C9H10O	Indan-1-ol		6.81747
1541	134.073	C9H10O	Cinnamyl alcohol		6.4976
1542	134.073	C9H10O	Phenylacetone		6.08814
1543	134.073	C9H10O	chavicol		6.10502
1544	134.073	C9H10O	anol		6.21865
1545	134.084	C8H10N2	2-phenylacetamidine		12.6178
1546	134.088	C5H14N2S	WR 1065		12.9382
1547	134.11	C10H14	p-Cymene		5.64595
1548	134.11	C10H14	sec-Butylbenzene		5.56322
1549	134.11	C10H14	1,2,4,5-Tetramethylbenzene		5.6658
1550	134.11	C10H14	1,4-Diethylbenzene		5.50182
1551	134.11	C10H14	neryl cation		8.27352
1552	135.035	C4H9NO2S	L-Homocysteine		12.1992
1553	135.035	C4H9NO2S	Methylcysteine	11.42	10.735
1554	135.035	C4H9NO2S	D-homocysteine		12.1992
1555	135.043	C6H5N3O	3-N4-ethenocytosine		7.66888
1556	135.053	C4H9NO4	4-Hydroxy-L-threonine		13.9324
1557	135.053	C4H9NO4	2-Hydroxymethylserine		14.1694
1558	135.054	C5H5N5	Adenine	9.9	8.60759
1559	135.068	C8H9NO	2-Phenylacetamide		6.91016
1560	135.068	C8H9NO	N-Phenylacetamide		6.8918
1561	135.068	C8H9NO	(Z)-Phenylacetaldehyde oxime		6.62662
1562	135.068	C8H9NO	N-Benzylformamide		6.88218
1563	135.105	C9H13N	Amphetamine		9.24275
1564	135.105	C9H13N	(R)-amphetamine		13.4826
1565	135.905	CCl3F	freon 11		6.07498
1566	136.019	C4H8O3S	S-Methyl-1-thio-D-glycerate		8.00228
1567	136.037	C4H8O5	[FA trihydroxy(4:0)] 2,3,4-trihydroxy-butanoic acid		12.8892
1568	136.037	C4H8O5	[FA trihydroxy(4:0)] 2,2,4-trihydroxy-butanoic acid		11.9593
1569	136.037	C4H8O5	Erythronicacid		12.8892
1570	136.039	C5H4N4O	Hypoxanthine	10.37	8.11947
1571	136.039	C5H4N4O	allopurinol		9.41239
1572	136.039	C5H4N4O	2-hydroxypurine		8.21519
1573	136.052	C8H8O2	Phenylacetic acid		7.67868
1574	136.052	C8H8O2	4-Hydroxyphenylacetaldehyde		6.70834
1575	136.052	C8H8O2	Toluate		7.60284
1576	136.052	C8H8O2	o-Toluate		7.6095
1577	136.052	C8H8O2	4'-Hydroxyacetophenone		6.97084
1578	136.052	C8H8O2	Benzylformate		6.08095
1579	136.052	C8H8O2	Phenyl acetate		6.21183
1580	136.052	C8H8O2	3-Vinylcatechol		6.93137
1581	136.052	C8H8O2	m-Methylbenzoate		7.60745
1582	136.052	C8H8O2	3-Methylsalicylaldehyde		6.27813
1583	136.052	C8H8O2	3,4-Dihydroxystyrene		6.92919
1584	136.052	C8H8O2	2-Hydroxyacetophenone		6.94926
1585	136.052	C8H8O2	p-Anisaldehyde		6.23048
1586	136.052	C8H8O2	2-methylbenzoate		7.6095
1587	136.052	C8H8O2	methylbenzoate		6.07605
1588	136.052	C8H8O2	3-methoxybenzaldehyde		6.23048
1589	136.064	C7H8N2O	1-Methylnicotinamide		15.1705
1590	136.064	C7H8N2O	Pralidoxime		10.0754
1591	136.064	C7H8N2O	N-Methylnicotinamide		7.53611
1592	136.074	C5H12O4	D-Apiitol		10.4359
1593	136.074	C5H12O4	2-Methylerythritol		10.5022
1594	136.075	C6H8N4	Tetrahydropteridine		8.63267
1595	136.089	C9H12O	4-Propylphenol		6.03901
1596	136.089	C9H12O	3,4-dimethylbenzyl alcohol		6.47745
1597	136.089	C9H12O	3,5-dimethylbenzyl alcohol		6.47745
1598	136.089	C9H12O	4-ethylbenzyl alcohol		6.3666
1599	136.089	C9H12O	2E,4E,6E-Nonatrienal		4
1600	136.089	C9H12O	2E,4E,6Z-Nonatrienal		4
1601	136.089	C9H12O	2E,4Z,6Z-Nonatrienal		4
1602	136.1	C8H12N2	N,N-Dimethyl-1,4-phenylenediamine		5.9928
1603	136.1	C8H12N2	Phenelzine		7.08548
1604	136.1	C8H12N2	4,5-dimethyl-1,2-phenylenediamine		7.5417
1605	136.125	C10H16	[PR] (-)-Limonene		5.79627
1606	136.125	C10H16	[PR] (+)-Limonene		5.79627
1607	136.125	C10H16	gamma-Terpinene		5.81387
1608	136.125	C10H16	alpha-Pinene		6.044
1609	136.125	C10H16	[PR] Myrcene		5.40298
1610	136.125	C10H16	[PR] (+)-Comphene		6.02485
1611	136.125	C10H16	[PR] (+)-beta-Phellandrene		5.78329
1612	136.125	C10H16	[PR] beta-Pinene		6.02485
1613	136.125	C10H16	[PR] alpha-Terpinene		5.81387
1614	136.125	C10H16	[PR] (+)-3-Carene		6.044
1615	136.125	C10H16	(S)-(+)-alpha-Phellandrene		5.8005
1616	136.125	C10H16	[PR] (-)-beta-Pinene		6.02485
1617	136.125	C10H16	[PR] (-)-3-Carene		6.044
1618	136.125	C10H16	(+)-alpha-Pinene		6.044
1619	136.125	C10H16	[PR trimethyl(7:0/7:0/7:0)] 1,7,7-trimethyl-tricyclo[2.2.1.0{2,6}]heptane		6.16614
1620	136.125	C10H16	(-)-alpha-Pinene		6.044
1621	136.125	C10H16	Terpinolene		5.94122
1622	136.125	C10H16	(-)-Comphene		6.02485
1623	136.125	C10H16	beta-Ocimene		5.51408
1624	136.125	C10H16	(R)-(-)-alpha-Phellandrene		5.8005
1625	136.125	C10H16	(-)-beta-Phellandrene		5.78329
1626	136.125	C10H16	sabinene		5.90745
1627	136.125	C10H16	Limonene		5.79627
1628	136.125	C10H16	&alpha;-fenchene		6.02485
1629	136.125	C10H16	&alpha;-terpinyl cation		5.94122
1630	136.125	C10H16	&alpha;-thujene		5.92581
1631	136.125	C10H16	(+)-2-carene		6.044
1632	136.125	C10H16	(Z)-&beta;-ocimene		5.51408
1633	136.125	C10H16	(+)-&beta;-pinene		4
1634	136.125	C10H16	(-)-2-carene		4
1635	136.125	C10H16	2,6-Dimethyl-2,4E,6E-octatriene		4
1636	136.125	C10H16	3,5-Dimethyl-2E,4E,6E-octatriene		4
1637	136.125	C10H16	(Z)-beta-ocimene
1638	136.125	C10H16	(Z)-alpha-ocimene
1639	136.125	C10H16	(E)-alpha-ocimene
1640	136.125	C10H16	(-)-sabinene
1641	136.125	C10H16	(+)-sabinene
1642	136.125	C10H16	(+)-alpha-thujene
1643	136.125	C10H16	(-)-alpha-thujene
1644	136.898	Ba	Ba2+		10.0555
1645	137.03	C7H7NS	Thiobenzamide
1646	137.032	C3H7NO5	2-mononitroglycerol		10.3571
1647	137.032	C3H7NO5	1-mononitroglycerol		10.3571
1648	137.048	C7H7NO2	Anthranilate		8.63117
1649	137.048	C7H7NO2	4-Aminobenzoate	11.4	9.05835
1650	137.048	C7H7NO2	N-Methylnicotinate		11.3271
1651	137.048	C7H7NO2	4-Nitrotoluene		7.4775
1652	137.048	C7H7NO2	3-Pyridylaceticacid		8.38454
1653	137.048	C7H7NO2	2-nitrotoluene		7.4775
1654	137.048	C7H7NO2	3-nitrotoluene		7.4775
1655	137.048	C7H7NO2	3-amino-4-hydroxybenzaldehyde		7.74521
1656	137.048	C7H7NO2	6-methylnicotinate		8.51281
1657	137.048	C7H7NO2	5-methyl-picolinate		8.05745
1658	137.048	C7H7NO2	salicylaldoxime		7.81329
1659	137.048	C7H7NO2	salicylamide		7.40663
1660	137.048	C7H7NO2	m-Aminobenzoicacid		9.05562
1661	137.048	C7H7NO2	1-carboxymethylpyridinium		13.3295
1662	137.049	C4H8FNO3	4-Fluoro-L-threonine		12.2338
1663	137.059	C6H7N3O	Isoniazid		8.47211
1664	137.059	C6H7N3O	6-aminonicotinamide		8.43473
1665	137.061	C4H12NO2P	3-aminopropyl-methyl-phosphinate		12.2245
1666	137.084	C8H11NO	Tyramine		10.2711
1667	137.084	C8H11NO	N,N-Dimethylaniline N-oxide		10.7127
1668	137.084	C8H11NO	Phenylethanolamine		9.39375
1669	137.084	C8H11NO	1-(p-Hydroxyphenyl)ethylamine		10.554
1670	137.084	C8H11NO	4-Hydroxy-2,6-dimethylaniline		7.27706
1671	137.084	C8H11NO	o-tyramine		9.42617
1672	137.084	C8H11NO	m-Tyramine		10.1053
1673	137.095	C7H11N3	2,4,6-Triaminotoluene		8.91678
1674	137.932	C2H3BrO2	bromoacetate		8.54828
1675	137.966	C2H7AsO2	Dimethylarsinate		8.4343
1676	137.999	C3H6O4S	3-sulfopropanal		8.46802
1677	137.999	C3H6O4S	2-oxopropane sulfonate		8.35236
1678	138.008	C3H7O4P	Phosphonomycin		9.35642
1679	138.008	C3H7O4P	acetonylphosphonate		9.24595
1680	138.008	C3H7O4P	methyl-acetylphosphonate		8.37642
1681	138.018	C4H2N4O2	5-Diazouracil		9.47151
1682	138.032	C7H6O3	4-Hydroxybenzoate		8.58469
1683	138.032	C7H6O3	Gentisate aldehyde		7.00799
1684	138.032	C7H6O3	Salicylate		8.26637
1685	138.032	C7H6O3	3-Hydroxybenzoate		8.5664
1686	138.032	C7H6O3	protocatechualdehyde		7.63437
1687	138.032	C7H6O3	Sesamol		6.95609
1688	138.032	C7H6O3	2-hydroxy-5-methylquinone		7.17362
1689	138.035	C4H10O3S	1-butanesulfonate		7.48804
1690	138.043	C6H6N2O2	Urocanate		9.10735
1691	138.043	C6H6N2O2	4-Nitroaniline		8.82843
1692	138.043	C6H6N2O2	NicotinamideN-oxide		10.9427
1693	138.05	C8H10S	4-methylthiotoluene		5.82822
1694	138.054	C5H6N4O	8-Hydroxypurine		8.54255
1695	138.068	C8H10O2	4-Hydroxyphenylethanol		7.17384
1696	138.068	C8H10O2	3-Ethylcatechol		6.80372
1697	138.068	C8H10O2	1-(4'-Hydroxyphenyl)ethanol		7.24106
1698	138.068	C8H10O2	Styrene cis-glycol		7.88543
1699	138.068	C8H10O2	3-Methoxybenzyl alcohol		6.8062
1700	138.068	C8H10O2	3-methoxy 5 hydroxytoluene		6.48693
1701	138.079	C7H10N2O	4-Hydroxymethylphenylhydrazine		8.09492
1702	138.079	C7H10N2O	ProPAM		7.25212
1703	138.091	C6H10N4	Pentylenetetrazole		6.879
1704	138.104	C9H14O	Nona-2,6-dienal		5.5489
1705	138.104	C9H14O	3,6-Nonadienal		5.6495
1706	138.104	C9H14O	[FA (9:2)] 2,4-nonadienal		5.5489
1707	138.104	C9H14O	[FA (9:2)] 3,6-nonadienal		5.6495
1708	138.104	C9H14O	[FA (9:2)] 5,7-nonadienal		5.64949
1709	138.104	C9H14O	[FA (9:2)] 6,8-nonadienal		5.53189
1710	138.104	C9H14O	Isophorone		6.20965
1711	138.104	C9H14O	&alpha;-fenchocamphorone		6.32358
1712	138.104	C9H14O	4E,8-Nonadienal		4
1713	138.104	C9H14O	4Z,8-Nonadienal		4
1714	138.141	C10H18	3E,7-Dimethyl-1,3,6-octatriene		4
1715	138.141	C10H18	3,7-Dimethylocta-2E,4E-diene		4
1716	138.141	C10H18	3,7-Dimethyl-1,3Z,6-octatriene		4
1717	138.141	C10H18	7-Methyl-3-methylene-1,6-octadiene		4
1718	138.141	C10H18	Butylidenecyclohexane		4
1719	138.141	C10H18	1-methyl-1-(2-methyl-2-propenyl)-cyclopentane		4
1720	139.027	C6H5NO3	6-Hydroxynicotinate		9.06986
1721	139.027	C6H5NO3	4-Nitrophenol		8.94203
1722	139.027	C6H5NO3	2-Nitrophenol		9.05767
1723	139.027	C6H5NO3	3-Nitrophenol		8.43569
1724	139.027	C6H5NO3	nicotinic acid N-oxide		12.599
1725	139.027	C6H5NO3	picolinic acid-N-oxide		12.1325
1726	139.027	C6H5NO3	3-Hydroxypicolinic acid		8.83164
1727	139.03	C3H9NO3S	3-Aminopropanesulfonate		12.1818
1728	139.038	C5H5N3O2	2-amino-4-carboxypyrimidine		9.60302
1729	139.038	C5H5N3O2	5-Hydroxypyrazinamide		8.83009
1730	139.04	C3H10NO3P	N-Monomethyl-2-aminoethylphosphonate		11.7984
1731	139.04	C3H10NO3P	3-aminopropylphosphonate		12.0478
1732	139.063	C7H9NO2	Gabaculine		12.1508
1733	139.063	C7H9NO2	3,4-dihydroxybenzylamine		9.84462
1734	139.063	C7H9NO2	Trigonelline		9.47695
1735	139.075	C6H9N3O	L-Histidinal		7.81049
1736	139.075	C6H9N3O	4-Amino-5-hydroxymethyl-2-methylpyrimidine		8.19325
1737	139.075	C6H9N3O	3-ethylcytosine		7.74135
1738	139.1	C8H13NO	Tropinone		7.92812
1739	139.1	C8H13NO	Supinidine		8.39383
1740	139.136	C9H17N	Pinidine		9.0225
1741	139.943	C3H2Cl2O2	(Z)-2,3-dichloroacrylic acid		4
1742	139.943	C3H2Cl2O2	3,3-dichloroacrylic acid		4
1743	139.945	CH5AsO3	Methylarsonate		9.43644
1744	139.978	C2H4O5S	Sulfoacetate		11.2327
1745	139.987	C2H5O5P	Acetyl phosphate		10.8931
1746	139.987	C2H5O5P	Phosphonoacetate		12.5793
1747	140.003	C7H5OCl	4-Chlorobenzaldehyde		6.09332
1748	140.003	C7H5OCl	3-chlorobenzaldehyde		6.09332
1749	140.011	C6H4O4	cis-4-Carboxymethylenebut-2-en-4-olide		8.74882
1750	140.011	C6H4O4	trans-4-Carboxymethylenebut-2-en-4-olide		8.74882
1751	140.011	C6H4O4	trans-dienelactone		8.13111
1752	140.022	C5H4N2O3	2-hydroxy-4-carboxypyrimidine		9.23787
1753	140.024	C3H9O4P	2-Hydroxypropylphosphonate		10.2693
1754	140.027	C7H5FO2	2-Fluorobenzoate		7.8096
1755	140.027	C7H5FO2	4-Fluorobenzoate		7.79835
1756	140.027	C7H5FO2	3-Fluorobenzoate		7.80692
1757	140.03	C7H8OS	methyl phenyl sulfoxide		6.67919
1758	140.04	C4H10FO2P	Sarin		6.51138
1759	140.047	C7H8O3	2,3,5-Trihydroxytoluene		7.78402
1760	140.047	C7H8O3	Gentisyl alcohol		8.16074
1761	140.047	C7H8O3	4-Hydroxymethylcatechol		8.1002
1762	140.047	C7H8O3	2,4,6-Trihydroxytoluene		7.73497
1763	140.047	C7H8O3	(2E)-2-ethylidene-4-hydroxy-5-methyl-3(2H)-furanone		8.66574
1764	140.047	C7H8O3	2,4,5-trihydroxytoluene		7.78137
1765	140.047	C7H8O3	3,5-dihydroxyanisole		7.24981
1766	140.047	C7H8O3	beta-methylenecyclopropyl pyruvate		7.848
1767	140.059	C6H8N2O2	Methylimidazoleacetic acid		8.52216
1768	140.059	C6H8N2O2	4,5,6,7-Tetrahydroisoxazolo(5,4-c)pyridin-3-ol		10.2779
1769	140.059	C6H8N2O2	N3-methylthymine		7.75621
1770	140.059	C6H8N2O2	imidazole propionate		8.39343
1771	140.059	C6H8N2O2	1-3-Dimethyluracil		7.33351
1772	140.059	C6H8N2O2	Imidazolepropionicacid		9.11446
1773	140.059	C6H8N2O2	Pi-Methylimidazoleaceticacid		8.71702
1774	140.084	C8H12O2	cis-1,2-Dihydro-3-ethylcatechol		7.72241
1775	140.084	C8H12O2	2-Methyl-6-oxohepta-2,4-dienal		6.783
1776	140.084	C8H12O2	7-hydroxy-6-methylhepta-3,5-dienal		6.79915
1777	140.084	C8H12O2	[FA (8:2)] 4Z,7-octadienoic acid		6.91622
1778	140.084	C8H12O2	[FA (8:2)] 5,7-octadienoic acid		6.91579
1779	140.084	C8H12O2	[FA (8:0)] 2-octynoic acid		6.65243
1780	140.084	C8H12O2	[FA (8:0)] 7-octynoic acid		7.03941
1781	140.084	C8H12O2	[FA (8:1/2:0)] 2-octenedial		5.90054
1782	140.084	C8H12O2	[FA (8:1/2:0)] 4-octenedial		6.01586
1783	140.084	C8H12O2	cis-ethylbenzene dihydrodiol		7.72242
1784	140.084	C8H12O2	2E,7-Octadienoic acid		4
1785	140.084	C8H12O2	4-oxo-2E-Octenal		4
1786	140.084	C8H12O2	2E,5-Hexadienyl acetate		4
1787	140.084	C8H12O2	2E,4E-Hexadienyl acetate		4
1788	140.12	C9H16O	[FA (9:1)] 3-nonenal		5.45076
1789	140.12	C9H16O	[FA (9:1)] 2-nonenal		5.35833
1790	140.12	C9H16O	[FA (9:1)] 3Z-nonenal		4
1791	140.12	C9H16O	[FA (9:1)] 4-nonenal		5.45076
1792	140.12	C9H16O	[FA (9:1)] 6-nonenal		5.45076
1793	140.12	C9H16O	3,5,5-trimethylcyclohex-2-en-1-ol		6.75274
1794	140.12	C9H16O	2,4-Dimethyl-2E,4E-heptadien-1-ol		4
1795	140.12	C9H16O	3Z,6Z-Nonadien-1-ol		4
1796	140.12	C9H16O	6E,8-Nonadien-2R-ol		4
1797	140.12	C9H16O	6Z,8-Nonadien-2R-ol		4
1798	140.12	C9H16O	6E,8-nonadien-2S-ol		4
1799	140.12	C9H16O	6Z,8-Nonadien-2S-ol		4
1800	140.12	C9H16O	2,6-Dimethyl-5-heptenal		4
1801	140.12	C9H16O	4Z-Nonenal		4
1802	140.12	C9H16O	4,6-Dimethyl-4E-hepten-3-one		4
1803	140.12	C9H16O	3E-Nonen-2-one		4
1804	140.12	C9H16O	6E-Nonen-2-one		4
1805	140.12	C9H16O	4Z-Nonen-2-one		4
1806	140.12	C9H16O	6Z-Nonen-2-one		4
1807	140.12	C9H16O	5-Nonen-2-one		4
1808	140.12	C9H16O	8-Nonen-2-one		4
1809	140.156	C10H20	1-Decene		4
1810	140.156	C10H20	2,6-dimethyl-2-octene		4
1811	140.156	C10H20	5E-decene		4
1812	140.156	C10H20	1-methylpropyl-cyclohexane		4
1813	140.156	C10H20	1,1,2,3-tetramethylcyclohexane		4
1814	140.156	C10H20	1-ethyl-trans-1,3-dimethycyclohexane		4
1815	140.156	C10H20	1-ethyl-trans-1,4-dimethycyclohexane		4
1816	140.156	C10H20	1-ethyl-2,3-dimethycyclohexane		4
1817	140.156	C10H20	1-methyl-2-propylcyclohexane		4
1818	140.156	C10H20	1-methyl-3-isopropylcyclohexane		4
1819	140.156	C10H20	1-methyl-3-propylcyclohexane		4
1820	140.156	C10H20	1-methyl-4-isopropylcyclohexane		4
1821	140.156	C10H20	2-ethyl-1,3-dimethyl-cyclohexane		4
1822	140.156	C10H20	Butylcyclohexane		4
1823	140.156	C10H20	Pentylcyclopentane		4
1824	140.156	C10H20	1-ethyl-2,4-dimethycyclohexane
1825	140.924	Na2O4S	sodium sulfate(aq)		8.92986
1826	140.983	CH4NO5P	Carbamoyl phosphate		12.2414
1827	140.998	C6H4ClNO	1-chloro-4-nitrosobenzene		5.97288
1828	141.006	C5H3NO4	5-Nitrofurfural		8.16968
1829	141.011	C4H9NCl2	Nornitrogen mustard		6.75836
1830	141.019	C2H8NO4P	Ethanolamine phosphate	13.5	10.194
1831	141.019	C2H8NO4P	1-Hydroxy-2-aminoethylphosphonate		13.278
1832	141.043	C6H7NO3	2-Aminomuconate semialdehyde		9.65049
1833	141.043	C6H7NO3	6-oxo-1,4,5,6-tetrahydronicotinate		10.1074
1834	141.043	C6H7NO3	Gentianaine		7.87957
1835	141.043	C6H7NO3	2,5,6-trihydroxy-3-methylpyridine		7.83019
1836	141.079	C7H11NO2	L-Hypoglycin		10.846
1837	141.079	C7H11NO2	Ethosuximide		7.18139
1838	141.079	C7H11NO2	Arecaidine		10.1715
1839	141.09	C6H11N3O	L-Histidinol		12.6188
1840	141.115	C8H15NO	Hygrine		8.20945
1841	141.115	C8H15NO	Crotono-betaine		11.5849
1842	141.115	C8H15NO	Pseudotropine		10.7226
1843	141.115	C8H15NO	tropine		17.5735
1844	141.115	C8H15NO	Pelletierine		9.8147
1845	141.115	C8H15NO	Physoperuvine		8.58448
1846	141.115	C8H15NO	(-)-Hygrine		8.20945
1847	141.115	C8H15NO	Trachelanthamidine		11.6412
1848	141.115	C8H15NO	conhydrinone		7.30968
1849	141.152	C9H19N	(+)-N-Methylconiine		8.47737
1850	141.925	AsH3O4	Arsenate		11.6257
1851	141.928	CH3I	methyliodide		6.48823
1852	141.959	C3H4Cl2O2	3,3-dichloro-propionic acid		4
1853	141.976	C2H6O3S2	2-Mercaptoethanesulfonate		8.77145
1854	141.985	C2H7O3PS	dimethylthiophosphate		7.61701
1855	141.995	C4H8OCl2	Bis(2-chloroethyl)ether		6.00793
1856	142.001	C4H2N2O4	Alloxan		9.13336
1857	142.003	C2H7O5P	ethyleneglycol-P		11.8647
1858	142.009	C6H6O2S	Thien-2-ylacetate		7.7243
1859	142.019	C7H7OCl	4-Chloro-2-methylphenol		6.33671
1860	142.019	C7H7OCl	2-Chloro-4-methylphenol		6.35549
1861	142.019	C7H7OCl	4-Chloro-m-cresol		6.32526
1862	142.019	C7H7OCl	3-chlorobenzyl alcohol		6.64299
1863	142.027	C6H6O4	cis,cis-Muconate		10.5305
1864	142.027	C6H6O4	1,2,3,5-Tetrahydroxybenzene		8.82569
1865	142.027	C6H6O4	2-Hydroxymuconate semialdehyde		8.5045
1866	142.027	C6H6O4	2-Oxo-2,3-dihydrofuran-5-acetate		8.89193
1867	142.027	C6H6O4	2,5-Dihydro-5-oxofuran-2-acetate		8.50333
1868	142.027	C6H6O4	cis,trans-4-Hydroxymuconic semialdehyde		8.75537
1869	142.027	C6H6O4	Kojic acid		9.78776
1870	142.027	C6H6O4	trans-trans-Muconicacid		10.5305
1871	142.027	C6H6O4	(S)-5-Oxo-2,5-dihydrofuran-2-acetate		8.50333
1872	142.027	C6H6O4	cis,trans-Hexadienedioate		10.5305
1873	142.027	C6H6O4	Sumiki'sacid		9.42545
1874	142.038	C5H6N2O3	4-Imidazolone-5-acetate		10.2478
1875	142.038	C5H6N2O3	5-methyl-barbiturate		9.32253
1876	142.038	C5H6N2O3	5-Hydroxymethyluracil		9.70198
1877	142.042	C10H6O	[FA (10:1/3:0)] 2-decene-4,6,8-triyn-1-al		5.77963
1878	142.049	C4H6N4O2	N-methylammelide		8.12795
1879	142.063	C7H10O3	4-Oxocyclohexanecarboxylate		8.40145
1880	142.063	C7H10O3	[FA hydroxy(7:0)] 7-hydroxy-5-heptynoic acid		8.22903
1881	142.063	C7H10O3	homofuraneol		8.32902
1882	142.063	C7H10O3	methoxyfuraneol (keto form)		6.826
1883	142.063	C7H10O3	methoxyfuraneol (enol form)		7.01756
1884	142.063	C7H10O3	3-acetyl-3-methyldihydrofuran-2(3H)-one		4
1885	142.074	C6H10N2O2	Ectoine		12.9657
1886	142.078	C11H10	1-Methylnaphthalene		5.82926
1887	142.078	C11H10	2-Methylnaphthalene		5.82926
1888	142.099	C8H14O2	[FA (8:1)] 2Z-octenoic acid		6.61133
1889	142.099	C8H14O2	[FA methyl(7:1)] 2-methyl-2E-heptenoic acid		6.78879
1890	142.099	C8H14O2	[FA methyl(7:1)] 6-methyl-5-heptenoic acid		7.02088
1891	142.099	C8H14O2	[FA ethyl(6:1)] 2-ethyl-3E-hexenoic acid		6.90256
1892	142.099	C8H14O2	[FA (4:2/4:1)] 3-tert-butyl-3-butenoic acid		7.31008
1893	142.099	C8H14O2	[FA (8:1)] 3Z-octenoic acid		6.78401
1894	142.099	C8H14O2	[FA (8:1)] 3E-octenoic acid		6.78401
1895	142.099	C8H14O2	[FA (8:1)] 4Z-octenoic acid		6.77776
1896	142.099	C8H14O2	[FA (8:1)] 5Z-octenoic acid		6.77734
1897	142.099	C8H14O2	[FA (8:1)] 5E-octenoic acid		6.77734
1898	142.099	C8H14O2	[FA (8:1)] 6Z-octenoic acid		6.77734
1899	142.099	C8H14O2	[FA (8:1)] 6E-octenoic acid		6.77734
1900	142.099	C8H14O2	[FA (8:1)] 7-octenoic acid		6.60559
1901	142.099	C8H14O2	[FA hydroxy(8:1)] 4-hydroxy-2-octenal		6.28031
1902	142.099	C8H14O2	Cycloheptanecarboxylic acid		7.46804
1903	142.099	C8H14O2	Cyclohexyl acetate		6.16276
1904	142.099	C8H14O2	3-Methyl-2E-heptenoic acid		4
1905	142.099	C8H14O2	2,4-Dimethyl-2-hexenoic acid		4
1906	142.099	C8H14O2	3-Methyl-3E-heptenoic acid		4
1907	142.099	C8H14O2	3-Methyl-2Z-heptenoic acid		4
1908	142.099	C8H14O2	3-Methyl-3Z-heptenoic acid		4
1909	142.099	C8H14O2	3-Methyleneheptanoic acid		4
1910	142.099	C8H14O2	2E-Hexenyl acetate		4
1911	142.099	C8H14O2	3E-Hexenyl acetate		4
1912	142.099	C8H14O2	3Z-Hexenyl acetate		4
1913	142.099	C8H14O2	1-Hexenyl acetate		4
1914	142.099	C8H14O2	(E)-2-Butenyl butyrate		4
1915	142.099	C8H14O2	3-Methyl-2-butenyl propionate		4
1916	142.099	C8H14O2	2S,4R-Dimethyl-5S-hexanolide		4
1917	142.099	C8H14O2	gamma-octanolide		4
1918	142.099	C8H14O2	delta-octanolide		4
1919	142.099	C8H14O2	6-Methylheptan-2,4-dione		4
1920	142.099	C8H14O2	4-Methylheptane-3,5-dione		4
1921	142.099	C8H14O2	1,6-Dioxaspiro[4.5]decane		4
1922	142.136	C9H18O	[FA (9:0)] nonanal		5.26815
1923	142.136	C9H18O	2,6-Dimethyl-5-hepten-1-ol		4
1924	142.136	C9H18O	2,4-Dimethyl-5-hepten-1-ol		4
1925	142.136	C9H18O	2E-Nonen-1-ol		4
1926	142.136	C9H18O	6E-Nonen-1-ol		4
1927	142.136	C9H18O	3Z-Nonen-1-ol		4
1928	142.136	C9H18O	6Z-Nonen-1-ol		4
1929	142.136	C9H18O	6Z-Nonen-2R-ol		4
1930	142.136	C9H18O	6Z-Nonen-2S-ol		4
1931	142.136	C9H18O	delta1-nonen-3-ol		4
1932	142.136	C9H18O	6-Nonen-2-ol		4
1933	142.136	C9H18O	Nonan-2-one		4
1934	142.136	C9H18O	Nonan-3-one		4
1935	142.136	C9H18O	3,4-Dimethylheptan-2-one		4
1936	142.136	C9H18O	2-Methyloctan-4-one		4
1937	142.136	C9H18O	3-Methyloctan-2-one		4
1938	142.136	C9H18O	4-Methyloctan-3-one		4
1939	142.136	C9H18O	6-Methyloctan-3-one		4
1940	142.136	C9H18O	7-Methyloctan-3-one		4
1941	142.136	C9H18O	Nonan-4-one		4
1942	142.172	C10H22	n-decane		4.8531
1943	142.172	C10H22	2,5,5-trimethyl-heptane		4
1944	142.172	C10H22	2-methyl-3-ethyl-heptane		4
1945	142.172	C10H22	5-ethyl-2-methyl-heptane		4
1946	142.172	C10H22	2-methylnonane		4
1947	142.172	C10H22	3-methylnonane		4
1948	142.172	C10H22	4-methylnonane		4
1949	142.172	C10H22	5-methylnonane		4
1950	142.172	C10H22	2,3-dimethyloctane		4
1951	142.172	C10H22	3,6-dimethyloctane		4
1952	142.172	C10H22	3,3-Dimethyloctane		4
1953	142.172	C10H22	3,4,5-Trimethylheptane		4
1954	142.172	C10H22	4-propylheptane		4
1955	143.014	C6H6ClNO	2-amino-4-chlorophenol		7.38129
1956	143.014	C6H6ClNO	1-chloro-4-hydroxylaminobenzene		6.95186
1957	143.014	C6H6ClNO	2-amino-5-chlorophenol		7.34761
1958	143.019	C3H4F3NO2	trifluoroalanine		9.29774
1959	143.022	C5H5NO4	N-formylmaleamate		9.99473
1960	143.033	C4H5N3O3	N-methylisocyanurate		8.83454
1961	143.04	C6H9NOS	5-(2-Hydroxyethyl)-4-methylthiazole		7.08125
1962	143.044	C3H5N5O2	Tet-glycine		10.7399
1963	143.058	C6H9NO3	Vinylacetylglycine		9.13529
1964	143.073	C10H9N	2-Naphthylamine		6.65926
1965	143.073	C10H9N	1-Naphthylamine		6.65925
1966	143.073	C10H9N	quinaldine		6.22884
1967	143.073	C10H9N	3-methylquinoline		6.09695
1968	143.095	C7H13NO2	Stachydrine		10.52
1969	143.095	C7H13NO2	4-(Trimethylammonio)but-2-enoate		11.7949
1970	143.131	C8H17NO	valpromide		6.04441
1971	143.131	C8H17NO	Butyro-betaine		11.2336
1972	143.131	C8H17NO	(-)-Hygroline		10.1209
1973	143.131	C8H17NO	Pseudoconhydrine		10.6682
1974	143.131	C8H17NO	5-aminooctanal		8.6037
1975	143.131	C8H17NO	conhydrine		10.6743
1976	143.142	C7H17N3	Dehydrospermidine		19.4055
1977	143.974	C2H6ClO3P	2-chloroethylphosphonate		8.80132
1978	143.998	C6H5O2Cl	4-Chlorocatechol		7.07015
1979	143.998	C6H5O2Cl	3-Chlorocatechol		7.15273
1980	143.998	C6H5O2Cl	Chlorohydroquinone		7.09053
1981	143.998	C6H5O2Cl	4-chlororesorcinol		7.30812
1982	144.007	C6H8S2	2-vinyl-[4H]-1,3-dithin		6.06515
1983	144.007	C6H8S2	3-vinyl-[4H]-1,2-dithin		6.07217
1984	144.02	C4H5ClN4	4-chloro-2,6-diaminopyrimidine		7.91519
1985	144.034	C7H9OCl	Ethchlorvynol		6.60608
1986	144.042	C6H8O4	2,3-Dimethylmaleate		10.0158
1987	144.042	C6H8O4	Methylitaconate		10.4422
1988	144.042	C6H8O4	2-Methyleneglutarate		10.2169
1989	144.042	C6H8O4	Triacetate		9.71887
1990	144.042	C6H8O4	2-oxo-4-hydroxyhexanoate		8.8285
1991	144.042	C6H8O4	1,5-anhydro-4-deoxy-D-glycero-hex-3-en-2-ulose		10.0276
1992	144.042	C6H8O4	1,5-anhydro-4-deoxy-D-glycero-hex-1-en-3-ulose		10.0731
1993	144.042	C6H8O4	2-hydroxy-2-(hydroxymethyl)-2H-pyran-3(6H)-one		8.03437
1994	144.042	C6H8O4	L-lactide		6.86745
1995	144.042	C6H8O4	3-Hexenedioicacid		10.5353
1996	144.042	C6H8O4	3-Methylglutaconicacid		10.7024
1997	144.042	C6H8O4	(E)-2-Methylglutaconicacid		10.5733
1998	144.042	C6H8O4	trans-2-Hexenedioic acid		10.2091
1999	144.058	C10H8O	beta-Naphthol		6.42431
[truncated: 63,367 more rows]

## Sheet: original_metabolite_IDs
Original_metabolite
Guanine
N6-Acetyl-L-lysine
Isoquinoline
Succinate
2-oxobut-3-enanoate
Ethyl 3-oxobutanoate
4-Hydroxy-4-methylglutamate
2-Oxoglutaramate
N6,N6,N6-Trimethyl-L-lysine
Indole-3-acetamide
Choline
[FA (16:2)] N-hexadecyl-ethanolamine
2-Oxoglutarate
(S)-Malate
cis-(homo)2aconitate
Asp-Met-Met-Cys
sn-glycero-3-Phosphocholine
Imidazol-5-yl-pyruvate
[FA methyl,hydroxy,oxo(5:2/8:0)] methyl 8-[2-(2-formyl-vinyl)-3-hydroxy-5-oxo-cyclopentyl]-octanoate
Choline phosphate
L-thiazolidine-4-carboxylate
Ethyl isovalerate
Imidazole-4-acetate
Butanal
Xanthine
Hordatine A
N,N-Dimethylsphing-4-enine
L-1-Pyrroline-3-hydroxy-5-carboxylate
[SP (17:0)] heptadecasphinganine
Ziziphin
Triethanolamine
3,3-diiodoacrylic acid
Hordatine A
decanamide
L-Glutamate 5-semialdehyde
D-Glycerate
[6]-Gingerol
Linoleate
N-Acetyl-D-glucosamine
Hordatine A
Furfural diethyl acetal
Dimethyl adipate
Glycine
Diethanolamine
Nonanoic acid
PS(19:0/0:0)
[FA oxo(8:1)] 5-oxo-7-octenoic acid
N-dimethylethanolamine
[FA (20:4)] 5Z,8Z,11Z,14Z-eicosatetraenoic acid
Ne,Ne dimethyllysine
Decanoic acid
Apiole
perchlorate
omega-Cyclohexylundecanoic acid
[FA (18:3)] 9Z,12Z,15Z-octadecatrienoic acid
5-Guanidino-2-oxopentanoate
Maleic acid
[FA (5:1)] 2-(2-cyclopentenyl)-ethanoic acid
[FA (17:0)] heptadecanoic acid
ethyl-(2R)-methyl-(3S)-hydroxybutanoate
(R)-2-Hydroxyglutarate
Pyruvate
[PR] Citronellyl acetate
Hydroxydodecanoic acid
Guanidinoacetate
[ST] (5Z,7E)-9,10-seco-5,7,10(19)-cholestatriene
[FA hydroxy(18:0)] 9,10-dihydroxy-octadecanoic acid
[FA oxo(8:0)] 3-oxo-octanoic acid
3-Methylbut-2-enal
Dimethyl phthalate
[FA (20:5)] 5Z,8Z,11Z,14Z,17Z-eicosapentaenoic acid
[FA (18:1)] 9Z-octadecenoic acid
9-Oxononanoic acid
1-Hexylglycerol
PA(P-20:0/22:4(7Z,10Z,13Z,16Z))
18'-hydroxy-&chi;,&chi;-caroten-18-oate
(9Z)-Tetradecenoic acid
(9Z)-Hexadecenoic acid
3-Butylidene-7-hydroxyphthalide
&epsilon;-aminocaproamide
Chlorate
Creatinine
L-Pipecolate
Homoarginine
(R)-1-Aminopropan-2-ol
Allantoin
Carnosine
1,6,6-Trimethyl-2,7-dioxabicyclo[3.2.2]nonan-3-one
triethyl phosphate
[FA dioxo(8:0)] 4,7-dioxo-octanoic acid
[FA (7:1/2:0)] 2-heptenedial
4-Trimethylammoniobutanoate
N6-Methyl-L-lysine
Creatine
Thiamin
[FA oxo(5:2/5:0/4:0)] (1S,2S)-3-oxo-2-pentyl-cyclopentanebutanoic acid
NG,NG-Dimethyl-L-arginine
[FA (13:2)] 3E,5E-tridecadienoic acid
S-Methyl-L-methionine
Malonate
[PR] 9-Hydroxy-helminthosporol
7E,9E,11-Dodecatrienyl acetate
L-Glutamate
(10S)-Juvenile hormone III diol
N,N-Dimethylglycine
Brunfelsamidine
[FA (11:0)] 11-bromo-undecanoic acid
Br-
N5-Ethyl-L-glutamine
CAI-1
HEPES
1-Octanal
[PR] Perillyl aldehyde
[FA oxo(16:0)] 3-oxo-hexadecanoic acid
2-Ethylhexyl phthalate
L-Histidine
Taxa-4(20),11(12)-dien-5alpha-yl acetate
Bathocuproine disulfonic acid
2,5-Dioxopentanoate
Cyclohex-2-enone
L-Carnitine
Sulfate
Methylimidazoleacetic acid
16-hydroxypalmitate
L-3-Amino-isobutanoate
Tetradecanoic acid
D-Xylonolactone
DL-2-Aminooctanoicacid
L-Proline
Citrate
[FA hydroxy(18:1)] 9,10-dihydroxy-12Z-octadecenoic acid
[FA oxo(5:1/5:0/4:0)] (1R,2R)-3-oxo-2-(2'Z-pentenyl)-cyclopentanebutanoic acid
Ala-Met-Asp-Tyr
L-Serine
[FA (26:0/2:0)] Hexacosanedioic acid
L-Citrulline
L-azaserine
[FA (7:2)] 2,4-heptadienal
[PR] (+)-15-nor-4-thujopsen-3-one
[FA hydroxy(18:0)] 2S-hydroxy-octadecanoic acid
Eugenol methyl ether
Gly-His
N(pi)-Methyl-L-histidine
(R)-3-Hydroxybutanoate
L-Methionine S-oxide
6-methyltetrahydropterin
L-Arginine
Kievitone hydrate
[FA methyl(14:0)] 12-methyl-tetradecanoic acid
O-Acetylcarnitine
Cytidine
4-Aminobutanal
[FA (11:0)] undecanoic acid
7,8-diketopelargonate
8-keto-7-aminoperlagonate
(2S)-2-{[1-(R)-Carboxyethyl]amino}pentanoate
[FA trihydroxy(4:0)] 2,3,4-trihydroxy-butanoic acid
[SP (2:0)] sphinga-4E,14Z-dienine
[FA methyl(12:1)] 2-methyl-2-dodecenoic acid
[FA hydroxy(6:0)] 4-hydroxy-hexanoic acid
Fagomine
Pentane-2,4-dione
Pantothenate
[SP (16:0)] N-(hexadecanoyl)-sphing-4-enine-1-phosphocholine
L-Cysteine
2-Oxooctadecanoic acid
Deoxycytidine
Betaine
L-Histidine
4-Coumaryl alcohol
[FA (8:0)] 2-octynoic acid
L-Tyrosine
L-5-benzyl-hydantoin
Bathocuproine disulfonic acid
Withanolide D
L-Cystine
[FA (18:0)] N-(9Z-octadecenoyl)-ethanolamine
Phenylethyl alcohol
Anisole
[FA] Methyl jasmonate
Carbamoyl phosphate
3-Oxododecanoic acid
sodium dodecyl sulfate
4-Hydroxybutanoic acid
1,3,5-trimethoxybenzene
[FA (9:2)] 2,6-nonadienoic acid
L-Tyrosine
3-Hexenal
[FA (8:0)] octanoic acid
[FA (8:2)] 2,4-octadienal
4-methoxy-3-indolylmethylisothiocyanate
N-Butyryl-L-homoserine lactone
[FA hydroxy(18:2)] 9S-hydroxy-10E,12Z-octadecadienoic acid
Hypoxanthine
L-Methionine
D-Galactosamine
Glyceraldehyde
L-Lysine
L-Leucine
Betaine aldehyde
(4R,7R)-4-Isopropenyl-7-methyl-2-oxo-oxepanone
5-Methylcytosine
[FA (20:0)] eicosanoic acid
Docosahexaenoicacid
Dimethylbenzimidazole
Indolylmethylthiohydroximate
Retronecine
Protoporphyrin
Tributyl phosphate
L-2-Amino-3-oxobutanoic acid
PC(36:1)
N2-(D-1-Carboxyethyl)-L-arginine
Trp-Cys-His
Trimethylolpropane triacrylate
[ST (6:0/6:0/3:0)] (5Z,7E,22E,24E,26E)-(1S,3R)-26a,26b-dihomo-27-nor-9,10-seco-5,7,10(19),22,24,26(26a)-cholestahexaene-1,3,26b-triol
4-Hydroxyhexan-3-one
PC(36:2)
[FA dioxo(12:0)] 9,12-dioxo-dodecanoic acid
[PR methyl,methyl(4:0/5:0)] (2'S,5'R)-4-methyl-l-(5'-methyl-2',3',4',5'-tetrahydro[2' ',3' '-bifuran]-5'-yl)pentan-2-one
all-trans-Retinoyl-beta-glucuronide
Pentanoate
2E-Hexene
L-Ornithine
Hexadecanoic acid
Phthalate
Gentioflavine
Indolylmethylthiohydroximate
N-Acetylputrescine
L-Phenylalanine
L-Asparagine
&Delta;4,5-unsaturated trigalacturonate
2-Methylpropanamine
cis-5-Tetradecenoylcarnitine
L-Glutamine
[FA (11:1)] 2-undecenal
[FA oxo,hydroxy(4:0)] 9-oxo-15S-hydroxy-5Z,10Z,13E,17Z-prostatetraenoic acid
[FA oxo(12:1)] 12-oxo-10E-dodecenoic acid
Deoxyvasicinone
PC(34:2)
Octadecanoic acid
Thymine
Ascorbate
Pentacosanoylglycine
Taurine
Urea-1-carboxylate
Cucurbitacin S
Tributyrin
Diacetyl
N-hydroxyvaline
[GP (18:0)] 1-octadecanoyl-2-sn-glycero-3-phosphate
6beta-acetoxy-24-methylcholestan-3beta,5alpha,22R,24-tetrol
3-Hydroxyhexadecadienoylcarnitine
Dimethyl citraconate
2-Oxobutanoate
2-Ethylhexyl phthalate
[FA (20:0)] N-(11Z-eicosaenoyl)-ethanolamine
[FA (18:1)] 9Z-octadecenamide
2-Acetolactate
pentane-1,3,4,5-tetracarboxylate
N-(quinolin-8-yl)methanesulfonamide
L-Tryptophan
[PC (18:0)] 1-octadecanoyl-sn-glycero-3-phosphocholine
D-Glucose
2-C-Methyl-D-erythritol 4-phosphate
D-Ribose
Pro-Val-Val-Pro
Linoleamide
Asn-Gly-Pro-His
2-Methylcholine
L-Threonine
aloenin
D-Glucosamine
3-Buten-1-amine
LysoPC(17:0)
Oblongolide
methylphosphonate
Epicatechin 3-O-(2-trans-cinnamoyl-beta-D-allopyranoside)
L-Aspartate
3,5,7-Trimethyl-2E,4E,6E,8E-undecatetraene
[GP (16:0)] 1-hexadecanoyl-2-sn-glycero-3-phosphate
[PC (16:0)] 1-hexadecanoyl-sn-glycero-3-phosphocholine
Hordatine B
[PC (15:0)] 1-pentadecanoyl-sn-glycero-3-phosphocholine
LysoPC(18:1(9Z))
alpha,alpha'-Trehalose 6-palmitate
Inosine-related
[PC (16:1)] 1-(9Z-hexadecenoyl)-sn-glycero-3-phosphocholine
[FA trihydroxy(18:1)] 9S,12S,13S-trihydroxy-10E-octadecenoic acid
Inosine
Asn-Lys-His-His
