# Supplementary material for: Divergent metabolism between Trypanosoma congolense and Trypanosoma brucei results in differential sensitivity to metabolic inhibition
Source: PLoS Pathog. 2021 Jul 26;17(7):e1009734. doi: 10.1371/journal.ppat.1009734 (PMC8384185; doi:10.1371/journal.ppat.1009734)
Supplement: S4 Table — (XLSX) [file ppat.1009734.s013.xlsx]

## Sheet: Sheet1
TbTc Gene ID	Pathway name	Pathway ID	Abrreviation (if applicable)	Product description
TbTc_0796	(deoxy)ribose phosphate degradation	DRIBOPMET-PWY		deoxyribose-phosphate aldolase, putative
TbTc_1701	(deoxy)ribose phosphate degradation	DRIBOPMET-PWY		transketolase, putative
TbTc_3318	(deoxy)ribose phosphate degradation	DRIBOPMET-PWY	CDA	cytidine deaminase
TbTc_5794	(deoxy)ribose phosphate degradation	DRIBOPMET-PWY	UP	uridine phosphorylase
TbTc_0519	1,2-dichloroethane degradation	12DICHLORETHDEG-PWY		haloacid dehalogenase hydrolase, putative
TbTc_0870	1,2-dichloroethane degradation	12DICHLORETHDEG-PWY		haloacid dehalogenase-like hydrolase, putative
TbTc_0101	4-hydroxybenzoate biosynthesis I (eukaryotes)	PWY-5754	ACS3/ACS4	fatty acyl CoA synthetase 2
TbTc_0102	4-hydroxybenzoate biosynthesis I (eukaryotes)	PWY-5754	ACS2	fatty acyl CoA synthetase 4
TbTc_0799	4-hydroxybenzoate biosynthesis I (eukaryotes)	PWY-5754	cASAT	aspartate aminotransferase
TbTc_3330	4-hydroxybenzoate biosynthesis I (eukaryotes)	PWY-5754		cytosolic malate dehydrogenase
TbTc_0318	acetate conversion to acetyl-CoA	PWY0-1313	AceCS	acetyl-CoA synthetase, putative
TbTc_0318	Acetate/acetyl-CoA metabolism	PWY1V8-8	AceCS	acetyl-CoA synthetase, putative
TbTc_0372	Acetate/acetyl-CoA metabolism	PWY1V8-8	PYK1	pyruvate kinase 1, putative
TbTc_0813	Acetate/acetyl-CoA metabolism	PWY1V8-8	SCSα	succinyl-CoA synthetase alpha subunit, putative
TbTc_1015	Acetate/acetyl-CoA metabolism	PWY1V8-8	PDHe2	dihydrolipoamide acetyltransferase precursor, putative (PDH-E2)
TbTc_1304	Acetate/acetyl-CoA metabolism	PWY1V8-8	PPDK	Pyruvate phosphate dikinase (PPDK)
TbTc_4169	Acetate/acetyl-CoA metabolism	PWY1V8-8	PDHe1α	pyruvate dehydrogenase E1 alpha subunit, putative
TbTc_4765	Acetate/acetyl-CoA metabolism	PWY1V8-8	PDHe3	pyruvate dehydrogenase complex E3 binding protein, putative
TbTc_5437	Acetate/acetyl-CoA metabolism	PWY1V8-8	PDHe1β	pyruvate dehydrogenase E1 beta subunit, putative
TbTc_5515	Acetate/acetyl-CoA metabolism	PWY1V8-8	ACH	Acyl-coenzyme A thioesterase, putative
TbTc_5991	Acetate/acetyl-CoA metabolism	PWY1V8-8	TDH	L-threonine 3-dehydrogenase, putative
TbTc_6236	Acetate/acetyl-CoA metabolism	PWY1V8-8	AKCT	glycine acetyltransferase, putative
TbTc_2384	acrylonitrile degradation I	PWY-7308		tRNA-sepcific adenosine deaminase
TbTc_2545	acrylonitrile degradation I	PWY-7308		tRNA-specific adenosine deaminase
TbTc_0726	adenine and adenosine salvage I	P121-PWY	HGPRT	hypoxanthine-guanine phosphoribosyltransferase
TbTc_1142	adenine and adenosine salvage I	P121-PWY	ADSS	adenylosuccinate synthetase, putative
TbTc_1648	adenine and adenosine salvage I	P121-PWY	IMPDH1	inosine-5'-monophosphate dehydrogenase
TbTc_1986	adenine and adenosine salvage I	P121-PWY	ADSL	adenylosuccinate lyase, putative
TbTc_3522	adenine and adenosine salvage I	P121-PWY	APRT_3522/APRT-1	Adenine phosphoribosyltransferase, putative
TbTc_3696	adenine and adenosine salvage I	P121-PWY	HGXPRT	hypoxanthine-guanine phosphoribosyltransferase, putative
TbTc_4627	adenine and adenosine salvage I	P121-PWY	GMPR	GMP reductase
TbTc_5918	adenine and adenosine salvage I	P121-PWY	APRT_5918/APRT-2	Adenine phosphoribosyltransferase, putative
TbTc_0203	adenosine deoxyribonucleotides de novo biosynthesis II	PWY-7220		ribonucleoside-diphosphate reductase small chain
TbTc_0593	adenosine deoxyribonucleotides de novo biosynthesis II	PWY-7220	NDPK	nucleoside diphosphate kinase
TbTc_2560	adenosine deoxyribonucleotides de novo biosynthesis II	PWY-7220	NDPK3	Nucleoside diphosphate kinase 3
TbTc_3600	adenosine deoxyribonucleotides de novo biosynthesis II	PWY-7220		ribonucleoside-diphosphate reductase large chain
TbTc_5784	adenosine deoxyribonucleotides de novo biosynthesis II	PWY-7220	CMF40a	nucleoside diphosphate kinase, putative
TbTc_0528	adenosine ribonucleotides de novo biosynthesis	PWY-7219	ADK_0528	adenylate kinase, putative
TbTc_0529	adenosine ribonucleotides de novo biosynthesis	PWY-7219	ADK_0529	adenylate kinase, putative
TbTc_1142	adenosine ribonucleotides de novo biosynthesis	PWY-7219	ADSS	adenylosuccinate synthetase, putative
TbTc_1976	adenosine ribonucleotides de novo biosynthesis	PWY-7219	UMPK/CMPK	UMP/CMP kinase
TbTc_1986	adenosine ribonucleotides de novo biosynthesis	PWY-7219	ADSL	adenylosuccinate lyase, putative
TbTc_3746	adenosine ribonucleotides de novo biosynthesis	PWY-7219	ADK_3746	adenylate kinase, putative
TbTc_3747	adenosine ribonucleotides de novo biosynthesis	PWY-7219	ADK_3747	adenylate kinase, putative
TbTc_5242	adenosine ribonucleotides de novo biosynthesis	PWY-7219	ADK_5242	adenylate kinase, putative
TbTc_1105	aerobic respiration -- electron donors reaction list	AERESPDON-PWY	NUBM	NADH-ubiquinone oxidoreductase, mitochondrial, putative
TbTc_1546	aerobic respiration -- electron donors reaction list	AERESPDON-PWY	G3PDH	glycerol-3-phosphate dehydrogenase (FAD-dependent),putative
TbTc_1621	aerobic respiration -- electron donors reaction list	AERESPDON-PWY	HYP	hypothetical protein, conserved
TbTc_2282	aerobic respiration -- electron donors reaction list	AERESPDON-PWY	mG3PDH	glycerol-3-phosphate dehydrogenase (FAD-dependent), mitochondrial
TbTc_2435	aerobic respiration -- electron donors reaction list	AERESPDON-PWY	NDHK	NADH dehydrogenase [ubiquinone] iron-sulfur protein 7, mitochondrial
TbTc_3968	aerobic respiration -- electron donors reaction list	AERESPDON-PWY	NDUFV2	NADH dehydrogenase [ubiquinone] flavoprotein 2, mitochondrial
TbTc_4726	aerobic respiration -- electron donors reaction list	AERESPDON-PWY	SDH2C	succinate dehydrogenase iron-sulfur subunit, putative
TbTc_1546	aerobic respiration (alternative oxidase pathway)	PWY-4302-1	G3PDH	glycerol-3-phosphate dehydrogenase (FAD-dependent),putative
TbTc_2282	aerobic respiration (alternative oxidase pathway)	PWY-4302-1	mG3PDH	glycerol-3-phosphate dehydrogenase (FAD-dependent), mitochondrial
TbTc_6589	aerobic respiration (alternative oxidase pathway)	PWY-4302-1	AO	Alternative oxidase, mitochondrial
TbTc_0667	aerobic respiration I (cytochrome c)	PWY-3781	COXX	cytochrome oxidase subunit X
TbTc_0678	aerobic respiration I (cytochrome c)	PWY-3781	COXVII	cytochrome oxidase subunit VII
TbTc_0913	aerobic respiration I (cytochrome c)	PWY-3781	UCCR	ubiquinol-cytochrome c reductase, putative
TbTc_1105	aerobic respiration I (cytochrome c)	PWY-3781	NUBM	NADH-ubiquinone oxidoreductase, mitochondrial, putative
TbTc_1621	aerobic respiration I (cytochrome c)	PWY-3781	HYP	hypothetical protein, conserved
TbTc_1844	aerobic respiration I (cytochrome c)	PWY-3781	COXVIII	cytochrome oxidase subunit VIII
TbTc_1969	aerobic respiration I (cytochrome c)	PWY-3781	CCOA	cytochrome c oxidase assembly factor, putative
TbTc_2434	aerobic respiration I (cytochrome c)	PWY-3781	COXVI	cytochrome oxidase subunit VI
TbTc_2435	aerobic respiration I (cytochrome c)	PWY-3781	NDHK	NADH dehydrogenase [ubiquinone] iron-sulfur protein 7, mitochondrial
TbTc_2492	aerobic respiration I (cytochrome c)	PWY-3781	COXV	cytochrome oxidase subunit V
TbTc_2745	aerobic respiration I (cytochrome c)	PWY-3781	COXIV	cytochrome oxidase subunit IV
TbTc_3524	aerobic respiration I (cytochrome c)	PWY-3781	COXIX	cytochrome oxidase subunit IX, putative
TbTc_3968	aerobic respiration I (cytochrome c)	PWY-3781	NDUFV2	NADH dehydrogenase [ubiquinone] flavoprotein 2, mitochondrial
TbTc_4316	aerobic respiration I (cytochrome c)	PWY-3781	MPPβ	mitochondrial processing peptidase, beta subunit, putative
TbTc_4726	aerobic respiration I (cytochrome c)	PWY-3781	SDH2C	succinate dehydrogenase iron-sulfur subunit, putative
TbTc_4960	aerobic respiration I (cytochrome c)	PWY-3781	RISP	rieske iron-sulfur protein, mitochondrial precursor
TbTc_5429	aerobic respiration I (cytochrome c)	PWY-3781	CYC1	cytochrome c1, heme protein, mitochondrial, putative
TbTc_0559	alanine biosynthesis I	ALANINE-VALINESYN-PWY	BCAAT	branched-chain amino acid aminotransferase, putative
TbTc_0675	alanine biosynthesis II	ALANINE-SYN2-PWY		alanine aminotransferase
TbTc_3116	alanine biosynthesis III	PWY0-1021		cysteine desulfurase
TbTc_0675	alanine degradation III	ALANINE-DEG3-PWY		alanine aminotransferase
TbTc_3200	alkane oxidation	PWY-2724		aldehyde dehydrogenase, putative
TbTc_6471	alkane oxidation	PWY-2724		aldehyde dehydrogenase family, putative
TbTc_5991	aminopropanol biosynthesis	PWY-5448	TDH	L-threonine 3-dehydrogenase, putative
TbTc_2384	arginine degradation X (arginine monooxygenase pathway)	ARGDEG-V-PWY		tRNA-sepcific adenosine deaminase
TbTc_2545	arginine degradation X (arginine monooxygenase pathway)	ARGDEG-V-PWY		tRNA-specific adenosine deaminase
TbTc_4894	asparagine biosynthesis II	ASPARAGINESYN-PWY	ASNS	asparagine synthetase a, putative
TbTc_0799	aspartate biosynthesis	ASPARTATESYN-PWY	cASAT	aspartate aminotransferase
TbTc_5877	aspartate biosynthesis	ASPARTATESYN-PWY	mASAT	aspartate aminotransferase, mitochondrial
TbTc_0256	aspartate degradation II	MALATE-ASPARTATE-SHUTTLE-PWY		mitochondrial malate dehydrogenase
TbTc_0642	aspartate degradation II	MALATE-ASPARTATE-SHUTTLE-PWY		glycosomal malate dehydrogenase
TbTc_0799	aspartate degradation II	MALATE-ASPARTATE-SHUTTLE-PWY	cASAT	aspartate aminotransferase
TbTc_3330	aspartate degradation II	MALATE-ASPARTATE-SHUTTLE-PWY		cytosolic malate dehydrogenase
TbTc_3745	aspartate degradation II	MALATE-ASPARTATE-SHUTTLE-PWY		malate dehydrogenase-related
TbTc_5877	aspartate degradation II	MALATE-ASPARTATE-SHUTTLE-PWY	mASAT	aspartate aminotransferase, mitochondrial
TbTc_0178	aspartate superpathway	PWY0-781	METK1	S-adenosylmethionine synthetase, putative
TbTc_0799	aspartate superpathway	PWY0-781	cASAT	aspartate aminotransferase
TbTc_2404	aspartate superpathway	PWY0-781	NADSYN	NAD+ synthase, putative
TbTc_4133	aspartate superpathway	PWY0-781	NMNAT	nicotinamide/nicotinic acid mononucleotide adenylyltransferase
TbTc_5805	aspartate superpathway	PWY0-781	MTR	5-methyltetrahydropteroyltriglutamate-homocysteine S-methyltransferase, putative
TbTc_5877	aspartate superpathway	PWY0-781	mASAT	aspartate aminotransferase, mitochondrial
TbTc_0615	benzoyl-CoA degradation I (aerobic)	PWY-1361		enoyl-CoA hydratase/isomerase family protein, putative
TbTc_1146	cardiolipin biosynthesis I	PWY-5668-1		cardiolipin synthetase
TbTc_3295	cardiolipin biosynthesis I	PWY-5668-1		phosphatidylglycerolphosphate synthase, mitochondrial
TbTc_3705	cardiolipin biosynthesis I	PWY-5668-1		CDP-DAG synthase
TbTc_3295	cardiolipin biosynthesis III	PWY0-1545		phosphatidylglycerolphosphate synthase, mitochondrial
TbTc_2393	CDP-diacylglycerol biosynthesis I	PWY-5667		1-acyl-sn-glycerol-3-phosphate acyltransferase, putative
TbTc_3705	CDP-diacylglycerol biosynthesis I	PWY-5667		CDP-DAG synthase
TbTc_3977	CDP-diacylglycerol biosynthesis I	PWY-5667		glycerol-3-phosphate acyltransferase, putative
TbTc_2393	CDP-diacylglycerol biosynthesis II	PWY0-1319		1-acyl-sn-glycerol-3-phosphate acyltransferase, putative
TbTc_3705	CDP-diacylglycerol biosynthesis II	PWY0-1319		CDP-DAG synthase
TbTc_1464	coenzyme A biosynthesis I	COA-PWY		dephospho-CoA kinase, putative
TbTc_1840	colanic acid building blocks biosynthesis	COLANSYN-PWY		glucose-6-phosphate isomerase, glycosomal
TbTc_2009	colanic acid building blocks biosynthesis	COLANSYN-PWY		UDP-galactose 4-epimerase
TbTc_4201	colanic acid building blocks biosynthesis	COLANSYN-PWY		GDP-mannose pyrophosphorylase
TbTc_4666	colanic acid building blocks biosynthesis	COLANSYN-PWY		phosphomannose isomerase
TbTc_5161	colanic acid building blocks biosynthesis	COLANSYN-PWY		UTP-glucose-1-phosphate uridylyltransferase
TbTc_5592	colanic acid building blocks biosynthesis	COLANSYN-PWY		phosphomannomutase
TbTc_6044	colanic acid building blocks biosynthesis	COLANSYN-PWY		GDP-mannose 4,6 dehydratase
TbTc_6536	colanic acid building blocks biosynthesis	COLANSYN-PWY		GDP-L-fucose synthetase
TbTc_0413	cysteine biosynthesis/homocysteine degradation	HOMOCYSDEGR-PWY-1	CBS	cystathionine beta-synthase, putative
TbTc_1051	cysteine biosynthesis/homocysteine degradation	HOMOCYSDEGR-PWY-1	CTH	cystathione gamma lyase, putative
TbTc_4593	di-trans,poly-cis-undecaprenyl phosphate biosynthesis	PWY-5785		cis-prenyltransferase-like protein
TbTc_4666	D-mannose degradation	MANNCAT-PWY		phosphomannose isomerase
TbTc_1518	dolichyl-diphosphooligosaccharide biosynthesis	MANNOSYL-CHITO-DOLICHOL-BIOSYNTHESIS		glycosyltransferase, putative
TbTc_2211	dolichyl-diphosphooligosaccharide biosynthesis	MANNOSYL-CHITO-DOLICHOL-BIOSYNTHESIS		alpha-1,2-mannosyltransferase, putative
TbTc_2770	dolichyl-diphosphooligosaccharide biosynthesis	MANNOSYL-CHITO-DOLICHOL-BIOSYNTHESIS		dolicholphosphate-mannose synthase, putative
TbTc_2775	dolichyl-diphosphooligosaccharide biosynthesis	MANNOSYL-CHITO-DOLICHOL-BIOSYNTHESIS		dolicholphosphate-mannose synthase, putative
TbTc_4279	dolichyl-diphosphooligosaccharide biosynthesis	MANNOSYL-CHITO-DOLICHOL-BIOSYNTHESIS		UDP-N-acetylglucosamine-dolichyl-phosphate N-acetylglucosaminephosphotransferase, putative
TbTc_5223	dolichyl-diphosphooligosaccharide biosynthesis	MANNOSYL-CHITO-DOLICHOL-BIOSYNTHESIS		glycosyltransferase family 28 protein, putative
TbTc_5594	dolichyl-diphosphooligosaccharide biosynthesis	MANNOSYL-CHITO-DOLICHOL-BIOSYNTHESIS		dolichyl-P-Man:GDP-Man5GlcNAc2-PP-dolichyl alpha-1,3-mannosyltransferase, putative
TbTc_5631	dolichyl-diphosphooligosaccharide biosynthesis	MANNOSYL-CHITO-DOLICHOL-BIOSYNTHESIS		dolichyl-P-Man:GDP-Man1GlcNAc2-PP-dolichyl alpha-1,3-mannosyltransferase, putative
TbTc_5852	dolichyl-diphosphooligosaccharide biosynthesis	MANNOSYL-CHITO-DOLICHOL-BIOSYNTHESIS		dolichyl-P-Man:GDP-Man5GlcNAc2-PP-dolichyl alpha-1,2-mannosyltransferase, putative
TbTc_6104	dolichyl-diphosphooligosaccharide biosynthesis	MANNOSYL-CHITO-DOLICHOL-BIOSYNTHESIS		dolichyl-P-Man:GDP-Man7GlcNAc2-PP-dolichyl alpha-1,6-mannosyltransferase, putative
TbTc_3357	epoxysqualene biosynthesis	PWY-5670	SM	squalene monooxygenase, putative
TbTc_0387	ergosterol biosynthesis I	PWY-6075	SMT	sterol 24-c-methyltransferase, putative
TbTc_0338	Erythroascorbate biosynthesis	PWY1V8-10		prostaglandin f synthase
TbTc_5416	Erythroascorbate biosynthesis	PWY1V8-10		L-galactonolactone oxidase
TbTc_0318	ethanol degradation II	PWY66-21	AceCS	acetyl-CoA synthetase, putative
TbTc_3200	ethanol degradation II	PWY66-21		aldehyde dehydrogenase, putative
TbTc_6471	ethanol degradation II	PWY66-21		aldehyde dehydrogenase family, putative
TbTc_0318	ethanol degradation IV	PWY66-162	AceCS	acetyl-CoA synthetase, putative
TbTc_3200	ethanol degradation IV	PWY66-162		aldehyde dehydrogenase, putative
TbTc_6471	ethanol degradation IV	PWY66-162		aldehyde dehydrogenase family, putative
TbTc_0754	fatty acid biosynthesis initiation I	PWY-4381	ACC	acetyl-CoA carboxylase
TbTc_3372	fatty acid biosynthesis initiation II	PWY-5966	BKS	beta-ketoacyl synthase family protein, putative
TbTc_3372	fatty acid biosynthesis initiation III	PWY-5965	BKS	beta-ketoacyl synthase family protein, putative
TbTc_1241	fatty acid elongation -- saturated	FASYN-ELONG-PWY	BKR	beta-ketoacyl-ACP reductase
TbTc_3372	fatty acid elongation -- saturated	FASYN-ELONG-PWY	BKS	beta-ketoacyl synthase family protein, putative
TbTc_1241	fatty acid elongation -- unsaturated	UNSAT-FA-ELONG-PWY	BKR	beta-ketoacyl-ACP reductase
TbTc_3372	fatty acid elongation -- unsaturated	UNSAT-FA-ELONG-PWY	BKS	beta-ketoacyl synthase family protein, putative
TbTc_3200	fatty acid α-oxidation I	PWY-2501		aldehyde dehydrogenase, putative
TbTc_6471	fatty acid α-oxidation I	PWY-2501		aldehyde dehydrogenase family, putative
TbTc_0099	fatty acid β-oxidation I	FAO-PWY	LACS5	fatty acyl CoA synthetase, putative
TbTc_0100	fatty acid β-oxidation I	FAO-PWY	ACS1	fatty acyl CoA syntetase 1
TbTc_0101	fatty acid β-oxidation I	FAO-PWY	ACS3/ACS4	fatty acyl CoA synthetase 2
TbTc_0102	fatty acid β-oxidation I	FAO-PWY	ACS2	fatty acyl CoA synthetase 4
TbTc_0360	fatty acid β-oxidation I	FAO-PWY	ECI_0360	3,2-trans-enoyl-CoA isomerase, mitochondrial precursor, putative
TbTc_0688	fatty acid β-oxidation I	FAO-PWY	ACSL_0688	long-chain-fatty-acid-CoA ligase, putative
TbTc_2381	fatty acid β-oxidation I	FAO-PWY	ACSL_2381	long-chain-fatty-acid-CoA ligase, putative
TbTc_3283	fatty acid β-oxidation I	FAO-PWY	ECHD	enoyl-CoA hydratase, mitochondrial precursor, putative
TbTc_3362	fatty acid β-oxidation I	FAO-PWY	TFEα1	enoyl-CoA hydratase/Enoyl-CoA isomerase/3-hydroxyacyl-CoA dehydrogenase, putative
TbTc_4024	fatty acid β-oxidation I	FAO-PWY	SCP2	3-ketoacyl-CoA thiolase, putative (Acetyl-CoA acetyltransferase)
TbTc_4184	fatty acid β-oxidation I	FAO-PWY	ECI_4184	3,2-trans-enoyl-CoA isomerase, mitochondrial precursor, putative
TbTc_4954	fatty acid β-oxidation I	FAO-PWY	ACAD	acyl-CoA dehydrogenase, putative
TbTc_0099	fatty acid β-oxidation II (peroxisome)	PWY-5136	LACS5	fatty acyl CoA synthetase, putative
TbTc_0100	fatty acid β-oxidation II (peroxisome)	PWY-5136	ACS1	fatty acyl CoA syntetase 1
TbTc_0101	fatty acid β-oxidation II (peroxisome)	PWY-5136	ACS3/ACS4	fatty acyl CoA synthetase 2
TbTc_0102	fatty acid β-oxidation II (peroxisome)	PWY-5136	ACS2	fatty acyl CoA synthetase 4
TbTc_0688	fatty acid β-oxidation II (peroxisome)	PWY-5136	ACSL_0688	long-chain-fatty-acid-CoA ligase, putative
TbTc_2381	fatty acid β-oxidation II (peroxisome)	PWY-5136	ACSL_2381	long-chain-fatty-acid-CoA ligase, putative
TbTc_3283	fatty acid β-oxidation II (peroxisome)	PWY-5136	ECHD	enoyl-CoA hydratase, mitochondrial precursor, putative
TbTc_3362	fatty acid β-oxidation II (peroxisome)	PWY-5136	TFEα1	enoyl-CoA hydratase/Enoyl-CoA isomerase/3-hydroxyacyl-CoA dehydrogenase, putative
TbTc_4024	fatty acid β-oxidation II (peroxisome)	PWY-5136	SCP2	3-ketoacyl-CoA thiolase, putative (Acetyl-CoA acetyltransferase)
TbTc_4414	folate polyglutamylation	PWY-2161		folylpolyglutamate synthase, putative
TbTc_0522	folate transformations I	PWY-2201		pyridoxal phosphate containing glycine decarboxylase, putative
TbTc_2570	folate transformations I	PWY-2201		C-1-tetrahydrofolate synthase, cytoplasmic, putative
TbTc_0522	folate transformations II	PWY-3841		pyridoxal phosphate containing glycine decarboxylase, putative
TbTc_2240	folate transformations II	PWY-3841	DHFR-TS	dihydrofolate reductase-thymidylate synthase
TbTc_2570	folate transformations II	PWY-3841		C-1-tetrahydrofolate synthase, cytoplasmic, putative
TbTc_0256	formaldehyde assimilation I (serine pathway)	PWY-1622		mitochondrial malate dehydrogenase
TbTc_0465	formaldehyde assimilation I (serine pathway)	PWY-1622		enolase
TbTc_0642	formaldehyde assimilation I (serine pathway)	PWY-1622		glycosomal malate dehydrogenase
TbTc_3330	formaldehyde assimilation I (serine pathway)	PWY-1622		cytosolic malate dehydrogenase
TbTc_3614	formaldehyde assimilation I (serine pathway)	PWY-1622		enolase, putative
TbTc_3745	formaldehyde assimilation I (serine pathway)	PWY-1622		malate dehydrogenase-related
TbTc_0358	formaldehyde assimilation II (RuMP Cycle)	PWY-1861		fructose-bisphosphate aldolase, glycosomal, putative
TbTc_1399	formaldehyde assimilation II (RuMP Cycle)	PWY-1861		ATP-dependent 6-phosphofructokinase, glycosomal
TbTc_1701	formaldehyde assimilation II (RuMP Cycle)	PWY-1861		transketolase, putative
TbTc_1823	formaldehyde assimilation II (RuMP Cycle)	PWY-1861		transaldolase, putative
TbTc_3090	formaldehyde assimilation II (RuMP Cycle)	PWY-1861		ribose 5-phosphate isomerase, putative
TbTc_4356	formaldehyde assimilation II (RuMP Cycle)	PWY-1861		ribulose-5-phosphate 3-epimerase, putative
TbTc_0931	formaldehyde oxidation I	RUMP-PWY		glucose-6-phosphate 1-dehydrogenase
TbTc_1840	formaldehyde oxidation I	RUMP-PWY		glucose-6-phosphate isomerase, glycosomal
TbTc_4165	formaldehyde oxidation I	RUMP-PWY		6-phosphogluconolactonase
TbTc_6044	GDP-L-fucose biosynthesis I (from GDP-D-mannose)	PWY-66		GDP-mannose 4,6 dehydratase
TbTc_6536	GDP-L-fucose biosynthesis I (from GDP-D-mannose)	PWY-66		GDP-L-fucose synthetase
TbTc_1840	GDP-mannose biosynthesis	PWY-5659		glucose-6-phosphate isomerase, glycosomal
TbTc_4201	GDP-mannose biosynthesis	PWY-5659		GDP-mannose pyrophosphorylase
TbTc_4666	GDP-mannose biosynthesis	PWY-5659		phosphomannose isomerase
TbTc_5592	GDP-mannose biosynthesis	PWY-5659		phosphomannomutase
TbTc_0341	GDP-mannose metabolism	MANGDPMET-PWY		hexokinase, putative
TbTc_4666	GDP-mannose metabolism	MANGDPMET-PWY		phosphomannose isomerase
TbTc_5592	GDP-mannose metabolism	MANGDPMET-PWY		phosphomannomutase
TbTc_0240	gluconeogenesis I	GLUCONEO-PWY		phosphoglycerate kinase
TbTc_0241	gluconeogenesis I	GLUCONEO-PWY		phosphoglycerate kinase
TbTc_0256	gluconeogenesis I	GLUCONEO-PWY		mitochondrial malate dehydrogenase
TbTc_0296	gluconeogenesis I	GLUCONEO-PWY		malic enzyme
TbTc_0297	gluconeogenesis I	GLUCONEO-PWY		malic enzyme
TbTc_0348	gluconeogenesis I	GLUCONEO-PWY		Phosphoenolpyruvate carboxykinase [ATP], glycosomal
TbTc_0358	gluconeogenesis I	GLUCONEO-PWY		fructose-bisphosphate aldolase, glycosomal, putative
TbTc_0377	gluconeogenesis I	GLUCONEO-PWY		glyceraldehyde 3-phosphate dehydrogenase, glycosomal
TbTc_0465	gluconeogenesis I	GLUCONEO-PWY		enolase
TbTc_0635	gluconeogenesis I	GLUCONEO-PWY		glyceraldehyde 3-phosphate dehydrogenase, cytosolic
TbTc_0642	gluconeogenesis I	GLUCONEO-PWY		glycosomal malate dehydrogenase
TbTc_0873	gluconeogenesis I	GLUCONEO-PWY		2,3-bisphosphoglycerate-independent phosphoglycerate mutase-like protein, putative
TbTc_1075	gluconeogenesis I	GLUCONEO-PWY		triosephosphate isomerase
TbTc_1652	gluconeogenesis I	GLUCONEO-PWY		Serine/threonine-protein phosphatase PGAM5, mitochondrial, putative
TbTc_1840	gluconeogenesis I	GLUCONEO-PWY		glucose-6-phosphate isomerase, glycosomal
TbTc_1967	gluconeogenesis I	GLUCONEO-PWY		fructose-1,6-bisphosphatase
TbTc_3081	gluconeogenesis I	GLUCONEO-PWY		phosphoglycerate mutase protein, putative
TbTc_3330	gluconeogenesis I	GLUCONEO-PWY		cytosolic malate dehydrogenase
TbTc_3614	gluconeogenesis I	GLUCONEO-PWY		enolase, putative
TbTc_3745	gluconeogenesis I	GLUCONEO-PWY		malate dehydrogenase-related
TbTc_5039	gluconeogenesis I	GLUCONEO-PWY		2,3-bisphosphoglycerate-independent phosphoglycerate mutase
TbTc_5835	gluconeogenesis I	GLUCONEO-PWY		glyceraldehyde-3-phosphate dehydrogenase, putative
TbTc_6030	gluconeogenesis I	GLUCONEO-PWY		phosphoglycerate kinase, putative
TbTc_0872	glutamate biosynthesis II	GLUTAMATE-SYN2-PWY	GDH	glutamate dehydrogenase
TbTc_0799	glutamate degradation II	GLUTDEG-PWY	cASAT	aspartate aminotransferase
TbTc_5877	glutamate degradation II	GLUTDEG-PWY	mASAT	aspartate aminotransferase, mitochondrial
TbTc_0813	glutamate degradation IV	GLUCAT-PWY	SCSα	succinyl-CoA synthetase alpha subunit, putative
TbTc_0872	glutamate degradation IV	GLUCAT-PWY	GDH	glutamate dehydrogenase
TbTc_2864	glutamate degradation IV	GLUCAT-PWY	OGDH-E1	2-oxoglutarate dehydrogenase E1 component, putative
TbTc_3057	glutamate degradation IV	GLUCAT-PWY	OGDH-E2	2-oxoglutarate dehydrogenase E2 component, putative
TbTc_3392	glutamate degradation IV	GLUCAT-PWY	SUCLG2	succinyl-CoA ligase [GDP-forming] beta-chain, putative
TbTc_0872	glutamate degradation IX	PWY-3322	GDH	glutamate dehydrogenase
TbTc_0242	glutamate degradation VII	GLUTOXA-PWY		fumarate hydratase, putative
TbTc_0243	glutamate degradation VII	GLUTOXA-PWY		fumarate hydratase, class I
TbTc_0256	glutamate degradation VII	GLUTOXA-PWY		mitochondrial malate dehydrogenase
TbTc_0642	glutamate degradation VII	GLUTOXA-PWY		glycosomal malate dehydrogenase
TbTc_0799	glutamate degradation VII	GLUTOXA-PWY	cASAT	aspartate aminotransferase
TbTc_0813	glutamate degradation VII	GLUTOXA-PWY	SCSα	succinyl-CoA synthetase alpha subunit, putative
TbTc_2696	glutamate degradation VII	GLUTOXA-PWY		Succinate dehydrogenase [ubiquinone] flavoprotein subunit, mitochondrial
TbTc_2864	glutamate degradation VII	GLUTOXA-PWY	OGDH-E1	2-oxoglutarate dehydrogenase E1 component, putative
TbTc_3057	glutamate degradation VII	GLUTOXA-PWY	OGDH-E2	2-oxoglutarate dehydrogenase E2 component, putative
TbTc_3330	glutamate degradation VII	GLUTOXA-PWY		cytosolic malate dehydrogenase
TbTc_3392	glutamate degradation VII	GLUTOXA-PWY	SUCLG2	succinyl-CoA ligase [GDP-forming] beta-chain, putative
TbTc_3745	glutamate degradation VII	GLUTOXA-PWY		malate dehydrogenase-related
TbTc_5877	glutamate degradation VII	GLUTOXA-PWY	mASAT	aspartate aminotransferase, mitochondrial
TbTc_4414	glutamate removal from folates	PWY-2161B		folylpolyglutamate synthase, putative
TbTc_0872	glutamine biosynthesis II	GLUTAMINE-SYN2-PWY	GDH	glutamate dehydrogenase
TbTc_2226	glutamine biosynthesis II	GLUTAMINE-SYN2-PWY		glutamine synthetase, putative
TbTc_3424	glutathione biosynthesis	GLUTATHIONESYN-PWY	GCS	gamma-glutamylcysteine synthetase
TbTc_3678	glutathione biosynthesis	GLUTATHIONESYN-PWY	GSS	glutathione synthetase, putative
TbTc_0392	glycerol degradation I	PWY0-381-1		glycerol kinase, glycosomal
TbTc_1546	glycerol degradation I	PWY0-381-1	G3PDH	glycerol-3-phosphate dehydrogenase (FAD-dependent),putative
TbTc_2282	glycerol degradation I	PWY0-381-1	mG3PDH	glycerol-3-phosphate dehydrogenase (FAD-dependent), mitochondrial
TbTc_0275	glycine biosynthesis II	GLYCINE-SYN2-PWY		dihydrolipoamide dehydrogenase, putative
TbTc_0276	glycine biosynthesis II	GLYCINE-SYN2-PWY		dihydrolipoamide dehydrogenase, putative
TbTc_0522	glycine biosynthesis II	GLYCINE-SYN2-PWY		pyridoxal phosphate containing glycine decarboxylase, putative
TbTc_0606	glycine biosynthesis II	GLYCINE-SYN2-PWY		aminomethyltransferase, mitochondrial, putative
TbTc_0915	glycine biosynthesis II	GLYCINE-SYN2-PWY		dihydrolipoamide dehydrogenase, point mutation
TbTc_2194	glycine biosynthesis II	GLYCINE-SYN2-PWY		lipoic acid containing carrier protein, putative
TbTc_2840	glycine biosynthesis II	GLYCINE-SYN2-PWY		dihydrolipoyl dehydrogenase
TbTc_0275	glycine cleavage	GLYCLEAV-PWY		dihydrolipoamide dehydrogenase, putative
TbTc_0276	glycine cleavage	GLYCLEAV-PWY		dihydrolipoamide dehydrogenase, putative
TbTc_0522	glycine cleavage	GLYCLEAV-PWY		pyridoxal phosphate containing glycine decarboxylase, putative
TbTc_0606	glycine cleavage	GLYCLEAV-PWY		aminomethyltransferase, mitochondrial, putative
TbTc_0915	glycine cleavage	GLYCLEAV-PWY		dihydrolipoamide dehydrogenase, point mutation
TbTc_2194	glycine cleavage	GLYCLEAV-PWY		lipoic acid containing carrier protein, putative
TbTc_2840	glycine cleavage	GLYCLEAV-PWY		dihydrolipoyl dehydrogenase
TbTc_0522	glycine degradation I	GLYCCAT-PWY		pyridoxal phosphate containing glycine decarboxylase, putative
TbTc_0606	glycine degradation I	GLYCCAT-PWY		aminomethyltransferase, mitochondrial, putative
TbTc_2194	glycine degradation I	GLYCCAT-PWY		lipoic acid containing carrier protein, putative
TbTc_0522	glycine degradation III	GLYCINE-DEG1-PWY		pyridoxal phosphate containing glycine decarboxylase, putative
TbTc_0240	glycolysis I	GLYCOLYSIS-1		phosphoglycerate kinase
TbTc_0241	glycolysis I	GLYCOLYSIS-1		phosphoglycerate kinase
TbTc_0341	glycolysis I	GLYCOLYSIS-1		hexokinase, putative
TbTc_0358	glycolysis I	GLYCOLYSIS-1		fructose-bisphosphate aldolase, glycosomal, putative
TbTc_0372	glycolysis I	GLYCOLYSIS-1	PYK1	pyruvate kinase 1, putative
TbTc_0377	glycolysis I	GLYCOLYSIS-1		glyceraldehyde 3-phosphate dehydrogenase, glycosomal
TbTc_0465	glycolysis I	GLYCOLYSIS-1		enolase
TbTc_0635	glycolysis I	GLYCOLYSIS-1		glyceraldehyde 3-phosphate dehydrogenase, cytosolic
TbTc_0873	glycolysis I	GLYCOLYSIS-1		2,3-bisphosphoglycerate-independent phosphoglycerate mutase-like protein, putative
TbTc_1075	glycolysis I	GLYCOLYSIS-1		triosephosphate isomerase
TbTc_1399	glycolysis I	GLYCOLYSIS-1		ATP-dependent 6-phosphofructokinase, glycosomal
TbTc_1652	glycolysis I	GLYCOLYSIS-1		Serine/threonine-protein phosphatase PGAM5, mitochondrial, putative
TbTc_1840	glycolysis I	GLYCOLYSIS-1		glucose-6-phosphate isomerase, glycosomal
TbTc_1967	glycolysis I	GLYCOLYSIS-1		fructose-1,6-bisphosphatase
TbTc_3081	glycolysis I	GLYCOLYSIS-1		phosphoglycerate mutase protein, putative
TbTc_3614	glycolysis I	GLYCOLYSIS-1		enolase, putative
TbTc_5039	glycolysis I	GLYCOLYSIS-1		2,3-bisphosphoglycerate-independent phosphoglycerate mutase
TbTc_5835	glycolysis I	GLYCOLYSIS-1		glyceraldehyde-3-phosphate dehydrogenase, putative
TbTc_6030	glycolysis I	GLYCOLYSIS-1		phosphoglycerate kinase, putative
TbTc_0240	glycolysis I (from glucose 6-phosphate)	GLYCOLYSIS		phosphoglycerate kinase
TbTc_0241	glycolysis I (from glucose 6-phosphate)	GLYCOLYSIS		phosphoglycerate kinase
TbTc_0358	glycolysis I (from glucose 6-phosphate)	GLYCOLYSIS		fructose-bisphosphate aldolase, glycosomal, putative
TbTc_0372	glycolysis I (from glucose 6-phosphate)	GLYCOLYSIS	PYK1	pyruvate kinase 1, putative
TbTc_0377	glycolysis I (from glucose 6-phosphate)	GLYCOLYSIS		glyceraldehyde 3-phosphate dehydrogenase, glycosomal
TbTc_0465	glycolysis I (from glucose 6-phosphate)	GLYCOLYSIS		enolase
TbTc_0635	glycolysis I (from glucose 6-phosphate)	GLYCOLYSIS		glyceraldehyde 3-phosphate dehydrogenase, cytosolic
TbTc_0873	glycolysis I (from glucose 6-phosphate)	GLYCOLYSIS		2,3-bisphosphoglycerate-independent phosphoglycerate mutase-like protein, putative
TbTc_1075	glycolysis I (from glucose 6-phosphate)	GLYCOLYSIS		triosephosphate isomerase
TbTc_1399	glycolysis I (from glucose 6-phosphate)	GLYCOLYSIS		ATP-dependent 6-phosphofructokinase, glycosomal
TbTc_1652	glycolysis I (from glucose 6-phosphate)	GLYCOLYSIS		Serine/threonine-protein phosphatase PGAM5, mitochondrial, putative
TbTc_1840	glycolysis I (from glucose 6-phosphate)	GLYCOLYSIS		glucose-6-phosphate isomerase, glycosomal
TbTc_1967	glycolysis I (from glucose 6-phosphate)	GLYCOLYSIS		fructose-1,6-bisphosphatase
TbTc_3081	glycolysis I (from glucose 6-phosphate)	GLYCOLYSIS		phosphoglycerate mutase protein, putative
TbTc_3614	glycolysis I (from glucose 6-phosphate)	GLYCOLYSIS		enolase, putative
TbTc_5039	glycolysis I (from glucose 6-phosphate)	GLYCOLYSIS		2,3-bisphosphoglycerate-independent phosphoglycerate mutase
TbTc_5835	glycolysis I (from glucose 6-phosphate)	GLYCOLYSIS		glyceraldehyde-3-phosphate dehydrogenase, putative
TbTc_6030	glycolysis I (from glucose 6-phosphate)	GLYCOLYSIS		phosphoglycerate kinase, putative
TbTc_0240	glycolysis II (from fructose 6-phosphate)	PWY-5484		phosphoglycerate kinase
TbTc_0241	glycolysis II (from fructose 6-phosphate)	PWY-5484		phosphoglycerate kinase
TbTc_0358	glycolysis II (from fructose 6-phosphate)	PWY-5484		fructose-bisphosphate aldolase, glycosomal, putative
TbTc_0372	glycolysis II (from fructose 6-phosphate)	PWY-5484	PYK1	pyruvate kinase 1, putative
TbTc_0377	glycolysis II (from fructose 6-phosphate)	PWY-5484		glyceraldehyde 3-phosphate dehydrogenase, glycosomal
TbTc_0465	glycolysis II (from fructose 6-phosphate)	PWY-5484		enolase
TbTc_0635	glycolysis II (from fructose 6-phosphate)	PWY-5484		glyceraldehyde 3-phosphate dehydrogenase, cytosolic
TbTc_0873	glycolysis II (from fructose 6-phosphate)	PWY-5484		2,3-bisphosphoglycerate-independent phosphoglycerate mutase-like protein, putative
TbTc_1075	glycolysis II (from fructose 6-phosphate)	PWY-5484		triosephosphate isomerase
TbTc_1399	glycolysis II (from fructose 6-phosphate)	PWY-5484		ATP-dependent 6-phosphofructokinase, glycosomal
TbTc_1652	glycolysis II (from fructose 6-phosphate)	PWY-5484		Serine/threonine-protein phosphatase PGAM5, mitochondrial, putative
TbTc_1967	glycolysis II (from fructose 6-phosphate)	PWY-5484		fructose-1,6-bisphosphatase
TbTc_3081	glycolysis II (from fructose 6-phosphate)	PWY-5484		phosphoglycerate mutase protein, putative
TbTc_3614	glycolysis II (from fructose 6-phosphate)	PWY-5484		enolase, putative
TbTc_5039	glycolysis II (from fructose 6-phosphate)	PWY-5484		2,3-bisphosphoglycerate-independent phosphoglycerate mutase
TbTc_5835	glycolysis II (from fructose 6-phosphate)	PWY-5484		glyceraldehyde-3-phosphate dehydrogenase, putative
TbTc_6030	glycolysis II (from fructose 6-phosphate)	PWY-5484		phosphoglycerate kinase, putative
TbTc_0256	glyoxylate cycle	GLYOXYLATE-BYPASS		mitochondrial malate dehydrogenase
TbTc_0486	glyoxylate cycle	GLYOXYLATE-BYPASS		citrate synthase, putative
TbTc_0642	glyoxylate cycle	GLYOXYLATE-BYPASS		glycosomal malate dehydrogenase
TbTc_3330	glyoxylate cycle	GLYOXYLATE-BYPASS		cytosolic malate dehydrogenase
TbTc_3745	glyoxylate cycle	GLYOXYLATE-BYPASS		malate dehydrogenase-related
TbTc_5765	glyoxylate cycle	GLYOXYLATE-BYPASS		aconitase
TbTc_0203	guanosine deoxyribonucleotides de novo biosynthesis II	PWY-7222		ribonucleoside-diphosphate reductase small chain
TbTc_0593	guanosine deoxyribonucleotides de novo biosynthesis II	PWY-7222	NDPK	nucleoside diphosphate kinase
TbTc_2560	guanosine deoxyribonucleotides de novo biosynthesis II	PWY-7222	NDPK3	Nucleoside diphosphate kinase 3
TbTc_3600	guanosine deoxyribonucleotides de novo biosynthesis II	PWY-7222		ribonucleoside-diphosphate reductase large chain
TbTc_5784	guanosine deoxyribonucleotides de novo biosynthesis II	PWY-7222	CMF40a	nucleoside diphosphate kinase, putative
TbTc_0593	guanosine ribonucleotides de novo biosynthesis	PWY-7221	NDPK	nucleoside diphosphate kinase
TbTc_1452	guanosine ribonucleotides de novo biosynthesis	PWY-7221		GMP synthase [glutamine-hydrolysing]
TbTc_1648	guanosine ribonucleotides de novo biosynthesis	PWY-7221	IMPDH1	inosine-5'-monophosphate dehydrogenase
TbTc_2560	guanosine ribonucleotides de novo biosynthesis	PWY-7221	NDPK3	Nucleoside diphosphate kinase 3
TbTc_4627	guanosine ribonucleotides de novo biosynthesis	PWY-7221	GMPR	GMP reductase
TbTc_4717	guanosine ribonucleotides de novo biosynthesis	PWY-7221	GUK_4717	guanylate kinase, putative
TbTc_5596	guanosine ribonucleotides de novo biosynthesis	PWY-7221	GUK_5596	guanylate kinase, putative
TbTc_5784	guanosine ribonucleotides de novo biosynthesis	PWY-7221	CMF40a	nucleoside diphosphate kinase, putative
TbTc_1986	inosine-5'-phosphate biosynthesis I	PWY-6123	ADSL	adenylosuccinate lyase, putative
TbTc_1986	inosine-5'-phosphate biosynthesis II	PWY-6124	ADSL	adenylosuccinate lyase, putative
TbTc_0559	isoleucine degradation I	ILEUDEG-PWY	BCAAT	branched-chain amino acid aminotransferase, putative
TbTc_3283	isoleucine degradation I	ILEUDEG-PWY	ECHD	enoyl-CoA hydratase, mitochondrial precursor, putative
TbTc_4024	isoleucine degradation I	ILEUDEG-PWY	SCP2	3-ketoacyl-CoA thiolase, putative (Acetyl-CoA acetyltransferase)
TbTc_1015	lactate oxidation	LCTACACAT-PWY	PDHe2	dihydrolipoamide acetyltransferase precursor, putative (PDH-E2)
TbTc_4169	lactate oxidation	LCTACACAT-PWY	PDHe1α	pyruvate dehydrogenase E1 alpha subunit, putative
TbTc_4765	lactate oxidation	LCTACACAT-PWY	PDHe3	pyruvate dehydrogenase complex E3 binding protein, putative
TbTc_5437	lactate oxidation	LCTACACAT-PWY	PDHe1β	pyruvate dehydrogenase E1 beta subunit, putative
TbTc_4540	lanosterol biosynthesis	PWY-6132	LSS	lanosterol synthase
TbTc_4201	L-ascorbate biosynthesis I (L-galactose pathway)	PWY-882		GDP-mannose pyrophosphorylase
TbTc_4666	L-ascorbate biosynthesis I (L-galactose pathway)	PWY-882		phosphomannose isomerase
TbTc_5416	L-ascorbate biosynthesis I (L-galactose pathway)	PWY-882		L-galactonolactone oxidase
TbTc_5592	L-ascorbate biosynthesis I (L-galactose pathway)	PWY-882		phosphomannomutase
TbTc_0559	leucine degradation I	LEUDEG-PWY	BCAAT	branched-chain amino acid aminotransferase, putative
TbTc_0682	leucine degradation I	LEUDEG-PWY	BCKDHB	2-oxoisovalerate dehydrogenase beta subunit, mitochondrial precursor, putative
TbTc_1182	leucine degradation I	LEUDEG-PWY	BCKDHA	2-oxoisovalerate dehydrogenase alpha subunit, putative
TbTc_1670	leucine degradation I	LEUDEG-PWY	MCCα	3-methylcrotonyl-CoA carboxylase alpha subunit, putative
TbTc_3112	leucine degradation I	LEUDEG-PWY	IVDH	isovaleryl-coA dehydrogenase, putative
TbTc_5348	leucine degradation I	LEUDEG-PWY	AUH	methylglutaconyl-CoA hydratase, mitochondrial precursor, putative
TbTc_5385	leucine degradation I	LEUDEG-PWY	MCCβ	3-methylcrotonoyl-CoA carboxylase beta subunit, putative
TbTc_6160	leucine degradation I	LEUDEG-PWY	HMGCL	Hydroxymethylglutaryl-CoA lyase, mitochondrial, putative
TbTc_0178	methionine and S-adenosylmethionine synthesis	PWY-802	METK1	S-adenosylmethionine synthetase, putative
TbTc_5805	methionine and S-adenosylmethionine synthesis	PWY-802	MTR	5-methyltetrahydropteroyltriglutamate-homocysteine S-methyltransferase, putative
TbTc_5805	methionine biosynthesis I	HOMOSER-METSYN-PWY	MTR	5-methyltetrahydropteroyltriglutamate-homocysteine S-methyltransferase, putative
TbTc_1627	methionine biosynthesis II	PWY-702		homocysteine S-methyltransferase, putative
TbTc_5024	methionine biosynthesis II	PWY-702		homoserine kinase
TbTc_5805	methionine biosynthesis II	PWY-702	MTR	5-methyltetrahydropteroyltriglutamate-homocysteine S-methyltransferase, putative
TbTc_0178	methionine degradation I (to homocysteine)	METHIONINE-DEG1-PWY	METK1	S-adenosylmethionine synthetase, putative
TbTc_0685	methionine degradation I (to homocysteine)	METHIONINE-DEG1-PWY	AdoHcyase	S-adenosylhomocysteine hydrolase, putative
TbTc_0178	Methionine salvage cycle	PWY1V8-2	METK1	S-adenosylmethionine synthetase, putative
TbTc_0696	Methionine salvage cycle	PWY1V8-2	AdoMetDC_0696	S-adenosylmethionine decarboxylase proenzyme, putative
TbTc_0799	Methionine salvage cycle	PWY1V8-2	cASAT	aspartate aminotransferase
TbTc_1034	Methionine salvage cycle	PWY1V8-2	SpSyn	spermidine synthase
TbTc_2147	Methionine salvage cycle	PWY1V8-2		methylthioribose-1-phosphate isomerase, putative
TbTc_3193	Methionine salvage cycle	PWY1V8-2	AdoMetDC_03193	S-adenosylmethionine decarboxylaseregulator
TbTc_4031	Methionine salvage cycle	PWY1V8-2		1,2-Dihydroxy-3-keto-5-methylthiopentene dioxygenase, putative
TbTc_4780	Methionine salvage cycle	PWY1V8-2		methylthioadenosine phosphorylase, putative
TbTc_0546	mevalonate pathway I	PWY-922	MDD	mevalonate diphosphate decarboxylase
TbTc_1099	mevalonate pathway I	PWY-922	IDI	isopentenyl-diphosphate delta-isomerase (type II)
TbTc_3039	mevalonate pathway I	PWY-922	PMVK	phosphomevalonate kinase protein, putative
TbTc_3189	mevalonate pathway I	PWY-922	HMGR	3-hydroxy-3-methylglutaryl-CoA reductase, putative
TbTc_3761	mevalonate pathway I	PWY-922	MVK	mevalonate kinase, putative
TbTc_4024	mevalonate pathway I	PWY-922	SCP2	3-ketoacyl-CoA thiolase, putative (Acetyl-CoA acetyltransferase)
TbTc_6160	mevalonate pathway I	PWY-922	HMGCL	Hydroxymethylglutaryl-CoA lyase, mitochondrial, putative
TbTc_1793	myo-inositol biosynthesis	PWY-2301		inositol-3-phosphate synthase, putative
TbTc_4137	myo-inositol biosynthesis	PWY-2301		inositol-1(or 4)-monophosphatase 1, putative
TbTc_4319	myo-inositol biosynthesis	PWY-2301		inositol-1(or 4)-monophosphatase, putative
TbTc_0522	N10-formyl-tetrahydrofolate biosynthesis	1CMET2-PWY		pyridoxal phosphate containing glycine decarboxylase, putative
TbTc_2240	N10-formyl-tetrahydrofolate biosynthesis	1CMET2-PWY	DHFR-TS	dihydrofolate reductase-thymidylate synthase
TbTc_2570	N10-formyl-tetrahydrofolate biosynthesis	1CMET2-PWY		C-1-tetrahydrofolate synthase, cytoplasmic, putative
TbTc_4858	N-acetylglucosamine degradation I	GLUAMCAT-PWY		glucosamine-6-phosphate isomerase, putative
TbTc_2404	NAD biosynthesis from 2-amino-3-carboxymuconate semialdehyde	PWY-5653	NADSYN	NAD+ synthase, putative
TbTc_4133	NAD biosynthesis from 2-amino-3-carboxymuconate semialdehyde	PWY-5653	NMNAT	nicotinamide/nicotinic acid mononucleotide adenylyltransferase
TbTc_2404	NAD biosynthesis I (from aspartate)	PYRIDNUCSYN-PWY	NADSYN	NAD+ synthase, putative
TbTc_4133	NAD biosynthesis I (from aspartate)	PYRIDNUCSYN-PWY	NMNAT	nicotinamide/nicotinic acid mononucleotide adenylyltransferase
TbTc_2404	NAD biosynthesis II (from tryptophan)	NADSYN-PWY	NADSYN	NAD+ synthase, putative
TbTc_4133	NAD biosynthesis II (from tryptophan)	NADSYN-PWY	NMNAT	nicotinamide/nicotinic acid mononucleotide adenylyltransferase
TbTc_4206	NAD biosynthesis II (from tryptophan)	NADSYN-PWY		kynureninase, putative
TbTc_1110	NAD phosphorylation and dephosphorylation I	NADPHOS-DEPHOS-PWY		ATP-NAD kinase, putative
TbTc_2226	nitrate reduction II (assimilatory)	PWY-381		glutamine synthetase, putative
TbTc_5229	nitrate reduction II (assimilatory)	PWY-381		nitrate reductase, putative
TbTc_0318	oxidative ethanol degradation III	PWY66-161	AceCS	acetyl-CoA synthetase, putative
TbTc_3200	oxidative ethanol degradation III	PWY66-161		aldehyde dehydrogenase, putative
TbTc_6471	oxidative ethanol degradation III	PWY66-161		aldehyde dehydrogenase family, putative
TbTc_0931	pentose phosphate pathway	PENTOSE-P-PWY		glucose-6-phosphate 1-dehydrogenase
TbTc_1701	pentose phosphate pathway	PENTOSE-P-PWY		transketolase, putative
TbTc_1823	pentose phosphate pathway	PENTOSE-P-PWY		transaldolase, putative
TbTc_2025	pentose phosphate pathway	PENTOSE-P-PWY		6-phosphogluconate dehydrogenase, decarboxylating
TbTc_3090	pentose phosphate pathway	PENTOSE-P-PWY		ribose 5-phosphate isomerase, putative
TbTc_4165	pentose phosphate pathway	PENTOSE-P-PWY		6-phosphogluconolactonase
TbTc_4356	pentose phosphate pathway	PENTOSE-P-PWY		ribulose-5-phosphate 3-epimerase, putative
TbTc_1701	pentose phosphate pathway (non-oxidative branch)	NONOXIPENT-PWY		transketolase, putative
TbTc_1823	pentose phosphate pathway (non-oxidative branch)	NONOXIPENT-PWY		transaldolase, putative
TbTc_3090	pentose phosphate pathway (non-oxidative branch)	NONOXIPENT-PWY		ribose 5-phosphate isomerase, putative
TbTc_4356	pentose phosphate pathway (non-oxidative branch)	NONOXIPENT-PWY		ribulose-5-phosphate 3-epimerase, putative
TbTc_0931	pentose phosphate pathway (oxidative branch) I	OXIDATIVEPENT-PWY		glucose-6-phosphate 1-dehydrogenase
TbTc_2025	pentose phosphate pathway (oxidative branch) I	OXIDATIVEPENT-PWY		6-phosphogluconate dehydrogenase, decarboxylating
TbTc_4165	pentose phosphate pathway (oxidative branch) I	OXIDATIVEPENT-PWY		6-phosphogluconolactonase
TbTc_1701	pentose phosphate pathway (partial)	P21-PWY		transketolase, putative
TbTc_4356	pentose phosphate pathway (partial)	P21-PWY		ribulose-5-phosphate 3-epimerase, putative
TbTc_0722	phosphatidylcholine biosynthesis I	PWY3O-450		choline/ethanolamine kinase
TbTc_2509	phosphatidylcholine biosynthesis I	PWY3O-450		choline/ethanolamine phosphotransferase (CEPT)
TbTc_4170	phosphatidylcholine biosynthesis I	PWY3O-450		cholinephosphate cytidylyltransferase A, putative
TbTc_1089	phosphatidylethanolamine biosynthesis I	PWY-5669		phosphatidylserine decarboxylase, putative
TbTc_2509	phosphatidylethanolamine biosynthesis II	PWY4FS-6		choline/ethanolamine phosphotransferase (CEPT)
TbTc_4561	phosphatidylethanolamine biosynthesis II	PWY4FS-6		ethanolamine-phosphate cytidylyltransferase
TbTc_5254	phosphatidylethanolamine biosynthesis II	PWY4FS-6		choline kinase
TbTc_0722	phosphatidylethanolamine biosynthesis II	PWY4FS-6-1		choline/ethanolamine kinase
TbTc_1089	phosphatidylethanolamine biosynthesis II	PWY4FS-6-1		phosphatidylserine decarboxylase, putative
TbTc_4007	phosphatidylethanolamine biosynthesis II	PWY4FS-6-1		phosphatidylserine synthase, putative
TbTc_4146	phosphatidylethanolamine biosynthesis II	PWY4FS-6-1		ethanolamine phosphotransferase (EPT)
TbTc_4170	phosphatidylethanolamine biosynthesis II	PWY4FS-6-1		cholinephosphate cytidylyltransferase A, putative
TbTc_2393	phosphatidylglycerol biosynthesis I (plastidic)	PWY4FS-7		1-acyl-sn-glycerol-3-phosphate acyltransferase, putative
TbTc_3295	phosphatidylglycerol biosynthesis I (plastidic)	PWY4FS-7		phosphatidylglycerolphosphate synthase, mitochondrial
TbTc_3705	phosphatidylglycerol biosynthesis I (plastidic)	PWY4FS-7		CDP-DAG synthase
TbTc_2393	phosphatidylglycerol biosynthesis II (non-plastidic)	PWY4FS-8		1-acyl-sn-glycerol-3-phosphate acyltransferase, putative
TbTc_3295	phosphatidylglycerol biosynthesis II (non-plastidic)	PWY4FS-8		phosphatidylglycerolphosphate synthase, mitochondrial
TbTc_3705	phosphatidylglycerol biosynthesis II (non-plastidic)	PWY4FS-8		CDP-DAG synthase
TbTc_3977	phosphatidylglycerol biosynthesis II (non-plastidic)	PWY4FS-8		glycerol-3-phosphate acyltransferase, putative
TbTc_0601	phospholipases	LIPASYN-PWY		phosphoinositide-specific phospholipase C, putative
TbTc_2041	phospholipases	LIPASYN-PWY		phospholipase A1, putative
TbTc_6601	phospholipases	LIPASYN-PWY		phospholipase A1
TbTc_1089	phospholipid biosynthesis I	PHOSLIPSYN-PWY		phosphatidylserine decarboxylase, putative
TbTc_2393	phospholipid biosynthesis I	PHOSLIPSYN-PWY		1-acyl-sn-glycerol-3-phosphate acyltransferase, putative
TbTc_3295	phospholipid biosynthesis I	PHOSLIPSYN-PWY		phosphatidylglycerolphosphate synthase, mitochondrial
TbTc_3705	phospholipid biosynthesis I	PHOSLIPSYN-PWY		CDP-DAG synthase
TbTc_3977	phospholipid biosynthesis I	PHOSLIPSYN-PWY		glycerol-3-phosphate acyltransferase, putative
TbTc_0722	phospholipid biosynthesis II	PHOSLIPSYN2-PWY		choline/ethanolamine kinase
TbTc_1089	phospholipid biosynthesis II	PHOSLIPSYN2-PWY		phosphatidylserine decarboxylase, putative
TbTc_2393	phospholipid biosynthesis II	PHOSLIPSYN2-PWY		1-acyl-sn-glycerol-3-phosphate acyltransferase, putative
TbTc_2509	phospholipid biosynthesis II	PHOSLIPSYN2-PWY		choline/ethanolamine phosphotransferase (CEPT)
TbTc_3244	phospholipid biosynthesis II	PHOSLIPSYN2-PWY		CDP-diacylglycerol--inositol 3-phosphatidyltransferase, putative
TbTc_3295	phospholipid biosynthesis II	PHOSLIPSYN2-PWY		phosphatidylglycerolphosphate synthase, mitochondrial
TbTc_3705	phospholipid biosynthesis II	PHOSLIPSYN2-PWY		CDP-DAG synthase
TbTc_3977	phospholipid biosynthesis II	PHOSLIPSYN2-PWY		glycerol-3-phosphate acyltransferase, putative
TbTc_4007	phospholipid biosynthesis II	PHOSLIPSYN2-PWY		phosphatidylserine synthase, putative
TbTc_4170	phospholipid biosynthesis II	PHOSLIPSYN2-PWY		cholinephosphate cytidylyltransferase A, putative
TbTc_4561	phospholipid biosynthesis II	PHOSLIPSYN2-PWY		ethanolamine-phosphate cytidylyltransferase
TbTc_5254	phospholipid biosynthesis II	PHOSLIPSYN2-PWY		choline kinase
TbTc_0680	polyisoprenoid biosynthesis (E. coli)	POLYISOPRENSYN-PWY	GGTase-Iiβ	geranylgeranyl transferase type II beta subunit, putative
TbTc_1099	polyisoprenoid biosynthesis (E. coli)	POLYISOPRENSYN-PWY	IDI	isopentenyl-diphosphate delta-isomerase (type II)
TbTc_1352	polyisoprenoid biosynthesis (E. coli)	POLYISOPRENSYN-PWY	PTase	prenyltransferase, putative
TbTc_3025	polyisoprenoid biosynthesis (E. coli)	POLYISOPRENSYN-PWY	SPPS	solanesyl-diphosphate synthase, putative
TbTc_4593	polyisoprenoid biosynthesis (E. coli)	POLYISOPRENSYN-PWY		cis-prenyltransferase-like protein
TbTc_5375	polyisoprenoid biosynthesis (E. coli)	POLYISOPRENSYN-PWY	FPPS	farnesyl pyrophosphate synthase
TbTc_0872	proline biosynthesis II	PROLINE-SYN2-PWY	GDH	glutamate dehydrogenase
TbTc_3360	proline biosynthesis II	PROLINE-SYN2-PWY		pyrroline-5-carboxylate reductase, putative
TbTc_3360	proline degradation	PROUT-PWY-1		pyrroline-5-carboxylate reductase, putative
TbTc_0872	proline degradation II	PROLINE-DEG2-PWY	GDH	glutamate dehydrogenase
TbTc_1591	proline degradation II	PROLINE-DEG2-PWY	ProDH	Proline dehydrogenase, mitochondrial
TbTc_1695	proline degradation II	PROLINE-DEG2-PWY	P5CDH	delta-1-pyrroline-5-carboxylate dehydrogenase, putative
TbTc_1993	PRPP biosynthesis I	PWY0-662		phosphoribosylpyrophosphate synthetase, putative
TbTc_3216	PRPP biosynthesis I	PWY0-662		phosphoribosylpyrophosphate synthetase, putative
TbTc_3396	PRPP biosynthesis I	PWY0-662		phosphoribosylpyrophosphate synthetase, putative
TbTc_4202	PRPP biosynthesis I	PWY0-662		ribose-phosphate pyrophosphokinase, putative
TbTc_0451	purine and pyrimidine metabolism	P1-PWY	TK	thymidine kinase
TbTc_0528	purine and pyrimidine metabolism	P1-PWY	ADK_0528	adenylate kinase, putative
TbTc_0529	purine and pyrimidine metabolism	P1-PWY	ADK_0529	adenylate kinase, putative
TbTc_0576	purine and pyrimidine metabolism	P1-PWY	TDK	thymidylate kinase, putative
TbTc_0726	purine and pyrimidine metabolism	P1-PWY	HGPRT	hypoxanthine-guanine phosphoribosyltransferase
TbTc_1976	purine and pyrimidine metabolism	P1-PWY	UMPK/CMPK	UMP/CMP kinase
TbTc_2240	purine and pyrimidine metabolism	P1-PWY	DHFR-TS	dihydrofolate reductase-thymidylate synthase
TbTc_3318	purine and pyrimidine metabolism	P1-PWY	CDA	cytidine deaminase
TbTc_3522	purine and pyrimidine metabolism	P1-PWY	APRT_3522	Adenine phosphoribosyltransferase, putative
TbTc_3696	purine and pyrimidine metabolism	P1-PWY	HGXPRT	hypoxanthine-guanine phosphoribosyltransferase, putative
TbTc_3746	purine and pyrimidine metabolism	P1-PWY	ADK_3746	adenylate kinase, putative
TbTc_3747	purine and pyrimidine metabolism	P1-PWY	ADK_3747	adenylate kinase, putative
TbTc_4220	purine and pyrimidine metabolism	P1-PWY	UPRT	uracil phosphoribosyltransferase, putative
TbTc_4717	purine and pyrimidine metabolism	P1-PWY	GUK_4717	guanylate kinase, putative
TbTc_5242	purine and pyrimidine metabolism	P1-PWY	ADK_5242	adenylate kinase, putative
TbTc_5397	purine and pyrimidine metabolism	P1-PWY	UDG	uracil-DNA glycosylase, putative
TbTc_5596	purine and pyrimidine metabolism	P1-PWY	GUK_5596	guanylate kinase, putative
TbTc_5918	purine and pyrimidine metabolism	P1-PWY	APRT_5918	Adenine phosphoribosyltransferase, putative
TbTc_5903	putrescine biosynthesis III	PWY-46	ODC	ornithine decarboxylase
TbTc_0753	pyridine nucleotide cycling	PYRNUCYC-PWY		nicotinamidase, putative
TbTc_2384	pyridine nucleotide cycling	PYRNUCYC-PWY		tRNA-sepcific adenosine deaminase
TbTc_2404	pyridine nucleotide cycling	PYRNUCYC-PWY	NADSYN	NAD+ synthase, putative
TbTc_2545	pyridine nucleotide cycling	PYRNUCYC-PWY		tRNA-specific adenosine deaminase
TbTc_4133	pyridine nucleotide cycling	PYRNUCYC-PWY	NMNAT	nicotinamide/nicotinic acid mononucleotide adenylyltransferase
TbTc_4723	pyridine nucleotide cycling	PYRNUCYC-PWY		nicotinate phosphoribosyltransferase, putative
TbTc_1922	pyridoxal 5'-phosphate salvage I	PLPSAL-PWY		pyridoxal kinase
TbTc_1922	pyridoxamine anabolism	PYRIDOXAMINEANABOLISM		pyridoxal kinase
TbTc_0203	pyrimidine deoxyribonucleotides de novo biosynthesis I	PWY-7184		ribonucleoside-diphosphate reductase small chain
TbTc_0576	pyrimidine deoxyribonucleotides de novo biosynthesis I	PWY-7184	TDK	thymidylate kinase, putative
TbTc_0593	pyrimidine deoxyribonucleotides de novo biosynthesis I	PWY-7184	NDPK	nucleoside diphosphate kinase
TbTc_2232	pyrimidine deoxyribonucleotides de novo biosynthesis I	PWY-7184		deoxyuridine triphosphatase, putative
TbTc_2240	pyrimidine deoxyribonucleotides de novo biosynthesis I	PWY-7184	DHFR-TS	dihydrofolate reductase-thymidylate synthase
TbTc_2560	pyrimidine deoxyribonucleotides de novo biosynthesis I	PWY-7184	NDPK3	Nucleoside diphosphate kinase 3
TbTc_3600	pyrimidine deoxyribonucleotides de novo biosynthesis I	PWY-7184		ribonucleoside-diphosphate reductase large chain
TbTc_5784	pyrimidine deoxyribonucleotides de novo biosynthesis I	PWY-7184	CMF40a	nucleoside diphosphate kinase, putative
TbTc_0576	pyrimidine deoxyribonucleotides de novo biosynthesis II	PWY-7187	TDK	thymidylate kinase, putative
TbTc_0593	pyrimidine deoxyribonucleotides de novo biosynthesis II	PWY-7187	NDPK	nucleoside diphosphate kinase
TbTc_2232	pyrimidine deoxyribonucleotides de novo biosynthesis II	PWY-7187		deoxyuridine triphosphatase, putative
TbTc_2240	pyrimidine deoxyribonucleotides de novo biosynthesis II	PWY-7187	DHFR-TS	dihydrofolate reductase-thymidylate synthase
TbTc_2560	pyrimidine deoxyribonucleotides de novo biosynthesis II	PWY-7187	NDPK3	Nucleoside diphosphate kinase 3
TbTc_5784	pyrimidine deoxyribonucleotides de novo biosynthesis II	PWY-7187	CMF40a	nucleoside diphosphate kinase, putative
TbTc_0593	pyrimidine ribonucleotides interconversion	PWY-5687	NDPK	nucleoside diphosphate kinase
TbTc_0920	pyrimidine ribonucleotides interconversion	PWY-5687	CTPS	cytidine triphosphate synthase, putative
TbTc_2560	pyrimidine ribonucleotides interconversion	PWY-5687	NDPK3	Nucleoside diphosphate kinase 3
TbTc_5784	pyrimidine ribonucleotides interconversion	PWY-5687	CMF40a	nucleoside diphosphate kinase, putative
TbTc_0275	pyruvate decarboxylation to acetyl CoA	PYRUVDEHYD-PWY		dihydrolipoamide dehydrogenase, putative
TbTc_0276	pyruvate decarboxylation to acetyl CoA	PYRUVDEHYD-PWY		dihydrolipoamide dehydrogenase, putative
TbTc_0915	pyruvate decarboxylation to acetyl CoA	PYRUVDEHYD-PWY		dihydrolipoamide dehydrogenase, point mutation
TbTc_1015	pyruvate decarboxylation to acetyl CoA	PYRUVDEHYD-PWY	PDHe2	dihydrolipoamide acetyltransferase precursor, putative (PDH-E2)
TbTc_2840	pyruvate decarboxylation to acetyl CoA	PYRUVDEHYD-PWY		dihydrolipoyl dehydrogenase
TbTc_4169	pyruvate decarboxylation to acetyl CoA	PYRUVDEHYD-PWY	PDHe1α	pyruvate dehydrogenase E1 alpha subunit, putative
TbTc_4765	pyruvate decarboxylation to acetyl CoA	PYRUVDEHYD-PWY	PDHe3	pyruvate dehydrogenase complex E3 binding protein, putative
TbTc_5437	pyruvate decarboxylation to acetyl CoA	PYRUVDEHYD-PWY	PDHe1β	pyruvate dehydrogenase E1 beta subunit, putative
TbTc_0242	reductive TCA cycle I	P23-PWY		fumarate hydratase, putative
TbTc_0243	reductive TCA cycle I	P23-PWY		fumarate hydratase, class I
TbTc_0256	reductive TCA cycle I	P23-PWY		mitochondrial malate dehydrogenase
TbTc_0509	reductive TCA cycle I	P23-PWY		isocitrate dehydrogenase, putative
TbTc_0510	reductive TCA cycle I	P23-PWY		isocitrate dehydrogenase [NADP], mitochondrial precursor, putative
TbTc_0642	reductive TCA cycle I	P23-PWY		glycosomal malate dehydrogenase
TbTc_0813	reductive TCA cycle I	P23-PWY	SCSα	succinyl-CoA synthetase alpha subunit, putative
TbTc_3330	reductive TCA cycle I	P23-PWY		cytosolic malate dehydrogenase
TbTc_3392	reductive TCA cycle I	P23-PWY	SUCLG2	succinyl-CoA ligase [GDP-forming] beta-chain, putative
TbTc_3745	reductive TCA cycle I	P23-PWY		malate dehydrogenase-related
TbTc_5765	reductive TCA cycle I	P23-PWY		aconitase
TbTc_5212	ribose degradation	RIBOKIN-PWY		ribokinase, putative
TbTc_0178	S-adenosyl-L-methionine biosynthesis	SAM-PWY	METK1	S-adenosylmethionine synthetase, putative
TbTc_0451	salvage pathways of pyrimidine deoxyribonucleotides	PWY0-181	TK	thymidine kinase
TbTc_3318	salvage pathways of pyrimidine deoxyribonucleotides	PWY0-181	CDA	cytidine deaminase
TbTc_5794	salvage pathways of pyrimidine deoxyribonucleotides	PWY0-181	UP	uridine phosphorylase
TbTc_0593	salvage pathways of pyrimidine ribonucleotides	PWY0-163	NDPK	nucleoside diphosphate kinase
TbTc_2560	salvage pathways of pyrimidine ribonucleotides	PWY0-163	NDPK3	Nucleoside diphosphate kinase 3
TbTc_3318	salvage pathways of pyrimidine ribonucleotides	PWY0-163	CDA	cytidine deaminase
TbTc_4220	salvage pathways of pyrimidine ribonucleotides	PWY0-163	UPRT	uracil phosphoribosyltransferase, putative
TbTc_5784	salvage pathways of pyrimidine ribonucleotides	PWY0-163	CMF40a	nucleoside diphosphate kinase, putative
TbTc_5794	salvage pathways of pyrimidine ribonucleotides	PWY0-163	UP	uridine phosphorylase
TbTc_2596	selenocysteine biosynthesis I (bacteria)	PWY0-901		seryl-tRNA synthetase
TbTc_3728	selenocysteine biosynthesis I (bacteria)	PWY0-901		selenophosphate synthetase, putative
TbTc_0178	S-methyl-5'-thioadenosine degradation I	PWY-6754	METK1	S-adenosylmethionine synthetase, putative
TbTc_0799	S-methyl-5-thio-α-D-ribose 1-phosphate degradation I	PWY-6755	cASAT	aspartate aminotransferase
TbTc_2147	S-methyl-5-thio-α-D-ribose 1-phosphate degradation I	PWY-6755		methylthioribose-1-phosphate isomerase, putative
TbTc_4031	S-methyl-5-thio-α-D-ribose 1-phosphate degradation I	PWY-6755		1,2-Dihydroxy-3-keto-5-methylthiopentene dioxygenase, putative
TbTc_0696	spermidine biosynthesis I	BSUBPOLYAMSYN-PWY	AdoMetDC_0696	S-adenosylmethionine decarboxylase proenzyme, putative
TbTc_1034	spermidine biosynthesis I	BSUBPOLYAMSYN-PWY	SpSyn	spermidine synthase
TbTc_3193	spermidine biosynthesis I	BSUBPOLYAMSYN-PWY	AdoMetDC_03193	S-adenosylmethionine decarboxylaseregulator
TbTc_0446	sphingolipid biosynthesis	SPHINGOLIPID-SYN-PWY-1		sphingomyelin/ceramide phosphorylethanolamine synthase, bifunctional
TbTc_0506	sphingolipid biosynthesis	SPHINGOLIPID-SYN-PWY-1		Sphingosine N-acyltransferase, putative (Dihydroceramide synthase)
TbTc_1642	sphingolipid biosynthesis	SPHINGOLIPID-SYN-PWY-1		serine-palmitoyl-CoA transferase, putative
TbTc_1680	sphingolipid biosynthesis	SPHINGOLIPID-SYN-PWY-1		serine palmitoyltransferase, putative
TbTc_2932	sphingolipid biosynthesis	SPHINGOLIPID-SYN-PWY-1		Sphingosine kinase
TbTc_3658	sphingolipid biosynthesis	SPHINGOLIPID-SYN-PWY-1		sphingosine 1-phosphate lyase, putative
TbTc_3927	sphingolipid biosynthesis	SPHINGOLIPID-SYN-PWY-1		3-keto-dihydrosphingosine reductase
TbTc_0387	Sterol pathway	PWY1V8-3	SMT	sterol 24-c-methyltransferase, putative
TbTc_0546	Sterol pathway	PWY1V8-3	MDD	mevalonate diphosphate decarboxylase
TbTc_0680	Sterol pathway	PWY1V8-3	GGTase-Iiβ	geranylgeranyl transferase type II beta subunit, putative
TbTc_1099	Sterol pathway	PWY1V8-3	IDI	isopentenyl-diphosphate delta-isomerase (type II)
TbTc_1352	Sterol pathway	PWY1V8-3	PTase	prenyltransferase, putative
TbTc_2577	Sterol pathway	PWY1V8-3	SQase	squalene synthase, putative
TbTc_3025	Sterol pathway	PWY1V8-3	SPPS	solanesyl-diphosphate synthase, putative
TbTc_3039	Sterol pathway	PWY1V8-3	PMVK	phosphomevalonate kinase protein, putative
TbTc_3189	Sterol pathway	PWY1V8-3	HMGR	3-hydroxy-3-methylglutaryl-CoA reductase, putative
TbTc_3357	Sterol pathway	PWY1V8-3	SM	squalene monooxygenase, putative
TbTc_3761	Sterol pathway	PWY1V8-3	MVK	mevalonate kinase, putative
TbTc_4024	Sterol pathway	PWY1V8-3	SCP2	3-ketoacyl-CoA thiolase, putative (Acetyl-CoA acetyltransferase)
TbTc_4540	Sterol pathway	PWY1V8-3	LSS	lanosterol synthase
TbTc_4837	Sterol pathway	PWY1V8-3	CYP51A1	Lanosterol 14-alpha demethylase
TbTc_5375	Sterol pathway	PWY1V8-3	FPPS	farnesyl pyrophosphate synthase
TbTc_6160	Sterol pathway	PWY1V8-3	HMGCL	Hydroxymethylglutaryl-CoA lyase, mitochondrial, putative
TbTc_0139	Succinate and Acetate/Acetyl CoA metabolism	PWY1V8-9		NADH-dependent fumarate reductase, putative
TbTc_0140	Succinate and Acetate/Acetyl CoA metabolism	PWY1V8-9		NADH-dependent fumarate reductase, putative
TbTc_0141	Succinate and Acetate/Acetyl CoA metabolism	PWY1V8-9		NADH-dependent fumarate reductase
TbTc_0242	Succinate and Acetate/Acetyl CoA metabolism	PWY1V8-9		fumarate hydratase, putative
TbTc_0243	Succinate and Acetate/Acetyl CoA metabolism	PWY1V8-9		fumarate hydratase, class I
TbTc_0256	Succinate and Acetate/Acetyl CoA metabolism	PWY1V8-9		mitochondrial malate dehydrogenase
TbTc_0318	Succinate and Acetate/Acetyl CoA metabolism	PWY1V8-9	AceCS	acetyl-CoA synthetase, putative
TbTc_0348	Succinate and Acetate/Acetyl CoA metabolism	PWY1V8-9		Phosphoenolpyruvate carboxykinase [ATP], glycosomal
TbTc_0372	Succinate and Acetate/Acetyl CoA metabolism	PWY1V8-9	PYK1	pyruvate kinase 1, putative
TbTc_0642	Succinate and Acetate/Acetyl CoA metabolism	PWY1V8-9		glycosomal malate dehydrogenase
TbTc_0754	Succinate and Acetate/Acetyl CoA metabolism	PWY1V8-9	ACC	acetyl-CoA carboxylase
TbTc_0813	Succinate and Acetate/Acetyl CoA metabolism	PWY1V8-9	SCSα	succinyl-CoA synthetase alpha subunit, putative
TbTc_1015	Succinate and Acetate/Acetyl CoA metabolism	PWY1V8-9	PDHe2	dihydrolipoamide acetyltransferase precursor, putative (PDH-E2)
TbTc_1304	Succinate and Acetate/Acetyl CoA metabolism	PWY1V8-9	PPDK	Pyruvate phosphate dikinase (PPDK)
TbTc_3330	Succinate and Acetate/Acetyl CoA metabolism	PWY1V8-9		cytosolic malate dehydrogenase
TbTc_3745	Succinate and Acetate/Acetyl CoA metabolism	PWY1V8-9		malate dehydrogenase-related
TbTc_4169	Succinate and Acetate/Acetyl CoA metabolism	PWY1V8-9	PDHe1α	pyruvate dehydrogenase E1 alpha subunit, putative
TbTc_4765	Succinate and Acetate/Acetyl CoA metabolism	PWY1V8-9	PDHe3	pyruvate dehydrogenase complex E3 binding protein, putative
TbTc_5437	Succinate and Acetate/Acetyl CoA metabolism	PWY1V8-9	PDHe1β	pyruvate dehydrogenase E1 beta subunit, putative
TbTc_5515	Succinate and Acetate/Acetyl CoA metabolism	PWY1V8-9	ACH	Acyl-coenzyme A thioesterase, putative
TbTc_5991	Succinate and Acetate/Acetyl CoA metabolism	PWY1V8-9	TDH	L-threonine 3-dehydrogenase, putative
TbTc_6236	Succinate and Acetate/Acetyl CoA metabolism	PWY1V8-9	AKCT	glycine acetyltransferase, putative
TbTc_0139	Succinate shunt	PWY1V8-4		NADH-dependent fumarate reductase, putative
TbTc_0140	Succinate shunt	PWY1V8-4		NADH-dependent fumarate reductase, putative
TbTc_0141	Succinate shunt	PWY1V8-4		NADH-dependent fumarate reductase
TbTc_0242	Succinate shunt	PWY1V8-4		fumarate hydratase, putative
TbTc_0243	Succinate shunt	PWY1V8-4		fumarate hydratase, class I
TbTc_0256	Succinate shunt	PWY1V8-4		mitochondrial malate dehydrogenase
TbTc_0348	Succinate shunt	PWY1V8-4		Phosphoenolpyruvate carboxykinase [ATP], glycosomal
TbTc_0642	Succinate shunt	PWY1V8-4		glycosomal malate dehydrogenase
TbTc_3330	Succinate shunt	PWY1V8-4		cytosolic malate dehydrogenase
TbTc_3745	Succinate shunt	PWY1V8-4		malate dehydrogenase-related
TbTc_1840	sucrose degradation II (sucrose synthase)	PWY-3801		glucose-6-phosphate isomerase, glycosomal
TbTc_5161	sucrose degradation II (sucrose synthase)	PWY-3801		UTP-glucose-1-phosphate uridylyltransferase
TbTc_2281	sulfate reduction I (assimilatory)	SO4ASSIM-PWY		phosphoadenosine phosphosulfate reductase-like protein
TbTc_0300	superoxide radicals degradation	DETOX1-PWY		iron superoxide dismutase
TbTc_1415	superoxide radicals degradation	DETOX1-PWY		superoxide dismutase, putative
TbTc_2474	superoxide radicals degradation	DETOX1-PWY		superoxide dismutase, putative
TbTc_5206	superoxide radicals degradation	DETOX1-PWY		iron superoxide dismutase A, mitochondrial
TbTc_2384	superpathway of acrylonitrile degradation	P344-PWY		tRNA-sepcific adenosine deaminase
TbTc_2545	superpathway of acrylonitrile degradation	P344-PWY		tRNA-specific adenosine deaminase
TbTc_0203	superpathway of adenosine nucleotides de novo biosynthesis II	PWY-6126		ribonucleoside-diphosphate reductase small chain
TbTc_0528	superpathway of adenosine nucleotides de novo biosynthesis II	PWY-6126	ADK_0528	adenylate kinase, putative
TbTc_0529	superpathway of adenosine nucleotides de novo biosynthesis II	PWY-6126	ADK_0529	adenylate kinase, putative
TbTc_0593	superpathway of adenosine nucleotides de novo biosynthesis II	PWY-6126	NDPK	nucleoside diphosphate kinase
TbTc_1142	superpathway of adenosine nucleotides de novo biosynthesis II	PWY-6126	ADSS	adenylosuccinate synthetase, putative
TbTc_1976	superpathway of adenosine nucleotides de novo biosynthesis II	PWY-6126	UMPK/CMPK	UMP/CMP kinase
TbTc_1986	superpathway of adenosine nucleotides de novo biosynthesis II	PWY-6126	ADSL	adenylosuccinate lyase, putative
TbTc_2560	superpathway of adenosine nucleotides de novo biosynthesis II	PWY-6126	NDPK3	Nucleoside diphosphate kinase 3
TbTc_3600	superpathway of adenosine nucleotides de novo biosynthesis II	PWY-6126		ribonucleoside-diphosphate reductase large chain
TbTc_3746	superpathway of adenosine nucleotides de novo biosynthesis II	PWY-6126	ADK_3746	adenylate kinase, putative
TbTc_3747	superpathway of adenosine nucleotides de novo biosynthesis II	PWY-6126	ADK_3747	adenylate kinase, putative
TbTc_5242	superpathway of adenosine nucleotides de novo biosynthesis II	PWY-6126	ADK_5242	adenylate kinase, putative
TbTc_5784	superpathway of adenosine nucleotides de novo biosynthesis II	PWY-6126	CMF40a	nucleoside diphosphate kinase, putative
TbTc_0559	superpathway of alanine biosynthesis	PWY0-1061	BCAAT	branched-chain amino acid aminotransferase, putative
TbTc_0675	superpathway of alanine biosynthesis	PWY0-1061		alanine aminotransferase
TbTc_3116	superpathway of alanine biosynthesis	PWY0-1061		cysteine desulfurase
TbTc_0696	superpathway of arginine and polyamine biosynthesis	ARG+POLYAMINE-SYN	AdoMetDC_0696	S-adenosylmethionine decarboxylase proenzyme, putative
TbTc_1034	superpathway of arginine and polyamine biosynthesis	ARG+POLYAMINE-SYN	SpSyn	spermidine synthase
TbTc_3193	superpathway of arginine and polyamine biosynthesis	ARG+POLYAMINE-SYN	AdoMetDC_03193	S-adenosylmethionine decarboxylaseregulator
TbTc_5903	superpathway of arginine and polyamine biosynthesis	ARG+POLYAMINE-SYN	ODC	ornithine decarboxylase
TbTc_4206	superpathway of aromatic compound degradation via 3-oxoadipate	PWY-2504		kynureninase, putative
TbTc_0799	superpathway of aspartate and asparagine biosynthesis; interconversion of aspartate and asparagine	ASPASN-PWY	cASAT	aspartate aminotransferase
TbTc_4894	superpathway of aspartate and asparagine biosynthesis; interconversion of aspartate and asparagine	ASPASN-PWY	ASNS	asparagine synthetase a, putative
TbTc_5877	superpathway of aspartate and asparagine biosynthesis; interconversion of aspartate and asparagine	ASPASN-PWY	mASAT	aspartate aminotransferase, mitochondrial
TbTc_0387	superpathway of ergosterol biosynthesis	ERGOSTEROL-SYN-PWY-1	SMT	sterol 24-c-methyltransferase, putative
TbTc_0546	superpathway of ergosterol biosynthesis	ERGOSTEROL-SYN-PWY-1	MDD	mevalonate diphosphate decarboxylase
TbTc_0680	superpathway of ergosterol biosynthesis	ERGOSTEROL-SYN-PWY-1	GGTase-Iiβ	geranylgeranyl transferase type II beta subunit, putative
TbTc_1099	superpathway of ergosterol biosynthesis	ERGOSTEROL-SYN-PWY-1	IDI	isopentenyl-diphosphate delta-isomerase (type II)
TbTc_1352	superpathway of ergosterol biosynthesis	ERGOSTEROL-SYN-PWY-1	PTase	prenyltransferase, putative
TbTc_2471	superpathway of ergosterol biosynthesis	ERGOSTEROL-SYN-PWY-1		C-14 sterol reductase, putative
TbTc_3025	superpathway of ergosterol biosynthesis	ERGOSTEROL-SYN-PWY-1	SPPS	solanesyl-diphosphate synthase, putative
TbTc_3039	superpathway of ergosterol biosynthesis	ERGOSTEROL-SYN-PWY-1	PMVK	phosphomevalonate kinase protein, putative
TbTc_3189	superpathway of ergosterol biosynthesis	ERGOSTEROL-SYN-PWY-1	HMGR	3-hydroxy-3-methylglutaryl-CoA reductase, putative
TbTc_3357	superpathway of ergosterol biosynthesis	ERGOSTEROL-SYN-PWY-1	SM	squalene monooxygenase, putative
TbTc_3761	superpathway of ergosterol biosynthesis	ERGOSTEROL-SYN-PWY-1	MVK	mevalonate kinase, putative
TbTc_4024	superpathway of ergosterol biosynthesis	ERGOSTEROL-SYN-PWY-1	SCP2	3-ketoacyl-CoA thiolase, putative (Acetyl-CoA acetyltransferase)
TbTc_4540	superpathway of ergosterol biosynthesis	ERGOSTEROL-SYN-PWY-1	LSS	lanosterol synthase
TbTc_4837	superpathway of ergosterol biosynthesis	ERGOSTEROL-SYN-PWY-1	CYP51A1	Lanosterol 14-alpha demethylase
TbTc_5375	superpathway of ergosterol biosynthesis	ERGOSTEROL-SYN-PWY-1	FPPS	farnesyl pyrophosphate synthase
TbTc_6160	superpathway of ergosterol biosynthesis	ERGOSTEROL-SYN-PWY-1	HMGCL	Hydroxymethylglutaryl-CoA lyase, mitochondrial, putative
TbTc_0754	superpathway of fatty acid biosynthesis I (E. coli)	PWY0-881	ACC	acetyl-CoA carboxylase
TbTc_1241	superpathway of fatty acid biosynthesis I (E. coli)	PWY0-881	BKR	beta-ketoacyl-ACP reductase
TbTc_3372	superpathway of fatty acid biosynthesis I (E. coli)	PWY0-881	BKS	beta-ketoacyl synthase family protein, putative
TbTc_0754	superpathway of fatty acid biosynthesis initiation (E. coli)	FASYN-INITIAL-PWY	ACC	acetyl-CoA carboxylase
TbTc_3372	superpathway of fatty acid biosynthesis initiation (E. coli)	FASYN-INITIAL-PWY	BKS	beta-ketoacyl synthase family protein, putative
TbTc_0240	superpathway of glycolysis and TCA variant VIII	PWY1G-2		phosphoglycerate kinase
TbTc_0241	superpathway of glycolysis and TCA variant VIII	PWY1G-2		phosphoglycerate kinase
TbTc_0341	superpathway of glycolysis and TCA variant VIII	PWY1G-2		hexokinase, putative
TbTc_0358	superpathway of glycolysis and TCA variant VIII	PWY1G-2		fructose-bisphosphate aldolase, glycosomal, putative
TbTc_0372	superpathway of glycolysis and TCA variant VIII	PWY1G-2	PYK1	pyruvate kinase 1, putative
TbTc_0377	superpathway of glycolysis and TCA variant VIII	PWY1G-2		glyceraldehyde 3-phosphate dehydrogenase, glycosomal
TbTc_0465	superpathway of glycolysis and TCA variant VIII	PWY1G-2		enolase
TbTc_0635	superpathway of glycolysis and TCA variant VIII	PWY1G-2		glyceraldehyde 3-phosphate dehydrogenase, cytosolic
TbTc_0873	superpathway of glycolysis and TCA variant VIII	PWY1G-2		2,3-bisphosphoglycerate-independent phosphoglycerate mutase-like protein, putative
TbTc_1075	superpathway of glycolysis and TCA variant VIII	PWY1G-2		triosephosphate isomerase
TbTc_1399	superpathway of glycolysis and TCA variant VIII	PWY1G-2		ATP-dependent 6-phosphofructokinase, glycosomal
TbTc_1652	superpathway of glycolysis and TCA variant VIII	PWY1G-2		Serine/threonine-protein phosphatase PGAM5, mitochondrial, putative
TbTc_1840	superpathway of glycolysis and TCA variant VIII	PWY1G-2		glucose-6-phosphate isomerase, glycosomal
TbTc_1967	superpathway of glycolysis and TCA variant VIII	PWY1G-2		fructose-1,6-bisphosphatase
TbTc_3081	superpathway of glycolysis and TCA variant VIII	PWY1G-2		phosphoglycerate mutase protein, putative
TbTc_3614	superpathway of glycolysis and TCA variant VIII	PWY1G-2		enolase, putative
TbTc_5039	superpathway of glycolysis and TCA variant VIII	PWY1G-2		2,3-bisphosphoglycerate-independent phosphoglycerate mutase
TbTc_5835	superpathway of glycolysis and TCA variant VIII	PWY1G-2		glyceraldehyde-3-phosphate dehydrogenase, putative
TbTc_6030	superpathway of glycolysis and TCA variant VIII	PWY1G-2		phosphoglycerate kinase, putative
TbTc_0240	superpathway of glycolysis, pyruvate dehydrogenase, TCA, and glyoxylate bypass	GLYCOLYSIS-TCA-GLYOX-BYPASS		phosphoglycerate kinase
TbTc_0241	superpathway of glycolysis, pyruvate dehydrogenase, TCA, and glyoxylate bypass	GLYCOLYSIS-TCA-GLYOX-BYPASS		phosphoglycerate kinase
TbTc_0242	superpathway of glycolysis, pyruvate dehydrogenase, TCA, and glyoxylate bypass	GLYCOLYSIS-TCA-GLYOX-BYPASS		fumarate hydratase, putative
TbTc_0243	superpathway of glycolysis, pyruvate dehydrogenase, TCA, and glyoxylate bypass	GLYCOLYSIS-TCA-GLYOX-BYPASS		fumarate hydratase, class I
TbTc_0256	superpathway of glycolysis, pyruvate dehydrogenase, TCA, and glyoxylate bypass	GLYCOLYSIS-TCA-GLYOX-BYPASS		mitochondrial malate dehydrogenase
TbTc_0358	superpathway of glycolysis, pyruvate dehydrogenase, TCA, and glyoxylate bypass	GLYCOLYSIS-TCA-GLYOX-BYPASS		fructose-bisphosphate aldolase, glycosomal, putative
TbTc_0372	superpathway of glycolysis, pyruvate dehydrogenase, TCA, and glyoxylate bypass	GLYCOLYSIS-TCA-GLYOX-BYPASS	PYK1	pyruvate kinase 1, putative
TbTc_0377	superpathway of glycolysis, pyruvate dehydrogenase, TCA, and glyoxylate bypass	GLYCOLYSIS-TCA-GLYOX-BYPASS		glyceraldehyde 3-phosphate dehydrogenase, glycosomal
TbTc_0465	superpathway of glycolysis, pyruvate dehydrogenase, TCA, and glyoxylate bypass	GLYCOLYSIS-TCA-GLYOX-BYPASS		enolase
TbTc_0486	superpathway of glycolysis, pyruvate dehydrogenase, TCA, and glyoxylate bypass	GLYCOLYSIS-TCA-GLYOX-BYPASS		citrate synthase, putative
TbTc_0509	superpathway of glycolysis, pyruvate dehydrogenase, TCA, and glyoxylate bypass	GLYCOLYSIS-TCA-GLYOX-BYPASS		isocitrate dehydrogenase, putative
TbTc_0510	superpathway of glycolysis, pyruvate dehydrogenase, TCA, and glyoxylate bypass	GLYCOLYSIS-TCA-GLYOX-BYPASS		isocitrate dehydrogenase [NADP], mitochondrial precursor, putative
TbTc_0635	superpathway of glycolysis, pyruvate dehydrogenase, TCA, and glyoxylate bypass	GLYCOLYSIS-TCA-GLYOX-BYPASS		glyceraldehyde 3-phosphate dehydrogenase, cytosolic
TbTc_0642	superpathway of glycolysis, pyruvate dehydrogenase, TCA, and glyoxylate bypass	GLYCOLYSIS-TCA-GLYOX-BYPASS		glycosomal malate dehydrogenase
TbTc_0813	superpathway of glycolysis, pyruvate dehydrogenase, TCA, and glyoxylate bypass	GLYCOLYSIS-TCA-GLYOX-BYPASS	SCSα	succinyl-CoA synthetase alpha subunit, putative
TbTc_0873	superpathway of glycolysis, pyruvate dehydrogenase, TCA, and glyoxylate bypass	GLYCOLYSIS-TCA-GLYOX-BYPASS		2,3-bisphosphoglycerate-independent phosphoglycerate mutase-like protein, putative
TbTc_1075	superpathway of glycolysis, pyruvate dehydrogenase, TCA, and glyoxylate bypass	GLYCOLYSIS-TCA-GLYOX-BYPASS		triosephosphate isomerase
TbTc_1399	superpathway of glycolysis, pyruvate dehydrogenase, TCA, and glyoxylate bypass	GLYCOLYSIS-TCA-GLYOX-BYPASS		ATP-dependent 6-phosphofructokinase, glycosomal
TbTc_1652	superpathway of glycolysis, pyruvate dehydrogenase, TCA, and glyoxylate bypass	GLYCOLYSIS-TCA-GLYOX-BYPASS		Serine/threonine-protein phosphatase PGAM5, mitochondrial, putative
TbTc_1840	superpathway of glycolysis, pyruvate dehydrogenase, TCA, and glyoxylate bypass	GLYCOLYSIS-TCA-GLYOX-BYPASS		glucose-6-phosphate isomerase, glycosomal
TbTc_1967	superpathway of glycolysis, pyruvate dehydrogenase, TCA, and glyoxylate bypass	GLYCOLYSIS-TCA-GLYOX-BYPASS		fructose-1,6-bisphosphatase
TbTc_3081	superpathway of glycolysis, pyruvate dehydrogenase, TCA, and glyoxylate bypass	GLYCOLYSIS-TCA-GLYOX-BYPASS		phosphoglycerate mutase protein, putative
TbTc_3330	superpathway of glycolysis, pyruvate dehydrogenase, TCA, and glyoxylate bypass	GLYCOLYSIS-TCA-GLYOX-BYPASS		cytosolic malate dehydrogenase
TbTc_3392	superpathway of glycolysis, pyruvate dehydrogenase, TCA, and glyoxylate bypass	GLYCOLYSIS-TCA-GLYOX-BYPASS	SUCLG2	succinyl-CoA ligase [GDP-forming] beta-chain, putative
TbTc_3614	superpathway of glycolysis, pyruvate dehydrogenase, TCA, and glyoxylate bypass	GLYCOLYSIS-TCA-GLYOX-BYPASS		enolase, putative
TbTc_3745	superpathway of glycolysis, pyruvate dehydrogenase, TCA, and glyoxylate bypass	GLYCOLYSIS-TCA-GLYOX-BYPASS		malate dehydrogenase-related
TbTc_4726	superpathway of glycolysis, pyruvate dehydrogenase, TCA, and glyoxylate bypass	GLYCOLYSIS-TCA-GLYOX-BYPASS	SDH2C	succinate dehydrogenase iron-sulfur subunit, putative
TbTc_5039	superpathway of glycolysis, pyruvate dehydrogenase, TCA, and glyoxylate bypass	GLYCOLYSIS-TCA-GLYOX-BYPASS		2,3-bisphosphoglycerate-independent phosphoglycerate mutase
TbTc_5765	superpathway of glycolysis, pyruvate dehydrogenase, TCA, and glyoxylate bypass	GLYCOLYSIS-TCA-GLYOX-BYPASS		aconitase
TbTc_5835	superpathway of glycolysis, pyruvate dehydrogenase, TCA, and glyoxylate bypass	GLYCOLYSIS-TCA-GLYOX-BYPASS		glyceraldehyde-3-phosphate dehydrogenase, putative
TbTc_6030	superpathway of glycolysis, pyruvate dehydrogenase, TCA, and glyoxylate bypass	GLYCOLYSIS-TCA-GLYOX-BYPASS		phosphoglycerate kinase, putative
TbTc_0242	superpathway of glyoxylate bypass and TCA	TCA-GLYOX-BYPASS		fumarate hydratase, putative
TbTc_0243	superpathway of glyoxylate bypass and TCA	TCA-GLYOX-BYPASS		fumarate hydratase, class I
TbTc_0256	superpathway of glyoxylate bypass and TCA	TCA-GLYOX-BYPASS		mitochondrial malate dehydrogenase
TbTc_0486	superpathway of glyoxylate bypass and TCA	TCA-GLYOX-BYPASS		citrate synthase, putative
TbTc_0509	superpathway of glyoxylate bypass and TCA	TCA-GLYOX-BYPASS		isocitrate dehydrogenase, putative
TbTc_0510	superpathway of glyoxylate bypass and TCA	TCA-GLYOX-BYPASS		isocitrate dehydrogenase [NADP], mitochondrial precursor, putative
TbTc_0642	superpathway of glyoxylate bypass and TCA	TCA-GLYOX-BYPASS		glycosomal malate dehydrogenase
TbTc_0813	superpathway of glyoxylate bypass and TCA	TCA-GLYOX-BYPASS	SCSα	succinyl-CoA synthetase alpha subunit, putative
TbTc_3330	superpathway of glyoxylate bypass and TCA	TCA-GLYOX-BYPASS		cytosolic malate dehydrogenase
TbTc_3392	superpathway of glyoxylate bypass and TCA	TCA-GLYOX-BYPASS	SUCLG2	succinyl-CoA ligase [GDP-forming] beta-chain, putative
TbTc_3745	superpathway of glyoxylate bypass and TCA	TCA-GLYOX-BYPASS		malate dehydrogenase-related
TbTc_4726	superpathway of glyoxylate bypass and TCA	TCA-GLYOX-BYPASS	SDH2C	succinate dehydrogenase iron-sulfur subunit, putative
TbTc_5765	superpathway of glyoxylate bypass and TCA	TCA-GLYOX-BYPASS		aconitase
TbTc_0203	superpathway of guanosine nucleotides de novo biosynthesis II	PWY-6125		ribonucleoside-diphosphate reductase small chain
TbTc_0593	superpathway of guanosine nucleotides de novo biosynthesis II	PWY-6125	NDPK	nucleoside diphosphate kinase
TbTc_1452	superpathway of guanosine nucleotides de novo biosynthesis II	PWY-6125		GMP synthase [glutamine-hydrolysing]
TbTc_1648	superpathway of guanosine nucleotides de novo biosynthesis II	PWY-6125	IMPDH1	inosine-5'-monophosphate dehydrogenase
TbTc_2560	superpathway of guanosine nucleotides de novo biosynthesis II	PWY-6125	NDPK3	Nucleoside diphosphate kinase 3
TbTc_3600	superpathway of guanosine nucleotides de novo biosynthesis II	PWY-6125		ribonucleoside-diphosphate reductase large chain
TbTc_4627	superpathway of guanosine nucleotides de novo biosynthesis II	PWY-6125	GMPR	GMP reductase
TbTc_4717	superpathway of guanosine nucleotides de novo biosynthesis II	PWY-6125	GUK_4717	guanylate kinase, putative
TbTc_5596	superpathway of guanosine nucleotides de novo biosynthesis II	PWY-6125	GUK_5596	guanylate kinase, putative
TbTc_5784	superpathway of guanosine nucleotides de novo biosynthesis II	PWY-6125	CMF40a	nucleoside diphosphate kinase, putative
TbTc_0240	superpathway of hexitol degradation (bacteria)	HEXITOLDEGSUPER-PWY		phosphoglycerate kinase
TbTc_0241	superpathway of hexitol degradation (bacteria)	HEXITOLDEGSUPER-PWY		phosphoglycerate kinase
TbTc_0358	superpathway of hexitol degradation (bacteria)	HEXITOLDEGSUPER-PWY		fructose-bisphosphate aldolase, glycosomal, putative
TbTc_0372	superpathway of hexitol degradation (bacteria)	HEXITOLDEGSUPER-PWY	PYK1	pyruvate kinase 1, putative
TbTc_0377	superpathway of hexitol degradation (bacteria)	HEXITOLDEGSUPER-PWY		glyceraldehyde 3-phosphate dehydrogenase, glycosomal
TbTc_0465	superpathway of hexitol degradation (bacteria)	HEXITOLDEGSUPER-PWY		enolase
TbTc_0635	superpathway of hexitol degradation (bacteria)	HEXITOLDEGSUPER-PWY		glyceraldehyde 3-phosphate dehydrogenase, cytosolic
TbTc_0873	superpathway of hexitol degradation (bacteria)	HEXITOLDEGSUPER-PWY		2,3-bisphosphoglycerate-independent phosphoglycerate mutase-like protein, putative
TbTc_1075	superpathway of hexitol degradation (bacteria)	HEXITOLDEGSUPER-PWY		triosephosphate isomerase
TbTc_1399	superpathway of hexitol degradation (bacteria)	HEXITOLDEGSUPER-PWY		ATP-dependent 6-phosphofructokinase, glycosomal
TbTc_1652	superpathway of hexitol degradation (bacteria)	HEXITOLDEGSUPER-PWY		Serine/threonine-protein phosphatase PGAM5, mitochondrial, putative
TbTc_1967	superpathway of hexitol degradation (bacteria)	HEXITOLDEGSUPER-PWY		fructose-1,6-bisphosphatase
TbTc_3081	superpathway of hexitol degradation (bacteria)	HEXITOLDEGSUPER-PWY		phosphoglycerate mutase protein, putative
TbTc_3614	superpathway of hexitol degradation (bacteria)	HEXITOLDEGSUPER-PWY		enolase, putative
TbTc_5039	superpathway of hexitol degradation (bacteria)	HEXITOLDEGSUPER-PWY		2,3-bisphosphoglycerate-independent phosphoglycerate mutase
TbTc_5835	superpathway of hexitol degradation (bacteria)	HEXITOLDEGSUPER-PWY		glyceraldehyde-3-phosphate dehydrogenase, putative
TbTc_6030	superpathway of hexitol degradation (bacteria)	HEXITOLDEGSUPER-PWY		phosphoglycerate kinase, putative
TbTc_0203	superpathway of histidine, purine, and pyrimidine biosynthesis	PRPP-PWY		ribonucleoside-diphosphate reductase small chain
TbTc_0528	superpathway of histidine, purine, and pyrimidine biosynthesis	PRPP-PWY	ADK_0528	adenylate kinase, putative
TbTc_0529	superpathway of histidine, purine, and pyrimidine biosynthesis	PRPP-PWY	ADK_0529	adenylate kinase, putative
TbTc_0593	superpathway of histidine, purine, and pyrimidine biosynthesis	PRPP-PWY	NDPK	nucleoside diphosphate kinase
TbTc_0620	superpathway of histidine, purine, and pyrimidine biosynthesis	PRPP-PWY	DHODH	dihydroorotate oxidase
TbTc_0735	superpathway of histidine, purine, and pyrimidine biosynthesis	PRPP-PWY	OMPDC/OPRT	orotidine-5-phosphate decarboxylase/orotate phosphoribosyltransferase, putative
TbTc_0920	superpathway of histidine, purine, and pyrimidine biosynthesis	PRPP-PWY	CTPS	cytidine triphosphate synthase, putative
TbTc_1142	superpathway of histidine, purine, and pyrimidine biosynthesis	PRPP-PWY	ADSS	adenylosuccinate synthetase, putative
TbTc_1452	superpathway of histidine, purine, and pyrimidine biosynthesis	PRPP-PWY		GMP synthase [glutamine-hydrolysing]
TbTc_1630	superpathway of histidine, purine, and pyrimidine biosynthesis	PRPP-PWY	PYR2	aspartate carbamoyltransferase, putative
TbTc_1631	superpathway of histidine, purine, and pyrimidine biosynthesis	PRPP-PWY	PYR1A-B	glutamine hydrolysing (not ammonia-dependent) carbomoyl phosphate synthase, putative
TbTc_1648	superpathway of histidine, purine, and pyrimidine biosynthesis	PRPP-PWY	IMPDH1	inosine-5'-monophosphate dehydrogenase
TbTc_1976	superpathway of histidine, purine, and pyrimidine biosynthesis	PRPP-PWY	UMPK/CMPK	UMP/CMP kinase
TbTc_1986	superpathway of histidine, purine, and pyrimidine biosynthesis	PRPP-PWY	ADSL	adenylosuccinate lyase, putative
TbTc_1993	superpathway of histidine, purine, and pyrimidine biosynthesis	PRPP-PWY		phosphoribosylpyrophosphate synthetase, putative
TbTc_2560	superpathway of histidine, purine, and pyrimidine biosynthesis	PRPP-PWY	NDPK3	Nucleoside diphosphate kinase 3
TbTc_3216	superpathway of histidine, purine, and pyrimidine biosynthesis	PRPP-PWY		phosphoribosylpyrophosphate synthetase, putative
TbTc_3396	superpathway of histidine, purine, and pyrimidine biosynthesis	PRPP-PWY		phosphoribosylpyrophosphate synthetase, putative
TbTc_3600	superpathway of histidine, purine, and pyrimidine biosynthesis	PRPP-PWY		ribonucleoside-diphosphate reductase large chain
TbTc_3746	superpathway of histidine, purine, and pyrimidine biosynthesis	PRPP-PWY	ADK_3746	adenylate kinase, putative
TbTc_3747	superpathway of histidine, purine, and pyrimidine biosynthesis	PRPP-PWY	ADK_3747	adenylate kinase, putative
TbTc_3801	superpathway of histidine, purine, and pyrimidine biosynthesis	PRPP-PWY	PYR3	dihydroorotase, putative
TbTc_4202	superpathway of histidine, purine, and pyrimidine biosynthesis	PRPP-PWY		ribose-phosphate pyrophosphokinase, putative
TbTc_4627	superpathway of histidine, purine, and pyrimidine biosynthesis	PRPP-PWY	GMPR	GMP reductase
TbTc_4717	superpathway of histidine, purine, and pyrimidine biosynthesis	PRPP-PWY	GUK_4717	guanylate kinase, putative
TbTc_5242	superpathway of histidine, purine, and pyrimidine biosynthesis	PRPP-PWY	ADK_5242	adenylate kinase, putative
TbTc_5596	superpathway of histidine, purine, and pyrimidine biosynthesis	PRPP-PWY	GUK_5596	guanylate kinase, putative
TbTc_5784	superpathway of histidine, purine, and pyrimidine biosynthesis	PRPP-PWY	CMF40a	nucleoside diphosphate kinase, putative
TbTc_5805	superpathway of lysine, threonine and methionine biosynthesis I	P4-PWY	MTR	5-methyltetrahydropteroyltriglutamate-homocysteine S-methyltransferase, putative
TbTc_1627	superpathway of lysine, threonine and methionine biosynthesis II	PWY-724		homocysteine S-methyltransferase, putative
TbTc_4668	superpathway of lysine, threonine and methionine biosynthesis II	PWY-724		threonine synthase, putative
TbTc_5024	superpathway of lysine, threonine and methionine biosynthesis II	PWY-724		homoserine kinase
TbTc_5805	superpathway of lysine, threonine and methionine biosynthesis II	PWY-724	MTR	5-methyltetrahydropteroyltriglutamate-homocysteine S-methyltransferase, putative
TbTc_0696	superpathway of polyamine biosynthesis I	POLYAMSYN-PWY	AdoMetDC_0696	S-adenosylmethionine decarboxylase proenzyme, putative
TbTc_1034	superpathway of polyamine biosynthesis I	POLYAMSYN-PWY	SpSyn	spermidine synthase
TbTc_3193	superpathway of polyamine biosynthesis I	POLYAMSYN-PWY	AdoMetDC_03193	S-adenosylmethionine decarboxylaseregulator
TbTc_5903	superpathway of polyamine biosynthesis I	POLYAMSYN-PWY	ODC	ornithine decarboxylase
TbTc_0696	superpathway of polyamine biosynthesis II	POLYAMINSYN3-PWY	AdoMetDC_0696	S-adenosylmethionine decarboxylase proenzyme, putative
TbTc_1034	superpathway of polyamine biosynthesis II	POLYAMINSYN3-PWY	SpSyn	spermidine synthase
TbTc_3193	superpathway of polyamine biosynthesis II	POLYAMINSYN3-PWY	AdoMetDC_03193	S-adenosylmethionine decarboxylaseregulator
TbTc_5903	superpathway of polyamine biosynthesis II	POLYAMINSYN3-PWY	ODC	ornithine decarboxylase
TbTc_0203	superpathway of purine nucleotides de novo biosynthesis II	DENOVOPURINE2-PWY		ribonucleoside-diphosphate reductase small chain
TbTc_0528	superpathway of purine nucleotides de novo biosynthesis II	DENOVOPURINE2-PWY	ADK_0528	adenylate kinase, putative
TbTc_0529	superpathway of purine nucleotides de novo biosynthesis II	DENOVOPURINE2-PWY	ADK_0529	adenylate kinase, putative
TbTc_0593	superpathway of purine nucleotides de novo biosynthesis II	DENOVOPURINE2-PWY	NDPK	nucleoside diphosphate kinase
TbTc_1142	superpathway of purine nucleotides de novo biosynthesis II	DENOVOPURINE2-PWY	ADSS	adenylosuccinate synthetase, putative
TbTc_1452	superpathway of purine nucleotides de novo biosynthesis II	DENOVOPURINE2-PWY		GMP synthase [glutamine-hydrolysing]
TbTc_1648	superpathway of purine nucleotides de novo biosynthesis II	DENOVOPURINE2-PWY	IMPDH1	inosine-5'-monophosphate dehydrogenase
TbTc_1976	superpathway of purine nucleotides de novo biosynthesis II	DENOVOPURINE2-PWY	UMPK/CMPK	UMP/CMP kinase
TbTc_1986	superpathway of purine nucleotides de novo biosynthesis II	DENOVOPURINE2-PWY	ADSL	adenylosuccinate lyase, putative
TbTc_2560	superpathway of purine nucleotides de novo biosynthesis II	DENOVOPURINE2-PWY	NDPK3	Nucleoside diphosphate kinase 3
TbTc_3600	superpathway of purine nucleotides de novo biosynthesis II	DENOVOPURINE2-PWY		ribonucleoside-diphosphate reductase large chain
TbTc_3746	superpathway of purine nucleotides de novo biosynthesis II	DENOVOPURINE2-PWY	ADK_3746	adenylate kinase, putative
TbTc_3747	superpathway of purine nucleotides de novo biosynthesis II	DENOVOPURINE2-PWY	ADK_3747	adenylate kinase, putative
TbTc_4627	superpathway of purine nucleotides de novo biosynthesis II	DENOVOPURINE2-PWY	GMPR	GMP reductase
TbTc_4717	superpathway of purine nucleotides de novo biosynthesis II	DENOVOPURINE2-PWY	GUK_4717	guanylate kinase, putative
TbTc_5242	superpathway of purine nucleotides de novo biosynthesis II	DENOVOPURINE2-PWY	ADK_5242	adenylate kinase, putative
TbTc_5596	superpathway of purine nucleotides de novo biosynthesis II	DENOVOPURINE2-PWY	GUK_5596	guanylate kinase, putative
TbTc_5784	superpathway of purine nucleotides de novo biosynthesis II	DENOVOPURINE2-PWY	CMF40a	nucleoside diphosphate kinase, putative
TbTc_0203	superpathway of pyrimidine deoxyribonucleotides de novo biosynthesis (E. coli)	PWY0-166		ribonucleoside-diphosphate reductase small chain
TbTc_0576	superpathway of pyrimidine deoxyribonucleotides de novo biosynthesis (E. coli)	PWY0-166	TDK	thymidylate kinase, putative
TbTc_0593	superpathway of pyrimidine deoxyribonucleotides de novo biosynthesis (E. coli)	PWY0-166	NDPK	nucleoside diphosphate kinase
TbTc_2232	superpathway of pyrimidine deoxyribonucleotides de novo biosynthesis (E. coli)	PWY0-166		deoxyuridine triphosphatase, putative
TbTc_2240	superpathway of pyrimidine deoxyribonucleotides de novo biosynthesis (E. coli)	PWY0-166	DHFR-TS	dihydrofolate reductase-thymidylate synthase
TbTc_2560	superpathway of pyrimidine deoxyribonucleotides de novo biosynthesis (E. coli)	PWY0-166	NDPK3	Nucleoside diphosphate kinase 3
TbTc_3600	superpathway of pyrimidine deoxyribonucleotides de novo biosynthesis (E. coli)	PWY0-166		ribonucleoside-diphosphate reductase large chain
TbTc_5784	superpathway of pyrimidine deoxyribonucleotides de novo biosynthesis (E. coli)	PWY0-166	CMF40a	nucleoside diphosphate kinase, putative
TbTc_0620	superpathway of pyrimidine ribonucleotides de novo biosynthesis	PWY0-162	DHODH	dihydroorotate oxidase
TbTc_0735	superpathway of pyrimidine ribonucleotides de novo biosynthesis	PWY0-162	OMPDC/OPRT	orotidine-5-phosphate decarboxylase/orotate phosphoribosyltransferase, putative
TbTc_0920	superpathway of pyrimidine ribonucleotides de novo biosynthesis	PWY0-162	CTPS	cytidine triphosphate synthase, putative
TbTc_1630	superpathway of pyrimidine ribonucleotides de novo biosynthesis	PWY0-162	PYR2	aspartate carbamoyltransferase, putative
TbTc_1631	superpathway of pyrimidine ribonucleotides de novo biosynthesis	PWY0-162	PYR1A-B	glutamine hydrolysing (not ammonia-dependent) carbomoyl phosphate synthase, putative
TbTc_3801	superpathway of pyrimidine ribonucleotides de novo biosynthesis	PWY0-162	PYR3	dihydroorotase, putative
TbTc_5784	superpathway of pyrimidine ribonucleotides de novo biosynthesis	PWY0-162	CMF40a	nucleoside diphosphate kinase, putative
TbTc_0796	superpathway of ribose and deoxyribose phosphate degradation	RIB-DRIBMET-PWY		deoxyribose-phosphate aldolase, putative
TbTc_1701	superpathway of ribose and deoxyribose phosphate degradation	RIB-DRIBMET-PWY		transketolase, putative
TbTc_3318	superpathway of ribose and deoxyribose phosphate degradation	RIB-DRIBMET-PWY	CDA	cytidine deaminase
TbTc_5212	superpathway of ribose and deoxyribose phosphate degradation	RIB-DRIBMET-PWY		ribokinase, putative
TbTc_5794	superpathway of ribose and deoxyribose phosphate degradation	RIB-DRIBMET-PWY	UP	uridine phosphorylase
TbTc_0242	TCA cycle I (prokaryotic)	TCA		fumarate hydratase, putative
TbTc_0243	TCA cycle I (prokaryotic)	TCA		fumarate hydratase, class I
TbTc_0256	TCA cycle I (prokaryotic)	TCA		mitochondrial malate dehydrogenase
TbTc_0486	TCA cycle I (prokaryotic)	TCA		citrate synthase, putative
TbTc_0509	TCA cycle I (prokaryotic)	TCA		isocitrate dehydrogenase, putative
TbTc_0510	TCA cycle I (prokaryotic)	TCA		isocitrate dehydrogenase [NADP], mitochondrial precursor, putative
TbTc_0642	TCA cycle I (prokaryotic)	TCA		glycosomal malate dehydrogenase
TbTc_0813	TCA cycle I (prokaryotic)	TCA	SCSα	succinyl-CoA synthetase alpha subunit, putative
TbTc_3330	TCA cycle I (prokaryotic)	TCA		cytosolic malate dehydrogenase
TbTc_3392	TCA cycle I (prokaryotic)	TCA	SUCLG2	succinyl-CoA ligase [GDP-forming] beta-chain, putative
TbTc_3745	TCA cycle I (prokaryotic)	TCA		malate dehydrogenase-related
TbTc_4726	TCA cycle I (prokaryotic)	TCA	SDH2C	succinate dehydrogenase iron-sulfur subunit, putative
TbTc_5765	TCA cycle I (prokaryotic)	TCA		aconitase
TbTc_0242	TCA cycle variation IV	P82-PWY		fumarate hydratase, putative
TbTc_0243	TCA cycle variation IV	P82-PWY		fumarate hydratase, class I
TbTc_0256	TCA cycle variation IV	P82-PWY		mitochondrial malate dehydrogenase
TbTc_0296	TCA cycle variation IV	P82-PWY		malic enzyme
TbTc_0297	TCA cycle variation IV	P82-PWY		malic enzyme
TbTc_0486	TCA cycle variation IV	P82-PWY		citrate synthase, putative
TbTc_0509	TCA cycle variation IV	P82-PWY		isocitrate dehydrogenase, putative
TbTc_0510	TCA cycle variation IV	P82-PWY		isocitrate dehydrogenase [NADP], mitochondrial precursor, putative
TbTc_0642	TCA cycle variation IV	P82-PWY		glycosomal malate dehydrogenase
TbTc_0813	TCA cycle variation IV	P82-PWY	SCSα	succinyl-CoA synthetase alpha subunit, putative
TbTc_2696	TCA cycle variation IV	P82-PWY		Succinate dehydrogenase [ubiquinone] flavoprotein subunit, mitochondrial
TbTc_3330	TCA cycle variation IV	P82-PWY		cytosolic malate dehydrogenase
TbTc_3392	TCA cycle variation IV	P82-PWY	SUCLG2	succinyl-CoA ligase [GDP-forming] beta-chain, putative
TbTc_3745	TCA cycle variation IV	P82-PWY		malate dehydrogenase-related
TbTc_4668	threonine biosynthesis from homoserine	HOMOSER-THRESYN-PWY		threonine synthase, putative
TbTc_5024	threonine biosynthesis from homoserine	HOMOSER-THRESYN-PWY		homoserine kinase
TbTc_5991	threonine degradation II	THREONINE-DEG2-PWY	TDH	L-threonine 3-dehydrogenase, putative
TbTc_6236	threonine degradation II	THREONINE-DEG2-PWY	AKCT	glycine acetyltransferase, putative
TbTc_5991	Threonine metabolism	PWY1V8-11	TDH	L-threonine 3-dehydrogenase, putative
TbTc_6236	Threonine metabolism	PWY1V8-11	AKCT	glycine acetyltransferase, putative
TbTc_0680	trans, trans-farnesyl diphosphate biosynthesis	PWY-5123	GGTase-Iiβ	geranylgeranyl transferase type II beta subunit, putative
TbTc_1099	trans, trans-farnesyl diphosphate biosynthesis	PWY-5123	IDI	isopentenyl-diphosphate delta-isomerase (type II)
TbTc_1352	trans, trans-farnesyl diphosphate biosynthesis	PWY-5123	PTase	prenyltransferase, putative
TbTc_3025	trans, trans-farnesyl diphosphate biosynthesis	PWY-5123	SPPS	solanesyl-diphosphate synthase, putative
TbTc_5375	trans, trans-farnesyl diphosphate biosynthesis	PWY-5123	FPPS	farnesyl pyrophosphate synthase
TbTc_0041	Transporters	TRANS		pteridine transporter, putative
TbTc_0042	Transporters	TRANS		folate transporter, putative
TbTc_0043	Transporters	TRANS		pteridine transporter, putative
TbTc_0061	Transporters	TRANS		amino acid transporter, putative
TbTc_0062	Transporters	TRANS		amino acid transporter, putative
TbTc_0063	Transporters	TRANS		amino acid transporter (pseudogene), putative
TbTc_0064	Transporters	TRANS		amino acid transporter, putative
TbTc_0065	Transporters	TRANS		amino acid transporter, putative
TbTc_0066	Transporters	TRANS		amino acid transporter AATP5
TbTc_0067	Transporters	TRANS		amino acid transporter, putative
TbTc_0073	Transporters	TRANS		major facilitator superfamily, putative
TbTc_0074	Transporters	TRANS		Protein Associated with Differentiation 1
TbTc_0075	Transporters	TRANS		Nodulin-like, putative
TbTc_0076	Transporters	TRANS		Protein Associated with Differentiation, putative
TbTc_0077	Transporters	TRANS		ABC transporter, putative
TbTc_0089	Transporters	TRANS		multidrug resistance protein E
TbTc_0090	Transporters	TRANS		p-glycoprotein
TbTc_0095	Transporters	TRANS		hexose transporter, putative
TbTc_0096	Transporters	TRANS		amino acid transporter, putative
TbTc_0126	Transporters	TRANS		L-Lysine transport protein, putative
TbTc_0127	Transporters	TRANS		amino acid transporter, putative
TbTc_0137	Transporters	TRANS		phosphate-repressible phosphate permease, putative
TbTc_0143	Transporters	TRANS		cation transporter, putative
TbTc_0144	Transporters	TRANS		cation transporter, putative
TbTc_0157	Transporters	TRANS		vacuolar-type Ca2+-ATPase, putative
TbTc_0160	Transporters	TRANS		Mitochondrial ATP synthase subunit c-2
TbTc_0165	Transporters	TRANS		Pyruvate transporter, putative
TbTc_0172	Transporters	TRANS		nucleoside transporter 1, putative
TbTc_0188	Transporters	TRANS		vacuolar type h+ ATPase subunit, putative
TbTc_0189	Transporters	TRANS		vacuolar ATP synthase, putative
TbTc_0191	Transporters	TRANS		membrane transporter protein, putative
TbTc_0192	Transporters	TRANS		membrane transporter protein, putative
TbTc_0195	Transporters	TRANS		P-type H+-ATPase, putative
TbTc_0200	Transporters	TRANS		Nucleotide sugar transporter 1
TbTc_0201	Transporters	TRANS		Nucleotide sugar transporter 2
TbTc_0204	Transporters	TRANS		nucleobase/nucleoside transporter 8.1, putative
TbTc_0212	Transporters	TRANS		Plasma-membrane choline transporter, putative
TbTc_0274	Transporters	TRANS		ATP-binding cassette protein subfamily G
TbTc_0283	Transporters	TRANS		transporter, putative
TbTc_0317	Transporters	TRANS		amino acid permease 24
TbTc_0347	Transporters	TRANS		major facilitator superfamily protein (MFS), putative
TbTc_0382	Transporters	TRANS		Nucleotide sugar transporter 4
TbTc_0408	Transporters	TRANS		metal-ion transporter, putative
TbTc_0444	Transporters	TRANS		hypothetical protein, conserved
TbTc_0445	Transporters	TRANS		CorA-like Mg2+ transporter protein, putative
TbTc_0457	Transporters	TRANS		CorA-like Mg2+ transporter protein, putative
TbTc_0471	Transporters	TRANS		Mitochondrial outer membrane protein porin 1
TbTc_0473	Transporters	TRANS		ferric reductase transmembrane protein, putative
TbTc_0480	Transporters	TRANS		amino acid transporter, putative
TbTc_0497	Transporters	TRANS		transporter, putative
TbTc_0557	Transporters	TRANS		Aquaglyceroporin 3
TbTc_0772	Transporters	TRANS		copper-transporting ATPase-like protein, putative
TbTc_0824	Transporters	TRANS		Endoplasmic Reticulum-Golgi Intermediate Compartment (ERGIC)/Endoplasmic reticulum vesicle transporter, putative
TbTc_0834	Transporters	TRANS		Endoplasmic Reticulum-Golgi Intermediate Compartment (ERGIC)/Endoplasmic reticulum vesicle transporter, putative
TbTc_0840	Transporters	TRANS		transporter, putative
TbTc_0878	Transporters	TRANS		variant surface glycoprotein (VSG), putative
TbTc_1072	Transporters	TRANS		cation transporter, putative
TbTc_1368	Transporters	TRANS		dolichyl-lipid chaperone, putative
TbTc_1472	Transporters	TRANS		phospholipid-transporting ATPase 1-like protein, putative
TbTc_1563	Transporters	TRANS		CRAL/TRIO domain containing protein, putative
TbTc_1599	Transporters	TRANS		ABC transporter, putative
TbTc_1654	Transporters	TRANS		ABC transporter, putative
TbTc_1694	Transporters	TRANS		ABC transporter, putative
TbTc_1705	Transporters	TRANS		Intraflagellar transport protein 74, putative
TbTc_1893	Transporters	TRANS		ABC transporter, mitochondrial, putative
TbTc_1925	Transporters	TRANS		ABC transporter, putative
TbTc_1989	Transporters	TRANS		glycosomal transporter (GAT2)
TbTc_2096	Transporters	TRANS		ABC transporter, putative
TbTc_2120	Transporters	TRANS		myo-inositol/proton symporter (MIT)
TbTc_2122	Transporters	TRANS		mitochondrial import inner membrane translocase subunit, putative
TbTc_2182	Transporters	TRANS		Polyamine transporter 1, putative
TbTc_2286	Transporters	TRANS		major facilitator superfamily, putative
TbTc_2294	Transporters	TRANS		mitochondrial calcium uniporter
TbTc_2388	Transporters	TRANS		cytosolic coat protein, putative
TbTc_2472	Transporters	TRANS		hypothetical protein, conserved
TbTc_2586	Transporters	TRANS		ABC transporter, putative
TbTc_2742	Transporters	TRANS		ABC transporter, putative
TbTc_2814	Transporters	TRANS		major facilitator superfamily, putative
TbTc_2820	Transporters	TRANS		protein transport protein SEC61 subunit alpha, putative
TbTc_2848	Transporters	TRANS		ABC transporter of the mitochondrion, putative
TbTc_2899	Transporters	TRANS		alkyl-dihydroxyacetone phosphate synthase
TbTc_2944	Transporters	TRANS		mitochondrial import inner membrane translocase subunit tim17
TbTc_3031	Transporters	TRANS		cation transporter, putative
TbTc_3060	Transporters	TRANS		cytosolic coat protein, putative
TbTc_3244	Transporters	TRANS		CDP-diacylglycerol--inositol 3-phosphatidyltransferase, putative
TbTc_3307	Transporters	TRANS		drug resistence protein, putative
TbTc_3334	Transporters	TRANS		Low-affinity phosphate transporter PHO91 (fragment)
TbTc_3350	Transporters	TRANS		Eukaryotic protein of unknown function (DUF914), putative
TbTc_3418	Transporters	TRANS		UAA transporter family, putative
TbTc_3425	Transporters	TRANS		importin beta-1 subunit, putative
TbTc_3505	Transporters	TRANS		tricarboxylate carrier, putative
TbTc_3667	Transporters	TRANS		ATP-binding cassette sub-family F member 1, putative
TbTc_3716	Transporters	TRANS		calcium-translocating P-type ATPase
TbTc_3727	Transporters	TRANS		mitochondrial chaperone BCS1, putative
TbTc_3772	Transporters	TRANS		calcium motive p-type ATPase, putative
TbTc_3832	Transporters	TRANS		V-type proton ATPase subunit D, putative
TbTc_3868	Transporters	TRANS		transporter, putative
TbTc_3959	Transporters	TRANS		ABC transporter family-like protein
TbTc_4004	Transporters	TRANS		ras-like small GTPase, putative
TbTc_4054	Transporters	TRANS		transporter protein, putative
TbTc_4066	Transporters	TRANS		Heme Response-1 protein, putative
TbTc_4183	Transporters	TRANS		V-type proton ATPase subunit a, putative
TbTc_4307	Transporters	TRANS		glycosomal transporter (GAT1)
TbTc_4352	Transporters	TRANS		LEM3 (ligand-effect modulator 3) family / CDC50 family, putative
TbTc_4370	Transporters	TRANS		V-type ATPase, C subunit, putative
TbTc_4391	Transporters	TRANS		amino acid transporter, putative
TbTc_4689	Transporters	TRANS		Vacuolar iron transporter 1, putative
TbTc_4707	Transporters	TRANS		flagellum targeting protein kharon1, putative
TbTc_4743	Transporters	TRANS		Nucleotide sugar transporter 3
TbTc_4762	Transporters	TRANS		atp-binding cassette sub-family e member 1
TbTc_4775	Transporters	TRANS		mitochondrial calcium uniporter
TbTc_4782	Transporters	TRANS		nitroreductase
TbTc_4794	Transporters	TRANS		Uncharacterised protein family UPF0546, putative
TbTc_4989	Transporters	TRANS		cation transporter protein, putative
TbTc_5041	Transporters	TRANS		Organic solute transporter Ostalpha, putative
TbTc_5184	Transporters	TRANS		Mitochondrial import inner membrane translocase subunit 10
TbTc_5209	Transporters	TRANS		glycosomal transporter (GAT3), putative
TbTc_5237	Transporters	TRANS		vacuolar transporter chaperone, putative
TbTc_5354	Transporters	TRANS		catalytic subunit of the vacuolar transporter chaperone 4
TbTc_5368	Transporters	TRANS		ABC transporter, putative
TbTc_5386	Transporters	TRANS		UAA transporter family, putative
TbTc_5396	Transporters	TRANS		vacuolar ATP synthase subunit c, putative
TbTc_5416	Transporters	TRANS		L-galactonolactone oxidase
TbTc_5452	Transporters	TRANS		vacuolar ATP synthase 16 kDa proteolipid subunit, putative
TbTc_5539	Transporters	TRANS		amino acid permease/transporter, putative
TbTc_5540	Transporters	TRANS		Nodulin-like, putative
TbTc_5718	Transporters	TRANS		ATP-binding cassette protein, putative
TbTc_5788	Transporters	TRANS		EamA-like transporter family, putative
TbTc_5816	Transporters	TRANS		ZIP Zinc transporter, putative
TbTc_5824	Transporters	TRANS		divalent cation transporter, putative
TbTc_5913	Transporters	TRANS		membrane transporter protein, putative
TbTc_5968	Transporters	TRANS		amino acid tansporter, putative
TbTc_6031	Transporters	TRANS		Sulfate transporter N-terminal domain with GLY motif/Sulfate transporter family, putative
TbTc_6268	Transporters	TRANS		multidrug resistance-associated protein, putative
TbTc_6519	Transporters	TRANS		Plasma-membrane choline transporter, putative
TbTc_6565	Transporters	TRANS		glucose transporter, putative
TbTc_0432	triacylglycerol biosynthesis	TRIGLSYN-PWY		diacylglycerol acyltransferase, putative
TbTc_2237	triacylglycerol biosynthesis	TRIGLSYN-PWY		lipin, putative
TbTc_2393	triacylglycerol biosynthesis	TRIGLSYN-PWY		1-acyl-sn-glycerol-3-phosphate acyltransferase, putative
TbTc_3566	triacylglycerol biosynthesis	TRIGLSYN-PWY		diacylglycerol acyltransferase, putative
TbTc_3977	triacylglycerol biosynthesis	TRIGLSYN-PWY		glycerol-3-phosphate acyltransferase, putative
TbTc_0249	triacylglycerol degradation	LIPAS-PWY		triacylglycerol lipase, putative
TbTc_0250	triacylglycerol degradation	LIPAS-PWY		lipase domain protein, putative
TbTc_0295	triacylglycerol degradation	LIPAS-PWY		lipase, putative
TbTc_0566	triacylglycerol degradation	LIPAS-PWY		lipase domain protein, putative
TbTc_1166	triacylglycerol degradation	LIPAS-PWY		Triglyceride lipase, putative
TbTc_1769	triacylglycerol degradation	LIPAS-PWY		monoglyceride lipase, putative
TbTc_5914	triacylglycerol degradation	LIPAS-PWY		lipase-like protein, putative
TbTc_0178	Trypanothine biosynthesis and peroxide metabolism	PWY1V8-6	METK1	S-adenosylmethionine synthetase, putative
TbTc_0324	Trypanothine biosynthesis and peroxide metabolism	PWY1V8-6	TXN1b	tryparedoxin 1b, putative
TbTc_0696	Trypanothine biosynthesis and peroxide metabolism	PWY1V8-6	AdoMetDC_0696	S-adenosylmethionine decarboxylase proenzyme, putative
TbTc_1034	Trypanothine biosynthesis and peroxide metabolism	PWY1V8-6	SpSyn	spermidine synthase
TbTc_1359	Trypanothine biosynthesis and peroxide metabolism	PWY1V8-6	TRYS	trypanothione synthetase
TbTc_3193	Trypanothine biosynthesis and peroxide metabolism	PWY1V8-6	AdoMetDC_03193	S-adenosylmethionine decarboxylaseregulator
TbTc_3424	Trypanothine biosynthesis and peroxide metabolism	PWY1V8-6	GCS	gamma-glutamylcysteine synthetase
TbTc_3678	Trypanothine biosynthesis and peroxide metabolism	PWY1V8-6	GSS	glutathione synthetase, putative
TbTc_4239	Trypanothine biosynthesis and peroxide metabolism	PWY1V8-6	TRYR	trypanothione reductase
TbTc_5549	Trypanothine biosynthesis and peroxide metabolism	PWY1V8-6	AM	amidase, putative
TbTc_5903	Trypanothine biosynthesis and peroxide metabolism	PWY1V8-6	ODC	ornithine decarboxylase
TbTc_1359	trypanothione biosynthesis	TRYPANOSYN-PWY-1	TRYS	trypanothione synthetase
TbTc_5549	trypanothione biosynthesis	TRYPANOSYN-PWY-1	AM	amidase, putative
TbTc_0324	trypanothione recycling	PWY1V8-5	TXN1b	tryparedoxin 1b, putative
TbTc_4239	trypanothione recycling	PWY1V8-5	TRYR	trypanothione reductase
TbTc_4206	tryptophan degradation I (via anthranilate)	TRPCAT-PWY		kynureninase, putative
TbTc_4206	tryptophan degradation to 2-amino-3-carboxymuconate semialdehyde	PWY-5651		kynureninase, putative
TbTc_0101	ubiquinol-9 biosynthesis (eukaryotic)	PWY-5871-1	ACS3/ACS4	fatty acyl CoA synthetase 2
TbTc_0102	ubiquinol-9 biosynthesis (eukaryotic)	PWY-5871-1	ACS2	fatty acyl CoA synthetase 4
TbTc_0799	ubiquinol-9 biosynthesis (eukaryotic)	PWY-5871-1	cASAT	aspartate aminotransferase
TbTc_1099	ubiquinol-9 biosynthesis (eukaryotic)	PWY-5871-1	IDI	isopentenyl-diphosphate delta-isomerase (type II)
TbTc_1352	ubiquinol-9 biosynthesis (eukaryotic)	PWY-5871-1	PTase	prenyltransferase, putative
TbTc_3025	ubiquinol-9 biosynthesis (eukaryotic)	PWY-5871-1	SPPS	solanesyl-diphosphate synthase, putative
TbTc_3330	ubiquinol-9 biosynthesis (eukaryotic)	PWY-5871-1		cytosolic malate dehydrogenase
TbTc_4511	ubiquinol-9 biosynthesis (eukaryotic)	PWY-5871-1		ubiquinone biosynthesis methyltransferase, putative
TbTc_4932	ubiquinol-9 biosynthesis (eukaryotic)	PWY-5871-1		3-demethylubiquinone-9 3-methyltransferase, putative
TbTc_5375	ubiquinol-9 biosynthesis (eukaryotic)	PWY-5871-1	FPPS	farnesyl pyrophosphate synthase
TbTc_2009	UDP-D-galactose biosynthesis	PWY-7344		UDP-galactose 4-epimerase
TbTc_5161	UDP-glucose biosynthesis	PWY-7343		UTP-glucose-1-phosphate uridylyltransferase
TbTc_1735	UDP-glucose conversion	P61-PWY		Pyrophosphate-energized vacuolar membrane proton pump 2, putative (TbVP1)
TbTc_2009	UDP-glucose conversion	P61-PWY		UDP-galactose 4-epimerase
TbTc_5161	UDP-glucose conversion	P61-PWY		UTP-glucose-1-phosphate uridylyltransferase
TbTc_5465	UDP-glucose conversion	P61-PWY		inorganic pyrophosphatase, putative
TbTc_1840	UDP-N-acetyl-D-glucosamine biosynthesis I	UDPNAGSYN-PWY-1		glucose-6-phosphate isomerase, glycosomal
TbTc_3230	UDP-N-acetyl-D-glucosamine biosynthesis I	UDPNAGSYN-PWY-1		UDP-n-acetylglucosamine pyrophosphorylase
TbTc_3338	UDP-N-acetyl-D-glucosamine biosynthesis I	UDPNAGSYN-PWY-1		glucosamine 6-phosphate n-acetyltransferase
TbTc_4546	UDP-N-acetyl-D-glucosamine biosynthesis I	UDPNAGSYN-PWY-1		glucosamine-fructose-6-phosphate aminotransferase, putative
TbTc_5436	UDP-N-acetyl-D-glucosamine biosynthesis I	UDPNAGSYN-PWY-1		phosphoacetylglucosamine mutase
TbTc_0620	UMP biosynthesis	PWY-5686-1	DHODH	dihydroorotate oxidase
TbTc_0735	UMP biosynthesis	PWY-5686-1	OMPDC/OPRT	orotidine-5-phosphate decarboxylase/orotate phosphoribosyltransferase, putative
TbTc_1630	UMP biosynthesis	PWY-5686-1	PYR2	aspartate carbamoyltransferase, putative
TbTc_1631	UMP biosynthesis	PWY-5686-1	PYR1A-B	glutamine hydrolysing (not ammonia-dependent) carbomoyl phosphate synthase, putative
TbTc_3801	UMP biosynthesis	PWY-5686-1	PYR3	dihydroorotase, putative
TbTc_0920	UTP and CTP de novo biosynthesis	PWY-7176	CTPS	cytidine triphosphate synthase, putative
TbTc_5784	UTP and CTP de novo biosynthesis	PWY-7176	CMF40a	nucleoside diphosphate kinase, putative
TbTc_0559	valine degradation I	VALDEG-PWY	BCAAT	branched-chain amino acid aminotransferase, putative
TbTc_2903	valine degradation I	VALDEG-PWY	HOPR	2-hydroxy-3-oxopropionate reductase, putative
TbTc_3283	valine degradation I	VALDEG-PWY	ECHD	enoyl-CoA hydratase, mitochondrial precursor, putative
TbTc_2471	zymosterol biosynthesis	PWY-6074		C-14 sterol reductase, putative
TbTc_4837	zymosterol biosynthesis	PWY-6074	CYP51A1	Lanosterol 14-alpha demethylase
TbTc_0318	β-alanine biosynthesis II	PWY-3941	AceCS	acetyl-CoA synthetase, putative
TbTc_3112	β-alanine biosynthesis II	PWY-3941	IVDH	isovaleryl-coA dehydrogenase, putative
TbTc_3283	β-alanine biosynthesis II	PWY-3941	ECHD	enoyl-CoA hydratase, mitochondrial precursor, putative
TbTc_4340	β-alanine biosynthesis II	PWY-3941		acyl-CoA dehydrogenase, mitochondrial precursor, putative
TbTc_4954	β-alanine biosynthesis II	PWY-3941	ACAD	acyl-CoA dehydrogenase, putative
